# Supplementary material for: Genome assemblies of 11 bamboo species highlight diversification induced by dynamic subgenome dominance
Source: Nat Genet. 2024 Mar 15;56(4):710–20. doi: 10.1038/s41588-024-01683-0 (PMC11018529; doi:10.1038/s41588-024-01683-0)
Supplement: Supplementary file 4 — Supplementary Tables 2, 5–10, 12–14, 17, 22–25, 28, 31–32 and 34. [file 41588_2024_1683_MOESM4_ESM.xlsx]

## Sheet: Supplementary Table 2
Supplementary Table 2. Assembly and evaluation of 11 bamboo genomes.
	Ol. latifolia	Ra. guianensis	A. luodianensis	H. calcarea	P. edulis	Rh. racemiflorum	Ot. glauca	G. angustifolia	M. baccifera	B. amplexicaulis	D. sinicus
Number of contigs	114	917	1389	920	1944	305	1439	3619	818	1557	1048
N50 contig length (bp)	13669495	3353320	2865281	2236144	2516834	17525840	1800230	1256310	6411822	2704262	4293771
N90 contig length (bp)	3475811	848052	500000	606337	528847	3695831	495960	218846	525845	367762	639216
Longest contig (bp)	48959555	13583444	27079894	21390253	23722106	47323332	12328471	10284091	28261180	18342275	23933208
Total contig size (Mb)	639.18	612.56	1659.9	1297.97	2036.27	1711.76	1448.54	1545.61	1077.02	850.41	1439.75
Number of scaffolds by Hi-C	43	605	574	116	954	135	484	2103	443	1121	557
N50 scaffold length (bp)	57043745	56583069	65330863	54524991	79772726	70237751	56749763	54949771	28107628	22770748	36311659
N90 scaffold length (bp)	52139644	44418318	45182580	36156748	45770734	58979395	40214457	632051	18054822	13524437	24481934
Assembled size (Mb)	639.19	612.6	1659.99	1298.05	2036.37	1711.78	1448.63	1545.93	1077.07	850.46	1439.8
Percentage of sequences in pseudo-chromosomes (%)	99.26	97.24	93.21	98.46	92.32	97.91	95.07	84.87	93.1	91.53	92.1
Mapping rate of short reads (%)	99.68	95.81	99.57	99.42	99.43	99.83	99.7	98.61	99.56	97.29	99.75
LTR assembly index	14.7	20.19	17.03	17.7	12.19	17.5	14.95	15.63	14.91	16.12	16.84

## Sheet: Supplementary Table 5
Supplementary Table 5. Details of repeat annotation for 11 bamboo genomes.
			Ol. latifolia	Ra. guianensis	A. luodianensis	H. calcarea	P. edulis	Rh. racemiflorum	Ot. glauca	G. angustifolia	M. baccifera	B. amplexicaulis	D. sinicus
Class I	Total LTR-RTs	Count	226097	289603	1175877	868989	1346760	1186112	760840	761922	524266	413550	708541
		Size (bp)	206362414	237370752	931095392	702697761	1114188939	1036507336	745710424	724754446	381586046	284284696	549006976
		Percentage (%)	32.29	38.75	56.09	54.13	54.72	60.55	51.48	46.88	35.43	33.43	38.13
	Copia (RLC)	Count	56216	66113	208400	311905	335264	247554	235243	206603	188261	153194	242604
		Size (bp)	51682014	68120100	177372150	276710673	275254732	206206011	243587750	189496596	147516654	123292074	194650090
		Percentage (%)	8.09	11.12	10.69	21.32	13.52	12.05	16.82	12.26	13.7	14.5	13.52
	Gypsy (RLG)	Count	106983	134235	475302	309356	542230	460012	334534	287788	179658	105409	226453
		Size (bp)	114901821	128999232	456397653	295964298	581345132	582924532	380135608	363436266	174346777	85048669	219652315
		Percentage (%)	17.98	21.06	27.5	22.8	28.55	34.05	26.24	23.51	16.19	10	15.26
	Unclassified (RLX)	Count	62898	89255	492175	247728	469266	478546	191063	267531	156347	154947	239484
		Size (bp)	39778579	40251420	297325589	130022790	257589075	247376793	121987066	171821584	59722615	75943953	134704571
		Percentage (%)	6.22	6.57	17.91	10.02	12.65	14.45	8.42	11.11	5.54	8.93	9.36
	LINE (RIX)	Count	1687	1608	4573	1330	2183	741	2532	2168	897	921	1524
		Size (bp)	890085	985403	1920982	555300	1129729	482283	1201133	777859	378583	486204	780127
		Percentage (%)	0.14	0.16	0.12	0.04	0.06	0.03	0.08	0.05	0.04	0.06	0.05
Class II	Total DNA TEs	Count	479879	374976	826989	561481	1125960	926922	816702	1118747	853257	718841	1202196
		Size (bp)	174033515	136116229	315125842	225901037	443920706	309307184	334149321	434360714	270653000	222752389	412336455
		Percentage (%)	27.23	22.22	18.98	17.4	21.8	18.07	23.07	28.1	25.13	26.19	28.64
	CACTA (DTC)	Count	94832	64146	154880	154238	218461	145606	185884	238419	210008	135359	210421
		Size (bp)	47518363	34102046	71321063	78141620	99002809	66155667	106400999	124920886	72418121	48097645	90203369
		Percentage (%)	7.43	5.57	4.3	6.02	4.86	3.86	7.34	8.08	6.72	5.66	6.26
	Mutator (DTM)	Count	94481	80616	202749	136193	336143	134842	155137	179355	195990	135763	209969
		Size (bp)	28098815	29528844	72557936	54702774	140229553	36001867	45348103	60560822	57176593	46683557	76912949
		Percentage (%)	4.4	4.82	4.37	4.21	6.89	2.1	3.13	3.92	5.31	5.49	5.34
	Harbinger (DTH)	Count	82302	49196	59302	27926	89842	82764	58755	112798	58202	59365	109410
		Size (bp)	20127129	10904565	18414533	8553330	24293698	20618665	17142266	30222931	13194256	11940574	28230655
		Percentage (%)	3.15	1.78	1.11	0.66	1.19	1.2	1.18	1.95	1.23	1.4	1.96
	Mariner (DTT)	Count	24279	60322	28647	14605	30537	59399	56718	54188	36706	27605	31607
		Size (bp)	7107827	13993386	6665756	3523256	7052064	11368730	12743361	13294984	6895485	5951734	7017267
		Percentage (%)	1.11	2.28	0.4	0.27	0.35	0.66	0.88	0.86	0.64	0.7	0.49
	hAT (DTA)	Count	60569	43831	132697	77656	171582	153052	144045	158237	114376	91031	153030
		Size (bp)	21953590	15250711	48734585	30006964	66500249	51349440	61025503	56503912	41956808	32064353	57313769
		Percentage (%)	3.43	2.49	2.94	2.31	3.27	3	4.21	3.66	3.9	3.77	3.98
	Helitron (DHH)	Count	123416	76865	248714	150863	279395	351259	216163	375750	237975	269718	487759
		Size (bp)	49227791	32336677	97431969	50973093	106842333	123812815	91489089	148857179	79011737	78014526	152658446
		Percentage (%)	7.7	5.28	5.87	3.93	5.25	7.23	6.32	9.63	7.34	9.17	10.6
Unclassified		Count	52713	36486	89940	86357	158594	83966	79965	124837	75335	52804	80228
		Size (bp)	14388558	11184344	23565457	23445166	40490533	22698210	22108214	33677792	21762777	13747288	24301793
		Percentage (%)	2.25	1.83	1.42	1.81	1.99	1.33	1.53	2.18	2.02	1.62	1.69

## Sheet: Supplementary Table 6
Supplementary Table 6. Gene trees, genes affected by putative gene conversion and high Robinson-Foulds distance relative to the ASTRAL species tree built by 456 "perfect-copy" syntenic genes in this study.
Gene	Block	Putative gene conversion	Robinson-Foulds distance relative to the ASTRAL species tree	Newick gene tree
gene1	Chr01_Block1_gene1	/	4	(Ola06H:0.00993283023070648530,(Osa01:0.06958686978823695746,((((((Mba01C:0.01349254923451695225,(Bam01C:0.00550821976212744792,Dsi01C:0.00793354083770213964)100:0.00585569259765957896)100:0.00631150857092478441,(Rra01C:0.01439693251373595946,(Gan01C:0.00878258678682765533,Ogl01C:0.00062156917790806630)100:0.00890133757036059604)100:0.00551541412011028690)98:0.00379052090225020198,(Alu01C:0.00235…
gene2	Chr01_Block1_gene2	/	12	(Bam01A:0.00682366731211965852,(Mba01A:0.01773452106596605862,(((((Ped01C:0.00465783345507106861,(Alu01C:0.00700456063888899028,Hca01C:0.00465233353942438952)82:0.00114409187208947363)100:0.00940066522814740277,(Alu01D:0.03061377317080019034,(Ped01D:0.01182546590167658611,Hca01D:0.00824297454478559351)95:0.00178944937827034346)100:0.02088879921165773951)53:0.00000100000050002909,(((Ogl01C:0.00833…
gene3	Chr01_Block1_gene3	/	12	((Dsi01A:0.00912841367159211887,Bam01A:0.00732321532557672714)84:0.00170883807641023996,((Mba01C:0.01973817562647263088,(Dsi01C:0.00853924316592160650,Bam01C:0.06460645057092809229)84:0.00486058275741263219)95:0.00782565233444581371,((((Mba01B:0.01637804899054138077,(Bam01B:0.00729268100070808948,Dsi01B:0.01287975627262999759)99:0.00571318831872652273)100:0.01722482531104392589,((Gan01B:0.0144690…
gene4	Chr01_Block1_gene4	/	12	((Bam01B:0.01185899348792989437,Dsi01B:0.01283996394473395711)66:0.00420371247680207099,(((Gan01B:0.01735844624256576221,Ogl01B:0.00913217341246067363)100:0.01250883932734977999,Rra01B:0.02166309202175324689)98:0.01133923219141484522,(((((Hca01C:0.01052270883071955952,Alu01C:0.01883625386286109579)66:0.00275019787572777048,Ped01C:0.00462087091359143515)90:0.00835468568574095766,(Ogl01C:0.01160992…
gene5	Chr01_Block1_gene5	/	4	(Ola06H:0.02767398494683494248,(Osa01:0.12375140463146559744,((((Dsi01B:0.01011889545081184373,Bam01B:0.01093508794026203101)74:0.00228686041202337542,Mba01B:0.01014623521486139601)100:0.01678712317865692014,((Ogl01B:0.01044237538357124621,Gan01B:0.01053938745025342037)100:0.00875008523409370569,Rra01B:0.02673764334939651363)100:0.01337920880188817052)99:0.01471995475299455597,(((Mba01A:0.0213658…
gene6	Chr01_Block2_gene1	/	18	(Rgu01H:0.05172701799647932280,(((((((Ogl01B:0.00966079859223270207,Gan01B:0.00728934242335869953)94:0.00722777852856044869,Rra01B:0.02958344539314989793)66:0.00000100000050002909,(Mba01B:0.00964251067215224009,(Bam01B:0.01702614338843786226,Dsi01B:0.00962863744637201639)73:0.00000100000050002909)86:0.00480158373098629829)98:0.00733008002230959438,((Ogl01C:0.01412351054014532141,Gan01C:0.08948233…
gene7	Chr01_Block2_gene2	/	10	(Rgu01H:0.04865206571352845288,(((Alu01D:0.01010307903578788399,(Hca01D:0.00904466853796027925,Ped01D:0.01241947826958402466)74:0.00000100000050002909)100:0.00691819660026983183,(Mba01A:0.01150871750945479596,(Bam01A:0.00683968656611208970,Dsi01A:0.00895635262165453243)89:0.00210213643040565697)100:0.01676134820244824103)31:0.00165302698751952312,(((((Alu01C:0.00883515011343001359,Ped01C:0.014489…
gene8	Chr01_Block2_gene3	/	14	(((Mba01B:0.08718288345447121335,(Bam01B:0.03486134805575158424,Dsi01B:0.02540567286239008363)96:0.01019020683123568125)95:0.00518132549934513780,(Gan01B:0.00497552396866154586,Ogl01B:0.05395587784688941901)98:0.00576194413414171051)90:0.00288081245693860236,((Rgu01H:0.02108191237409268171,Ola01H:0.03233484841614001071)100:0.01828550099370307436,(Osa01:0.05749084952356350170,((((Rra01C:0.00984675…
gene9	Chr01_Block2_gene4	/	12	((Dsi01C:0.00314587952885645849,Bam01C:0.00744516996084580111)100:0.00646321809629660671,(((Alu01C:0.00527626771764234427,Hca01C:0.00314745690512014710)52:0.00000100000050002909,Ped01C:0.00526623565121536654)91:0.00316872502808221435,((Rra01C:0.01496394781690599252,(Ogl01C:0.00848804660541365233,Gan01C:0.00960951180045462906)94:0.00424454569036038145)42:0.00000100000050002909,(((Mba01A:0.00881482…
gene10	Chr01_Block2_gene5	/	20	(Ogl01C:0.00000100000050002909,((((Hca01C:0.01456749577392954867,(Alu01C:0.01205474881744620849,Ped01C:0.00733454058078289450)66:0.00191324638987413077)92:0.00968902477314749662,(((Bam01A:0.00946519195475872127,(Mba01A:0.00467490097243193018,Dsi01A:0.00467348346935807495)57:0.00000100000050002909)95:0.00964690354479029281,((Bam01B:0.00000100000050002909,Dsi01B:0.00941420400561762682)94:0.00460931…
gene11	Chr01_Block2_gene6	/	10	((Gan01C:0.02106144919419545083,Ogl01C:0.00311825232926559674)96:0.01854347906465109858,(((Mba01C:0.00893096760041577065,(Dsi01C:0.00000100000050002909,Bam01C:0.00881525868224202792)82:0.00592688050257725307)56:0.00346176281964410320,((Alu01C:0.01548128824995813509,Hca01C:0.02167086384135908858)48:0.00000100000050002909,Ped01C:0.00256813906317854323)97:0.01524351018376495989)47:0.0052380113276257…
gene12	Chr01_Block2_gene7	/	10	(Ola01H:0.02424513101912749435,((Mba01A:0.00719165568468815592,(Dsi01A:0.00426388375788843126,Bam01A:0.00779615880736601527)62:0.00168181782048071327)100:0.01231598363428157775,(Osa01:0.09128012529564237532,((((Ogl01C:0.00695194051103871502,Gan01C:0.00797809148885459014)100:0.00551658811970688005,Rra01C:0.01535191028108779006)100:0.00487609250455860437,((Mba01C:0.01215052956818638702,(Bam01C:0.00…
gene13	Chr01_Block2_gene8	/	6	((Dsi01B:0.00984091491807205856,Bam01B:0.02312292716009520591)100:0.01497062428227105384,((Rra01B:0.05712710591299188095,(Ogl01B:0.02175565647688108839,Gan01B:0.01780184146170524923)97:0.00815317818346704588)85:0.00352982190390524041,((((Hca01D:0.01582860794828360590,Alu01D:0.00946002050468575106)60:0.00000100000050002909,Ped01D:0.01105844720777113439)100:0.01874096081340771019,((((Gan01C:0.01929…
gene14	Chr01_Block2_gene9	/	18	(Osa01:0.08953023790767265788,(((Hca01D:0.00941229792948485369,((Mba01A:0.00980677799530486546,(Bam01A:0.00604946962097418963,Dsi01A:0.00778357119540716742)100:0.00586166129844233313)100:0.00912661592735911943,(((Hca01C:0.00968623942643402625,(Alu01C:0.00822361722436123696,Ped01C:0.00992654357738208433)75:0.00142378764824097168)100:0.00745484012942450053,((Mba01C:0.01244622337452675268,(Dsi01C:0.…
gene15	Chr01_Block2_gene10	Gan B/C	32	(Ola01H:0.00000100000050002909,(Osa01:0.12318518981888583463,((Ogl01B:0.02269871004369242509,(((Bam01A:0.02263388153907486613,((Rra01C:0.00000100000050002909,(Mba01C:0.00000100000050002909,(Hca01C:0.00000100000050002909,(Ped01C:0.00000100000050002909,Ogl01C:0.00000100000050002909)14:0.00000100000050002909)6:0.00000100000050002909)6:0.00000100000050002909)31:0.00000100000050002909,(Alu01C:0.022603…
gene16	Chr01_Block2_gene11	/	16	((Dsi01A:0.00306888431600526928,Bam01A:0.01128950541124945986)100:0.00888272431620533431,((((Gan01B:0.01576344085141065735,Ogl01B:0.02207931931268837175)100:0.01581756620589538226,Rra01B:0.03440904019696035959)96:0.00276577483768529302,(Mba01B:0.01614260273094697551,(Bam01B:0.01123945916115113956,Dsi01B:0.00801862843240059089)95:0.00160947981730000396)96:0.01131283985385922453)95:0.01880977128362…
gene17	Chr01_Block2_gene12	/	6	(Ola01H:0.03245491110221978420,(Osa01:0.11815085081449340498,((((Mba01C:0.01670148090692369705,(Dsi01C:0.00547931393040856224,Bam01C:0.00828091785631890863)100:0.00498123940263846873)83:0.00478896804003586720,((Rra01C:0.02276305837589314221,(Gan01C:0.01252524080522041290,Ogl01C:0.01082028317087892211)100:0.02046664031996005273)63:0.00096127735085253774,(Ped01C:0.01518689466494838741,(Hca01C:0.012…
gene18	Chr01_Block2_gene13	/	14	(Ogl01C:0.02900860700322721239,(((Alu01D:0.06639257605605215773,(Ped01D:0.00993431639644085270,Hca01D:0.00946792210152346686)60:0.00817453102537979252)97:0.03284984128329158232,((Dsi01A:0.01426510246204996772,(Bam01A:0.16484779912496808074,Mba01A:0.02553948855278287758)36:0.00000100000050002909)94:0.02967904875902735093,((Mba01B:0.00950676356774011501,(Dsi01B:0.00944735588127612602,Bam01B:0.01441…
gene19	Chr01_Block2_gene14	/	16	(Hca01C:0.02661502052667316653,(Alu01C:0.01515235421587991446,((((Bam01C:0.03527550229749902566,Dsi01C:0.00377280788943495319)20:0.00000100000050002909,Mba01C:0.01144403140616933809)53:0.00379101337443317477,((((Mba01A:0.03098743537435993609,(Dsi01A:0.00780323765836190165,Bam01A:0.01477379394107057944)87:0.00705421337307572584)100:0.03205335588156469490,(Hca01D:0.07683059924477257663,(Ped01D:0.02…
gene20	Chr01_Block2_gene15	/	28	(Ogl01B:0.00985490072248409489,(((Mba01B:0.01986830040710993797,(Bam01B:0.00000100000050002909,(Dsi01B:0.00983657236173970939,((Hca01D:0.01991364211507035825,Ped01D:0.00000100000050002909)55:0.00983458148507980988,((Dsi01C:0.00987443675817148599,((Ola01H:0.00988716487561279098,Rgu01H:0.01989025244479040652)61:0.02014239398117309565,((Ogl01C:0.00969802053966632889,Gan01C:0.02019733500580065538)91:…
gene21	Chr01_Block2_gene16	/	8	((Dsi01A:0.01004041804525762638,Bam01A:0.01491741302681818919)85:0.00443332382521477962,((((Mba01C:0.01827423856555211723,(Bam01C:0.01120902447476468562,Dsi01C:0.01246843873531819011)79:0.00409336856487657001)100:0.01147201717033294495,(((Ped01C:0.00851656744160623862,Hca01C:0.00930308975857501233)52:0.00085314502409901730,Alu01C:0.00944890917607815913)99:0.01016955256319482248,(Rra01C:0.00988022…
gene22	Chr01_Block2_gene17	/	8	(Alu01D:0.01571849516160912785,(Ped01D:0.00930975376084344948,(((((Ped01C:0.01720130105352999164,Alu01C:0.01340038117925938105)92:0.00217994515065114648,Hca01C:0.01471726272456666020)100:0.01787212631237936750,((Mba01C:0.01872990471670935020,(Bam01C:0.01120196564074931594,Dsi01C:0.01550856284335716540)100:0.00691635581869127960)100:0.01028083397401111793,(Rra01C:0.02822717055479192355,(Gan01C:0.0…
gene23	Chr01_Block2_gene18	/	12	(Rgu01H:0.02972684271378830262,(Osa01:0.20047184295456207948,(((Mba01A:0.02481456422648013055,(Bam01A:0.01292121105291300920,Dsi01A:0.00951584726570387819)68:0.00524593124650751374)93:0.01567675502157007614,((Rra01B:0.01985084924042131854,(Mba01B:0.03471191984809877951,(Dsi01B:0.01417329863169012986,Bam01B:0.02009885018298391765)84:0.00551213140545129925)75:0.00856995119861111293)47:0.00000100000…
gene24	Chr01_Block2_gene19	/	14	(Bam01C:0.00221247502882494741,(Mba01C:0.00445619778439158842,(((Gan01C:0.00668658815024006543,Ogl01C:0.00897021912975781016)96:0.00683740743242973025,Rra01C:0.01356195313796650613)50:0.00208614453782664114,(((Bam01A:0.00666477555268108531,Dsi01A:0.00441526986075276798)45:0.00223244532215016158,(((Ola01H:0.01179265162879389317,Rgu01H:0.11928461382030451643)97:0.02910827950557737936,Mba01A:0.01300…
gene25	Chr01_Block2_gene20	/	26	(Ola01H:0.02932043020034036038,(Osa01:0.08593260979937683564,(((Alu01D:0.42011580206148330108,Hca01D:0.00751860553274722766)63:0.01236440764109336676,Ped01D:0.02302086565511849564)70:0.00612049740253856923,(Bam01A:0.03426091860152367247,(Dsi01A:0.00919306360310562405,(((((Ogl01B:0.00455109488378639682,(Dsi01B:0.00912433389993700522,Bam01B:0.00937113238852519195)61:0.00463507864009710981)6:0.00000…
gene26	Chr01_Block2_gene21	/	8	(Ped01C:0.01163933613938862924,(Hca01C:0.00620489241192565422,(((Mba01C:0.01547405994897967790,(Dsi01C:0.00790041705347837783,Bam01C:0.02586268924375414308)56:0.00261545469157483529)98:0.01031463072831470193,(Rra01C:0.02752738866465150730,(Gan01C:0.01560304249238350476,Ogl01C:0.00908924462195535680)85:0.00623727191826946737)56:0.00286177678040435953)66:0.00332434164207430147,((((Alu01D:0.01694803…
gene27	Chr01_Block2_gene22	/	4	((Hca01D:0.00959946273909294268,Ped01D:0.00552406294026824580)56:0.00105541972985438498,(((((Hca01C:0.01151220720823131587,Ped01C:0.01283873713060129651)93:0.00127642268970149940,Alu01C:0.00637309393070241426)99:0.00516064830331389082,(((Ogl01C:0.01081269884891947891,Gan01C:0.01500943680971787014)100:0.01632181563783561065,Rra01C:0.02450191193232863218)94:0.00796715900259796321,((Dsi01C:0.0076298…
gene28	Chr01_Block2_gene23	/	6	(Rgu01H:0.03797438773632254294,(Osa01:0.10038456384151803191,((((Gan01B:0.01838581473400567948,Ogl01B:0.00652126076035848459)100:0.01204329368612063432,(Rra01B:0.03629572570511287177,(Mba01B:0.01007297277703563670,(Bam01B:0.01007438841620688849,Dsi01B:0.01331955288849306224)79:0.00133828745925683294)100:0.01042763075838246817)78:0.00149169791399577506)98:0.00534746502559880609,(Mba01A:0.013689367…
gene29	Chr01_Block2_gene24	/	12	(Ola01H:0.01605145774078889365,(((Alu01C:0.01524220541725354941,Hca01C:0.00594111795092578179)70:0.00000100000050002909,Ped01C:0.01043379588866657007)100:0.01589202262961262116,(((((Alu01D:0.01053129469536834457,Ped01D:0.01199589929863591545)47:0.00000100000050002909,Hca01D:0.00593365526970725515)94:0.00763837571615451003,(Mba01A:0.01393084468407946620,(Bam01A:0.00452118560458796264,Dsi01A:0.0092…
gene30	Chr01_Block2_gene25	/	4	(Gan01B:0.01075981665407134066,(Rra01B:0.02153826665702325560,((Mba01B:0.00822332365359396134,(Dsi01B:0.01457222100902513459,Bam01B:0.01311947033316749819)100:0.00617947799989650420)100:0.00881965760566757496,(((((Ped01C:0.01254407151282234401,(Hca01C:0.00811105141086754938,Alu01C:0.00997630538012883594)51:0.00085306800256577595)100:0.02066430987663802482,((Mba01C:0.01492372186286908091,(Bam01C:0…
gene31	Chr01_Block2_gene26	/	10	((Bam01A:0.00669912297411237243,Dsi01A:0.00794789954109014103)100:0.00806002394953859481,((((Ped01C:0.00993721560925625233,(Hca01C:0.01214093263753305771,Alu01C:0.00534420549923213598)39:0.00029312984265806246)100:0.00938472048011498340,(((Ogl01C:0.00674007746712943119,Gan01C:0.01362728363318022572)100:0.01094668000915145073,Rra01C:0.02122233518160563867)100:0.00686031280321847126,((Dsi01C:0.0084…
gene32	Chr01_Block2_gene27	/	8	(Ola01H:0.02286897041369770345,(Osa01:0.09795298626893406135,((Hca01C:0.01445675219228499155,(Ped01C:0.01287877639684063130,Alu01C:0.00970645928864619263)78:0.00304151949462706664)100:0.01684264239105912400,((((Mba01A:0.00767911833344676366,(Bam01A:0.01057077196366000733,Dsi01A:0.00599583402774553180)98:0.00279113066749507241)100:0.02157091697199567740,((Mba01C:0.02443473630395187265,(Bam01C:0.00…
gene33	Chr01_Block2_gene28	/	2	(Rgu01H:0.02782523046046322945,(Osa01:0.10024735513727221770,(((Hca01D:0.00798342247706526967,Ped01D:0.00340151312519356135)88:0.00254606210481492061,Alu01D:0.00623842584864305223)100:0.01590863702371160884,((((Gan01B:0.01217395436237232384,Ogl01B:0.01026083265713223155)100:0.00928520539212904401,Rra01B:0.03108988286781202981)100:0.00435273518340174685,(Mba01B:0.01385190375015526477,(Bam01B:0.012…
gene34	Chr01_Block2_gene29	/	8	(Alu01D:0.00963335370411036104,(Ped01D:0.00551279497804709005,((((Alu01C:0.01058062933654733279,(Hca01C:0.00752374148419045902,Ped01C:0.01136662033701681639)65:0.00158413265932030802)98:0.00580260064397140896,((Mba01C:0.01181980224877509679,(Bam01C:0.00781472693673046330,Dsi01C:0.00389724040013577754)95:0.00149370209154210459)100:0.00499528238063310336,(Rra01C:0.02973892596418766313,(Gan01C:0.012…
gene35	Chr01_Block2_gene30	/	10	(Bam01A:0.00494370021330936375,(Mba01A:0.01007685994295561514,(((Mba01C:0.00742498028790413832,(Bam01C:0.00730829627716393388,Dsi01C:0.01544102205128371381)95:0.00506045103586104470)100:0.01567437023252796560,((Alu01C:0.00753433105095623144,(Hca01C:0.02870870760851773618,Ped01C:0.00497083813375304249)24:0.00000100000050002909)41:0.00249378849897270586,(Rra01C:0.03211756817805268283,(Ogl01C:0.0025…
gene36	Chr01_Block2_gene31	/	10	((Bam01B:0.00211909420910137052,Dsi01B:0.00505409616751522229)100:0.00434191052467908234,((Rra01B:0.04282569838031887594,(Gan01B:0.01282244395676584471,Ogl01B:0.00981729222159439738)100:0.01358039837488936655)100:0.00769060768640413700,((((Dsi01A:0.00571946349076368245,Bam01A:0.00729599350621650943)100:0.01970653280356724629,Mba01A:0.01414689719314937699)100:0.02025839001853670454,(Rgu01H:0.02815…
gene37	Chr01_Block2_gene32	/	4	(Rgu01H:0.03759345340608755137,(Osa01:0.06611498130171102050,(((((Ogl01B:0.00975530670770260490,Gan01B:0.00897694493840614158)100:0.00857920003304131658,Rra01B:0.02352820322614975271)100:0.01084271768829464175,(Mba01B:0.01240802993314498587,(Dsi01B:0.00399668024566955486,Bam01B:0.00993196030404527169)97:0.00243317547117851210)99:0.00417167099210559444)98:0.00646940906335103944,(((Hca01D:0.0126091…
gene38	Chr01_Block2_gene33	/	8	(Ola01H:0.00959917457837103187,(Osa01:0.12018396282912663375,(((Hca01D:0.01044290107499030833,(Alu01D:0.00566516909058592446,Ped01D:0.00485330434797095599)50:0.00060380514444855588)100:0.01050920687963394912,((Ped01C:0.01173400999795370242,(Hca01C:0.00495498497320105615,Alu01C:0.00561823488540621509)70:0.00121879235297833515)100:0.00976965656575452465,(((Dsi01C:0.01037922638713601950,Bam01C:0.005…
gene39	Chr01_Block2_gene34	/	8	((Ogl01B:0.00311173428402698390,Gan01B:0.03989699553383779795)100:0.01017520413467718973,(((Mba01B:0.02304132806592159091,Bam01B:0.00786499452342001408)56:0.00539004151878073531,Dsi01B:0.00449547590776438327)76:0.00651605856181411685,(Osa01:0.07729344334973711761,(((((((Ogl01C:0.00305396726360788887,Gan01C:0.01182779199065050850)100:0.01407639540313778033,Rra01C:0.01177955559702436629)93:0.006499…
gene40	Chr01_Block2_gene35	/	8	(Ola01H:0.01920137781102216473,(((Mba01A:0.01626819104336203053,(Dsi01A:0.00409247968405987341,Bam01A:0.00486066630108109975)100:0.00652727722848444377)100:0.01541485463537934676,(Alu01D:0.01108650046485059465,(Hca01D:0.00689863119624515003,Ped01D:0.00760734339281779037)43:0.00000100000050002909)100:0.01036776461332223308)53:0.00183154259843585948,(((((Hca01C:0.01131303164756533065,Ped01C:0.01268…
gene41	Chr01_Block2_gene36	/	18	((Dsi01B:0.00000100000050002909,Bam01B:0.00288550224260685851)92:0.01225277445330066363,((Rra01B:0.04061737492549889056,(Ogl01B:0.00273023369080168006,Gan01B:0.01232510450050368703)89:0.01691107601939210309)85:0.00971088457285587160,(((Mba01A:0.00000100000050002909,(Dsi01A:0.01212017694057845006,Bam01A:0.01512490900843495648)88:0.00591856531494324919)99:0.04118306003000998805,((((Bam01C:5.4344177…
gene42	Chr01_Block2_gene37	/	6	(Ola01H:0.02249254133920305584,((((Ped01D:0.01289345451666723888,Hca01D:0.01507822768870408815)49:0.00000100000050002909,Alu01D:0.01397821266282145945)100:0.02309923586160752759,((((Dsi01C:0.00959605918088386571,Bam01C:0.01213900660842383468)96:0.00618832609327992552,Mba01C:0.01889714250741430721)100:0.01147909079509638886,(Rra01C:0.02668006579160418432,(Gan01C:0.02844976350195733278,Ogl01C:0.011…
gene43	Chr01_Block2_gene38	/	6	(Ola01H:0.02046469272964602376,(Osa01:0.08916323747618565276,(((Alu01D:0.01019609791647532911,(Hca01D:0.01382912152517009816,Ped01D:0.00927359243844090748)90:0.00145638062830459906)100:0.01771226323898730109,((((Ogl01C:0.01078260069802656693,Gan01C:0.01035660316448294878)100:0.01337272843222158704,Rra01C:0.02163187649717828592)99:0.00464492325559761124,(Mba01C:0.02024978513220109314,(Bam01C:0.008…
gene44	Chr01_Block2_gene39	/	2	((Bam01A:0.01120504097381504194,Dsi01A:0.01125681021437711059)86:0.00474632284355262779,(((Alu01C:0.01004300847234587679,(Ped01C:0.00792704083118670258,Hca01C:0.00873641363647373326)94:0.00272447321824234850)100:0.00527708967475108183,((Mba01C:0.01117664290401754190,(Dsi01C:0.00555768489713154550,Bam01C:0.00903028630992412130)100:0.00842431736150577211)100:0.00987940036854857706,(Rra01C:0.0257351…
gene45	Chr01_Block2_gene40	/	4	(Ola01H:0.03151383208629851551,(Osa01:0.11922895539774899798,((((Dsi01B:0.01296410256731532658,Bam01B:0.00920943604851415937)100:0.01077066516283248579,Mba01B:0.01185331872615734590)100:0.00851528828111305577,((Ogl01B:0.00654338942089680627,Gan01B:0.01697272243519819951)96:0.00366343633681130232,Rra01B:0.03318381593543172359)99:0.00587257033381362401)100:0.01550777035369739314,((Ped01D:0.01014822…
gene46	Chr01_Block2_gene41	/	28	((Gan01C:0.00673806389328354769,Ogl01C:0.00154965875563537435)100:0.01014347804534412520,((Hca01C:0.01354188151110109935,((Dsi01C:0.01293700386427426054,Mba01C:0.01217779515146603583)58:0.00164058188038704875,Bam01C:0.01125823122339266076)86:0.00551422860306972126)66:0.00151947937667297017,((Hca01D:0.01631819870886183285,((Alu01D:0.01574918006881763366,Ped01D:0.01188535130106450205)96:0.008392584…
gene47	Chr01_Block2_gene42	/	10	(Gan01B:0.01402963737506950255,(Rra01B:0.06949325969074446330,((Mba01B:0.01955789672675094237,(Bam01B:0.01004223651552688980,Dsi01B:0.01902601021828676658)98:0.00816145393021920629)98:0.00659594102718198769,(Osa01:0.10574172132884125663,(((Ped01C:0.01404022662565794499,(Alu01C:0.01308568219048275062,Hca01C:0.02098835174717779764)41:0.00054090926498723572)100:0.00995822858073973360,((Rra01C:0.0319…
gene48	Chr01_Block2_gene43	/	4	(Rgu01H:0.05769480308771503946,(Osa01:0.06772706397533814759,(((Mba01B:0.01316241889244135210,(Bam01B:0.00885242636698810488,Dsi01B:0.00865149388062355466)76:0.00198283705212813025)100:0.00918146855026852858,((Gan01B:0.01206739950952776495,Ogl01B:0.01391612757720752866)100:0.01065290688282347943,Rra01B:0.03435627449763689611)100:0.00633151822625124990)100:0.01132161619533327869,((((Mba01C:0.01404…
gene49	Chr01_Block2_gene44	/	6	(Ola01H:0.00898887145568652568,(((Mba01A:0.01267218546936610055,(Dsi01A:0.00786603540212848021,Bam01A:0.00668342846626420080)100:0.00500182541325902303)100:0.01652376327601884007,(((Rra01C:0.01906681236091908524,(Gan01C:0.00903142922433208296,Ogl01C:0.01031638638294179143)100:0.00971821304471428248)100:0.00795037122531407937,(Mba01C:0.01484066454071003571,(Bam01C:0.00792870238153400332,Dsi01C:0.0…
gene50	Chr01_Block2_gene45	/	4	(Ola01H:0.02433058939123139766,(Osa01:0.12815169657064637287,(((Rra01B:0.02748685797450639914,(Gan01B:0.01084962535376255560,Ogl01B:0.00993900239229308750)100:0.01095883515795569203)100:0.00818628260439659659,((Dsi01B:0.00653954436835366398,Bam01B:0.01301609131406824930)100:0.00577041244950407105,Mba01B:0.01707049433814242928)100:0.01199178888187629397)100:0.01624680747365059991,(((Alu01C:0.01325…
gene51	Chr01_Block2_gene46	/	10	((Ogl01B:0.00993615264500652927,Gan01B:0.02201329042640126979)100:0.02816162895344144143,((Mba01B:0.01799223172278115179,(Bam01B:0.00830208636591524447,Dsi01B:0.01080655511489944827)100:0.00482275698364318349)100:0.01279113105268737775,(((((((Ogl01C:0.00932425320169489799,Gan01C:0.01913679611944185330)100:0.03364466378713984462,Rra01C:0.05090619642030427827)77:0.00611486950507471577,(Mba01C:0.009…
gene52	Chr01_Block2_gene47	/	6	((Hca01C:0.01116901091761041652,Ped01C:0.01062506695891605492)65:0.00163623804219333578,(((Rra01C:0.02770742057123845928,(Ogl01C:0.00897445229217831361,Gan01C:0.00884219356513085003)100:0.01286935896965872225)100:0.00573787839204010445,(Mba01C:0.01570348305138762751,(Dsi01C:0.00922398177704412785,Bam01C:0.00201879421423225734)100:0.00787556046121246772)100:0.01109969072951979760)94:0.000749961015…
gene53	Chr01_Block2_gene48	/	2	(Rgu01H:0.04276981215693673871,(Osa01:0.11167422921332277597,(((Alu01D:0.01135131692051784616,(Ped01D:0.01039519105960667010,Hca01D:0.01040963364495414885)83:0.00090179004170347864)100:0.01305723336978462622,(((Bam01A:0.02738340843914729983,Dsi01A:0.01625129307616013027)99:0.00468592049734751874,Mba01A:0.01827839674478318188)100:0.00955553384965028216,((Mba01C:0.01422878345976457369,(Bam01C:0.007…
gene54	Chr01_Block2_gene49	/	4	((Ped01D:0.01465572512643818770,Alu01D:0.01599257206777190618)56:0.00153714212089150516,(((Mba01A:0.02009748199511895636,(Dsi01A:0.00648442611978958510,Bam01A:0.00712681694548312605)100:0.00563586859145261479)100:0.00901926775284822221,(((Rra01C:0.01991060600077535284,(Ogl01C:0.00686435861103573425,Gan01C:0.00887013872956086274)100:0.00924917148738992230)100:0.00637969898516171138,((Dsi01C:0.0051…
gene55	Chr01_Block2_gene50	/	12	((Bam01A:0.00312487962738698102,Dsi01A:0.00655078737222966178)97:0.00783139298802260075,((((Ped01D:0.01285911305271452039,Hca01D:0.00961913136361556773)19:0.00000100000050002909,Alu01D:0.00970959821085940096)55:0.00321034928165870757,((((Ogl01C:0.01726426788490953088,(Rra01C:0.02163126431225301585,Gan01C:0.00741845795270851868)54:0.00329075851288067800)76:0.00527338647122202204,(Alu01C:0.02624128…
gene56	Chr01_Block2_gene51	/	6	((Hca01D:0.00627503896622316325,Ped01D:0.01175055031431522859)93:0.00076600438536818260,((Mba01A:0.00632448714262933212,(Bam01A:0.00466042670878350374,Dsi01A:0.01100681530970887105)100:0.00389275792082076659)100:0.01924561501032387781,(((Rra01B:0.02173953084907778027,(Ogl01B:0.01346179589758658007,Gan01B:0.01218023476020752525)100:0.00710550378169247376)100:0.01015024987156701655,(Mba01B:0.017013…
gene57	Chr01_Block2_gene52	/	10	((Hca01D:0.00496219080905073353,Ped01D:0.00751751749808178375)82:0.00000100000050002909,((((Ped01C:0.01249280025723514473,(Hca01C:0.00742909868444960753,Alu01C:0.01513468258296223924)37:0.00000100000050002909)97:0.01027515094553899458,((Bam01C:0.00000100000050002909,Dsi01C:0.00494849651266932380)97:0.00744104466778362002,Mba01C:0.01296310668552611185)98:0.00803945372011481522)66:0.000311557382552…
gene58	Chr01_Block2_gene53	/	12	(Ola01H:0.01475492192504629027,(Osa01:0.05161182885379726748,((Bam01A:0.00985518581251971539,(Dsi01A:0.01180985160383078193,Mba01A:0.01223922245530248420)42:0.00067899641432573959)96:0.00539508706363578654,(((Hca01D:0.00382600483302759919,(Alu01D:0.00724082446727102643,Ped01D:0.01025984590964892744)71:0.00316709525684751372)100:0.01218997052275067397,((Rra01B:0.01112764437603071775,(Ogl01B:0.0055…
gene59	Chr01_Block2_gene54	/	2	(Ola01H:0.02252312491860009383,(Osa01:0.09827186323321060457,(((Hca01D:0.01361424853541961903,(Alu01D:0.00968303041171188379,Ped01D:0.00828315527880221780)76:0.00002944339619752119)100:0.01905425704468597520,(((Alu01C:0.01600305686613918282,(Hca01C:0.01465443011869663886,Ped01C:0.00886131272759882287)100:0.00341009110433914417)100:0.00627788869207344599,((Rra01C:0.03472668898434020518,(Ogl01C:0.0…
gene60	Chr01_Block2_gene55	/	12	(Rgu01H:0.03184353873406337715,(Osa01:0.04867673163785002366,(((Mba01B:0.01454272398940431935,(Bam01B:0.00469875066530009867,Dsi01B:0.01789088206776186241)100:0.00908757090230435938)100:0.00447322816221208848,(Rra01B:0.02097427263773262232,(Gan01B:0.01235170622371054364,Ogl01B:0.01533655050454889833)100:0.01207951554286944978)77:0.00277139937585920565)98:0.00920505481562967562,(((Dsi01C:0.0024975…
gene61	Chr01_Block2_gene56	/	10	(Bam01B:0.00514659955279507184,(Mba01B:0.01954806425282208313,(((Rgu01H:0.06180910940665336473,Ola01H:0.04516879287747422450)100:0.02671291549149651737,(((Alu01C:0.01044141617025554601,(Hca01C:0.01313077547524626326,Ped01C:0.01043877846849821343)91:0.00151209749122566952)100:0.01487620516976907899,((Bam01A:0.00715018926131151793,Dsi01A:0.03723866522524424405)96:0.00782399714985686050,Mba01A:0.027…
gene62	Chr01_Block2_gene57	/	14	((Mba01A:0.01230459135983395964,Bam01A:0.01240356809597334235)55:0.00278359456096664327,((((Mba01C:0.00926312808280791398,(Bam01C:0.00610322648579287100,Dsi01C:0.01266002094675230255)99:0.00636669440666399848)98:0.01293755271264878347,(Rra01C:0.02841077009187251839,(Ogl01C:0.01780802824810287510,Gan01C:0.02338392312293822647)96:0.01667311155602568817)72:0.00385967776507516874)26:0.000001000000500…
gene63	Chr01_Block2_gene58	/	14	(Ola01H:0.00062842517126046268,(((((((Ogl01C:0.00687205569499792050,Gan01C:0.01410809907121950840)100:0.00711272651598711825,Rra01C:0.01548078110439219009)100:0.00554450268649142163,(Mba01C:0.02259592735184120377,(Bam01C:0.02266870942076380097,Dsi01C:0.00418577938663121461)93:0.00272268345074254837)90:0.00417071783356219149)75:0.00130058697515129723,(Ped01C:0.00376212236053324184,(Alu01C:0.008480…
gene64	Chr01_Block2_gene59	/	6	((Gan01C:0.00479503613667719118,Ogl01C:0.01726110640396397167)59:0.00209490878907731904,(((Dsi01C:0.00660809672992364316,Bam01C:0.00428568398116855893)100:0.01324426373945118696,Mba01C:0.03190950149125929003)98:0.00909551093501682721,(((Hca01C:0.01772420157264433666,Ped01C:0.00216758655365420277)45:0.00000100000050002909,Alu01C:0.00654910562606022140)56:0.00217758281114073917,(((((Dsi01B:0.008784…
gene65	Chr01_Block2_gene60	/	28	(Osa01:0.13748691451582775724,((((Hca01C:0.00928089217173599761,Alu01C:0.00942668042060374432)95:0.01444052032988921673,((((Ped01C:0.00000100000050002909,(Bam01B:0.04313142571419977672,Ola01H:0.06517378873117474214)84:0.05709881286034414194)100:5.94237174778072763104,Rra01C:0.03614466845136747597)39:0.02917809354889541393,(Gan01C:0.03787722479366392725,Ogl01C:0.02140978737761258660)78:0.018726229…
gene66	Chr01_Block2_gene61	Mba A/C Alu C/D	34	((Bam01B:0.01449845818574315055,Dsi01B:0.00000100000050002909)74:0.01454219167908503071,(Osa01:0.04580550139933230180,((((Rra01C:0.00000100000050002909,(Dsi01C:0.00000100000050002909,Bam01A:0.00000100000050002909)9:0.00000100000050002909)3:0.00000100000050002909,(Dsi01A:0.00000100000050002909,Ped01C:0.00000100000050002909)6:0.00000100000050002909)23:0.00000100000050002909,(Ola01H:0.04632005964223…
gene67	Chr01_Block2_gene62	/	8	(Ola01H:0.02573172004485695802,(Osa01:0.08155576386103680075,((((Bam01A:0.01699750450712385341,Dsi01A:0.00950115887720092561)100:0.00513466810141529825,Mba01A:0.01889640250688226497)100:0.02665522266508852170,((Rra01C:0.02054397732391007383,(Ogl01C:0.01065110411642528759,Gan01C:0.00867103712360975387)100:0.01712530718492370763)98:0.00786129645378457614,(((Alu01C:0.01697494840674843020,(Hca01C:0.0…
gene68	Chr01_Block2_gene63	/	10	((Dsi01C:0.00893104550539927829,Bam01C:0.01788282734321915840)86:0.00584328920213260557,((((Ped01C:0.00883901786238592072,Alu01C:0.00880707156474794771)23:0.00000100000050002909,Hca01C:0.00585622711058425560)44:0.00584272319435686326,((Ogl01C:0.01441369791270129437,Gan01C:0.13208811755471097649)87:0.01381624258271572404,Rra01C:0.04015812668869805924)77:0.01184943863097275354)40:0.0000010000005000…
gene69	Chr01_Block2_gene64	/	8	(Ola01H:0.02592744529823811164,(((Hca01D:0.00807134690875143876,(Ped01D:0.00703060823492833182,Alu01D:0.00996195225073033715)89:0.00000100000050002909)100:0.03271046006058683092,((Mba01A:0.01351386425788521015,(Bam01A:0.00894702065613082499,Dsi01A:0.00750044904127601230)92:0.00306791310461804363)98:0.00604386713007680661,(((Hca01C:0.00740486014720323667,(Ped01C:0.00888533304489186153,Alu01C:0.010…
gene70	Chr01_Block2_gene65	/	8	((Dsi01B:0.00901780386978021098,Bam01B:0.01198130504240925605)75:0.00292459836504861204,((Rra01B:0.01231313108644992507,(Gan01B:0.00777072985726637733,Ogl01B:0.00458564350821323661)100:0.00827451955430066888)97:0.00921951902394369145,(Osa01:0.08397055214130158540,(((Alu01C:0.01103732423909289766,(Ped01C:0.00408329521047143956,Hca01C:0.00819063102762099780)82:0.00120634946913415384)99:0.0113409190…
gene71	Chr01_Block2_gene66	Hca C/D	16	((Dsi01A:0.01720036227928638944,Bam01A:0.01086678940076869944)100:0.00579128277545787676,(((((Ped01D:0.00929022191353161622,Alu01D:0.00767099882308114930)72:0.00433786544232920342,(Hca01C:0.10588456033366393239,Hca01D:0.00985256107398831127)65:0.06948892696674539848)64:0.02070530780370686066,(((Gan01B:0.01588781396016840375,Ogl01B:0.01209460854170120447)100:0.01615793644487973149,Rra01B:0.0314088…
gene72	Chr01_Block2_gene67	/	10	((Bam01A:0.02272203277315813785,Dsi01A:0.01249021989872572611)60:0.00000100000050002909,(((((Ped01C:0.00479676252226531562,(Alu01C:0.00732879661151206521,Hca01C:0.02237894351482259611)26:0.00000100000050002909)94:0.01236433546650445546,(((Ogl01C:0.01332094092957045520,Gan01C:0.00903287338647048785)91:0.01066109717888370431,Rra01C:0.04150030001525044365)97:0.01369012948410633021,((Dsi01C:0.0050960…
gene73	Chr01_Block2_gene68	Hca C/D	30	(((Ogl01B:0.00356197378690309603,Gan01B:0.01291097962400577365)70:0.00656006912121074714,(Mba01B:0.01612365938966373036,(Bam01B:0.00316833782133115003,Dsi01B:0.01304160375758431356)98:0.00707166590001399430)81:0.00655026528927644177)57:0.00315478349971925597,((Rra01C:0.02311386000136467916,(((Mba01C:0.02004174183485013180,(Ola01H:0.04849321480759222203,(Gan01C:0.01623751076188136022,Ogl01C:0.0132…
gene74	Chr01_Block2_gene69	/	8	((Ogl01B:0.00680911793711686322,Gan01B:0.00910944726031774447)100:0.00904112123579817878,((Mba01B:0.02808956358367572376,(Bam01B:0.01174867118080048616,Dsi01B:0.00986677283811627365)82:0.00283252706354128903)99:0.00681945282543718837,(((Alu01C:0.00510147421437271657,(Ped01C:0.00984027135228912088,Hca01C:0.01098998565690709542)57:0.00206346634341358177)76:0.00393045259410247996,(((Ogl01C:0.0054256…
gene75	Chr01_Block2_gene70	/	6	((Bam01C:0.00616373498702880128,Dsi01C:0.00868668452101831016)100:0.00881738962733218633,((Rra01C:0.01941356143720601030,(Gan01C:0.01235823921235268061,Ogl01C:0.01272717649732863637)100:0.00716641246240631597)100:0.01131676828559026980,((Alu01C:0.00827080646223984223,(Ped01C:0.00589849996174945154,Hca01C:0.00850416807200306962)73:0.00002982685811560428)100:0.01554452477918587434,(((Hca01D:0.01002…
gene76	Chr01_Block2_gene71	/	12	(Ped01D:0.01107766175826194882,(Hca01D:0.00406661716906516618,(((Rra01B:0.02648145811000269731,(Gan01B:0.00320240996799594450,Ogl01B:0.00642651293574761622)100:0.01371831638599462465)90:0.00683080787624849254,((Bam01B:0.08706456735105842781,Dsi01B:0.00483885842247824393)64:0.00028458351128401630,Mba01B:0.01416388753004400175)100:0.01468773123501783233)55:0.00419720899554091535,(Osa01:0.0763898109…
gene77	Chr01_Block2_gene72	/	10	((Ped01C:0.02494415080914947486,Alu01C:0.01042657501371550659)52:0.00133356331256978110,((((Gan01C:0.01270225499438008658,Ogl01C:0.00734025090152469386)100:0.00842142139603145254,(Mba01C:0.01467767948144535831,Rra01C:0.02191233210157409253)36:0.00171361667228559118)43:0.00000100000050002909,(Dsi01C:0.00758561886351334647,Bam01C:0.00737462093914889941)95:0.00444937309703133128)91:0.002314263185882…
gene78	Chr01_Block2_gene73	/	10	(Osa01:0.07144011623226571850,(((Mba01A:0.01323234425319180091,(Dsi01A:0.00321542809625602072,Bam01A:0.00325269049786366341)100:0.00650457321122011566)100:0.00996298063494679975,((((Hca01C:0.00976269237063888927,Ped01C:0.00815526579892996741)38:0.00000100000050002909,Alu01C:0.00652497395426299056)95:0.00653730627114180833,((Mba01C:0.00793631380042212134,(Bam01C:0.00841640563199800955,Dsi01C:0.011…
gene79	Chr01_Block2_gene74	/	8	((Bam01B:0.01123207731599073882,Dsi01B:0.01663819826079306410)100:0.00719827268358737629,(((Gan01B:0.01277929002039474710,Ogl01B:0.00972108207345746649)90:0.00477646909546369184,Rra01B:0.02485880198223313145)99:0.00702874843651873481,((Ola01H:0.03721535976638955245,Rgu01H:0.03503026787708662243)100:0.04353374897600308796,(Osa01:0.14575094124230850157,((((Hca01C:0.01126992879474229652,Ped01C:0.006…
gene80	Chr01_Block2_gene75	/	12	((Gan01C:0.01273635905891872845,Ogl01C:0.01156267882421569207)100:0.01229909789082253568,(((Hca01C:0.01752556127056941609,(Ped01C:0.01601468200416601706,Alu01C:0.01777713365023696201)57:0.00061258815604070213)100:0.01048787896803763352,((Dsi01C:0.00992618599845588104,Bam01C:0.00928143089679299080)100:0.01061872478732135694,Mba01C:0.01904724802025920330)100:0.01145559859943541189)44:0.000255658894…
gene81	Chr01_Block2_gene76	/	6	(Alu01C:0.00579215568293262387,(Ped01C:0.00667973682224951015,((((Dsi01C:0.00681914051469277929,Bam01C:0.00821420711769081137)100:0.00446126439953683455,Mba01C:0.01167653704840978038)100:0.00450028491302085620,(Rra01C:0.02887718393796235086,(Gan01C:0.01437573710386733788,Ogl01C:0.01029063546242871101)100:0.00881952369207275426)97:0.00337348881960602889)69:0.00025412310916528351,((((Alu01D:0.00952…
gene82	Chr01_Block2_gene77	Gan B/C	30	(Rgu01H:0.02946430713980579055,(Osa01:0.09839691180732150488,(((Dsi01C:0.00000100000050002909,(Mba01C:0.00673771142599959190,Bam01C:0.01359780324635111344)10:0.00000100000050002909)50:0.00676428669211056807,((Ogl01C:0.01353797585353622157,((Alu01D:1.08824561321802559810,Alu01C:0.00000100000050002909)32:0.00677747107039569901,(Hca01C:0.00000100000050002909,Ped01C:0.00676119169943746080)69:0.006790…
gene83	Chr02_Block1_gene1	/	6	(Ogl02B:0.00521012682657076304,(Rra02B:0.01976683200285415595,((Mba02B:0.01062058688844279807,(Bam02B:0.01259963841195448943,Dsi02B:0.00709405109637999132)64:0.00350465160112003538)47:0.00166477768686035948,((((Alu02C:0.00174037709262649153,(Hca02C:0.00881128078217767105,Ped02C:0.00702422789955215419)26:0.00000100000050002909)96:0.01063253561057341499,(Alu02D:0.00349673799446251861,(Ped02D:0.0125…
gene84	Chr02_Block1_gene2	/	10	(Osa02:0.09362639527473387568,(Ola02H:0.03551636899479527348,((((Alu02D:0.00578957753396798763,Hca02D:0.01152902744327356614)63:0.00116812412019331362,Ped02D:0.01000490782336185998)97:0.00855434871806151284,(((Dsi02A:0.00314953054550894292,Bam02A:0.00519723768729614486)68:0.00447373543206140527,Mba02A:0.01322319411076093056)100:0.01467539480005264525,((Rra02B:0.01768136894339413998,(Gan02B:0.0065…
gene85	Chr02_Block1_gene3	/	14	((Ped02D:0.01706685590642216532,Alu02D:0.02284760737697607083)34:0.00000100000050002909,(((((Gan02B:0.02346736367628817627,Ogl02B:0.01402457918424214814)100:0.01713627338982867676,Rra02B:0.02226516518389702604)97:0.00420569361400645846,(Mba02B:0.01052055705632070313,(Dsi02B:0.02519105763750386154,Bam02B:0.00934829166497166096)69:0.00576700755401318363)98:0.00946091374451667362)97:0.01761916624265…
gene86	Chr02_Block2_gene1	/	8	(Ped02C:0.00778400163512650307,(Hca02C:0.01006055752654700340,(((Mba02C:0.01640801539333547679,(Bam02C:0.00660598391016469205,Dsi02C:0.00650398899567369414)100:0.00631268474715753793)100:0.00657966606321693046,(Rra02C:0.03045500274032777663,(Gan02C:0.01258785030092578541,Ogl02C:0.00926028897829890736)100:0.01916046000735895788)100:0.00662644588420830023)91:0.00046245666718112646,((Mba02A:0.019983…
gene87	Chr02_Block2_gene2	/	10	(Ola02H:0.03676809725621377201,((Mba02A:0.01968569902864759566,(Bam02A:0.00989881554258165153,Dsi02A:0.01604400935851537507)84:0.00369911621315597954)100:0.02444071771678968386,(((Rra02B:0.09708291110670547175,(Ogl02B:0.00804617111876270406,Gan02B:0.01906464024114204459)100:0.01384039463500588880)98:0.00558930278105590397,(Mba02B:0.02608806902755386389,(Bam02B:0.00813814464499260613,Dsi02B:0.0094…
gene88	Chr02_Block2_gene3	/	4	(Bam02A:0.00796736918627120871,(Mba02A:0.01596944733143765283,(((Alu02D:0.00559226449139345761,(Ped02D:0.00727184569353304423,Hca02D:0.01503017503597234988)53:0.00176582959464173885)100:0.01369685440681538482,((Hca02C:0.01241777311471464230,(Ped02C:0.00870429619145911618,Alu02C:0.00872590568267116347)99:0.00191892855567954196)96:0.00617970477935327750,(((Bam02C:0.00800393806351795689,Dsi02C:0.009…
gene89	Chr02_Block3_gene1	/	12	((Gan02B:0.06243132230588448184,Rra02B:0.01336128971597547004)69:0.00104979096761067072,((Mba02B:0.01575006774483517571,(Bam02B:0.00692664653251301356,Dsi02B:0.00781255008463283170)82:0.00372654479992484992)67:0.00116860875316609591,(Osa02:0.07457517773045752030,((Ped02D:0.00630822976203614886,(Hca02D:0.01065832250614664328,Alu02D:0.01066205965542640216)86:0.00082065393787101335)100:0.00898726845…
gene90	Chr02_Block3_gene2	/	2	(Ola02H:0.00528651193305274599,(Osa02:0.05829888469340199081,(((Rra02B:0.02035333775470091547,(Gan02B:0.00555651528631863345,Ogl02B:0.01153356311856917372)100:0.01016501756707066315)95:0.00411210841519063595,(Bam02B:0.01151311638364010785,(Dsi02B:0.14558161238152472761,Mba02B:0.00895655615617508248)56:0.00107766637399693468)95:0.00706181842406201649)94:0.00989759178105645981,((((Bam02A:0.00353108…
gene91	Chr02_Block3_gene3	/	4	(Ola02H:0.02972170632501651422,(Osa02:0.10638741486977512651,(((Alu02D:0.02128494775054138796,(Hca02D:0.03409803574320082603,Ped02D:0.01584811377133757762)56:0.00000100000050002909)100:0.02840587283728438633,((Rra02B:0.02613622737149912112,(Gan02B:0.01762934249106479570,Ogl02B:0.00952863092719094008)100:0.01615134411776700599)86:0.00273515821110882108,((Bam02B:0.00770197725677882871,Dsi02B:0.0095…
gene92	Chr02_Block3_gene4	/	22	((Gan02C:0.24625825009213200834,Ogl02C:0.00000100000050002909)68:0.01149989610492270671,(((((((Dsi02B:0.00769069413165743287,Bam02B:0.00000100000050002909)86:0.00775022378122559343,(Ogl02B:0.00381560288772190941,Gan02B:0.00379640589251005727)97:0.01172795741491432057)30:0.00000100000050002909,(Rra02B:0.02789742185805858810,Mba02B:0.01179851215808062730)66:0.00377362114765391948)70:0.0117246196917…
gene93	Chr02_Block3_gene5	/	28	(((Ogl02C:0.01196591970214707680,Gan02C:0.03718501467686192302)73:0.00616355567370518564,Rra02C:0.03067384736861872296)50:0.00830451526527648670,(Bam02C:0.01816039072786992253,((Dsi02C:0.00000100000050002909,((Alu02D:0.00000100000050002909,((((Alu02C:0.00000100000050002909,Hca02C:0.00000100000050002909)53:0.00000100000050002909,Ped02C:0.00598795423228116845)58:0.00598673957554162004,Ped02D:0.0120…
gene94	Chr02_Block3_gene6	/	14	((Ped02D:0.01161613464152653694,Alu02D:0.00656427877845794545)99:0.00438773566865323199,(((Mba02A:0.01862219478574806200,(Dsi02A:0.01437438941663347035,Bam02A:0.01074251333513352551)100:0.00844821818190752589)100:0.02382817880738135469,((((Dsi02B:0.00353337460932884317,Bam02B:0.00963481084236492667)99:0.00349639192404597315,Mba02B:0.01209097173610000978)100:0.00727932540291184420,(Rra02B:0.031315…
gene95	Chr02_Block3_gene7	/	10	(Dsi02A:0.00182044257223589194,(Mba02A:0.01259871645982472629,((((Mba02B:0.02184677371854330807,(Bam02B:0.00703723942535726139,Dsi02B:0.00900659234464143248)100:0.01279338482989000880)98:0.00563203789354984382,(Rra02B:0.04914628813833358395,(Gan02B:0.02011333226119178114,Ogl02B:0.02189636661262282097)100:0.01209174114110935297)84:0.00669892988087193893)79:0.00952407921672358479,(((Ped02D:0.011933…
gene96	Chr02_Block3_gene8	/	10	((Bam02C:0.00806235256915804541,Dsi02C:0.00341853953817813699)100:0.00577419530209702988,((Rra02C:0.02472294317578305201,(Gan02C:0.00923719133996002591,Ogl02C:0.00223851531389031647)100:0.00695688712542188743)95:0.00331766434854426388,((Ped02C:0.00691229719894428506,(Hca02C:0.01156090968845876164,Alu02C:0.03125778563118868786)81:0.00000100000050002909)99:0.01059422303141652547,(((Rra02B:0.0148695…
gene97	Chr02_Block3_gene9	/	10	(Alu02C:0.01266473107395672468,(Ped02C:0.15917391343520584379,(((Mba02C:0.01693111691209225195,(Bam02C:0.01690602099123618418,Dsi02C:0.00848749538292588139)100:0.00831910859112294961)100:0.01581305975778164730,(Rra02C:0.01692798333359143634,(Gan02C:0.01544355302853757557,Ogl02C:0.01416145282502423268)100:0.00993609049237038217)89:0.00418216885523691774)73:0.00115500952916743603,(Osa02:0.109063181…
gene98	Chr02_Block3_gene10	/	12	(Rgu02H:0.29936271210983550484,(((((Bam02C:0.03498040688717084928,Dsi02C:0.00745622722242901895)99:0.00497838016062034528,Mba02C:0.01530112300414402174)98:0.00725620271556730225,((Ped02C:0.01420514025032511285,(Hca02C:0.02272633695814513938,Alu02C:0.00916175933125092969)56:0.00110903530014583437)100:0.00988464756233541596,((Ogl02C:0.01639427983605911202,Gan02C:0.00745421408654860576)100:0.0119316…
gene99	Chr02_Block3_gene11	/	8	((Bam02B:0.00895520792742735168,Dsi02B:0.00666378626725251579)100:0.00920317948499206964,(((Gan02B:0.01383697708435292772,Ogl02B:0.00294833855507373351)99:0.01019495992335600794,Rra02B:0.01984347302037619762)96:0.00500200716289739885,(((((Ped02C:0.00550364269887386980,(Alu02C:0.00887151208738388465,Hca02C:0.00885425531340937669)61:0.00000100000050002909)96:0.00551921069790288748,((Mba02C:0.012341…
gene100	Chr02_Block3_gene12	/	8	((Bam02B:0.00817336835742640648,Dsi02B:0.00984246199698727425)86:0.00672637102178459071,(((Ogl02B:0.00211297464290467101,Gan02B:0.00917277334799027066)100:0.01402671239164470299,Rra02B:0.04104895112533561707)98:0.00927799814314751031,(((((Hca02C:0.06125614153831645398,(Ped02C:0.00673503844083387770,Alu02C:0.00912039524809313273)62:0.00000100000050002909)96:0.01381087229402665727,(Rra02C:0.0187061…
gene101	Chr02_Block3_gene13	Alu C/D	10	((Bam02A:0.01344886000632883501,Dsi02A:0.01116638076663760068)80:0.00157218032629116299,((((Mba02B:0.00617598319654481982,(Dsi02B:0.00739825794057943475,Bam02B:0.00866375537027428561)99:0.00367583417172251577)100:0.00628441029007784351,((Ogl02B:0.01110176591918621627,Gan02B:0.01756249125872557867)96:0.00376181912025102096,Rra02B:0.01903030767164627310)98:0.00491311406449773062)100:0.0200111230264…
gene102	Chr02_Block3_gene14	/	8	(Ola02H:0.01195077462194634420,(Osa02:0.05004703034998544270,(((Ped02D:0.00168589841559757102,(Hca02D:0.00453204959256232019,Alu02D:0.00798850431766937388)50:0.00161660786968075031)100:0.01433600110574941890,(Mba02A:0.01278151816538301670,(Bam02A:0.00461437679171302836,Dsi02A:0.00800846219342986852)100:0.00990699927762112541)99:0.00818644019435470736)70:0.00148322935466829557,((((Ogl02C:0.0046311…
gene103	Chr02_Block3_gene15	/	8	(Ped02C:0.01801581378955099261,(Alu02C:0.01128917938559613476,((((Gan02C:0.01656966712778121589,Ogl02C:0.00798230133439904212)93:0.00394445416960647732,Rra02C:0.02176228931640021916)100:0.00896315903383776945,(Mba02C:0.00635889494908056536,(Bam02C:0.02754189291205693182,Dsi02C:0.01207537417925035397)100:0.00650043300149372952)100:0.00596478138999291356)57:0.00080098841130828093,((((Dsi02A:0.00885…
gene104	Chr02_Block3_gene16	/	10	(Ped02D:0.00578349738999437910,(Alu02D:0.01400629111370495748,((((Ped02C:0.04461978295350906010,(Alu02C:0.00692583613177688920,Hca02C:0.00544930322930402104)92:0.00086486893384011502)100:0.01115799128379173395,((Bam02C:0.00933431316299206983,Dsi02C:0.00344462435420571757)100:0.00826124368747937002,Mba02C:0.01052089857093555653)97:0.00816860676472382606)66:0.00000100000050002909,(Rra02C:0.02033220…
gene105	Chr02_Block3_gene17	/	12	(Rgu02H:0.04643808479132530143,((Hca02D:0.03706302760069740687,(Alu02D:0.00550058761702095118,Ped02D:0.00329521771137586362)78:0.00065709918258031574)100:0.01148134658004886823,(((Rra02C:0.01500032391198007596,(Alu02C:0.01222832004953830487,(Hca02C:0.01108025452680363836,Ped02C:0.00553190000278222949)76:0.00103062150862857482)97:0.00282312717598079584)53:0.00217380014525936621,((Mba02C:0.01582056…
gene106	Chr02_Block3_gene18	Mba B/Gan C	18	(Ola02H:0.02163671414865605408,(Osa02:0.09310296657322945924,((Ped02D:0.01981298083139943628,(Alu02D:0.01642612482753100581,Hca02D:0.01627820785623035685)66:0.00000100000050002909)98:0.00651551917415912635,((((Dsi02A:0.00982018811172244953,Bam02A:0.01149833766743661029)91:0.00325249589964170379,Mba02A:0.00652045562149814514)96:0.00979970297219975341,((Ogl02C:0.02188432872644266100,Rra02C:0.028641…
gene107	Chr02_Block3_gene19	/	10	(Ola02H:0.02855890316166662460,(((Ped02D:0.01294396061762820987,Hca02D:0.01753119339148962244)89:0.00291239006444450480,Alu02D:0.02032278653630577997)100:0.01836465434224844595,(((Mba02C:0.01450471181605172272,(Bam02C:0.01074029179674548112,Dsi02C:0.01369243713397086219)100:0.00820034896415943945)100:0.02390856985759015271,((Ped02C:0.01822090369970875284,(Hca02C:0.01654692542044912396,Alu02C:0.00…
gene108	Chr02_Block3_gene20	/	8	(Ola02H:0.02114314314532354799,(Osa02:0.10009870872774498385,(((Alu02D:0.00938179674306762607,(Hca02D:0.01786943554001241621,Ped02D:0.01119369259693498049)100:0.04080533380589552311)100:0.01385328648362296571,(Mba02C:0.01123294565597308427,(Dsi02C:0.00848021220200641593,Bam02C:0.00712333824813595265)57:0.00279092818095336105)100:0.01181945459687803145)92:0.00330712798897510579,((((Rra02C:0.023399…
gene109	Chr02_Block3_gene21	/	10	(Rgu02H:0.04702713731276862014,(Osa02:0.06850604117257030889,((Hca02D:0.01233010890901702593,(Alu02D:0.01372307753901168964,Ped02D:0.01372309221110701652)48:0.00000100000050002909)100:0.01652354480605477266,((((Bam02B:0.00644160798229849191,Dsi02B:0.00426974782385791847)96:0.00807584068035780214,Mba02B:0.00925178292144474522)99:0.01007038437366569034,((Gan02B:0.01371043983395405300,Ogl02B:0.01368…
gene110	Chr02_Block3_gene22	/	18	(Rgu02H:0.03636200758770163910,(Osa02:0.05694851556372832607,(((Rra02C:0.01673441743904806323,(Ogl02C:0.00680343498209688789,Gan02C:0.01397657710960167367)100:0.01306275631710742367)100:0.01131885935348110953,(Hca02C:0.01835840262756455177,(Alu02C:0.00694274542828292231,(Dsi02C:0.05655162874872346479,Ped02C:0.00295395806571639155)100:0.14613917445226271008)72:0.00140798226849273705)92:0.004446594…
gene111	Chr02_Block3_gene23	/	12	((Dsi02C:0.01139480322108235230,Bam02C:0.01168379123999022801)100:0.00562270255212445058,((Mba02A:0.01906372957263131884,(Bam02A:0.01513906591043455430,Dsi02A:0.00870125036191586772)100:0.00828583853945319068)95:0.00316532396033676177,(((Rgu02H:0.04077181073096886738,Ola02H:0.01450716986820165672)100:0.03830599369110836844,((Alu02D:0.00704887511838230701,Hca02D:0.01074652643783479723)80:0.0011174…
gene112	Chr02_Block3_gene24	/	8	(Dsi02B:0.00344217465934779565,(Mba02B:0.01243033079705716491,(((Gan02B:0.01235078156891166248,Ogl02B:0.00860259808006938465)100:0.01273241057325378775,Rra02B:0.01944842547791062609)82:0.00519026694110772888,((((Mba02C:0.01380385821541943100,(Dsi02C:0.00841840510571014930,Bam02C:0.00354539815333974146)91:0.00521841333124373717)62:0.00538530666402508521,((((Hca02C:0.00578298428836278560,Ped02C:0.0…
gene113	Chr02_Block3_gene25	/	20	(((Bam02C:0.00787502770086278767,Dsi02C:0.00379606284855557238)89:0.01208861587890825394,((Dsi02A:0.01172763111792422645,Bam02A:0.00000100000050002909)74:0.00384876888441104551,Mba02A:0.00389002043297904205)83:0.00779807285234131262)38:0.00000100000050002909,(((Ola02H:0.00716360589663444115,Rgu02H:0.01013401466844667323)93:0.01439364764480354809,((Hca02D:0.00000100000050002909,(Ped02D:0.003854792…
gene114	Chr02_Block3_gene26	/	10	((Ped02D:0.00385234080366815470,Hca02D:0.00775562624648286521)93:0.00254878806134845688,((((Mba02A:0.00641138439643934924,(Dsi02A:0.00383770529583797246,Bam02A:0.00511994397731127190)74:0.00000100000050002909)84:0.00251245465872627569,((Dsi02C:0.00201752789633812815,Bam02C:0.00568122599772072790)90:0.00516932443279449674,Mba02C:0.01250672598593910445)100:0.00444774594445714912)93:0.00395315002942…
gene115	Chr02_Block3_gene27	/	14	((Hca02C:0.00995297833199877344,Alu02C:0.00616106684472009225)56:0.00000100000050002909,(((Ogl02C:0.00798224715642290895,Gan02C:0.01319611385723879274)97:0.00783985661987239395,Rra02C:0.02754061578286389270)99:0.00938409245343456433,((((((Bam02C:0.01391677631410155429,Dsi02C:0.00874569681653170408)100:0.00363197277305458976,Mba02C:0.01784596243344162975)90:0.00649683357898439822,(Mba02A:0.0102897…
gene116	Chr02_Block3_gene28	/	10	((Ogl02C:0.00440728448190748356,Gan02C:0.01224684875117745819)100:0.00988392109670924515,((Hca02C:0.00417532858482721862,(Alu02C:0.00417220196215039359,Ped02C:0.01247205737165498103)59:0.00130487197354080525)91:0.00590422610616991080,((((Mba02A:0.00690289950711929154,(Bam02A:0.00831469272602252014,Dsi02A:0.00969285572477708579)98:0.00269483719789927493)100:0.01262476175726303697,((Bam02C:0.020361…
gene117	Chr02_Block3_gene29	/	12	((Ogl02C:0.00884425712458245666,Gan02C:0.01444603767808466492)93:0.00314483437911186950,((Alu02C:0.01257742332111344737,(Hca02C:0.01000413831811773971,Ped02C:0.01018819136093274992)53:0.00104635963522131236)100:0.00719387909317177696,((Ped02D:0.00952828978186856870,(Alu02D:0.00965509207881340599,Hca02D:0.02891284468557747678)61:0.00002610080998597719)100:0.01704236949039740143,(((Rgu02H:0.0411987…
gene118	Chr02_Block3_gene30	/	16	(Osa02:0.10839580916860405702,(Ola02H:0.01094946014873310683,(((Mba02C:0.00959861912055760824,(Bam02C:0.08818838917718702097,Dsi02C:0.00562515062626300997)73:0.00278471746116418272)100:0.01340765393866044652,((Mba02A:0.01672184845505353401,Bam02A:0.00410053238131672087)45:0.00000100000050002909,Dsi02A:0.00548435398885097850)92:0.00295429837244331594)96:0.00558788010363284876,((Ped02D:0.0027315240…
gene119	Chr02_Block3_gene31	/	12	(Ola02H:0.02445723468288508659,(Osa02:0.20013359448772485849,(((Rra02C:0.02850496116102160804,(Ogl02C:0.01213306703414520141,Gan02C:0.01992189482010004245)98:0.00974598390616955058)96:0.00985804267121143975,((Alu02C:0.01269961274386506404,Hca02C:0.01271375562222957015)98:0.00324638250162360541,Ped02C:0.00594158020642720705)100:0.01051276678572289972)94:0.00632428032792827378,((((Rra02B:0.02992518…
gene120	Chr02_Block3_gene32	/	14	((Ogl02B:0.01253813546496448939,Gan02B:0.01152345383681123783)99:0.01535919414391964492,((Mba02B:0.01795398794026566505,(Dsi02B:0.03518391872739694282,Bam02B:0.00512865440918292437)68:0.00734440540127672889)100:0.02150276104632057803,(Osa02:0.08847739441111272807,(((Ola02H:0.01914057455978335903,Rgu02H:0.03248934499706516987)99:0.02199288582871465267,(Ped02D:0.01471991591336108997,(Alu02D:0.00362…
gene121	Chr02_Block3_gene33	/	14	(Gan02C:0.01659173720059800919,(Rra02C:0.02039802855718526181,(((((Rra02B:0.03412234284605990958,(Ogl02B:0.02050992423723031061,Gan02B:0.02014666155928225219)98:0.01726236266225895238)93:0.01372464688889697866,(Mba02B:0.01352078422740838996,(Bam02B:0.00995995198903613412,Dsi02B:0.01001356946012699201)89:0.00660539803035327996)96:0.01372335412538377292)83:0.01029883230190630806,(Alu02D:0.010185104…
gene122	Chr02_Block3_gene34	PWB A/C, TWB C/D	16	(Gan02C:0.01172587671012239631,(Rra02C:0.01609935462526484312,((Alu02C:0.02029270362835729549,Hca02C:0.02126611894750967541)76:0.01685701237109496486,((((Ped02D:0.01933689012584933684,(Alu02D:0.01253402367895456448,(Hca02D:0.00000100000050002909,Ped02C:0.33617343163812607454)100:0.28658217266948776691)42:0.00303263279668580712)88:0.02414188456522915055,((Mba02C:0.01159088571150049089,(Bam02C:0.02…
gene123	Chr02_Block3_gene35	/	8	(Ola02H:0.02036142307819745548,(Osa02:0.10614798614282623668,(((((Hca02C:0.00741536317605801486,Ped02C:0.00741559114153259730)88:0.00060642358702218545,Alu02C:0.01073410802035652985)100:0.00641569395003785230,(Rra02C:0.01371789059107316952,(Ogl02C:0.00766912270528460720,Gan02C:0.01072475826020353670)100:0.00965388726400186886)100:0.01064110568305502019)92:0.00363191178602914047,((Ped02D:0.0099283…
gene124	Chr03_Block1_gene1	/	14	(((Gan10C:0.01207712309646053785,Ogl10C:0.00685574448347732457)42:0.00339139831786641624,(Dsi10C:0.00695102449359126431,((Mba03A:0.00866807016058578073,(Bam03A:0.01233405252767492098,Dsi03A:0.00514264887984878724)76:0.00158648034249502705)86:0.00765688005524520383,(Alu03D:0.01303617877348569806,(Ped03D:0.00572925107622877794,Hca03D:0.22401961256472685546)50:0.00000100000050002909)96:0.01573372186…
gene125	Chr03_Block1_gene2	/	10	((Ped03D:0.01037669200184123362,Hca03D:0.01083122062705950059)91:0.00118907386754904900,((((Bam03A:0.02132973623750949663,Dsi03A:0.02070443044355757892)100:0.01304177555084056785,Mba03A:0.03045304945875390926)100:0.01541101034051589949,(Rgu03H:0.04050436690082928615,Ola03H:0.01642798009410848664)100:0.02523731380514118022)78:0.00378520533152952804,(Osa03:0.11157725006682753244,(((Mba03B:0.0085531…
gene126	Chr03_Block1_gene3	/	10	((Alu03D:0.00535205423392314493,Ped03D:0.00723318165013698069)97:0.00247481281001903650,(((((Rra03B:0.02590218964917807842,(Ogl03B:0.00715604629041035906,Gan03B:0.02015480744995997581)100:0.00909704896906252981)100:0.00820101375501488573,(Mba03B:0.02137441707190808338,(Bam03B:0.00721784970286487842,Dsi03B:0.00901961989913840738)100:0.00409639718673092835)100:0.02080471251511354161)100:0.013409147…
gene127	Chr03_Block2_gene1	/	16	(Osa03:0.06509443194008164568,((((Alu03C:0.01500418242685119981,Hca03C:0.01498744892335693302)26:0.00000100000050002909,Ped03C:0.01251081385401812095)100:0.02442581667736333853,(((Bam06C:0.00000100000050002909,Dsi06C:0.00745189835795449611)95:0.00493669540408575754,Mba06C:0.01016746247236839824)94:0.00512721729672659544,(Rra06C:0.01789553679629892619,(Gan06C:0.01284170782293442108,Ogl06C:0.023418…
gene128	Chr03_Block2_gene2	/	14	(Rgu03H:0.01653005611803149560,(Osa03:0.12045479180465026858,(((Alu03D:0.00336929897120463511,(Ped03D:0.00675320200139627094,Hca03D:0.01016729560724756454)83:0.00340943149709334835)87:0.00676910371365402330,(Mba03A:0.00000100000050002909,(Bam03A:0.00332709005762151086,Dsi03A:0.00332709341856933863)97:0.01016266060786241709)96:0.01015289468705987512)30:0.00000100000050002909,((Ped03C:0.00675272939…
gene129	Chr03_Block2_gene3	/	6	(Ola03H:0.01150727068167687467,(Osa03:0.08268926698068490566,(((Ped03D:0.01032516939551747850,(Alu03D:0.01459064283374865260,Hca03D:0.00578625662936560481)89:0.00125194449737726725)100:0.01199124232645557009,((Rra03B:0.01311926676071782649,(Ogl03B:0.01316679298691307738,Gan03B:0.01029380731382610603)98:0.00588748905570280531)98:0.00317089902912057707,(Mba03B:0.01342024244020858376,(Bam03B:0.00586…
gene130	Chr03_Block2_gene4	/	28	((Mba03B:0.03397321554542379052,(Bam03B:0.02279798180955658685,Dsi03B:0.04495522752694822155)67:0.00952253298530212657)74:0.02138603708545315854,(Ogl03B:0.00000100000050002909,(Rra03B:0.05507767470231651752,(((Hca03C:0.00000100000050002909,((Rra06C:0.03237667023303474056,(((Alu03D:0.01056800878343491096,(Hca03D:0.01071496352980716091,Ped03D:0.00000100000050002909)62:0.00000100000050002909)99:0.05…
gene131	Chr03_Block2_gene5	/	4	(Alu03C:0.00853078581644296785,(Ped03C:0.00644852872309131884,((Rra06C:0.03272193451127344138,(Ogl06C:0.00637522054269312657,Gan06C:0.00633526660361833152)100:0.00744193510356181732)78:0.00408811705209540226,((Mba06C:0.00868237323259847711,(Bam06C:0.00420854614984179313,Dsi06C:0.00818887295557974015)87:0.00249379709421217004)98:0.00657748768532623231,((Mba03A:0.00863995343739964311,(Bam03A:0.0074…
gene132	Chr03_Block2_gene6	/	4	(Ola03H:0.04117536431463077878,(Osa03:0.03272103794618967665,(((Mba03B:0.11004994401013049043,(Dsi03B:0.00619342306644584274,Bam03B:0.00630180085724451992)100:0.00412713517949310580)100:0.00901763748259783691,(Rra03B:0.02272980365991748852,(Gan03B:0.01340912081450166236,Ogl03B:0.01121206934082956234)100:0.01353305380852379801)100:0.00414713441224579243)100:0.01640203814603768961,(((((Alu03C:0.012…
gene133	Chr03_Block2_gene7	/	8	((Gan06C:0.02535023721127574459,Ogl06C:0.01953612462012864828)100:0.02042202439817370277,((Mba06C:0.02161879186859397284,(Bam06C:0.01064207485515673152,Dsi06C:0.00500160159274099219)100:0.00856704332789117069)98:0.00945583403290344363,((Alu03C:0.01148026835476571861,(Ped03C:0.01079287762009915018,Hca03C:0.02259188162781395129)84:0.00050233104204605963)100:0.00588196604192433008,(Osa03:0.138353779…
gene134	Chr03_Block2_gene8	/	14	((Dsi03A:0.00237505440155020295,Bam03A:0.03715193039204917752)47:0.00244342862868254665,(((Rgu03H:0.02448914566526544379,Ola03H:0.02509957349140762295)100:0.03021170366684466577,((Mba03B:0.00957022399936213394,(Bam03B:0.01429329863774813150,Dsi03B:0.00708172473486996194)87:0.00216788550116294798)99:0.01276686567671258751,(Rra03B:0.02373996137964648132,(Gan03B:0.00000100000050002909,Ogl03B:0.03436…
gene135	Chr03_Block2_gene9	/	10	((Ped03C:0.00138070858836710463,Alu03C:0.00549435193003661605)86:0.00127808143413537753,(((Rra06C:0.01833112888350160383,(Ogl06C:0.00689993070587964063,Gan06C:0.00832786489747957062)93:0.00277310417475043957)82:0.00274354065320121581,(Bam06C:0.00270322602170902171,(Dsi06C:0.00550352402353032708,Mba06C:0.00966540479950592918)69:0.00000100000050002909)93:0.00411130000710698863)47:0.0000010000005000…
gene136	Chr03_Block2_gene10	/	12	(Rgu03H:0.02563972743566169180,((Mba03B:0.01546758795566323050,(Dsi03B:0.02056121667038550427,Bam03B:0.00986427690008086742)77:0.01048730860899110134)45:0.00000100000050002909,((((Ped03D:0.02051751392357124837,(Hca03D:0.01013557496177366554,Alu03D:0.02034129967808050860)70:0.00000100000050002909)98:0.02598446629648925449,((Hca03C:0.02644456674418807496,(Ped03C:0.01003077761535039331,Alu03C:0.0148…
gene137	Chr03_Block2_gene11	/	10	(Rgu03H:0.04974659301562483343,(Osa03:0.13324583890418706389,((Alu03D:0.00420016610350578117,(Ped03D:0.02110142136830490955,Hca03D:0.01266924504910660332)95:0.00179246458954934111)99:0.01801779675449324478,((Hca03C:0.01620078589566664035,(Alu03C:0.01807199594218003233,Ped03C:0.01566936730639688358)67:0.00119662006945969973)100:0.01846109473234092829,((Mba03A:0.01762768081773011253,(Bam03A:0.01615…
gene138	Chr03_Block2_gene12	/	6	(Rgu03H:0.12197099349729463580,(Osa03:0.25276532372507498625,((Mba03A:0.01861054185304908751,(Dsi03A:0.01551833738166277267,Bam03A:0.00703221426948947431)99:0.00967097486716021054)100:0.02121157220992413509,(((((Ogl03B:0.00905694635287871731,Gan03B:0.02281977779858999911)100:0.03031995479567732230,Rra03B:0.03336528549979562996)87:0.00410734641877302104,((Bam03B:0.01307839785859383694,Dsi03B:0.010…
gene139	Chr03_Block2_gene13	/	16	(Rgu03H:0.04969919064542734771,(Osa03:0.09889494579641143479,((Mba03A:0.01164948916059095792,(Bam03A:0.00634994260772948297,Dsi03A:0.00931785667503291087)100:0.00890276694713557082)100:0.02020297444734803563,(((Hca03D:0.01140772511745120378,(Ped03D:0.00638259756023293323,Alu03D:0.00991324894746939932)86:0.00078281537910049662)100:0.02160205639146273518,(((Gan03B:0.01524074483585213455,Ogl03B:0.00…
gene140	Chr03_Block2_gene14	/	8	((Dsi03A:0.02331065210276214023,Bam03A:0.00756535733854874978)100:0.02027305572820554957,(((Ped03D:0.01605099617971194811,(Alu03D:0.01605131553119422058,Hca03D:0.03033514691811928232)89:0.00224179833031628662)100:0.03105993823665633563,(((Dsi03B:0.01151264118741733046,Bam03B:0.00444355398330529769)100:0.01147334672726812478,Mba03B:0.02871813480891795625)98:0.01435094137811766118,((Gan03B:0.011542…
gene141	Chr03_Block2_gene15	/	28	(((Alu03C:0.00322499353537806285,Ped03C:0.00977937959605160341)19:0.00000100000050002909,Hca03C:0.00000100000050002909)57:0.00322870955652561787,((Ogl06C:0.00323116287543860365,((((((Mba03B:0.00651935543069748647,Rra03B:0.00000100000050002909)65:0.00324423779379334927,(Ogl03B:0.00000100000050002909,Gan03B:0.00986875322360939757)48:0.00324624469981872350)6:0.00000100000050002909,Dsi03B:0.000001000…
gene142	Chr03_Block2_gene16	/	12	(Bam03A:0.01023428687003122804,(Mba03A:0.00618285718299689795,((((Gan03B:0.00799501019991455397,Ogl03B:0.00423354927787585565)100:0.01418758099290901888,Rra03B:0.01745674581901337716)93:0.00234563245293397402,(Bam03B:0.01168101561913943362,(Mba03B:0.01422829833324764336,Dsi03B:0.00532397626715172458)91:0.00039099300470034153)98:0.00541786167571435551)100:0.01006924520533585173,((((Alu03D:0.005936…
gene143	Chr03_Block2_gene17	/	10	(Ola03H:0.01206190975476704487,(Osa03:0.09629865695621105115,((Mba03A:0.02774023188056765066,(Bam03A:0.01261249838387120369,Dsi03A:0.01440755023403402293)86:0.00872673625342208943)81:0.00930038017046427162,(((Mba06C:0.03628874761140830213,(Bam06C:0.02002904687664821409,Dsi06C:0.01184330125766051844)94:0.01032313991205618259)91:0.01720233193146682160,(((Ogl06C:0.00723800311485915410,Gan06C:0.02085…
gene144	Chr03_Block2_gene18	/	18	(Dsi06C:0.00418876297787425939,(((Mba06C:0.01361329617726400078,((Ped03C:0.01323839377959633995,(Alu03C:0.02008228652514221918,Hca03C:0.02482373830106733223)79:0.00216008130392615584)98:0.01323288517539466039,((((Gan03B:0.01076809670315132493,Ogl03B:0.01334703317312122689)95:0.01662852153396625690,Rra03B:0.03181070412442417450)83:0.00931156038382208000,((Dsi03B:0.00414917129234216361,Bam03B:0.059…
gene145	Chr03_Block2_gene19	/	8	(Ola03H:0.02012525521784513938,(Osa03:0.12586557155542965614,(((Ped03D:0.00759614512993987689,(Alu03D:0.00843056292293560723,Hca03D:0.01400252554377862113)80:0.00029763868664354186)100:0.01109273602118555739,(((Rra03B:0.01653149799062139658,(Gan03B:0.00802241508657319455,Ogl03B:0.00633556595974883296)100:0.00835529409306344506)99:0.00502284974917897430,(Mba03B:0.01868351758775122634,(Bam03B:0.004…
gene146	Chr03_Block2_gene20	/	8	(Alu03C:0.01180975939935380130,(Hca03C:0.00762787283246936770,(((Rra06C:0.03291778053720164493,(Gan06C:0.01977556496452874402,Ogl06C:0.00752780165557036685)99:0.01128590298130269405)98:0.00489843444844750842,((Dsi06C:0.00788543281922285746,Bam06C:0.01107543260260788510)97:0.00565425801890646115,Mba06C:0.01188984214161280424)97:0.00464205996670743679)73:0.00063296680451737763,(((((Mba03B:0.0143320…
gene147	Chr03_Block2_gene21	/	14	(Ped03D:0.00825297152654159288,(Hca03D:0.01205705809570077093,(((((Gan03B:0.00706481075411024163,Ogl03B:0.00457267488472943868)100:0.01350244336836541742,Rra03B:0.01846659205133267118)99:0.00831275037851710551,((Dsi03B:0.00574851954337791873,Bam03B:0.01550830536103379835)100:0.00906954153699775223,Mba03B:0.02598840235549541855)41:0.00216942675375691833)98:0.01060034789235738198,((((Rra06C:0.02538…
gene148	Chr03_Block2_gene22	/	16	(((Ogl06C:0.00408977465478420777,Gan06C:0.01928806387296030933)97:0.01512390818477912964,(Mba06C:0.01073447565390975647,(Bam06C:0.00626005209926441038,Dsi06C:0.00208687079681752537)100:0.01059175434156852877)86:0.00643806231017805906)59:0.00000100000050002909,(((Hca03C:0.01740499974676394668,Ped03C:0.01083987140840298423)45:0.00000100000050002909,Alu03C:0.00824370597715302911)82:0.027516784724085…
gene149	Chr03_Block2_gene23	/	10	((Gan03B:0.01045802577887975510,Ogl03B:0.00588948272686833606)100:0.00911917350891885622,((Mba03B:0.01268872419482714071,(Dsi03B:0.00356193601435312538,Bam03B:0.01046290680010342200)81:0.00218031457946272350)93:0.00245156080872618604,(((Rra06C:0.01723447441029576227,(Gan06C:0.01137422069933729553,Ogl06C:0.00655481375768298020)100:0.00878498922215135113)98:0.00513663527626621094,((Alu03C:0.0077821…
gene150	Chr03_Block2_gene24	/	4	((Gan03B:0.01006453842474477715,Ogl03B:0.01103687516692540387)100:0.00635109401425133519,(((Dsi03B:0.00731809292431775515,Bam03B:0.00822864958579546356)96:0.00082900242335799668,Mba03B:0.02047391847617040239)97:0.00466331478630701603,(((((Bam03A:0.01192288061244502206,Dsi03A:0.00662129433821889019)92:0.00266747830672715673,Mba03A:0.01759455389900677763)100:0.00942274182594832893,(((Rra06C:0.02537…
gene151	Chr03_Block2_gene25	/	8	(Ogl06C:0.00363171591563920225,(Rra06C:0.01482722801867564395,((Mba06C:0.00877920550254932680,(Bam06C:0.00508861352114428796,Dsi06C:0.00430087069435420872)97:0.00143162394730661155)100:0.00872216343827392562,((Hca03C:0.01018718475257107334,(Ped03C:0.00720437330193250246,Alu03C:0.00143328632494072340)81:0.00067026593502680259)99:0.00446916432621762005,((Mba03A:0.01340549094272556335,(Bam03A:0.0264…
gene152	Chr03_Block2_gene26	/	8	(Ola03H:0.04668905512422238252,(Osa03:0.10762856681938449965,((((Rra06C:0.02621102149731634537,(Ogl06C:0.00841640952902964617,Gan06C:0.05361606518988795006)99:0.01756020464087713895)96:0.01054878820844673375,(Alu03C:0.01487267086992887996,(Ped03C:0.01543141749976303934,Hca03C:0.02205223651605164176)97:0.00242313391597443221)100:0.02034886402167767824)55:0.00146151928615831980,(Mba06C:0.0214003312…
gene153	Chr03_Block2_gene27	/	10	((Bam03A:0.00744592816678972362,Dsi03A:0.00252055360336393740)100:0.01539017991718402527,(Osa03:0.05842000566146195173,(((Rgu03H:0.01659204503893141683,Ola03H:0.02030912510898953693)100:0.03025987906169481934,(((Rra03B:0.06783117492903535661,(Gan03B:0.00769926264081877403,Ogl03B:0.00249633162292439400)85:0.00509046123884557625)42:0.00220647015989644708,((Bam03B:0.00252316737527327100,Dsi03B:0.000…
gene154	Chr03_Block2_gene28	/	6	((Ogl03B:0.01299753434974517015,Gan03B:0.01588220136264953050)100:0.01984724118409912641,((Mba03B:0.01922014886049046301,(Dsi03B:0.01369145561503391784,Bam03B:0.01238542668051166931)100:0.00744947296147253392)98:0.00383523121865564018,((Mba03A:0.02303114009119481415,(Dsi03A:0.00490924277874357946,Bam03A:0.08600098079504368831)84:0.00369275877591143404)100:0.03420708788938753991,(((Hca03D:0.014805…
gene155	Chr03_Block2_gene29	/	14	(Hca03D:0.00658464082194088179,(Ped03D:0.01598622896030460136,(((((Ogl03B:0.00536772064294037312,Rra03B:0.01736765319058276164)46:0.00000100000050002909,((Mba03B:0.01055142923817704859,Dsi03B:0.00257332408564873733)79:0.00133420820240152732,Bam03B:0.00656055259124773207)92:0.00774858808551956782)53:0.00257536966707807473,Gan03B:0.01906022524688841605)79:0.00618139322789167198,(((Bam03A:0.07864558…
gene156	Chr03_Block2_gene30	/	6	((((Bam03A:0.01834724605608600845,Dsi03A:0.00368066142288030022)95:0.00899516396609795037,(Alu03D:0.00731473624674685175,(Ped03D:0.00729749974424193874,Hca03D:0.00858047980130149761)77:0.00118240114199538661)100:0.01365332740278360664)43:0.00605201793940695829,((((Bam06C:0.00763534120469495578,Dsi06C:0.01084354284219287042)99:0.00856601636855011672,Mba06C:0.01295397316107937784)100:0.008116193643…
gene157	Chr03_Block2_gene31	/	26	(((Bam06C:0.02058053966856874736,Dsi06C:0.04241518448868682872)38:0.00735536191106404835,((((Rra03B:0.18326907065512662576,(Gan03B:0.01299926394690275634,Ogl03B:0.00714508617586906772)99:0.02416494139403883856)48:0.01252718167876647713,(((Rgu03H:0.11537610941106710150,(Ped03C:5.16180518040566749249,Ola03H:0.00000100000050002909)16:0.14110584031793418913)35:0.08735051998894670378,Mba03B:0.02914359…
gene158	Chr03_Block3_gene1	/	6	((Ogl03C:0.00948382453936882225,Gan03C:0.01297037328224605497)100:0.01104298284993367012,(((Dsi03C:0.01119450815021784222,Bam04C:0.00790080955717138364)99:0.00812709671681018792,Mba03C:0.02776806180475122759)100:0.00631714338930136534,((Alu03C:0.01302490015587769515,(Ped03C:0.00977202850550427243,Hca03C:0.03304318494835602887)55:0.00075459180029031111)100:0.02029771529206275682,((Mba03A:0.0149099…
gene159	Chr03_Block3_gene2	/	10	((Bam03A:0.01637110516802795651,Dsi03A:0.01799468989860018506)47:0.00203965188308100715,(((((Rra03C:0.02927215757152355421,(Mba03C:0.00743536125707096665,(Bam04C:0.00000100000050002909,Dsi03C:0.00740393361204621809)99:0.00441723846886605490)96:0.00454172027455912539)35:0.00137365616146509521,(Alu03C:0.00603090632133932228,(Ped03C:0.00296349253074923609,Hca03C:0.01353746004139914222)59:0.001374101…
gene160	Chr03_Block3_gene3	/	12	(Bam03A:0.04070398241514947696,(Mba03A:0.02039937847235038376,((Rgu03H:0.05902637580701747960,Ola03H:0.02695480775753767225)100:0.08298411321820275965,(((Ogl03B:0.01336743566151746970,Gan03B:0.03887187093215564021)99:0.01015865900684432936,(Rra03B:0.02752868217578244292,(Mba03B:0.01347566493781713823,(Bam03B:0.01811679118091685803,Dsi03B:0.01730093082087446124)92:0.00517587713619480517)98:0.01198…
gene161	Chr03_Block3_gene4	/	4	(Ola03H:0.01623724618366893108,(Osa03:0.06510015992706723320,(((Rra03B:0.02616828179598345086,(Gan03B:0.01198287459583765625,Ogl03B:0.00540087329296875737)100:0.00727828517566990463)100:0.01004576152243301726,((Bam03B:0.00875683629007841316,Dsi03B:0.00812620916549119422)97:0.00407900457084779677,Mba03B:0.01457279944781342436)100:0.00721794991480517040)97:0.00529012169633065292,((((Alu03C:0.005570…
gene162	Chr03_Block3_gene5	/	4	((Bam03A:0.00968533542129600307,Dsi03A:0.00761397682523175332)97:0.00386410845281933519,(((Ped03D:0.01699830596212366374,Hca03D:0.01202421871309962073)81:0.00174074462733833342,Alu03D:0.00632094804143515116)100:0.01714771353585686428,((((Alu03C:0.00962579185273502481,(Ped03C:0.01592627223053113411,Hca03C:0.01646327245232544548)77:0.00103965043818480055)100:0.01030174499974478852,((Rra03C:0.028656…
gene163	Chr03_Block3_gene6	/	8	(Ola03H:0.04394511747383264555,(Osa03:0.07728046699122095853,((Rra03B:0.03022893701423469762,((Mba03B:0.00300199283373767199,(Dsi03B:0.00866908030900419811,Bam03B:0.00574701730639327543)99:0.01234319980166362005)78:0.00298263265840264299,(Gan03B:0.00277634651331205070,Ogl03B:0.01465468053935761565)100:0.01505125659379836708)72:0.00309764826012170298)49:0.00303220793348190189,((Mba03A:0.0189345254…
gene164	Chr03_Block3_gene7	/	10	(Bam04C:0.00591143070894450430,(Mba03C:0.01403063615862509307,((Rra03C:0.02252474991547949446,(Ogl03C:0.01301170480071515111,Gan03C:0.02199523167808581717)97:0.00755293062298704066)74:0.00389410964170141313,(((((Dsi03A:0.00394262971773281633,Bam03A:0.00194621475022867274)65:0.00000100000050002909,Mba03A:0.01606666542072316198)77:0.01203314669117734777,((Hca03D:0.00994993657306165319,(Alu03D:0.010…
gene165	Chr03_Block3_gene8	/	8	(Dsi03A:0.00698470676980893906,(Mba03A:0.01066313295949739871,((Ola03H:0.01013109082199213466,Rgu03H:0.02533502019083795284)100:0.02632341270143111894,(Osa03:0.08611465112820997081,(((Alu03D:0.02049354721701918819,(Hca03D:0.00660363504595165487,Ped03D:0.00450791887367567486)85:0.00036951124436904897)100:0.00973559386045443585,((Rra03C:0.01462585752072626671,(Ogl03C:0.00463784397383884984,Gan03C:0…
gene166	Chr03_Block3_gene9	/	4	(Ola03H:0.02186588359272079521,(Osa03:0.07102999476763198483,((((Mba03A:0.01191515150090310775,(Dsi03A:0.01040468689297511032,Bam03A:0.00591863704778334415)88:0.00299076237804857476)71:0.00138298150453437059,((Rra03C:0.02265782458002680438,(Ogl03C:0.00863424151441996059,Gan03C:0.00471802847915281116)78:0.00420507919033106647)100:0.00944312000833724165,((Alu03C:0.00309562546453369782,(Ped03C:0.003…
gene167	Chr03_Block3_gene10	/	8	((Dsi03B:0.00694402779040136000,Bam03B:0.00892544243744518469)100:0.00983999290547169815,((Rra03B:0.01808186005472292579,(Gan03B:0.00997659704287174806,Ogl03B:0.01199334058877970025)100:0.01438672167887317804)90:0.00235060455496959378,((Rgu03H:0.04270714058920030420,Ola03H:0.02147438974557126096)100:0.03913412218160595285,((Mba03A:0.01689174708020885207,(Dsi03A:0.01484156815998630662,Bam03A:0.009…
gene168	Chr03_Block3_gene11	/	12	(Gan03B:0.01274414731893455666,(Rra03B:0.04886269971393443490,(((((Dsi03A:0.00653782264275486625,Bam03A:0.01696018095005224699)99:0.02011365288634386905,Mba03A:0.01773340505989354568)98:0.01559544960539841450,(Hca03D:0.01115255138104891824,(Ped03D:0.01928882263232200439,Alu03D:0.01299658535331184306)70:0.00145935243475667719)100:0.02513962467858153055)53:0.00381028599534810348,((Bam03B:0.00647455…
gene169	Chr03_Block3_gene12	/	6	((Alu03D:0.01796338165298054859,Hca03D:0.00815053258927075745)87:0.00238860972480464413,(((Mba03B:0.01909483449963931059,(Dsi03B:0.00685632177091299519,Bam03B:0.00684548504756296149)100:0.00433514967644463810)100:0.01348881371230314062,((Gan03B:0.01761415793556728171,Ogl03B:0.00873977338243858010)100:0.01083754146203280352,Rra03B:0.02952383729606927049)86:0.00433452638191531622)100:0.007915976605…
gene170	Chr03_Block3_gene13	/	8	(Ola03H:0.01613935817403394993,(Osa03:0.11949819315028745170,(((Rra03B:0.02506723781914543467,(Gan03B:0.01105966959179670826,Ogl03B:0.00528359420892908407)97:0.00329907884004587964)94:0.00958037428562812099,(Mba03B:0.01015484169964688682,(Bam03B:0.00634922014248377135,Dsi03B:0.01134847971793808905)71:0.00242335009870199136)100:0.01897626206814460523)83:0.00601875760797658359,((Dsi03A:0.0055026762…
gene171	Chr03_Block3_gene14	/	12	((((Dsi03C:0.00928187103546774563,Bam04C:0.00811874495744565466)65:0.00098168664394844454,Mba03C:0.00690474176840179428)87:0.00501504073324158042,(Ogl03C:0.01041351855431940296,Gan03C:0.01042423444916136012)99:0.00662685033230296389)52:0.00215643148436115263,(((Rgu03H:0.07489970963599384968,Ola03H:0.02868072044826518174)85:0.01341988713612507662,(Alu03C:0.00692605107013636277,(Ped03C:0.0048908704…
gene172	Chr03_Block3_gene15	/	2	((Hca03D:0.01338924492966606268,Ped03D:0.00813874313528851513)56:0.00065368680258180451,(((Alu03C:0.00878478846344693358,(Hca03C:0.04202267105891332316,Ped03C:0.00877061647593699659)54:0.00069340208887006764)100:0.01523379006732305911,((Mba03C:0.02681236069218144794,(Dsi03C:0.00894217658214365926,Bam04C:0.01168322518332519204)89:0.00419779912643357487)100:0.00836752688519626191,((Gan03C:0.0121408…
gene173	Chr03_Block3_gene16	/	12	(Ogl03B:0.01259794674174433832,(Rra03B:0.02082925506370700633,(((Dsi03B:0.00494247462896042680,Bam03B:0.01467042233561540940)90:0.00404301338291464338,Mba03B:0.02217381250347814220)100:0.01718340446702342622,(((((Dsi03C:0.00673543455982435809,Bam04C:0.00404024566119095662)96:0.00274681464641528391,Mba03C:0.01267889360286775062)100:0.00815163634668913430,(Ped03C:0.00934918216187633454,(Alu03C:0.00…
gene174	Chr03_Block3_gene17	/	28	(Mba03A:0.00000100000050002909,(((((Ogl03B:0.01107489290992871682,Bam03A:0.88356403288394702589)12:0.00000100000050002909,(((Mba03B:0.01101812774794046386,(Dsi03B:0.00000100000050002909,Bam03B:0.00000100000050002909)79:0.00000100000050002909)85:0.02260015559214228684,Rra03B:0.01108491309695866511)14:0.00000100000050002909,Gan03B:0.00000100000050002909)17:0.00000100000050002909)53:0.02286057235090…
gene175	Chr03_Block3_gene18	/	16	((Alu03D:0.02557918873627918963,Hca03D:0.01236618961364283759)92:0.00180882100763970479,((Ola03H:0.01529588314907501072,Rgu03H:0.03220615444021995150)89:0.01730367457791199062,((((Gan03C:0.01557611531740087617,Ogl03C:0.00772104063592876470)99:0.00864189136964502343,((Mba03C:0.01351218320800268678,(Dsi03C:0.01351714189453514896,Bam04C:0.01315925031381498002)87:0.00529509811390817525)85:0.005923129…
gene176	Chr03_Block3_gene19	/	4	(Gan03C:0.00879433757636337472,(Rra03C:0.01753970708640569323,((Mba03C:0.01576155654547473778,(Bam04C:0.00768334861228923364,Dsi03C:0.00475743909579597318)100:0.00583469717019248491)100:0.00968890878503529847,((Alu03C:0.01389317857098847434,(Ped03C:0.01595149059398675781,Hca03C:0.01098020978303450128)88:0.00143440487887691245)100:0.00492767870119745904,(((Ped03D:0.01812206727132842712,Hca03D:0.01…
gene177	Chr03_Block3_gene20	/	10	((Bam03A:0.00913803139928468823,Dsi03A:0.01085956378188263245)96:0.00394172126826146125,((((Gan03B:0.02245366955789328614,Ogl03B:0.01076960168457906722)100:0.01401317844912512017,Rra03B:0.03486362386571410094)75:0.00369582712671032935,(Mba03B:0.01633381200243207848,(Bam03B:0.00720792226544594069,Dsi03B:0.00534125671488573824)99:0.00801273247834825841)100:0.01136195823045902178)98:0.01261079891370…
gene178	Chr03_Block3_gene21	Bam A/C	26	(Mba03A:0.00865270175120040619,((((Mba03C:0.02641021804941297985,(Ped03C:0.11645858154973424969,Alu03C:0.01076042896377715774)67:0.00674748226192321658)30:0.00284671941485290523,(((Gan03C:0.01153761092790970416,Ogl03C:0.01170274466875422144)76:0.00873702104561480987,Rra03C:0.18941714608933435393)32:0.00000100000050002909,(Alu03D:0.00577739875424876023,(((Ola03H:0.02599502884390147289,Rgu03H:0.016…
gene179	Chr03_Block3_gene22	/	10	(Ola03H:0.01774630779465686398,(Osa03:0.08579350556001469341,(((((Rra03C:0.02963226193515089771,(Gan03C:0.00583392211892941846,Ogl03C:0.01530924375968329906)100:0.01008536903274440642)93:0.00232834736599325277,((Alu03C:0.00938249054856363923,Hca03C:0.01318642927009874496)97:0.00086962577040229248,Ped03C:0.00942308619705760526)100:0.00661097405475394306)52:0.00000100000050002909,((Dsi03C:0.0036546…
gene180	Chr03_Block3_gene23	/	4	(Ola03H:0.01437825707458231794,(Osa03:0.11154942062371726863,(((((Mba03C:0.04213432586765186033,(Bam04C:0.00211391225013096663,Dsi03C:0.00492828710222856844)96:0.00008588943691184174)100:0.00860578097488062452,((Rra03C:0.03079977355657146157,(Ogl03C:0.00351741281879707586,Gan03C:0.01066139576159857820)100:0.01078397189277893568)90:0.00280375342005094886,((Ped03C:0.00851750694067792032,Alu03C:0.00…
gene181	Chr03_Block3_gene24	/	6	((Ped03C:0.00827699126338363872,Hca03C:0.01056576548191732155)80:0.00044353239661961845,(((Rra03C:0.01963674848407690257,(Gan03C:0.00819362507325312010,Ogl03C:0.00502259972750000293)100:0.00855397302734731309)98:0.00181950925078881351,(Mba03C:0.01645217639265205908,(Bam04C:0.03208182433077005208,Dsi03C:0.00768769590492370588)100:0.00667510695157010839)100:0.00359209184455192617)88:0.0007359060138…
gene182	Chr03_Block3_gene25	/	12	((Alu03D:0.00819187784511140812,Hca03D:0.01232853827848109582)63:0.00158098848581038017,(((Mba03B:0.01658122087269750869,(Dsi03B:0.01014098194125875353,Bam03B:0.01641094889666529222)100:0.01042149971893139432)95:0.00840938937821487237,(Rra03B:0.02083947301320680096,(Ogl03B:0.01223514595330182746,Gan03B:0.01850196756995250644)99:0.00837764563174330824)86:0.00207427291851448436)97:0.012250070850833…
gene183	Chr03_Block3_gene26	/	6	((Ped03C:0.00737011746451712337,Hca03C:0.11433920476273898292)52:0.00461157554599049731,(((Mba03C:0.00347960050707761840,(Dsi03C:0.01436146718311650215,Bam04C:0.01064768561311059056)99:0.01876200697637927378)73:0.00368523405532896744,(Rra03C:0.02216270521586084785,(Gan03C:0.01414825801406615138,Ogl03C:0.00000100000050002909)88:0.01801243989734260462)41:0.00000100000050002909)61:0.0051329695300178…
gene184	Chr03_Block3_gene27	/	10	((Ogl03B:0.01250738001943814230,Gan03B:0.00568584009887259517)90:0.01073293819181286683,((Mba03B:0.02626325015318177816,(Dsi03B:0.00934968646151106836,Bam03B:0.01359350864661173705)63:0.00802573756933813200)99:0.01388312404061436273,(((Rra03C:0.03096486436819286675,(Gan03C:0.02375021124881990589,Ogl03C:0.00897958170949370894)100:0.01388340546147574274)80:0.01175060144596783845,((Bam04C:0.00989932…
gene185	Chr03_Block3_gene28	/	10	((Ped03D:0.01125955454269566419,Hca03D:0.01528008020255763877)79:0.00106792582811147821,((Mba03A:0.00322490940479975641,(Bam03A:0.01147430577924469369,Dsi03A:0.00489066576284517655)72:0.00267320885422048758)100:0.01196318632294097323,((((Mba03B:0.00683498399803526488,(Dsi03B:0.00682578489424196921,Bam03B:0.00133095857065893258)95:0.00273233763479604650)99:0.01099360013317324594,(Ola03H:0.01526932…
gene186	Chr03_Block3_gene29	Bam B/C	22	(Rgu03H:0.04846925362741048848,(Osa03:0.10505410060125580651,((((Mba03A:0.02578804819741891199,(Bam03A:0.01575261046003215148,Dsi03A:0.00774039652716806536)99:0.00465672869229337601)100:0.01668969494380865767,((((Mba03C:0.01236932339742539272,(Dsi03C:0.00432618740636229581,(Bam03B:0.00571506382204633838,Bam04C:0.00423424992743957462)97:0.00863886645445490105)87:0.00452023302024627278)94:0.0051385…
gene187	Chr03_Block3_gene30	/	10	((Alu03D:0.00957357024108012634,Hca03D:0.01352431405885985705)89:0.00185083688724365508,(((((Rra03B:0.02765144062633777960,(Ogl03B:0.00379932174207371891,Gan03B:0.00383457088941811059)98:0.00587592476427743846)70:0.00183584838672765159,((Mba03B:0.00961128318662900563,Dsi03B:0.00574964298509440114)42:0.00000100000050002909,Bam03B:0.00382946161806953711)72:0.00383353910229036667)81:0.01600388684064…
gene188	Chr03_Block3_gene31	/	6	(Ola03H:0.02346598311560280786,(Osa03:0.10550132229277478513,((((Mba03C:0.02970115012724014458,(Dsi03C:0.01049148011182967841,Bam04C:0.00769744374702172138)98:0.00460735072706598171)99:0.01307850843663269438,((Gan03C:0.01066463143667052520,Ogl03C:0.00904853819730980398)100:0.01516273574949881034,Rra03C:0.01720465747193337253)99:0.01208650466523125341)84:0.00163555340218830792,(Ped03C:0.0187463071…
gene189	Chr03_Block3_gene32	/	10	((Ogl03B:0.01036436733888134766,Gan03B:0.01979096195364367719)99:0.01163955772912505723,(((Dsi03B:0.01005378576247792366,Bam03B:0.09138273387820422533)88:0.00555480725380333093,Mba03B:0.01645736730983053328)57:0.00252207006437314349,(Osa03:0.14383125367362492586,((((((Ogl03C:0.01290593863544323497,Gan03C:0.01526217552642183083)95:0.01334047108742647016,Rra03C:0.02082020514733969735)99:0.010107769…
gene190	Chr03_Block3_gene33	/	12	(Gan03C:0.02643666265057997150,(((((Hca03C:0.03769323606572202306,Ped03C:0.01810302921139489082)30:0.00000100000050002909,Alu03C:0.01552272699333121647)84:0.00770839875739270410,Rra03C:0.04096959276136925843)28:0.00000100000050002909,(Mba03C:0.01833500558229066504,(Dsi03C:0.01038882148025833084,Bam04C:0.00778991893121813543)73:0.00182966768486988963)64:0.00351414278051339008)11:0.0000010000005000…
gene191	Chr03_Block3_gene34	/	12	((Hca03D:0.00799465219390310330,Ped03D:0.00803100101605131768)70:0.00199030836989649287,(Osa03:0.11078199543105812785,((Mba03A:0.11891526539439309373,(Dsi03A:0.01518090346514042698,Bam03A:0.10969578678697770868)88:0.01902454795103354981)98:0.02602507270715928578,(((Rgu03H:0.04868992996136937979,Ola03H:0.02008821982753162746)95:0.01938043500958748847,((Rra03C:0.01824925723949149051,(Mba03C:0.00906…
gene192	Chr04_gene1	/	16	(((((Ped04C:0.00000100000050002909,((Rra04C:0.03157453663486074757,Alu04C:0.00768774714512600928)12:0.00000100000050002909,((Ogl04C:0.02329025421121935432,Gan04C:0.03957710407215279946)78:0.02457639189672967614,((Dsi04C:0.03114557490614225377,Bam04C:0.00930658149488955595)84:0.01408240014945082511,Mba04C:0.00766717717432343227)55:0.01570967056975558496)31:0.00000100000050002909)2:0.00000100000050…
gene193	Chr04_gene2	/	16	(Alu04D:0.01762899582937278373,(Hca04D:0.00528904020560834638,(Osa04:0.12277288490986179581,(((Dsi04B:0.00754253757006199520,((Mba04B:0.00737362888122804292,(Rgu04H:0.03726129607940659172,Ola04H:0.02176288046187952949)100:0.05326830505869523114)35:0.00422562749568873488,Bam04B:0.01347820821347614495)25:0.00125208673902064103)72:0.01151758613667043518,(Rra04B:0.01796781294902867823,(Ogl04B:0.08981…
gene194	Chr04_gene3	/	8	(Ola04H:0.03098685769550682534,((Mba04A:0.01329696178143877430,(Dsi04A:0.01075158718490748337,Bam04A:0.01842177905591553880)93:0.00791749447851776249)88:0.02209570040970545643,((((((Bam04C:0.01517916109756227254,Dsi04C:0.01153065417747945777)69:0.00424319620534061200,Mba04C:0.01874556651238030308)67:0.00872380252276782307,(Rra04C:0.02979280255551571346,(Ogl04C:0.01206840415059413224,Gan04C:0.0182…
gene195	Chr04_gene4	Low resolution, C/D	24	(Hca04C:0.23191786800756319931,((Rgu04H:0.04169837027978793437,Ola04H:0.00281147729367586157)96:0.04994516786193824165,(Rra04B:0.03922143911502230101,((Rra04C:0.01663612394133057518,(Gan04C:0.02265365541543195790,Ogl04C:0.00514886670047552241)86:0.01698626741639502197)43:0.00000100000050002909,(((((Bam04C:0.01681863211252605794,Dsi04C:0.01637675944553131091)71:0.00558147713674927645,Mba04C:0.0224…
gene196	Chr04_gene5	/	10	(Dsi04A:0.00487754386120516428,(Mba04A:0.00616660979795755505,((((Gan04B:0.00990653136490593327,Ogl04B:0.01103712609150356988)98:0.00838249627978740995,((Mba04B:0.01300560494953210446,(Bam04B:0.00907117844087400663,Dsi04B:0.01156139158487460607)62:0.00240502324816444131)100:0.00760613275511120950,Rra04B:0.00879180103121875167)55:0.00233000633423102212)97:0.00873047723512894620,((Alu04D:0.01038634…
gene197	Chr04_gene6	/	6	((Gan04C:0.04760387915297471795,Ogl04C:0.00410600292914901129)100:0.01511811887936678929,((Mba04C:0.01416676902453594886,(Dsi04C:0.00914863445897527543,Bam04C:0.00701500360318329207)100:0.00945430250468668083)99:0.01514863118917970583,(((Ped04C:0.00704734304272964639,Hca04C:0.01176377693230873205)79:0.00211198665721583226,Alu04C:0.00485160746637282488)100:0.01716022611299274428,(Osa04:0.151092629…
gene198	Chr04_gene7	/	16	((Mba04C:0.01157282487146896709,(Dsi04C:0.00761303942134312558,Bam04C:0.00379518026564692329)79:0.00374950020274277115)69:0.00385772813515009461,((((((Ogl04B:0.01557855590400538878,Gan04B:0.01156935405478845200)88:0.00759002114152468321,Rra04B:0.01943623926939560057)25:0.00000100000050002909,((Bam04B:0.00377517721809173847,Dsi04B:0.00383448734878289463)76:0.00386303376610002119,Mba04B:0.011457663…
gene199	Chr04_gene8	short branch length, Rra B/C	30	(Rra04B:0.03569238731182060309,(Osa04:0.00000100000050002909,((Hca04D:0.01613373357884930956,(((Rgu04H:0.04377600437485357904,Ola04H:0.00936401058116624260)74:0.04165033601200718999,Alu04D:0.00485715037057532668)39:0.00568561181245245614,Ped04D:0.00523945446579635217)15:0.00000100000050002909)18:0.00518501562210335176,(((Bam04B:0.02128681641226469121,(Mba04B:0.00000100000050002909,Dsi04B:0.010420…
gene200	Chr04_gene9	/	4	(Rgu04H:0.03607210537570907510,(Osa04:0.13545382255221696810,(((((Alu04C:0.00801912512049727383,(Ped04C:0.02625443512742527477,Hca04C:0.01819320658247029765)59:0.00000100000050002909)94:0.00600331617511802151,((Mba04C:0.01637493183083805343,(Dsi04C:0.02474276980063321030,Bam04C:0.00607102034344349662)77:0.00173628277489923854)93:0.00620540228523544599,(Rra04C:0.02869170964386863823,(Gan04C:0.0282…
gene201	Chr04_gene10	/	16	(((Ogl04C:0.01049665403770861684,Gan04C:0.01318145931135411737)100:0.01417072185650145727,((Dsi04C:0.00412090954094651747,Bam04C:0.00566586079362355749)70:0.00384398468551986174,Mba04C:0.02644211723554875867)72:0.00389564218064915009)41:0.00000100000050002909,((((Ola04H:0.01616220857666710378,Rgu04H:0.07848630513232669748)74:0.01690966311993294738,(((Mba04B:0.01779403490874893398,(Bam04B:0.013707…
gene202	Chr04_gene11	/	10	(Dsi04C:0.00854014055860697653,(Mba04C:0.01714222368065538779,(((Gan04C:0.00909474914413862905,Ogl04C:0.00798366367212665316)90:0.00541127732494057438,Rra04C:0.01725940849548432063)94:0.00507090523509579928,((Hca04D:0.01204974010679662859,(Ped04D:0.01048510900853968225,Alu04D:0.00603459312825387843)94:0.00179857712337579199)100:0.02383251796536813016,(((Alu04C:0.00290806583958857709,(Hca04C:0.009…
gene203	Chr04_gene12	A/B	18	((Bam04B:0.01190993653153614960,Dsi04B:0.00594096856075702288)64:0.00194713425028295506,((Rra04B:0.04426613208394548915,(Gan04B:0.01098055738182091533,(Mba04A:0.05972905934332096989,Ogl04B:0.01021051357643095424)100:0.12872791701920344165)89:0.00529145762147006059)63:0.00365856678316935470,((Alu04D:0.00818380579032784716,(Ped04D:0.00424338245144573450,Hca04D:0.00756713166574300537)87:0.0041018074…
gene204	Chr04_gene13	/	8	(Rgu04H:0.03206492372977393784,(Osa04:0.08286567605123744407,(((Mba04A:0.00844165408581006547,(Dsi04A:0.00648849570271656500,Bam04A:0.00615467043030329137)96:0.00530939127404352323)98:0.00984326429240793555,((Ped04C:0.00557398364271414083,(Alu04C:0.01239767223373999805,Hca04C:0.00825903156524626127)52:0.00225627226724987168)100:0.00892600504736735210,((Rra04C:0.02254298068753566101,(Gan04C:0.0082…
gene205	Chr04_gene14	/	28	((Hca04C:0.00414923239021549803,Alu04C:0.00000100000050002909)85:0.00408821266338558510,((((Rra04C:0.00834592023027132777,Gan04C:0.00842784290709771081)66:0.00852279698450029814,((Mba04A:0.00842913689515744323,(Dsi04A:0.02159422361829435588,(((Ogl04C:0.01079017642616456052,(Bam04A:0.03136599462092620749,Ped04D:0.00000100000050002909)89:0.00712530205430201603)100:0.19921427197583460589,(Rgu04H:0.0…
gene206	Chr04_gene15	/	4	((Alu04D:0.00869475997040185071,Ped04D:0.01717961065878666899)85:0.00237137139218848454,((((Mba04B:0.00927725687846605619,(Dsi04B:0.00918644978239091352,Bam04B:0.01551312350372386316)100:0.00412010105334971802)94:0.00432318661988274292,(Rra04B:0.02388215660540462734,(Ogl04B:0.00955126467437959238,Gan04B:0.01093280502000058656)100:0.01431919838649093821)91:0.00376114518001452978)96:0.0119730742320…
gene207	Chr04_gene16	/	14	((Alu04D:0.01149788653477452384,Ped04D:0.00857200915992517923)55:0.00000100000050002909,(((((Mba04B:0.02925598849667032306,Dsi04B:0.00288451593776622257)82:0.00093397655766128791,Bam04B:0.00784679861059013432)100:0.03945443279704233253,(Ogl04B:0.00582067986995504511,Gan04B:0.01468805367702472400)84:0.01228641436017847283)38:0.00235858541765338612,Rra04B:0.05655918321792303971)89:0.019254344584892…
gene208	Chr04_gene17	/	8	((Bam04A:0.00560965589688164085,Dsi04A:0.00415112578134362378)97:0.00252110388528941015,((((Alu04C:0.00916745437991933060,(Hca04C:0.01056566059121375432,Ped04C:0.01338583863944540174)62:0.00130898090594293586)100:0.02166963724800223187,((Rra04B:0.01978264789660172038,((Mba04B:0.00841472483465051900,(Bam04B:0.01259663607012903586,Dsi04B:0.01381464318962976820)100:0.01142350376689281119)100:0.00794…
gene209	Chr04_gene18	/	6	((Dsi04A:0.00448510026037342736,Bam04A:0.00539081989570463008)100:0.00632031193072451342,((((Alu04C:0.00921732273363359486,(Ped04C:0.00705794416955119776,Hca04C:0.00777501268100089758)58:0.00000100000050002909)100:0.00785364765011676604,((Mba04C:0.01165200607466554926,(Bam04C:0.00710473606236093451,Dsi04C:0.00749939728852020131)100:0.00388724491872935842)100:0.00473234404903235834,(Rra04C:0.02555…
gene210	Chr04_gene19	/	8	((Bam04A:0.01250212342195125732,Dsi04A:0.00908858055473961771)99:0.00325120940564568080,((Alu04D:0.01343118363503753056,(Ped04D:0.01515556032577298345,Hca04D:0.01524852491551438594)99:0.00150115780400208424)100:0.01819639077939007657,((Ola04H:0.02259966629736748917,Rgu04H:0.04937089737046462812)100:0.02870641570316898733,(Osa04:0.12107537352077711590,(((Mba04B:0.01235219768540516370,(Bam04B:0.013…
gene211	Chr04_gene20	/	6	(Ola04H:0.01996393773470456906,(((Alu04D:0.01216232573151620165,(Hca04D:0.00532237641204531733,Ped04D:0.00434699432675824012)98:0.00420859135293403727)100:0.01237130147640708167,(((Alu04C:0.00863545095718865757,(Ped04C:0.00643172753039479832,Hca04C:0.01521859262686259782)69:0.00000100000050002909)96:0.00569015023914833887,((Rra04C:0.02777019006790252750,(Gan04C:0.00878905353814343759,Ogl04C:0.007…
gene212	Chr04_gene21	/	18	((Alu04C:0.01223346767790974704,Ped04C:0.00982747094995450876)62:0.00000100000050002909,((Mba04C:0.01483931837636362841,(Bam04C:0.01560048117731782646,Dsi04C:0.01844943758248453192)95:0.01287588530483782523)76:0.00489506137765820422,(((Ogl04C:0.01716137095136130788,Rra04C:0.01216561129267796845)23:0.00000100000050002909,Gan04C:0.02215201828624899921)18:0.00237362760651260935,(Osa04:0.134294349433…
gene213	Chr04_gene22	/	10	((Ped04C:0.00985017424552205381,Hca04C:0.01735095975149033090)85:0.00141832954862935188,((((Bam04C:0.00415363690128552933,Dsi04C:0.00840224808904082958)95:0.00140056219948777238,Mba04C:0.01409407272134961461)98:0.00718413789723744162,((Gan04C:0.00656530025131875708,Ogl04C:0.01028099465925629875)100:0.02312397575654544235,Rra04C:0.02921861410552930097)48:0.00024011331046669423)57:0.001500648964580…
gene214	Chr04_gene23	/	12	(Rgu04H:0.08209829456890395394,(Osa04:0.10725795064856369354,((((Hca04C:0.01644112990284133172,(Alu04C:0.00807887974005385041,Ped04C:0.00809569335575320917)90:0.00188845774828350814)99:0.01433656637636165562,(Rra04C:0.00626502513508537823,(Ogl04C:0.00804612880117159049,Gan04C:0.03411267807982865108)90:0.00635045759008258034)68:0.00179952591390186495)38:0.00000100000050002909,(Mba04C:0.00841823940…
gene215	Chr04_gene24	/	10	(Ola04H:0.01394940927005491361,(Osa04:0.07673119073962945957,(((Hca04D:0.00664055054603724521,(Ped04D:0.01123164005387779565,Alu04D:0.00928735563958497413)94:0.00071348939905212596)100:0.01380813693944761208,((Rra04C:0.01352603687824942801,(Gan04C:0.00421552818875834106,Ogl04C:0.00562984047757426106)100:0.00771820966490678346)78:0.00125227737997939798,((Mba04C:0.01081153727266824516,(Dsi04C:0.008…
gene216	Chr04_gene25	/	10	((Gan04B:0.01191496317864229257,Ogl04B:0.00722730910961383310)100:0.01435604387338271400,(((Bam04B:0.01264031507650409045,Dsi04B:0.01106752345458684832)80:0.00422627238861606955,Mba04B:0.01428806369941232508)100:0.00825174818399702047,((((Bam04A:0.00603741405347490989,Dsi04A:0.01804987525635474641)93:0.00136759367390172442,Mba04A:0.01040778291996266071)100:0.01985256857489558005,((Mba04C:0.018102…
gene217	Chr04_gene26	/	12	((Ped04C:0.01573802344084484009,Alu04C:0.01726522380609476007)63:0.00000100000050002909,(((Mba04C:0.01204798765392050414,(Bam04C:0.00397819964614017432,Dsi04C:0.00994313419214579164)84:0.00465339843076292749)99:0.00505911268986073380,((Gan04C:0.01083840003916052702,Ogl04C:0.00945513828922608240)100:0.01482708661911444348,Rra04C:0.02242610263999543496)93:0.00215116715184520291)78:0.000948478239946…
gene218	Chr04_gene27	/	10	(Ola04H:0.02067847143723084563,(Osa04:0.17762207424215281648,((((Ogl04B:0.01092532436330403110,Gan04B:0.00556181577314920298)100:0.00992510987753615279,Rra04B:0.02288576745854975156)99:0.00705734425736185417,((Bam04B:0.01571042561250335715,Dsi04B:0.00605004936318185530)100:0.00987888627423505992,Mba04B:0.01094206069617785493)100:0.00554752117589519481)100:0.01382239099900617503,((Mba04A:0.0230299…
gene219	Chr04_gene28	/	16	(((Mba04B:0.01796167331377554813,(Bam04B:0.01476148193699693655,Dsi04B:0.01788310660828124066)85:0.00292754612871869201)90:0.00600774313243105339,(Gan04B:0.00274977052793368626,Ogl04B:0.01176042346993515231)98:0.01807147109595677245)56:0.00000100000050002909,((((Bam04A:0.01655425710493588567,Dsi04A:0.01161949925662178126)100:0.01101955130033797393,Mba04A:0.01848455816796520240)99:0.01650711308381…
gene220	Chr04_gene29	Rra B/C	22	((Hca04C:0.01431863661982956705,((((Ogl04B:0.00866473709675415725,Gan04B:0.00337787352097128650)98:0.00707494873380299684,(Mba04B:0.02121448801455019795,(Bam04B:0.00520083622319861792,Dsi04B:0.00524997385549785898)79:0.00152660047333585914)95:0.00534954314686465759)87:0.00521725169958909326,((Ped04D:0.01546379988351577819,(Hca04D:0.01388480266000771679,Alu04D:0.00858455945998261652)52:0.000001000…
gene221	Chr04_gene30	/	8	(Dsi04B:0.00504093034918330803,(Mba04B:0.00683282889818324825,(((Ogl04B:0.01103136117991260039,Gan04B:0.01277748335352842969)100:0.02679420119768489983,Rra04B:0.04967980204389037951)64:0.00340815534648703693,(((Hca04C:0.00779824355055559835,(Ped04C:0.00804268622286578687,Alu04C:0.00521110413785998757)85:0.00456931282685424465)100:0.01616845988284282970,((Mba04C:0.01142778471567048627,(Bam04C:0.00…
gene222	Chr04_gene31	/	10	(Ogl04C:0.00594511241996239191,((Mba04C:0.01820205888377640635,(Dsi04C:0.00000100000050002909,Bam04C:0.00196082234515718113)100:0.00590810880121658746)97:0.01005168199373118743,(Rra04C:0.02010399860418518592,(((Mba04A:0.01772265614647680967,(Bam04A:0.00185137804443536195,Dsi04A:0.01403672764926905576)100:0.01733518576177513551)100:0.02838324624018627798,(((Rra04B:0.02884889677458874618,(Gan04B:0.…
gene223	Chr04_gene32	/	10	(Dsi04A:0.01038134480049228425,(Mba04A:0.01286505489292862070,((((Ped04D:0.00794204262623014919,(Hca04D:0.00864587886848728129,Alu04D:0.01048821109751000777)79:0.00083876883910993241)100:0.01186737662292468472,((Ped04C:0.01179591473781437146,(Hca04C:0.02094618237466761013,Alu04C:0.01110474344154262737)86:0.00091630736258418988)100:0.01466015341202036790,(((Ogl04C:0.00845544913939534799,Gan04C:0.0…
gene224	Chr04_gene33	/	20	((((((Mba04C:0.00608009923614754363,(Dsi04C:0.01238103790756065609,Bam04C:0.00000100000050002909)28:0.00000100000050002909)86:0.01248087892328914733,((Rra04C:0.02523990864830576511,(Gan04C:0.04630718716937941987,Ogl04C:0.01885142148178349172)45:0.00627391531915777716)3:0.00000100000050002909,(((Ola04H:0.01839647005756234535,Rgu04H:0.03277042348427436358)49:0.00641242978235355421,((Bam04A:0.002573…
gene225	Chr04_gene34	/	16	(Ped04D:0.00998848067304048542,(Hca04D:0.02028488207455151487,(Osa04:0.05920130830513522374,((Mba04A:0.01309668154285940564,(Dsi04A:0.00633634556803402277,Bam04A:0.00321285019987687477)98:0.00629500778899305235)97:0.02051379518430239066,(((Dsi04B:0.01950742152432051804,((Bam04B:0.00958175145886407294,Mba04B:0.00639068093142727400)23:0.00000100000050002909,(Rra04B:0.06450919267789788358,(Ogl04B:0.…
gene226	Chr04_gene35	/	4	(Ola04H:0.01874742315145871280,(((Hca04D:0.01157717692116664969,(Alu04D:0.01094827506824775330,Ped04D:0.00957180757560124190)69:0.00176048162518176502)100:0.01260772795021482436,((Mba04A:0.01305754996976220966,(Dsi04A:0.01034753793848613816,Bam04A:0.00679517930459663626)100:0.00724149181159282080)100:0.01948533556437194100,(((Ped04C:0.01221761098130507046,Hca04C:0.01219149223699749623)100:0.00183…
gene227	Chr04_gene36	/	20	((Bam04A:0.00279076392770639774,Dsi04A:0.01116529577376311304)85:0.00568938596536946398,((((Hca04D:0.00568693794596137128,(Alu04D:0.00845799731428356801,Ped04D:0.01132033035588770817)75:0.00260992120658750824)90:0.01119216253380579500,((Ogl04B:0.01453338984265331243,(Gan04B:0.31490551610178946218,((Rra04B:0.01684233895982779200,(Dsi04B:0.04456270998154963220,Bam04B:0.04747722891817059143)57:0.000…
gene228	Chr04_gene37	/	10	(Gan04C:0.01134150259276450919,(Rra04C:0.02264004610469607173,((Mba04C:0.02028076276464465741,(Dsi04C:0.00993363044912104476,Bam04C:0.00990165691629548914)93:0.00122175384818875329)99:0.00741397211391109107,(((Rgu04H:0.04977571271002195763,Ola04H:0.02063303769934657708)100:0.04787308952718916794,((Bam04A:0.00694659479714668411,Dsi04A:0.00550748042161996326)99:0.00561911926749104895,Mba04A:0.02420…
gene229	Chr04_gene38	/	6	(Dsi04A:0.00701200474528939407,(Mba04A:0.01639211121461833787,((((Alu04D:0.00320521522648222227,(Hca04D:0.00926273408890326312,Ped04D:0.00932612955402923119)100:0.00339297993880519760)100:0.01480195928939672181,((((Dsi04C:0.00822448793685286519,Bam04C:0.00345509585088089963)96:0.00326394330765993924,Mba04C:0.01870440516032101375)100:0.00862053379330603338,(Rra04C:0.01693782102359675176,(Ogl04C:0.…
gene230	Chr04_gene39	/	12	((Bam04A:0.02413831147420711365,Mba04A:0.02448407518049171977)100:0.04371752998563841613,((((Gan04C:0.00775426436849559458,Ogl04C:0.01028457992963154738)100:0.00766871161548510465,Rra04C:0.07523617909419039185)85:0.00448386029006750397,(((Hca04C:0.00661445542149794417,Alu04C:0.00877047385644161986)55:0.00048004945476793541,Ped04C:0.00662670523441006958)100:0.01171977034187182166,((Bam04C:0.004944…
gene231	Chr04_gene40	/	8	((Alu04D:0.00311295180749875718,Ped04D:0.00658829331243340841)71:0.00144825098620745261,(((((Ped04C:0.00808059376817876242,Hca04C:0.00809125980216192711)83:0.00066568933055109313,Alu04C:0.01143226629755658870)100:0.00645510727682726757,((Mba04C:0.01199607669450946171,(Dsi04C:0.00586973409195777618,Bam04C:0.00212293699830708128)88:0.00391877352590546887)100:0.00917640132997272519,(Rra04C:0.0189687…
gene232	Chr04_gene41	/	6	((Bam04C:0.00641469436015057980,Dsi04C:0.01132011631158741545)100:0.00837827642986955709,(((Ogl04C:0.00774570043273347525,Gan04C:0.01787131549703883243)100:0.00903053082807772460,Rra04C:0.02498522272454157742)94:0.00328446132638265335,((Alu04C:0.00651441529097317781,(Hca04C:0.01241017512759305490,Ped04C:0.01180943132556653424)96:0.00115002195557173154)100:0.01128792477380230648,((Ola04H:0.0200009…
gene233	Chr04_gene42	/	8	(Ola04H:0.01634429389383800640,((((Dsi04B:0.01140617057480109754,Bam04B:0.00799969908778376537)98:0.00482215351601156944,Mba04B:0.01575190795808944014)97:0.00653616698763064864,((Ogl04B:0.00407388602552192277,Gan04B:0.01145838704200435702)100:0.01170972993051757997,Rra04B:0.02032007462568411957)82:0.00194294983185566467)97:0.01071781902143699970,(Osa04:0.11993315874743051830,((Mba04A:0.0128413171…
gene234	Chr04_gene43	/	6	(Ola04H:0.02345873032470128378,(Osa04:0.06004947237707285168,((((Mba04A:0.01508084789224250002,(Dsi04A:0.00507929647213570864,Bam04A:0.00389581023334139090)89:0.00429672922056385624)100:0.01099697367278066815,((Mba04B:0.01003080406603939351,(Bam04B:0.00363180064821019008,Dsi04B:0.00905271176835822054)94:0.00171688445132601054)98:0.00367754519102728985,((Ogl04B:0.00631687105368631315,Gan04B:0.0071…
gene235	Chr04_gene44	/	16	((((Bam04B:0.01169752765042984810,Dsi04B:0.00584659230990553034)100:0.01421730958124173966,Mba04B:0.01204376581361438735)100:0.01662735156366323963,(Ogl04B:0.01202126946318839325,Gan04B:0.02073931019304934772)99:0.01462551215043746654)20:0.00000100000050002909,((Rgu04H:0.05858572682733105552,Ola04H:0.03417154310115765731)88:0.01995818867526163304,(Osa04:0.09057049712771303440,(((Gan04C:0.02872853…
gene236	Chr04_gene45	/	14	(Dsi04C:0.01131493581127522401,(Bam04C:0.01587954825267783032,((Hca04C:0.01124176911067236925,(Ped04C:0.01363475176521430562,Alu04C:0.01359633402040556598)52:0.00000100000050002909)67:0.00432113421214465158,((Rra04C:0.01349228260640550174,(Gan04C:0.02248764525481862508,Ogl04C:0.00511118026612697798)99:0.01367982643059542473)76:0.00469787223886120736,((((Rra04B:0.02446566351025458025,(Mba04B:0.004…
gene237	Chr04_gene46	/	10	(Gan04B:0.00707815353410565836,(Rra04B:0.03341055789695853567,(((Bam04B:0.00923732100592284527,Dsi04B:0.00938641163478819845)100:0.01015913100500130846,Mba04B:0.03086953031333813241)98:0.01359626631611512808,(((Rgu04H:0.03556360045441828849,Ola04H:0.02708782821575406868)100:0.06052378544285222373,((Alu04D:0.00947190231494661472,(Hca04D:0.03485426262218131732,Ped04D:0.00981045419259611584)86:0.001…
gene238	Chr04_gene47	/	8	(Ola04H:0.03271339143471604233,(Osa04:0.11653719639873617864,((Alu04C:0.01193422543394842376,(Hca04C:0.01286826693032027714,Ped04C:0.00902926761122055041)85:0.00090681067984525905)100:0.01739320927750907103,((((Bam04A:0.01174600257190590823,Dsi04A:0.01038846319372735416)96:0.00581236820582833099,Mba04A:0.01476391210363620955)100:0.02360236285408371867,((Ped04D:0.01585792473310171022,(Alu04D:0.005…
gene239	Chr04_gene48	/	16	((Bam04C:0.01235647434271205936,Dsi04C:0.01258967069607784192)97:0.00345338618316559740,(((Ped04C:0.01087160586350802496,(Hca04C:0.00917995954330007476,Alu04C:0.01735776931629481878)49:0.00000100000050002909)100:0.01579897635077243470,((Ogl04C:0.01437662995194755218,Gan04C:0.02390292760192961816)100:0.01131111146677143270,Rra04C:0.00940327334061963858)78:0.00316493923277135500)53:0.00000100000050…
gene240	Chr04_gene49	/	8	(Ola04H:0.02450762921113691997,(Osa04:0.13804045319447369455,((Mba04A:0.01466925081780830371,(Dsi04A:0.00878279769111677162,Bam04A:0.00878316377423959960)92:0.00279223031333612455)97:0.00776915898803785029,((((Hca04C:0.01602866179976389360,Alu04C:0.01440678160857020683)67:0.00000100000050002909,Ped04C:0.01450183453852315653)100:0.01746672775818587306,(((Ogl04C:0.02357187828887039385,Gan04C:0.0221…
gene241	Chr04_gene50	/	8	(Ola04H:0.02549864096660574633,(Osa04:0.08695783648461992421,((((Ped04C:0.01564807272362843740,(Hca04C:0.01910877439029545419,Alu04C:0.01482821495774640577)94:0.00174299335037756071)100:0.01280059283079090261,((Ogl04C:0.01129077075003923590,Gan04C:0.01247622104900677868)100:0.01702794947396121805,Rra04C:0.01585025942914957894)100:0.00631339881149636187)79:0.00082800816658712743,(Mba04C:0.01930524…
gene242	Chr04_gene51	/	12	(Ola04H:0.01804084454221405523,((((Alu04D:0.01166307092656280325,(Ped04D:0.00578831828655521508,Hca04D:0.01910716958802569782)86:0.00138170597137833931)94:0.00589249503064253818,(Ped04C:0.08775046054485295677,(Alu04C:0.00870016752372206915,Hca04C:0.00873327406436820788)92:0.00242705591880175821)100:0.00935551990215306370)72:0.00133315032035201744,((Rra04C:0.03544938863295964832,(Gan04C:0.01148041…
gene243	Chr04_gene52	/	12	((Alu04D:0.01875554636846568299,Ped04D:0.00000100000050002909)46:0.00255692645431547386,((Mba04B:0.00262230926251072645,(((Gan04B:0.00863458713299697714,Ogl04B:0.01245625137046678377)85:0.00751241540520996166,Rra04B:0.03918535729078079233)99:0.01194832847718407982,(Bam04B:0.01050958436872150709,Dsi04B:0.00779205559429156040)99:0.01353933677033552010)42:0.00000100000050002909)71:0.0053050654182812…
gene244	Chr04_gene53	/	4	((Ogl04B:0.00853662810988645680,Gan04B:0.02028008823951813269)100:0.01305757122991463119,((Mba04B:0.01591303960046575733,(Bam04B:0.00404772919892382003,Dsi04B:0.01531662669100875354)100:0.01516739627883460437)100:0.01738028814808700515,((Ola04H:0.05138994865514159155,Rgu04H:0.07680927393077789656)100:0.03082057423512027730,((((Bam04A:0.00655601028919172973,Dsi04A:0.00472614269442666463)96:0.01033…
gene245	Chr04_gene54	/	8	((Bam04B:0.01009484361687252446,Dsi04B:0.00678223930205135248)100:0.00679766694322525220,((Rra04B:0.01951925421943147276,(Gan04B:0.01055958491075055690,Ogl04B:0.01078795815147314680)100:0.01395442874604202292)100:0.00665905339538365535,(((Mba04A:0.01460970074169808987,(Bam04A:0.00832547320763769166,Dsi04A:0.00596995766048953602)100:0.00717823811177494778)100:0.01674346828131956580,(Rgu04H:0.04316…
gene246	Chr04_gene55	Dsi A/C, Ogl C/Hca D	28	(Ped04D:0.00610992242561857277,(((Rra04B:0.01063943261426455317,(Gan04B:0.00628365915106015530,Ogl04B:0.00205647017428026938)95:0.00416447346032914386)90:0.00431405998556261185,(Mba04B:0.00839214685365076603,(Dsi04B:0.00416226401592432928,Bam04B:0.00207098978547241722)83:0.00204609075172693241)99:0.01066789977661744895)90:0.00429632832382805148,((Mba04A:0.00843488243988975255,Bam04A:0.00844689318…
gene247	Chr04_gene56	C/H	20	((Rra04C:0.01739623960094032959,(Bam04C:0.00625664468919588223,Dsi04C:0.01172089466540554049)67:0.00435508892608456842)27:0.00000100000050002909,(((Alu04C:0.00511691477744248818,(Ped04C:0.00514615718309111535,Hca04C:0.00510353238052185278)94:0.00171712743094780884)98:0.00513818623125552373,(Mba04A:0.01561063759184676616,(Dsi04A:0.01225677967595154190,Bam04A:0.18663957163043318199)90:0.00716615222…
gene248	Chr04_gene57	/	8	(Alu04D:0.01112885309384767547,(Hca04D:0.02576232527178975995,((Mba04A:0.01201220191204736831,(Bam04A:0.00802722036442488074,Dsi04A:0.00797785617965518327)100:0.00615857365655834033)100:0.02285877981889196386,(((Hca04C:0.00901828578173903724,(Alu04C:0.00798191504398814908,Ped04C:0.00695898458356786816)49:0.00000100000050002909)100:0.00704954227865770607,((Rra04C:0.02362471232308022834,(Gan04C:0.0…
gene249	Chr04_gene58	/	12	((Hca04D:0.01996533400582439083,Alu04D:0.01326124255438736708)52:0.00000100000050002909,(((((Mba04C:0.01327939712305207728,Dsi04C:0.01113664873100220047)93:0.00588096181824438163,Bam04C:0.00515157247622765983)99:0.02016738421853448218,((Hca04C:0.02235542951152236571,(Alu04C:0.01335050446713218972,Ped04C:0.01775577203143939922)59:0.00000100000050002909)69:0.00791782672895045142,(Rra04C:0.034120855…
gene250	Chr04_gene59	/	6	((Gan04C:0.02110529781569112431,Ogl04C:0.01627856068808749071)100:0.01142382320227237381,((Mba04C:0.01784753556901777852,(Dsi04C:0.00641141605790038725,Bam04C:0.01599478688559103495)100:0.00951959879466615123)100:0.00906062341558734087,((Alu04C:0.01032918663909384790,(Ped04C:0.01115471830071220090,Hca04C:0.01124874737140013105)76:0.00075624134838336550)100:0.01314718086216105052,(((((Mba04B:0.010…
gene251	Chr04_gene60	/	16	((Ogl04B:0.01317894026221981714,Gan04B:0.05687610530902081907)85:0.01162885806186115221,((Mba04B:0.05197629251183220889,(Bam04B:0.00573604969170034024,Dsi04B:0.00864039317977687536)75:0.00516349774144033748)94:0.01437860209325886665,(Osa04:0.14133396581534213299,(((((((Gan04C:0.03082243646220885272,Ogl04C:0.01652686595902960048)65:0.01453349392753067008,Rra04C:0.02127162914705339747)71:0.01363894…
gene252	Chr04_gene61	/	12	((Hca04C:0.01947023584008399782,Ped04C:0.00000100000050002909)97:0.01103418543635194954,(((Dsi04B:0.01897868106313341588,Bam04B:0.00428892140142239208)92:0.01204627189669011354,Mba04B:0.04792979857915771053)87:0.02068706286633329589,((Rra04B:0.04722235278165870520,(Ogl04B:0.01542421903954893821,Gan04B:0.00379845415926932705)93:0.00368017020099956288)90:0.01997887806460531268,(((Rra04C:0.122699594…
gene253	Chr04_gene62	/	28	(Dsi04B:0.00000100000050002909,(Mba04B:0.00815443861603693150,(((Rra04C:0.01665809456126628521,(Bam04C:0.00814960346388078627,((Ogl04C:0.00000100000050002909,Mba04C:0.00000100000050002909)48:0.00000100000050002909,((Ped04C:0.00405653964381970811,((Gan04C:0.10508912066729422796,Alu04C:0.00000100000050002909)40:0.00405636843156321081,Hca04C:0.02079549994206543809)30:0.00000100000050002909)41:0.0040…
gene254	Chr04_gene63	/	12	(Ola04H:0.04092892274415984438,(Osa04:0.18672049819909383728,(((Ogl04B:0.02312758073884052870,Gan04B:0.02229532034725964854)100:0.02637827507153538836,Rra04B:0.03774034572544624627)98:0.01243083284708362650,(((Mba04B:0.01639855227221010542,(Bam04B:0.08607415204017111743,Dsi04B:0.01040669940279834345)89:0.00502473049595742426)99:0.01593358905804327305,(((Dsi04A:0.00706217271297867287,Bam04A:0.0481…
gene255	Chr05_Block1_gene1	/	12	((Bam05A:0.00641963511800882659,Dsi05A:0.00963842549444587395)91:0.00331073586475879970,(((Rgu05H:0.07321915481142975135,Ola05H:0.05078477170276331221)99:0.04329107957470793022,((Hca09C:0.03342374020557387082,Ped09C:0.01663008580868628392)78:0.00272633161755463397,Alu09C:0.00981148371333322514)80:0.01010457940642161233)28:0.00000100000050002909,((Mba05B:0.01438643433526546299,(Bam05B:0.0197918736…
gene256	Chr05_Block1_gene2	/	12	((Dsi05A:0.01476864375043932323,Bam05A:0.07599202467201689182)77:0.00554569613479751790,(((Rra05C:0.03655386074330435608,(Gan05C:0.02267991637568352731,Ogl05C:0.03822824803880710970)100:0.02689656599399155648)99:0.01216995526602855648,((Bam05C:0.03090296587278123022,((Alu05D:0.01338723612300758183,(Hca05D:0.01490172088432128485,Ped05D:0.32415576441316729106)47:0.00185523755500346748)100:0.0573445…
gene257	Chr05_Block1_gene3	/	8	(Ola05H:0.02070630663097334026,(Osa05:0.17380761423647325681,(((Ogl05B:0.02153814407681796037,Gan05B:0.01820372125500204982)52:0.00160095629319779390,Rra05B:0.02746354739433381695)76:0.01074724476569167975,(((((Hca09C:0.01425694094886372464,(Ped09C:0.01018332125473001698,Alu09C:0.01433232662389387173)48:0.00000100000050002909)93:0.01261518523854661053,(((Ogl05C:0.00395953980332529841,Gan05C:0.008…
gene258	Chr05_Block1_gene4	/	6	((Ogl05B:0.01466227670990025850,Gan05B:0.01684651888711271445)100:0.01176116836919021032,(((Bam05B:0.01213397229070551503,Dsi05B:0.01257891251409641240)90:0.00321555083017971335,Mba05B:0.02563630223053331089)96:0.00905378210202635071,((((Alu09C:0.01642380354396542896,(Ped09C:0.02552257234194387631,Hca09C:0.01572889305256323922)70:0.00000100000050002909)100:0.01112868817160105051,((Rra05C:0.025491…
gene259	Chr05_Block1_gene5	/	12	(Hca09C:0.00488112197888488416,(Ped09C:0.00584539886741866025,(((Rra05C:0.01261098335757074307,(Ogl05C:0.00914948621326697534,Gan05C:0.01472952023365545204)100:0.01255489176063921859)71:0.00237409450728213924,(Bam05C:0.00726578707266442494,(Dsi05C:0.01250109409848095855,Mba05C:0.01059488287112005274)86:0.00412464054006171209)96:0.00512010142141968144)24:0.00000100000050002909,(((Mba05B:0.00683795…
gene260	Chr05_Block1_gene6	/	14	((Ped05D:0.00270779863858187919,Hca05D:0.00543485470576502653)90:0.00324223387744971333,((Ola05H:0.01483408209614822323,Rgu05H:0.06217949470633880871)100:0.02459537555780664728,(Osa05:0.06665721528867514512,(Rra05B:0.34671877231826353505,(((Gan05B:0.01049215833069704236,Ogl05B:0.00656552044436725744)99:0.01882048098466967967,((Dsi05B:0.00271054852236218488,Bam05B:0.00816719698234669514)63:0.00000…
gene261	Chr05_Block1_gene7	/	18	((((Rra05B:0.03395482071060824947,(Ogl05B:0.00663293053965930985,Gan05B:0.00585109512908896321)98:0.02767836929279340885)46:0.00000100000050002909,((Mba05C:0.01969976929598918694,(Bam05C:0.00657737475851866496,Dsi05C:0.00000100000050002909)82:0.00000100000050002909)97:0.02809147366252788200,(((Alu09C:0.11093640070401737663,Rra05C:0.01924877668846128667)58:0.00772506134623451423,((((Dsi05A:0.02596…
gene262	Chr05_Block1_gene8	/	10	((Alu05D:0.01186236780337899047,Ped05D:0.00579522599265837064)53:0.00109294852824615759,((((Mba05B:0.00706067463564085448,(Bam05B:0.01061177291201300527,Dsi05B:0.00350732652625210034)92:0.00231978440512400604)96:0.00352688781605730054,(Rra05B:0.01256343672765422234,(Gan05B:0.01577833016391631121,Ogl05B:0.01323732059179281995)76:0.00468150948278234138)96:0.00537845674103090872)88:0.003627706249643…
gene263	Chr05_Block1_gene9	/	8	(Ola05H:0.03103880626978264973,(Osa05:0.11023231859516878506,((((Dsi05C:0.00787428604439003102,Bam05C:0.02815622565749334102)98:0.00764954822575608737,Mba05C:0.00957316380478583258)95:0.00366173107782786491,((Alu09C:0.01457560937468763487,(Hca09C:0.01904766335020503104,Ped09C:0.01263809181607062834)85:0.00152216730429709951)100:0.01925547856846889644,((Ogl05C:0.00000100000050002909,Gan05C:0.02114…
gene264	Chr05_Block2_gene1	/	8	((Alu05C:0.01166016614982613719,Hca05C:0.01584554855036119161)88:0.00138762001706280820,(((Mba05C:0.02026743345573913876,(Bam05C:0.00656164463389526369,Dsi05C:0.00988412855729173256)100:0.00826787176723193726)93:0.00811431949392353753,(Rra05C:0.04130628189123458638,(Gan05C:0.01632085037189011378,Ogl05C:0.01286976875247498354)100:0.01078471244085334874)100:0.00920104915088188792)68:0.0000010000005…
gene265	Chr05_Block2_gene2	/	8	((Hca05C:0.01314534822778335062,Ped05C:0.00592592322045957295)49:0.00107512284216771054,(((Gan05C:0.01129400750757886783,Ogl05C:0.00547987934820940315)100:0.00644030346107134829,Rra05C:0.01313102321968950999)95:0.00429758915912876842,(((Dsi05C:0.00539851572271589190,Bam05C:0.00634496491169622007)96:0.00357350822044967022,Mba05C:0.00812335897243462307)69:0.00180071357137497078,(((Bam05A:0.01094242…
gene266	Chr05_Block2_gene3	/	6	((Bam05A:0.01680357179240357310,Dsi05A:0.01076654885947245059)100:0.00458479911199339164,(((Hca05C:0.01295994527675156660,(Ped05C:0.00973823636612273710,Alu05C:0.00975794172264055591)73:0.00050328452996838732)100:0.00818331603884800939,((Rra05C:0.02054777209259370935,(Gan05C:0.01288575805185101716,Ogl05C:0.01043532943151429665)100:0.00732793525125389773)100:0.00792720755294354894,(Mba05C:0.016385…
gene267	Chr05_Block2_gene4	/	8	(Ola05H:0.01765101457789605352,(Osa05:0.08541362968033325287,((Mba05A:0.01698937609040608240,(Dsi05A:0.00408423419924131611,Bam05A:0.00990564566827057714)78:0.00219676815218388137)100:0.00987591371649785069,(((Mba05B:0.01060892330572315786,(Dsi05B:0.01126497978057038225,Bam05B:0.00687122501261226790)100:0.00635335406544589813)94:0.00322112825816562535,(Rra05B:0.02334547136082479671,(Gan05B:0.0107…
gene268	Chr05_Block2_gene5	/	8	(Osa05:0.33085990371503154472,((((Mba05B:0.07477256857081543417,(Dsi05B:0.01836028921973689373,Bam05B:0.01067976688622773208)96:0.00409834795855109485)100:0.01447433015979440393,((Ogl05B:0.01403334851364301285,Gan05B:0.07954287617837527136)99:0.01605681208820824990,Rra05B:0.02589333467264563760)95:0.00426292218578555593)100:0.01001372933046947890,(((Alu05D:0.02624609727658175351,(Ped05D:0.0190525…
gene269	Chr05_Block2_gene6	/	10	((Hca05D:0.01036891461259632254,Ped05D:0.00653306131875391535)96:0.00246724660929517310,(((Rra05B:0.02524604660864006311,(Ogl05B:0.00778598877962985610,Gan05B:0.01852253293894328898)92:0.00245874215653163995)96:0.00601520608158954799,(Mba05B:0.02078017136435800216,(Dsi05B:0.01375910380511853777,Bam05B:0.00714121382186521086)97:0.00630061805097866315)100:0.01191675149743401732)91:0.006304561100094…
gene270	Chr05_Block2_gene7	/	14	(Osa05:0.16908496422585847507,(Ped05C:0.00528145326281075512,(Hca05C:0.01299674722210936162,(((Mba05C:0.01184272979907735959,(Bam05C:0.00858301076325834918,Dsi05C:0.00854634788773783911)96:0.00205959369199136154)100:0.00857814838250271425,(Rra05C:0.02514955212445601357,(Gan05C:0.02255168140775241914,Ogl05C:0.00643288479816371377)100:0.01534583227355300686)67:0.00533036241397339024)48:0.0000010000…
gene271	Chr05_Block2_gene8	/	8	((Ped05D:0.10857563483243752589,Hca05D:0.00729654561727515610)83:0.00219080692645430694,(((Mba05A:0.00955383980125808045,(Dsi05A:0.01092605947493248235,Bam05A:0.00402935832459745680)93:0.00410514634999323107)93:0.01093741672377913920,((((Rra05C:0.02953852915297711448,(Ogl05C:0.01396379236795721596,Gan05C:0.00510895935585140969)91:0.00686318786063888804)65:0.00146624565428148221,((Bam05C:0.0040548…
gene272	Chr05_Block2_gene9	/	10	(Alu05D:0.01107519296745450299,(Ped05D:0.00485470463824267968,(((Bam05A:0.00315023888346879820,Dsi05A:0.00616589828296936447)100:0.00610011131721154183,Mba05A:0.01303939444529234395)100:0.00778323260299002700,((((Mba05B:0.00808033184739890414,(Bam05B:0.00471775087535134668,Dsi05B:0.00651909658884729931)99:0.00413395355770821392)96:0.00267354697373580743,((Gan05B:0.01775576296385248179,Ogl05B:0.00…
gene273	Chr05_Block2_gene10	/	18	(Ola05H:0.02503895526691988713,((Mba05A:0.02785272455448103632,(Dsi05A:0.00786787924456434050,Bam05A:0.01492488675059612004)55:0.00349254968299317955)81:0.01351394246777064961,(Osa05:0.17653046965004809410,(((((Dsi05B:0.00749529015043683740,Bam05B:0.02322770543144490538)99:0.01141497759285911399,Mba05B:0.01938318813843612279)95:0.01559426755757096529,((Gan05B:0.01490379465578023366,Ogl05B:0.01183…
gene274	Chr05_Block2_gene11	/	12	((Bam05B:0.01588604312062931456,Dsi05B:0.00748860165965870711)100:0.00754058565628234687,(((Gan05B:0.01201499733700566938,Ogl05B:0.00874262596049998376)100:0.00995622659737967729,Rra05B:0.02841122274793319094)99:0.00562801576478896576,((((Bam05A:0.01542821507169515362,Dsi05A:0.01449853348599978650)100:0.00698271034556394686,Mba05A:0.02265127204737545780)100:0.01089891791477648995,((((Ogl05C:0.013…
gene275	Chr05_Block2_gene12	/	10	(Alu05C:0.01305293154468332821,(Ped05C:0.00743134695684213951,(((Rra05C:0.01307248577666049981,(Ogl05C:0.00422858800819697015,Gan05C:0.00902286393019423143)100:0.01083592977025525650)89:0.00220072712504330208,((Dsi05C:0.00549294316028068382,Bam05C:0.00365593971463147550)98:0.00590755932669106802,Mba05C:0.01279039786042031335)94:0.01127092262044029729)79:0.00139524002906177475,(((Ped05D:0.00552135…
gene276	Chr05_Block2_gene13	/	12	(Rgu05H:0.02694683863713857180,(((Bam05A:0.00843409464280263539,Dsi05A:0.00835151548785328587)91:0.00424397410611827321,Mba05A:0.01667117418250470620)100:0.01714653911101031089,(Osa05:0.08364609854341943651,((((Rra05B:0.02959302434893013034,(Gan05B:0.02432792223186369673,Ogl05B:0.01110706614699029024)87:0.00438026295962797279)96:0.01156421195321198289,(Bam05B:0.01632297116183407254,(Mba05B:0.0179…
gene277	Chr05_Block2_gene14	/	8	(Ogl05C:0.00642769714422190830,(Rra05C:0.03310133900982887428,(((Mba05C:0.01274911614205508949,(Bam05C:0.00627608945993739405,Dsi05C:0.00947807030043377845)79:0.00315064096441994550)80:0.00637545236706979403,(Alu05C:0.00946897733771179945,(Hca05C:0.00630164669895787784,Ped05C:0.00315821089336535592)77:0.00000100000050002909)77:0.00314221844147788030)31:0.00000100000050002909,(((Mba05A:0.009723811…
gene278	Chr05_Block2_gene15	Low resolution, Bam A/B	28	(Rgu05H:0.01905771784076272513,(Osa05:0.12766561286302383071,(((((Mba05C:0.01264062834825290492,Gan05C:0.01258462753262368748)12:0.00000100000050002909,(Ogl05C:0.00626989932657433160,Hca05C:0.01258486186697281746)2:0.00000100000050002909)7:0.00000100000050002909,((Bam05C:0.00627472161032794056,Dsi05C:0.00636663248530133612)46:0.00630087163773158931,(Alu05C:0.00000100000050002909,(Rra05C:0.0266743…
gene279	Chr05_Block2_gene16	/	2	((Ogl05B:0.00685803073427870575,Gan05B:0.00616256513538274153)96:0.00925952086398316651,((Mba05B:0.00910511346896738898,(Bam05B:0.00781860871065673778,Dsi05B:0.00384603108893502620)99:0.00391677465962670876)99:0.00792481788766982026,((((((Ped05C:0.00644689970424440310,Hca05C:0.01305051086192429016)44:0.00000100000050002909,Alu05C:0.00514492876166936213)98:0.01043646099637841364,(((Mba05C:0.017186…
gene280	Chr05_Block2_gene17	/	6	((Dsi05A:0.01173906100644223245,Bam05A:0.00769117483440160538)94:0.00512312609678612207,(((Mba05B:0.03092869825666449621,(Dsi05B:0.01344347259280269553,Bam05B:0.00239688614637965621)97:0.00190848117897047457)98:0.00985592603196172243,((Ogl05B:0.01759088618394922740,Gan05B:0.01818845530024726029)100:0.02135751890385613125,Rra05B:0.04374776577031025404)70:0.00387284243664067114)100:0.02727294873142…
gene281	Chr05_Block2_gene18	/	8	(Rgu05H:0.08206592539084572868,(Osa05:0.10037723468701092999,((Alu05D:0.01437624634305625926,(Ped05D:0.00832242786293557572,Hca05D:0.01191029249451515566)66:0.00000100000050002909)100:0.01397836031043322644,((((Bam05C:0.00483151991136207808,Dsi05C:0.00844351788735725819)100:0.00596862969245499832,Mba05C:0.01997304426925138043)100:0.01142864944133326933,((Rra05C:0.03588066847229368778,(Ogl05C:0.01…
gene282	Chr05_Block2_gene19	short branch length, Mba A/C	12	((Dsi05A:0.00260550320749878281,Bam05A:0.00770476833302576741)89:0.00697392311321739025,(((((Hca05C:0.02095698276939072027,(Alu05C:0.01569171217400111562,Ped05C:0.01213811766048994087)94:0.00000100000050002909)100:0.01213960168866238740,(Rra05C:0.01894117323400973732,(Ogl05C:0.01271628684755736136,Gan05C:0.02616899305666980924)100:0.02670261756526803518)96:0.01362045697881613705)38:0.000001000000…
gene283	Chr05_Block2_gene20	/	24	(((Bam05B:0.00398791662244047784,Dsi05B:0.00840252298065906518)79:0.00420362462883385087,(Rra05B:0.01679706529917182958,(Gan05B:0.00810740314907869471,Ogl05B:0.00605324379767930958)100:0.01702622838198281086)99:0.01056468872152018477)62:0.00000100000050002909,((((Alu05D:0.00594209250804214346,Ped05D:0.00524457185331744184)97:0.00315178970406370957,Hca05D:0.01250721649642913547)94:0.00471986318783…
gene284	Chr05_Block2_gene21	/	8	(Dsi05A:0.01045221431885007615,(Mba05A:0.01938899759077247070,((((Alu05C:0.01068154250142730639,(Hca05C:0.01349545314121117397,Ped05C:0.01567645685224096364)88:0.00082495837123014698)100:0.01084971837994856171,((Rra05C:0.02232890148393745083,(Gan05C:0.01763285969650027485,Ogl05C:0.01358601350774901045)100:0.02810009217992041897)100:0.00562389698520944677,(Mba05C:0.01716021520934711553,(Bam05C:0.0…
gene285	Chr05_Block2_gene22	/	8	(Ped05D:0.01362741509376205924,(Hca05D:0.00963371385903839805,(((((Alu05C:0.00776577173696694264,(Ped05C:0.01868587446730047771,Hca05C:0.06441374188026106895)82:0.00103651509934049959)95:0.00987233854065129417,((Rra05C:0.01777546709655927065,(Gan05C:0.01760657455560976636,Ogl05C:0.00371301828922289455)100:0.01830523049966025634)85:0.00393651932978680060,(Mba05C:0.02555294401912240609,(Bam05C:0.00…
gene286	Chr05_Block2_gene23	/	20	(Ped05D:0.00781576089047513432,(Hca05D:0.00493641539961891390,(((((((Alu05C:0.00764653239881550074,Hca05C:0.01027141386657456218)26:0.00227716529865376301,(Mba05C:0.00233472186824305178,(Bam05C:0.03101869774748530068,Dsi05C:0.00168250662177185455)96:0.00855318863225465291)81:0.00511053859574954819)5:0.00000100000050002909,Ped05C:0.00499555162613438304)7:0.00000100000050002909,((Ogl05C:0.010061454…
gene287	Chr05_Block2_gene24	/	22	(Dsi05B:0.01263694447964536921,(Mba05B:0.01862178962695856810,((Rra05B:0.01274042423830359753,(Gan05B:0.01307218106781780562,Ogl05B:0.00641407223794697272)28:0.00000100000050002909)75:0.00631918877257012235,(Ped05C:0.05427356011592590623,(Hca05C:0.00640564381426142210,(((Dsi05C:0.00646131351591524780,((Bam05C:0.00656999766920724534,((Bam05A:0.00000100000050002909,(Dsi05A:0.03155563373828880469,Mb…
gene288	Chr05_Block2_gene25	/	6	((Hca05D:0.00622387149244167746,Ped05D:0.00550374238436311843)94:0.00225073039919296714,(((Mba05A:0.01130146489991125380,(Dsi05A:0.00800692378788659884,Bam05A:0.00311995049765687298)100:0.00503328857543811244)100:0.01543232085623656540,((Rra05B:0.03942766051630657020,(Ogl05B:0.01205890970782729464,Gan05B:0.01540206793677811534)100:0.00710551123880160274)96:0.00482231930047441037,(Mba05B:0.0169435…
gene289	Chr06_Block1_gene1	/	8	((Bam06A:0.00652219513711343145,Dsi06A:0.01011538958154052301)100:0.01017044241589934971,(((Rra06B:0.02653482834149927666,(Gan06B:0.00667201811689133954,Ogl06B:0.00332715219038858846)100:0.01033065355266883992)86:0.00314474825065360133,(Bam06B:0.23146619955511160693,(Dsi06B:0.02165933553405799752,Mba06B:0.01851220796991695852)93:0.00384918051152120929)65:0.00408633082236573540)93:0.00954453365263…
gene290	Chr06_Block1_gene2	/	10	((Ogl06B:0.00588443022948428440,Gan06B:0.00540015224036720018)100:0.00782113410954882703,((Mba06B:0.00759777631294443652,(Dsi06B:0.00666120659309070180,Bam06B:0.00507318931035588300)98:0.00157551744097106849)100:0.00730682789224077183,(((Ped06D:0.00518277149313909908,Alu06D:0.00779535537637096772)93:0.00079455039896248402,Hca06D:0.00680204900116826178)100:0.00644651322542125118,((Rgu06H:0.0217760…
gene291	Chr06_Block1_gene3	/	12	(Ola08H:0.01005738030103935261,(Osa06:0.04635257593840756002,(((Rra06B:0.01018562416074692174,(Gan06B:0.00669892097480893293,Ogl06B:0.00676331103322245965)100:0.01017295924630678104)91:0.01365771540940621635,(Mba06B:0.01008348542105087613,(Dsi06B:0.00000100000050002909,Bam06B:0.00670943340296668248)58:0.00000100000050002909)91:0.01016031274687667629)31:0.00329982093397225475,((((Rra03C:0.01349286…
gene292	Chr06_Block1_gene4	/	16	((Gan06B:0.00554348899744855003,Ogl06B:0.01767116138752771251)98:0.00748886928347566698,((((Dsi06B:0.00000100000050002909,Bam06B:0.00000100000050002909)97:0.00749170491229024082,Mba06B:0.00372089096976872336)72:0.00376773816572135035,((((Ola08H:0.01309317130994143256,Rgu06H:0.03053990472117845689)78:0.02361165154840379893,(Mba06A:0.00749821085091948239,(Dsi06A:0.00361124718020888876,Bam06A:0.0071…
gene293	Chr06_Block1_gene5	/	10	((Bam06A:0.00832090234106789076,Dsi06A:0.00515396502263899391)96:0.00206608800265630247,((Ped06D:0.00409853453926696445,(Alu06D:0.00620053181602807976,Hca06D:0.00933219206077292446)73:0.00000100000050002909)99:0.00934361208685375449,((((Mba03C:0.00896574903769206503,(Bam03C:0.00350098500930028133,Dsi03C:0.00369607181207061344)91:0.00409917572184580279)99:0.00450375301939863384,(((Ped06C:0.0061345…
gene294	Chr06_Block1_gene6	/	6	((Bam06A:0.01727325685324063165,Dsi06A:0.01124140499596443764)100:0.00723932725014094641,((((Rgu06H:0.06376184977282596533,Ola08H:0.03797603123690932586)100:0.04123675146002191150,((((Ogl03C:0.01172324981643894752,Gan03C:0.01529152956562372483)100:0.01283378000692464091,Rra03C:0.03170186756546491263)96:0.00328453920453806265,(Mba03C:0.01855883727593436727,(Bam03C:0.01126286798628924231,Dsi03C:0.0…
gene295	Chr06_Block1_gene7	/	12	(Dsi06B:0.01249415953858844415,(Bam06B:0.00319676717447484526,(((Gan06B:0.02318709142412549856,Ogl06B:0.00483977127025468721)92:0.00659975851890262470,Rra06B:0.02232979108575472785)87:0.00266079655079813496,(Osa06:0.09584929931150770743,((((Alu06C:0.00681171200011018458,Ped06C:0.01536528068596290826)85:0.00135286981891409672,Hca06C:0.01110380844477991402)93:0.00470991765759991212,((Rra03C:0.01895…
gene296	Chr06_Block1_gene8	/	6	(Ped06D:0.00569299359505274875,(Alu06D:0.00863434920085366653,(((((Bam06A:0.00567216456523229363,Dsi06A:0.00858009922834447082)95:0.00561330504267774661,Mba06A:0.01309014369769555264)91:0.02111419261867707869,(((Dsi03C:0.00860964789891278427,Bam03C:0.01883501148232610486)100:0.01222240216910022888,Mba03C:0.01858821753221988338)95:0.00989624254116466470,((Alu06C:0.00888187632565684559,(Hca06C:0.02…
gene297	Chr06_Block1_gene9	/	10	(Ola08H:0.00933370152539329291,(Osa06:0.06613070983004509795,((((Mba06A:0.01376570588375120724,(Dsi06A:0.00142120680715627904,Bam06A:0.01097638882874655934)48:0.00119198679230872202)100:0.00846384190695744984,(Alu06D:0.00873235021975295005,(Ped06D:0.00615718971056448093,Hca06D:0.00868063615258600832)89:0.00234042366348998073)100:0.01572043342996816764)83:0.00526568167460351143,((Rra06B:0.00921679…
gene298	Chr06_Block1_gene10	/	10	(Ogl06B:0.01237860966389622147,(((Mba06B:0.01985115214488784516,(Bam06B:0.00709924786004681192,Dsi06B:0.01615320737809922136)100:0.00674368904895955058)98:0.00571696246043470156,Rra06B:0.02496395947450306269)61:0.00202590558422421387,((((Alu06D:0.01198113405367626227,Hca06D:0.00992506427950863926)83:0.00206050851024765702,Ped06D:0.03458378012437327009)100:0.00848432482043352462,(((Ped06C:0.013723…
gene299	Chr06_Block1_gene11	/	6	((Ped06D:0.01513915614018227981,Hca06D:0.02273268259488580439)66:0.00286533786247025659,(((Mba06B:0.02927214810836389555,(Bam06B:0.00673965536694502015,Dsi06B:0.01719457379050636642)100:0.00545630818209116419)100:0.01205030134337027430,(Rra06B:0.03653615811922012596,(Ogl06B:0.01327272807159380133,Gan06B:0.02518169933103416025)100:0.01234837828292365859)82:0.00070886607224168101)100:0.012696613793…
gene300	Chr06_Block1_gene12	/	12	((Bam06A:0.00962065899571386621,Dsi06A:0.01552637868371161377)56:0.00076103599667494599,((((Gan06B:0.00928321393814135649,Ogl06B:0.00944194451289345586)100:0.00792039344980712511,Rra06B:0.02360577055322536644)86:0.00397922806388096781,((Dsi06B:0.00863611398641406236,Bam06B:0.00707585008494361883)98:0.00328711812156881004,Mba06B:0.01761253257073940731)100:0.00638315222176779554)94:0.00391931872005…
gene301	Chr06_Block2_gene1	/	4	(Ola06H:0.02712897079752244270,(Osa06:0.09679682196900439572,((Alu06D:0.00981307050736749537,(Ped06D:0.01053499872418273663,Hca06D:0.00735613822408704918)59:0.00186297781050591936)100:0.01266116177058347614,((((Ped06C:0.00884433371717067984,Hca06C:0.00769997698193741319)56:0.00000100000050002909,Alu06C:0.00328730550719267189)76:0.00438903438623409158,((Rra03C:0.01229877139326905622,(Ogl03C:0.0055…
gene302	Chr06_Block2_gene2	/	8	((Bam06A:0.01390996362261600477,Dsi06A:0.00427830490561525740)72:0.00169368127862460130,((((((Ogl03C:0.00699645514433244742,Gan03C:0.01119509789888125176)100:0.01035328120312186545,Rra03C:0.02073823673283423444)95:0.00485899623852065112,(Mba03C:0.01223809330748974918,(Bam03C:0.00912860721377777018,Dsi03C:0.00700927946860319204)100:0.00716584307573932353)100:0.00814823927381491328)78:0.00108949760…
gene303	Chr06_Block2_gene3	/	6	(Ped06D:0.01201753360380704641,(Alu06D:0.00892234188779359241,((((Mba06A:0.01303158341195251313,(Bam06A:0.00967070206755825390,Dsi06A:0.00759101159464353574)97:0.00318848942252159201)100:0.01161079783665179034,(((Alu06C:0.00765687446820391155,Ped06C:0.01524253716455164012)89:0.00177529308130607889,Hca06C:0.01659535413591461950)100:0.00823326829818936054,((Rra03C:0.02209547374172980000,(Ogl03C:0.0…
gene304	Chr06_Block3_gene1	/	4	(Bam06B:0.00416463214122391335,(Mba06B:0.01114224035256846171,(((Gan06B:0.01742859378675575693,Ogl06B:0.01040095611965679255)100:0.01787428122517859680,Rra06B:0.04286674283850046979)100:0.01498226561014986795,((((Ped06D:0.01443722490821454027,(Alu06D:0.03659719014354581579,Hca06D:0.01470839337611223527)67:0.00112839622410312586)100:0.04532371688674018129,(((Ped06C:0.01417614033078157428,Hca06C:0.…
gene305	Chr06_Block3_gene2	/	6	((Bam06B:0.00286127740324127649,Dsi06B:0.00285609001649714603)85:0.00114707921647689529,((Rra06B:0.02764506387705385412,(Ogl06B:0.00873199837075380216,Gan06B:0.01006873428227658164)100:0.02389139985311343126)70:0.00267617733903229233,(((Mba06A:0.01058434171864045155,(Dsi06A:0.00428447071112237395,Bam06A:0.00735801402394290188)94:0.00781482515011251364)100:0.02336228777152282027,((Hca06D:0.0593997…
gene306	Chr06_Block3_gene3	/	12	((Alu06C:0.00558815022663663834,Ped06C:0.00520141165587245744)75:0.00229550681322074389,(((((Ogl06B:0.00249176842998253319,Gan06B:0.00927400049984624698)100:0.01094412786420117904,Rra06B:0.00481913633150788442)100:0.01109108922996226813,(Mba06B:0.00649783417992133138,(Bam06B:0.00563993671586112376,Dsi06B:0.01080296503738527487)94:0.00298746958888376334)99:0.00748437212149147442)69:0.0017306205893…
gene307	Chr06_Block3_gene4	/	6	((Hca06D:0.01789225056497847563,Ped06D:0.00547867957856662535)96:0.00285138512159569023,((((Bam06A:0.00997656590979148841,Dsi06A:0.01844967459827067877)98:0.00000100000050002909,Mba06A:0.03837093010914793823)100:0.01213216049121017791,((Rra06C:0.02598737460042552586,(Gan06C:0.01181152687468811809,Ogl06C:0.01398594314849221400)98:0.01151089272222230626)100:0.01057873011405645845,((Hca06C:0.0100186…
gene308	Chr06_Block3_gene5	/	12	(Rgu06H:0.07896602255496196210,((Mba06A:0.01819831411718776312,(Bam06A:0.01014729581271226443,Dsi06A:0.01345361466203963234)77:0.00489852510533144922)100:0.02291296421767616970,((((Hca06C:0.01096004218893091402,(Ped06C:0.00778417986864156190,Alu06C:0.01571009910698523138)39:0.00000100000050002909)98:0.00786249107342325802,((Mba06C:0.01430549925549909514,(Bam06C:0.01426723722456487396,Dsi06C:0.011…
gene309	Chr06_Block3_gene6	/	6	(Ogl06B:0.00706710883746261044,(Rra06B:0.01534120332357338627,((Mba06B:0.01670459747730449612,(Dsi06B:0.00521914033312673338,Bam06B:0.01262535274755322359)99:0.00330744374590233401)51:0.00267724498010523835,((Rgu06H:0.04051166111174658857,Ola06H:0.01906867472319234702)100:0.04871990019978076486,(Osa06:0.09695462520545922169,((((Rra06C:0.02333320218050014688,(Gan06C:0.01672057269450878680,Ogl06C:0…
gene310	Chr06_Block3_gene7	/	6	((Hca06C:0.02736390891353232199,Ped06C:0.00540744379047962062)46:0.00132588467522773879,(((Rra06C:0.01854179392889641204,(Gan06C:0.01297722240816421083,Ogl06C:0.00547596663898633658)99:0.01757328166072191084)89:0.00677940496552168446,((Bam06C:0.00497385232580501921,Dsi06C:0.00498203499802789534)86:0.00172142808489019567,Mba06C:0.00996088877781719541)83:0.00668850915551779789)62:0.0017678742048497…
gene311	Chr06_Block3_gene8	/	2	(Ola06H:0.03117351285083763690,(Osa06:0.09811185883585804568,(((Rra06B:0.03909953053139834933,(Gan06B:0.01490292027566326657,Ogl06B:0.00881713345387685234)100:0.01152300402958562377)69:0.00133931196718527473,(Mba06B:0.03280926696384395963,(Dsi06B:0.00681805230358825329,Bam06B:0.00911663839381261429)98:0.00762893913589085884)82:0.00290629534739334427)100:0.01309403237199901343,((Ped06D:0.016265372…
gene312	Chr06_Block3_gene9	/	18	(Gan06C:0.00380427202848812292,((((Alu06D:0.00000100000050002909,(Ped06D:0.01197099461271966016,Hca06D:0.02407336669991327893)65:0.00364116420994589195)95:0.02040593615942036185,(((Mba06C:0.02371561573933842967,(Dsi06C:0.01969966257415735680,Bam06C:0.00331804312598213500)100:0.01254947974597469054)95:0.01690399052678795769,((Mba06A:0.01151647416988491913,(Bam06A:0.00382509451910352906,Dsi06A:0.00…
gene313	Chr06_Block3_gene10	/	12	((Bam06C:0.00677369600040903918,Dsi06C:0.03047733545822343265)69:0.00183891815928086903,((Rra06C:0.01303945607997630297,(Ogl06C:0.01099461193886997791,Gan06C:0.00753741787647452602)99:0.00869090400754301239)88:0.00219861268366508631,((((Ped06D:0.01182309884030623322,(Alu06D:0.00484924347461741009,Hca06D:0.00480632043458819290)47:0.00162326731180040588)100:0.01405240288439542698,((Bam06A:0.0410925…
gene314	Chr06_Block3_gene11	/	4	(Ola06H:0.02762230616571427835,(Osa06:0.12470978622515681289,(((Alu06D:0.00884738382225088750,(Hca06D:0.01776976503974231000,Ped06D:0.01327047482626666011)84:0.00000100000050002909)100:0.01956284731938875976,(((Dsi06B:0.03002342051606025214,Bam06B:0.00654238956650568179)96:0.00450407509193394024,Mba06B:0.01804657004657881855)97:0.00577635401697672128,(Rra06B:0.02062246890348699152,(Gan06B:0.00932…
gene315	Chr06_Block3_gene12	/	12	((((Mba06A:0.02050203818716580043,(Bam06A:0.00405612938306372343,Dsi06A:0.01224243893635266860)73:0.00000100000050002909)100:0.02051040920052820196,((((Ped06C:0.00448397506232133761,Alu06C:0.01159330263622187530)100:0.19002191225414918896,Hca06C:0.02764776637009046939)83:0.01367449745154925012,((Mba06C:0.01642349146853428615,(Bam06C:0.01223248001617947139,Dsi06C:0.00813017623003512747)69:0.004011…
gene316	Chr06_Block3_gene13	/	20	((Hca06D:0.01739351993398658910,Alu06D:0.02234258384805971887)87:0.00396204184999699848,((((Dsi06B:0.01802287861759012746,(((((Mba06C:0.02697285846138553281,(Dsi06C:0.01314126676673723314,Bam06C:0.00432804996475538977)98:0.00856445839138798154)99:0.02343863684196231811,(Alu06C:0.03121115961912927783,(Hca06C:0.02221907652549856560,Ped06C:0.01318001588737456597)30:0.00000100000050002909)98:0.023030…
gene317	Chr06_Block3_gene14	/	20	(Mba06B:0.04295706678362121861,(((Gan06B:0.01368907079132915434,Ogl06B:0.01865047332893748216)95:0.01163219642768497340,Rra06B:0.02370441221011388225)97:0.00955161543405511071,(((Mba06A:0.01556274541253462214,(Bam06A:0.01095949602677566588,Dsi06A:0.00873194359243579209)84:0.00195862650498616940)97:0.01562942850006674919,((Hca06D:0.02290455570653284270,(Alu06D:0.02059630874947998916,Ped06D:0.01149…
gene318	Chr06_Block3_gene15	/	28	(Osa06:0.09772853351130866839,(((Rra06B:0.01948851525412897273,(Ogl06B:0.01151430313799601569,Gan06B:0.00357293824790337090)88:0.00790496473958577847)73:0.00374765845525538684,(Mba06B:0.04417998656782076705,(Bam06B:0.00713770450257977286,Dsi06B:0.00414927698732896026)63:0.00394033049502402581)45:0.00402276094876397906)48:0.00395307329291629157,(((Ped06D:0.00757176469456437035,(Alu06D:0.0037745123…
gene319	Chr06_Block3_gene16	/	6	(Bam06B:0.01369814848880980714,(Mba06B:0.01391782986062875538,((Rra06B:0.01816455800450638217,(Gan06B:0.01363858988096579988,Ogl06B:0.00212099034832533787)96:0.00900436703625398689)46:0.00261627791027822017,(((Hca06D:0.00862236960644956543,Alu06D:0.00650295494856393576)36:0.00000100000050002909,Ped06D:0.00428019446548105319)99:0.01094376267094914965,((((Bam06A:0.01977929647068468744,Dsi06A:0.0004…
gene320	Chr06_Block3_gene17	/	8	(Dsi06A:0.00000100000050002909,(((Alu06D:0.00927960085120351288,(Hca06D:0.01297637825666054720,Ped06D:0.00924373510640234472)70:0.00137976603532796510)99:0.02277858822101154826,((Mba06C:0.00536615187572298674,(Dsi06C:0.00541262576681132007,Bam06C:0.00357523604825533145)99:0.00726117378098501982)97:0.00551203797412394992,((Rra06C:0.02388789908000297016,(Ogl06C:0.00719929267986534061,Gan06C:0.00717…
gene321	Chr06_Block3_gene18	/	8	(Bam06A:0.01430147661431160032,(Mba06A:0.00920808299426612888,((((Alu06C:0.00919078582126217798,Ped06C:0.01837799790424382573)13:0.00000100000050002909,Hca06C:0.00458528631033734181)81:0.01400843139659183230,((Bam06C:0.00464004766409695842,(Dsi06C:0.01392816726149100591,Mba06C:0.01826364582085832772)48:0.00476811699887381198)99:0.02368791563916587337,((Gan06C:0.01864868456759861265,Ogl06C:0.01395…
gene322	Chr06_Block3_gene19	/	8	((Dsi06C:0.01613307127460686385,Bam06C:0.01656687241957902762)100:0.00439873981619236503,((Rra06C:0.02088383925567879884,(Gan06C:0.01070435808140650716,Ogl06C:0.00507256276354174813)99:0.00395416284693092101)100:0.00544341465264452755,((Alu06C:0.01688046724198836654,(Ped06C:0.00691291380733649249,Hca06C:0.01056635600396266424)100:0.00405033957561249866)100:0.00699396383959350991,(((Mba06A:0.01838…
gene323	Chr06_Block3_gene20	/	26	(Ola06H:0.00436482317240953228,(((Rra06C:0.02172542484412862823,Alu06C:0.01305879567462826102)25:0.00000100000050002909,(Gan06C:0.00857237757906637900,Ogl06C:0.00416366258395927964)64:0.00435713467258359854)55:0.00424104280434132921,(((Bam06C:0.01264628343906639557,(Dsi06C:0.00000100000050002909,Mba06C:0.00418394586957529513)91:0.00000100000050002909)99:0.01711502027431890255,(Hca06C:0.0085091116…
gene324	Chr06_Block3_gene21	/	8	(Ola06H:0.01955406618139058847,(Osa06:0.08117921798589261551,(((((Ped06C:0.00861123556380744351,(Hca06C:0.00573679827368666663,Alu06C:0.00285128558389834228)53:0.00000100000050002909)85:0.00584188749108436288,((Gan06C:0.01456190307869758074,Ogl06C:0.01020998562931594786)100:0.01076379860760007419,Rra06C:0.01161696910480734118)89:0.00591191806602890842)75:0.00255978963296877617,((Dsi06C:0.00576487…
gene325	Chr06_Block3_gene22	/	8	((Ogl06B:0.00643408904268275017,Gan06B:0.01640654133917504934)100:0.01049094295462122024,((Mba06B:0.01096930138292186510,(Bam06B:0.02513265830338144019,Dsi06B:0.06048849668545455693)47:0.00460716590151787671)92:0.00699908443847399846,(((((((Bam06C:0.01932954149616402870,Dsi06C:0.01023173970439964810)63:0.00107748117905916586,Mba06C:0.01407848517243012916)67:0.00589639234079400616,(Ogl06C:0.004984…
gene326	Chr06_Block3_gene23	/	16	((((((Gan06B:0.00000100000050002909,Ogl06B:0.01929558166337274477)98:0.01937035749108120819,Rra06B:0.01419716310361181927)70:0.00463640797809023505,(Dsi06B:0.03417015176903218099,(Bam06B:0.02411097142313215966,Mba06B:0.00000100000050002909)62:0.00480140390156165529)74:0.00478137464512417600)94:0.02931222496214912904,(((Hca06D:0.00934053011598476833,Ped06D:0.01875449236472864767)80:0.0043248748834…
gene327	Chr06_Block3_gene24	/	6	(Ola06H:0.01856332226272821781,(Osa06:0.09525518447319529514,(((Mba06A:0.01214293942632537447,(Bam06A:0.00699531958879462835,Dsi06A:0.00485080735198300823)100:0.00764445301509334482)100:0.01222946070209375395,(((Alu06D:0.00980614160048877415,(Ped06D:0.00696883053142779464,Hca06D:0.01331976951832869981)83:0.00045060603791499595)100:0.01219212968204617595,((Dsi06C:0.01455791726636266811,(Mba06C:0.0…
gene328	Chr06_Block3_gene25	/	8	(Bam06A:0.00794029591879359675,(Mba06A:0.02386481243176291969,((((Mba06C:0.01672782577509240171,(Bam06C:0.00720549776287603139,Dsi06C:0.00972667781697538272)100:0.00673473531999955934)100:0.00725405958572257915,((Rra06C:0.03086536282815048951,(Gan06C:0.00828450371295687271,Ogl06C:0.00823058953446673992)100:0.01115705808927272558)92:0.00342251040928769588,(Alu06C:0.01064370649074508103,(Ped06C:0.0…
gene329	Chr07_Block1_gene1	/	10	((Bam07C:0.00964648860934924635,Dsi07C:0.00968113886801748487)85:0.00208743474702481439,((Rra07C:0.01441509372965075683,(Ogl07C:0.00875828195209784818,Gan07C:0.02652997417064054467)100:0.00770433056966492776)100:0.00739617197051216108,((((Alu07C:0.01925297050026518464,Ped07C:0.01083645693072675907)68:0.00034667297995662915,Hca07C:0.02568749394307028727)100:0.01122094467490192954,((Ola07H:0.021820…
gene330	Chr07_Block1_gene2	/	6	((Ped07D:0.00855363456292070924,Hca07D:0.01850055379287765533)51:0.00000100000050002909,(Osa07:0.26214918136318099418,((Ola07H:0.02967037277777834214,Rgu09H:0.06247917543988316252)91:0.02531873953664782670,((((Dsi07A:0.01251193394500109933,Bam07A:0.01493522741770361185)97:0.00327970416225479601,Mba07A:0.01263089626196777122)99:0.01640410476599492642,((Ped07C:0.00990833525602166122,(Hca07C:0.01889…
gene331	Chr07_Block2_gene1	/	4	(Rgu07H:0.08568095211468909622,(Osa07:0.19126261702405261689,(((((Bam07B:0.02740176962081676201,Dsi07B:0.00660359888066045387)74:0.00493961571567208806,Mba07B:0.01297249807986011923)98:0.00609948460668167502,(Rra07B:0.01878858672610320829,(Gan07B:0.01026745986329174673,Ogl07B:0.02021737483946034822)100:0.00948366726684079543)84:0.00283413329904698766)99:0.00855982358103419584,((Mba07A:0.012590952…
gene332	Chr07_Block2_gene2	/	26	(Ped07D:0.00980119953789353356,((((((Bam07A:0.00000100000050002909,Dsi07A:0.03953870826891888596)76:0.01990601711429180326,(Mba07A:0.01993767204479635069,(Mba07C:0.00610188416070904863,Rra07C:0.00831827875095230394)56:0.00475664509577374602)21:0.01018773729469474830)1:0.00000100000050002909,((Dsi07C:0.01969826957787977964,(Ola07H:0.05483673067674355028,(Ogl07C:0.00890700478511811597,Gan07C:0.0205…
gene333	Chr07_Block2_gene3	/	12	((Hca07C:0.01885011097729982765,Ped07C:0.01083394477592146583)91:0.00749553917446517740,((((Bam07C:0.00000100000050002909,Dsi07C:0.01037958545498430044)86:0.00792478637607705108,Mba07C:0.02998039876373609705)87:0.00767004452475001774,(Rra07C:0.02160035431350612600,(Gan07C:0.00514262115025436711,Ogl07C:0.00511206538653302504)97:0.01102873497451924666)61:0.00211304097843202816)19:0.0000010000005000…
gene334	Chr07_Block2_gene4	/	18	((Mba07B:0.02124479304529565057,(Dsi07B:0.08966641740988098852,Bam07B:0.02216190276940587303)68:0.00546335442841884046)92:0.01053238392812700167,((Gan07B:0.00860862001965309251,Ogl07B:0.01366552024522059081)76:0.00856750853611095396,(((Alu07C:0.00000100000050002909,(Hca07C:0.00278028129475981368,Ped07C:0.00831638740997967842)64:0.00275252938600312538)91:0.01136447980895871103,((Rgu07H:0.066648767…
gene335	Chr07_Block2_gene5	/	8	((Hca07C:0.01108423472251671323,Ped07C:0.01432525263290139461)57:0.00000100000050002909,(((Mba07C:0.01099964833200107149,(Bam07C:0.00356587746961768226,Dsi07C:0.00424918659353967776)91:0.00700791376794833443)100:0.01219688468712478054,((Ogl07C:0.00476692706371698634,Gan07C:0.00947073457159415717)100:0.01075120806296557020,Rra07C:0.03613185390509322803)93:0.00538403150075636005)84:0.00325488488534…
gene336	Chr07_Block2_gene6	/	8	(Bam07A:0.00751668930311827962,(Mba07A:0.01695310046278102750,((((Rra07B:0.03172288949654648166,(Gan07B:0.01559882644219864369,Ogl07B:0.01052449629545103293)96:0.00657918581088714691)100:0.01135142863704431855,((Dsi07B:0.00812255802559240341,Bam07B:0.00537855142766472793)100:0.00487364104690588430,Mba07B:0.01528838780505950568)100:0.01224836319421816928)99:0.01196118633597423320,((Alu07D:0.005420…
gene337	Chr07_Block2_gene7	/	6	(Ola07H:0.02548048424012439722,(Osa07:0.09148928267223378763,((Alu07D:0.01854111456774096278,(Hca07D:0.00829285058170071976,Ped07D:0.00912099778630719692)60:0.00000100000050002909)100:0.02099362513025188060,(((Rra07C:0.01661717577318395575,(Gan07C:0.01361226761549766927,Ogl07C:0.01033077306388373133)100:0.01362251563491114793)100:0.01431097122359101421,((Mba07C:0.00667942349342582915,(Bam07C:0.00…
gene338	Chr07_Block2_gene8	/	6	(Rgu07H:0.08437932592873970128,(Osa07:0.08926132880473894304,(((Alu07C:0.00902932800759540140,(Ped07C:0.01156969448855319979,Hca07C:0.01389114920575064589)67:0.00101442391492050327)100:0.01044524518637652936,((Mba07C:0.01361448669937670615,(Bam07C:0.01008499720898266283,Dsi07C:0.00489745863439489375)100:0.00669138692830846017)89:0.00508073751703534433,(Rra07C:0.02710012660556776476,(Ogl07C:0.0114…
gene339	Chr07_Block2_gene9	/	12	((((Ogl07B:0.00642052747245339811,Gan07B:0.00747364850543357721)100:0.02837900422030725789,Rra07B:0.07605799099943048869)82:0.01136734402413438344,(Dsi07B:0.00535931088721829443,Bam07B:0.01075083420018804747)72:0.00538041548598510496)32:0.00000100000050002909,((((Mba07C:0.00798189927088838874,(Bam07C:0.02194524312211040482,Dsi07C:0.01059382845460014010)98:0.01079358012305413859)96:0.0108613353280…
gene340	Chr07_Block2_gene10	/	14	((Bam07A:0.00788887951304206511,Dsi07A:0.04485140761869012976)96:0.00359240611485447600,(Osa07:0.13028525322358158745,(((((Alu07D:0.00768182895664753021,Hca07D:0.01394078360601480431)59:0.00000100000050002909,Ped07D:0.00919657820858472280)100:0.01249709053778568814,(((Dsi07B:0.00884012126159659795,(Bam07B:0.01586957253541242813,Mba07B:0.01169563219415627187)52:0.00128690871107818875)56:0.00266845…
gene341	Chr07_Block2_gene11	/	10	((((Mba07B:0.01434240846728943378,(Dsi07B:0.01162994967847584896,Bam07B:0.00810134795072710648)98:0.00677868032726721033)100:0.01737292413397938801,(Rra07B:0.02010591459622578306,(Ogl07B:0.01279566788461249105,Gan07B:0.01095125055408526990)93:0.00623753150303754233)100:0.01018638599837001085)84:0.00314444388276318874,(((Rra07C:0.02218465829680935780,(Gan07C:0.01562157723074832950,Ogl07C:0.0112560…
gene342	Chr07_Block2_gene12	/	8	(Alu07C:0.01321470111126561015,(Ped07C:0.01088480657073569516,((((Dsi07C:0.00000100000050002909,Bam07C:0.02429895329397602916)97:0.00875590869069242314,Mba07C:0.00208976986894758750)92:0.00893930798990981434,((Ogl07C:0.07332444265488469171,Gan07C:0.00675231575264240332)97:0.01744566279881956325,Rra07C:0.05028077247097902797)27:0.00000100000050002909)49:0.00397868407760442605,(((Bam07A:0.012388240…
gene343	Chr07_Block2_gene13	/	10	(Ped07C:0.00705108452242248634,(Hca07C:0.00633511007637132043,(((Rra07C:0.01344923786294827811,(Ogl07C:0.00367355857042379495,Gan07C:0.01447897737949523783)100:0.01383675622677161231)99:0.00279207154660978145,(Mba07C:0.01864896769415506916,(Bam07C:0.00546876586558677630,Dsi07C:0.00786073784524495868)100:0.01134909073026743598)100:0.00637486179675455893)69:0.00067899932407758140,((((Hca07D:0.01427…
gene344	Chr07_Block2_gene14	/	8	((Dsi07A:0.00378978977768798563,Bam07A:0.00805919780637595791)95:0.00231900280975777832,((((Alu07D:0.00835102446108067914,(Ped07D:0.00293105560899412868,Hca07D:0.00829217242114081189)94:0.00110897598048368307)100:0.01650710162802520795,(((Dsi07C:0.00830321402386604950,Mba07C:0.00588940318853102031)94:0.00000100000050002909,Bam07C:0.00590210098029128431)100:0.00444989894025814466,((Alu07C:0.004214…
gene345	Chr07_Block2_gene15	/	28	(((Hca07D:0.05865862897493999417,(Alu07D:0.04331713658823554969,Ped07D:0.02766977893067630936)79:0.00746643329047215303)89:0.03369412074422829806,(((Ped07C:0.08423380615374656544,(Mba07A:0.04830667027323903157,((Gan07C:4.41141055577053542436,Bam07A:0.00000100000050002909)18:0.00712162842315431418,Dsi07A:0.01079397504472703016)20:0.00607527847760048686)27:0.01311797430471469718)1:0.000001000000500…
gene346	Chr07_Block2_gene16	/	2	(Ola07H:0.03003304259613490818,(Osa07:0.14642021895801424214,(((((Dsi07A:0.01097053744610410227,Bam07A:0.00811366342826932985)100:0.01134869555431173432,Mba07A:0.01762125143628671606)100:0.02406723436483243495,((Alu07C:0.01685649920806470831,(Ped07C:0.01658577602478849417,Hca07C:0.01817483533218335404)100:0.00374602515877483231)100:0.02486746532300440973,((Mba07C:0.01697732160675121532,(Bam07C:0.…
gene347	Chr07_Block2_gene17	/	8	(Ogl07B:0.00786518028817882742,(Rra07B:0.01839780577146126958,((Dsi07B:0.00784193721934529041,Bam07B:0.00625896032835699702)92:0.00470757026394433894,(Mba07B:0.01008659892895398189,((((((Alu07C:0.00556716951276807915,Ped07C:0.01186675001169878313)84:0.00458776582067345166,Hca07C:0.02840162187148216957)95:0.00561407738472275569,((Rra07C:0.02571342659165774466,(Ogl07C:0.01662045102565129148,Gan07C:…
gene348	Chr07_Block2_gene18	/	20	(Rgu07H:0.03227253173241968059,((((Gan07B:0.01910663001403135886,Ogl07B:0.00302140419091200853)77:0.00617471816274615254,(((Bam07B:0.01230258092752476752,Dsi07B:0.00000100000050002909)37:0.00000100000050002909,Rra07B:0.01884988277216281816)40:0.00304318214615201428,Mba07B:0.00922980205578784185)22:0.00000100000050002909)85:0.01569242322796227801,(Ped07D:0.09688641518482783710,(Hca07D:0.0092001676…
gene349	Chr07_Block2_gene19	/	6	(Rgu07H:0.02707044745093650437,(Osa07:0.10547671295843683015,(((Mba07A:0.01349279097272343582,(Bam07A:0.00638369586221487328,Dsi07A:0.00358761806499962796)100:0.00720914464292474015)79:0.00341946976932224964,((Mba07C:0.00818644906708506682,(Bam07C:0.01021149124529457074,Dsi07C:0.04739672026062747429)100:0.00265607049197350096)100:0.00739142530753211617,((Alu07C:0.00740459969134272568,(Ped07C:0.01…
gene350	Chr07_Block2_gene20	/	6	((Dsi07A:0.01454510554520993364,Bam07A:0.01339712836316228270)98:0.01180732678136865201,(((Mba07B:0.02113744851681482323,(Dsi07B:0.01518204583730487986,Bam07B:0.01104673196823630077)80:0.00549412834979043189)100:0.01252814554613019583,(Rra07B:0.03084674309647446322,(Ogl07B:0.01618784170521663651,Gan07B:0.01079927505268789278)94:0.00670020044941689250)96:0.00374164100418815067)98:0.025903645124860…
gene351	Chr07_Block2_gene21	/	8	(Bam07A:0.00777482396406787429,(Mba07A:0.01364680898086627348,(((((Hca07C:0.01040920899461289691,(Ped07C:0.01608773998357146753,Alu07C:0.01133881179304460467)87:0.00235314402344793429)100:0.00642506082653893605,(Rra07C:0.15064439864399023494,(Gan07C:0.01384672910693273903,Ogl07C:0.00597190881248463139)100:0.01452883852002408334)51:0.00227988879797235127)45:0.00000100000050002909,(Mba07C:0.0302295…
gene352	Chr07_Block2_gene22	/	10	((Hca07D:0.01158551795105027676,Alu07D:0.00505744264500516873)97:0.00412646866238245130,(((((Gan07B:0.01301838371346089075,Ogl07B:0.01031061037946798438)95:0.00906041414339660636,(((Bam07B:0.00251662528115274581,Dsi07B:0.00506491304147605684)100:0.00636862545347404406,Mba07B:0.01831178031523105626)98:0.00547337198956312620,Rra07B:0.02480980423691720935)57:0.00111356698228084463)82:0.0157733204017…
gene353	Chr07_Block2_gene23	/	16	(Dsi07B:0.01373362129078535554,(Mba07B:0.01277369000234020689,((Rra07B:0.02564941213009202040,(Gan07B:0.01276357037406034012,Ogl07B:0.01288271229115643159)78:0.01285685004349848733)36:0.00000100000050002909,(Osa07:0.09534540246729519830,(((Mba07A:0.01498449059790088467,(Dsi07A:0.00000100000050002909,Bam07A:0.00811727596722351501)98:0.00611629464037868626)81:0.02008918170767749062,(((Ped07D:0.0248…
gene354	Chr07_Block2_gene24	/	12	(Ola07H:0.01647562670454037412,(Osa07:0.13213235446135263018,((Rra07B:0.01477237082421089392,((Gan07B:0.01291074345584925648,Ogl07B:0.01115219152480944990)98:0.00919223667283930630,(Dsi07B:0.00375402205284540002,(Mba07B:0.01654446523094232901,Bam07B:0.00366123302719575505)53:0.00169911207690008658)100:0.02828357793244258567)55:0.00000100000050002909)83:0.00540147142162810019,((Dsi07A:0.0036637760…
gene355	Chr07_Block3_gene1	/	12	(Alu07C:0.00814109033012642633,(Hca07C:0.01661617490622726082,((Rra07C:0.09544308247776632503,((Gan07C:0.01625972611929662678,Ogl07C:0.01243683809363403323)100:0.02095052892899014821,((Dsi07C:0.02475533919718348602,Bam07C:0.00000100000050002909)80:0.00816820979540707447,Mba07C:0.01227933162596180593)25:0.00000100000050002909)50:0.00401876910840556333)24:0.00000100000050002909,(((Gan07B:0.01144664…
gene356	Chr08_Block1_gene1	/	6	(Rgu08H:0.04354163496012909002,((Mba08A:0.00878652835328034773,(Bam08A:0.00621920003653559598,Dsi08A:0.00820521962994277820)100:0.00952200095150014351)99:0.01136022971922141626,(Osa08:0.30018870402661523844,((Alu08D:0.01627705964001719893,(Ped08D:0.01708139797807637500,Hca08D:0.03151454308655808612)82:0.00000100000050002909)100:0.01640071627848626104,(((Rra08B:0.02441785476185533849,(Gan08B:0.014…
gene357	Chr08_Block2_gene1	/	6	((Ped08D:0.00564601295781207331,Hca08D:0.01475974094732260614)56:0.00286608761126855077,(((((Ped09C:0.01239778414248536922,(Hca09C:0.01095332078841442826,Alu09C:0.01247609845778683245)83:0.00000100000050002909)100:0.01622085548243510852,(((Bam09C:0.00774132728205437215,Dsi09C:0.01246727370777397925)79:0.00154399352974413095,Mba09C:0.01735207367605954773)81:0.00342295301363001753,(Rra09C:0.0418124…
gene358	Chr08_Block2_gene2	/	12	((((Ogl08B:0.00872019880666028563,Gan08B:0.00000100000050002909)61:0.00559842644926235658,Rra08B:0.02428980548820091831)92:0.01476167229285615771,(Bam08B:0.00288444361513690148,Dsi08B:0.00579157265514318453)87:0.00327074218624259956)44:0.00272127808992167443,(Osa08:0.15592263248693102873,((((Rgu08H:0.03601182031648412357,Ola08H:0.02730716665890933412)100:0.04381470197055632038,((Alu08D:0.01158026…
gene359	Chr08_Block3_gene1	/	28	((Ped08C:0.00542833426894840602,Alu08C:0.01625838771933614882)59:0.00000100000050002909,(Hca08C:0.00535247604979226070,((Mba11C:0.00000100000050002909,Dsi11C:0.01664077542189567466)44:0.00542458041255370043,((Rra11C:0.01101546926457466768,(Hca08D:0.01064860975593640534,(Alu08D:0.00547958606857487304,Ped08D:0.00538663195463511685)78:0.00721335191419721512)68:0.01545036835729200753)30:0.01138168205…
gene360	Chr08_Block3_gene2	/	6	((Bam08B:0.01026854645546882577,Dsi08B:0.00856843102644872824)100:0.01156723267323579545,(((Ogl08B:0.01040291065708125878,Gan08B:0.01901765044891785134)100:0.01666140924389263381,Rra08B:0.02966292693043891607)100:0.01331522116944748244,(((Alu08C:0.00600207149287930886,(Hca08C:0.01474952911864791522,Ped08C:0.00949198482355663280)99:0.00325339815502438809)100:0.01191275413938586505,((Rra11C:0.02779…
gene361	Chr08_Block4_gene1	/	8	(Ogl08C:0.01912319816558526522,(Rra08C:0.02505863966973865750,(((Mba08C:0.01269567979580649326,(Bam08C:0.01475899403770660097,Dsi08C:0.01071105684515633906)100:0.00840510051185767125)100:0.01610409999623575728,((Alu08C:0.00416595841696632864,Ped08C:0.01613349333433902397)66:0.00000100000050002909,Hca08C:0.02964263855396681233)100:0.00646505557081078312)62:0.00061534931783193770,((Mba08A:0.0196947…
gene362	Chr08_Block4_gene2	/	14	(Alu08D:0.01166270672523719160,(Ped08D:0.00574308020236942787,(Osa08:0.13807047230259603121,((((Rra08B:0.01817020447765822777,(Gan08B:0.13601016722154002370,Ogl08B:0.01062960039503535459)77:0.01383977348175596291)40:0.00149822149823823376,((Dsi08B:0.00000100000050002909,Bam08B:0.00383146781430152971)93:0.00986084891773745913,Mba08B:0.01587167017049726653)58:0.00179704750581760522)62:0.00392076398…
gene363	Chr08_Block4_gene3	/	18	(((Mba08C:0.02634560059979463784,(Bam08C:0.02289402067798841645,Dsi08C:0.01122295226356048899)56:0.00672677391990762676)38:0.00370076515892562999,((Gan08C:0.10845072571248755289,Ogl08C:0.00485754908182445440)99:0.02694512813037650348,(Hca08C:0.01057901059946331039,(Ped08C:0.03779599765336671274,Alu08C:0.00729064524675504706)49:0.00000100000050002909)100:0.02956629621622697268)72:0.010123482627076…
gene364	Chr08_Block4_gene4	/	10	((Dsi08A:0.01436035445650716592,Bam08A:0.01222279049281965041)100:0.01035110778539128154,(Osa08:0.17672231451725417539,((((((Gan08C:0.01493841044751798020,Ogl08C:0.01256977400540493055)100:0.01630857189336647542,Rra08C:0.02563668251777460536)100:0.00696537424679028079,(Mba08C:0.01851002583583379393,(Bam08C:0.01010919918666668658,Dsi08C:0.01431256991328891046)100:0.00798478085956087942)100:0.00782…
gene365	Chr08_Block4_gene5	/	2	(Ped08D:0.01345428018782979067,(Alu08D:0.00842831759923351291,(((Mba08B:0.01744456045668286645,(Bam08B:0.00630177903510629848,Dsi08B:0.00838180880597580100)92:0.00826604888689931767)100:0.02001760024485787007,(Rra08B:0.04214436172389404711,(Ogl08B:0.02520564905083039209,Gan08B:0.01408894434727289181)99:0.01348972612511248684)81:0.00097999691252048118)99:0.01213237896543960768,(((((Hca08C:0.014877…
gene366	Chr08_Block4_gene6	/	12	(Ola07H:0.01144006153222875202,(Osa08:0.13483996474469708837,(((Ped08C:0.01044630236772230332,(Alu08C:0.00205511491590173968,Hca08C:0.01456687606953041038)69:0.00198056383150715856)77:0.00825532039763003482,((Hca08D:0.00609377305108602281,Ped08D:0.00817092973124472835)88:0.00241656710237828521,Alu08D:0.00987799184392639841)100:0.01876426629762764295)42:0.00208155090041766116,(((Rra08C:0.124868583…
gene367	Chr08_Block4_gene7	/	12	((Dsi08B:0.02139156769003090763,((Rra08B:0.01149998582551587344,(Ogl08B:0.00934252162807754777,Gan08B:0.01729996024269431568)99:0.00978614221999698011)87:0.00199779283676568839,(((Mba08A:0.01958051658337471926,(Dsi08A:0.00364225729655499051,Bam08A:0.01735270016167293761)92:0.00366405818700523550)98:0.01749382482488771526,((Hca08D:0.02084777983601136114,Ped08D:0.01923663440712738287)57:0.000001000…
gene368	Chr08_Block4_gene8	/	10	(Ogl08B:0.00399098125779608071,((Rra08B:0.01418598155612846821,((Dsi08B:0.00821912191601021497,Bam08B:0.00614002323679398686)75:0.00210487732012043039,Mba08B:0.01460646945877328365)62:0.00242204958421750240)55:0.00411130541856628232,(((Alu08C:0.00629363780026968075,(Hca08C:0.00629637046810481958,Ped08C:0.01048775365502314580)65:0.00188050099973887568)98:0.00838385556876264197,((Mba08C:0.023369958…
gene369	Chr08_Block4_gene9	/	10	((Bam08C:0.05344639617214620025,Dsi08C:0.01334873484762174115)87:0.00322509217562302192,(((Alu08C:0.01400052680403303558,(Ped08C:0.02842246305543725746,Hca08C:0.00798242044622540087)95:0.00575388855948871965)100:0.01158714279480209733,(Rra08C:0.02992090101204615202,(Ogl08C:0.01730610614697512123,Gan08C:0.02693255869028612567)99:0.01020298792471245088)91:0.00334612820089929489)47:0.000001000000500…
gene370	Chr08_Block4_gene10	/	10	((Bam08A:0.01167813990558439971,Dsi08A:0.00629541181064049559)100:0.00160703778919100287,((((Mba08B:0.02834767041340799723,(Bam08B:0.08158423072644237217,Dsi08B:0.01459266285646406217)95:0.00356080376592745945)100:0.00852933754868058329,((Ogl08B:0.01586807107286405255,Gan08B:0.01285988700443059518)100:0.01154316195981930360,Rra08B:0.02229349425396222328)100:0.00947989994831774721)66:0.00174567199…
gene371	Chr08_Block4_gene11	/	8	(Alu08D:0.01006995789265933972,(Hca08D:0.01244021077543571059,(((Mba08B:0.01825622383843921934,(Dsi08B:0.01079231254777314984,Bam08B:0.01347475310144649781)97:0.00496640452937308075)100:0.00582634786482614641,(Rra08B:0.02380691326692581031,(Ogl08B:0.00713215346475768591,Gan08B:0.00809537775958843291)100:0.01298533336741799528)94:0.00640106428037992038)100:0.00888865717450745309,((Mba08A:0.0116616…
gene372	Chr08_Block4_gene12	/	14	(Ogl08C:0.01719227985904949602,((Rra08C:0.02619924269753194299,((Mba08C:0.01410452766066250078,(Bam08C:0.01140204348001410718,Dsi08C:0.01219870542682139312)100:0.01026591106477534564)99:0.02049645724269140781,(((Hca08D:0.02886717732553411783,Alu08D:0.02733101815469618848)99:0.00164712855272064604,Ped08D:0.00862194891074147436)100:0.03528870174907859647,((((Bam08A:0.00838989305326273867,Dsi08A:0.0…
gene373	Chr08_Block4_gene13	/	16	((((Dsi08B:0.00407140727100919336,(Mba08B:0.01242753202204904643,Bam08B:0.00407856591759949219)34:0.00000100000050002909)86:0.00817165110551739370,Rra08B:0.77703111885407227799)34:0.00000100000050002909,Gan08B:0.00819479781143177093)12:0.00000100000050002909,(Osa08:0.06195220014168829198,(((Mba08A:0.00827100317380244365,(Bam08A:0.00417922210132744710,Dsi08A:0.00401916137664713909)87:0.00829792741…
gene374	Chr08_Block4_gene14	/	8	((Ped08D:0.01110211744149832910,Alu08D:0.01655500990170923059)45:0.00099360236139648989,(((Rgu08H:0.03107347986930033765,Ola07H:0.01865327245159495093)100:0.03177882520947793166,((((Hca08C:0.01091110421018007259,Alu08C:0.01152063926236609505)95:0.00041865077948505198,Ped08C:0.00886470361401748598)98:0.00358045133491802182,(((Gan08C:0.01747473506855469136,Ogl08C:0.00807561404158223944)100:0.010803…
gene375	Chr08_Block4_gene15	/	10	((Bam08A:0.00536290291515662942,Dsi08A:0.00809816059388517376)100:0.00379713704102816298,((((Ped08D:0.00807282222846724719,Alu08D:0.00670906159669610019)27:0.00000100000050002909,Hca08D:0.01080531315706986621)88:0.01020622690699505251,(((Mba08B:0.01213570635788548298,(Dsi08B:0.01069236570298420959,Bam08B:0.00586059683493203500)100:0.00790029702544127813)97:0.00532979847322821287,((Gan08B:0.010327…
gene376	Chr08_Block4_gene16	/	10	(Bam08A:0.01877576107530326902,(Mba08A:0.01280921286340662088,((((((Ped08C:0.00762104482534594826,(Hca08C:0.01700060367418068999,Alu08C:0.01026775131413678807)84:0.00221678642164842461)90:0.01076847478761687460,((Gan08C:0.01108306307115679637,Ogl08C:0.01027926336284244041)100:0.01201147401025605757,Rra08C:0.04362326747731227333)91:0.00994069685417460491)56:0.00000100000050002909,((Dsi08C:0.032414…
gene377	Chr08_Block4_gene17	/	6	((Ped08D:0.00915865918028568524,Hca08D:0.00543675930853169259)65:0.00130758586863083935,((((Hca08C:0.01211034555597672278,(Alu08C:0.01899679609357173005,Ped08C:0.01208230979425612729)63:0.00000100000050002909)100:0.01223702256659606885,((Mba08C:0.01072132290119931497,(Bam08C:0.01383839325346868272,Dsi08C:0.07712600316448721405)99:0.00661440301036381444)100:0.00963421499818772550,((Gan08C:0.016577…
gene378	Chr08_Block4_gene18	/	8	((Hca08D:0.02293630330510509907,Ped08D:0.01512459569549384070)91:0.00155214226281455750,(((((Rra08C:0.04018718767460448954,(Ogl08C:0.01056640876153598987,Gan08C:0.01397499458942886782)100:0.02105003702522711614)93:0.00659198601035252806,(((Alu08C:0.01373644344299397753,Ped08C:0.01920865454201017841)87:0.00000100000050002909,Hca08C:0.01589802770368381815)100:0.01931265928582856853,(Mba08C:0.023636…
gene379	Chr08_Block4_gene19	C/D	20	((Bam08A:0.01515796759058852215,Dsi08A:0.00977943462362271601)57:0.00271046753242621232,(((Rgu08H:0.03495983190513270861,Ola07H:0.01887694857282344596)68:0.00660157664816073825,(Hca08D:0.00270447575535731188,Ped08D:0.00818094564565183258)97:0.01997273739949381385)23:0.00000100000050002909,(((Alu08C:0.01899130295277334790,(Ogl08C:0.00462154571286711550,Rra08C:0.02077945117797915311)44:0.0085180649…
gene380	Chr08_Block4_gene20	/	4	(Gan08B:0.00971318121169415308,(Rra08B:0.02745864453637770000,(((Bam08B:0.01604807083849338345,Dsi08B:0.00989735639139026173)97:0.00657073679769263654,Mba08B:0.02174059901067483883)92:0.00494664163633146917,((((Dsi08A:0.00812898567790198978,Bam08A:0.00563009662066033846)97:0.00316323347532785400,Mba08A:0.01236515102165323607)100:0.01425183773776537120,((Hca08D:0.01984780602048026241,(Ped08D:0.009…
gene381	Chr08_Block4_gene21	/	8	((Ped08D:0.01165425871132210779,Alu08D:0.01577199652024106197)96:0.00641436642224587142,((((Ola07H:0.03130835984356199891,Rgu08H:0.04275791961269120173)100:0.04657204512786200512,((Mba08B:0.02652717210994654309,(Bam08B:0.00468360025813854049,Dsi08B:0.09196164346526772282)95:0.00998381092493971951)94:0.00678903869245394993,(Rra08B:0.03768436437932277949,(Gan08B:0.01159303416196178632,Ogl08B:0.0226…
gene382	Chr08_Block4_gene22	/	8	((Gan08C:0.00869052452437580822,Ogl08C:0.00616885514051700255)100:0.01701882924431366226,(((Bam08C:0.00811562350176470680,Dsi08C:0.00950830298910121732)100:0.01242555416367774335,Mba08C:0.03029886236204655525)100:0.00869757598438390331,(((Alu08C:0.00877186172106794379,Hca08C:0.01464016776085222925)100:0.01976957402408819828,Ped08C:0.02907030073302603254)100:0.01958723644309873571,(((Hca08D:0.0139…
gene383	Chr08_Block4_gene23	/	2	(Bam08A:0.01356103608972772379,(Mba08A:0.02323992841576955418,((Alu08D:0.01540158587276662695,(Hca08D:0.01150381964652869016,Ped08D:0.01197985485330715222)65:0.00000100000050002909)100:0.01659255687959161271,((((Hca08C:0.01134089373070432290,Ped08C:0.00953711973970015024)48:0.00000100000050002909,Alu08C:0.01135578204038632799)98:0.00422230512654144310,(((Gan08C:0.01330588306200005885,Ogl08C:0.005…
gene384	Chr08_Block4_gene24	/	8	(Osa08:0.09497235667644736423,(((((Mba08B:0.00579979660643164391,(Bam08B:0.01317730280124248046,Dsi08B:0.00578700886975622771)64:0.00000100000050002909)94:0.00626635669982857947,(Rra08B:0.01727481858226205882,(Ogl08B:0.00726134803447253847,Gan08B:0.00733985387393753814)100:0.00724459045150563537)53:0.00229423493636175726)72:0.00401033843790190442,(((Mba08C:0.00576450468620443978,(Bam08C:0.0028544…
gene385	Chr08_Block4_gene25	/	10	(Bam08A:0.01062181654905954356,(Mba08A:0.00928664826611186496,((Rgu08H:0.06572792946654383572,Ola07H:0.02462654841298151862)100:0.05608665105567810227,(Osa08:0.13367228840396927492,((((Ped08C:0.01355829038514668947,(Alu08C:0.00722085044424863702,Hca08C:0.01618935813849668379)99:0.00172492364001390250)100:0.00974212292672526833,(((Ogl08C:0.00708715262016011444,Gan08C:0.00870929483333082385)98:0.00…
gene386	Chr08_Block4_gene26	/	4	(Rgu08H:0.06702368275651401919,(Osa08:0.11809796707837977303,(((Mba08A:0.01989120618607562868,(Bam08A:0.00988553255803361827,Dsi08A:0.00221469182663040776)100:0.01085261581505959395)100:0.01813096216201145333,((Hca08C:0.02731000639360182600,(Alu08C:0.01179187752684534088,Ped08C:0.00548236591838558926)53:0.00148302350383391337)81:0.00668531767603424646,(((Bam08C:0.01334177751985587274,Dsi08C:0.007…
gene387	Chr08_Block4_gene27	/	4	(Gan08B:0.01969087369751762809,(Rra08B:0.01983982819730241084,(((Dsi08B:0.00450676031905332397,Bam08B:0.01034232908276203587)100:0.00946910566857005719,Mba08B:0.01242454987757302121)99:0.00696449249657084008,((Rgu08H:0.03211477473064990734,Ola07H:0.02771848728000370077)100:0.03021637655243588141,(Osa08:0.11669081067790466888,(((Alu08D:0.00226862194107162185,Hca08D:0.01375137770777719488)55:0.0000…
gene388	Chr08_Block4_gene28	/	12	(Hca08D:0.01534910829839145063,(Ped08D:0.01751971497819165835,(Osa08:0.21295536608180479221,((((Hca08C:0.05743356292870342023,(Alu08C:0.02075923502868488868,Ped08C:0.01827516192327593644)60:0.00176560537739034050)48:0.00549352806222240617,((Mba08C:0.01479071056704490614,(Bam08C:0.00727300047252709032,Dsi08C:0.01251263820483958233)92:0.00534329358485601327)95:0.01824482217651947694,(Rra08C:0.02922…
gene389	Chr08_Block4_gene29	/	6	(Osa08:0.11739563968123624405,((((((Bam08C:0.00785330131947790250,(Dsi08C:0.00922182474444464655,Mba08C:0.00790307850364730877)71:0.00000100000050002909)98:0.00846959848117055658,(Rra08C:0.02456129029993567303,(Ogl08C:0.02086738907742709606,Gan08C:0.01714536095096640470)100:0.01480673110063352935)42:0.00262305057882600539)84:0.00354167111081018842,(Alu08C:0.02157848860432306365,(Hca08C:0.01613677…
gene390	Chr08_Block4_gene30	Rra B/C	22	((((Hca08C:0.00766096016005385870,Alu08C:0.01156335604609958802)33:0.00000100000050002909,Ped08C:0.00382966443745199475)88:0.01171564928430202102,((((Gan08C:0.00000100000050002909,Ogl08C:0.00382980443327803023)95:0.01575642490632648759,((Rra08C:0.10031031828659180138,Rra08B:0.10484597713306061106)97:0.08539956593943034968,((Dsi08C:0.01162479640578494879,Bam08C:0.01545108219103436854)97:0.00785409…
gene391	Chr08_Block4_gene31	/	12	(Ped08C:0.00637305692295751618,(Hca08C:0.00959740494677214194,((((Mba08C:0.02093555662671377562,(Bam08C:0.00479059567553252741,Dsi08C:0.00318502202286910117)89:0.00333928801278987088)70:0.00325384784951942337,(((Bam08B:0.00863812284916272780,(Dsi08B:0.00701737963882166377,Mba08B:0.01223910686490680549)51:0.00156443108160976736)86:0.00277863916794668332,((Gan08B:0.00805035744690048814,Ogl08B:0.006…
gene392	Chr08_Block4_gene32	/	4	(Ola07H:0.01891621293434710832,(Osa08:0.13118763970861427315,(((Dsi08A:0.01000446698018257578,Bam08A:0.01106035725282065313)93:0.00205254136529568667,Mba08A:0.01249600865525428602)100:0.01250619977887547883,(((Alu08D:0.01420392858413730211,(Ped08D:0.01086815809826350947,Hca08D:0.01175908137620645943)92:0.00131336627902540245)100:0.01280081688669455590,((Alu08C:0.01580917882214781175,(Ped08C:0.008…
gene393	Chr08_Block4_gene33	/	8	(Ola07H:0.05901193555532346924,(Osa08:0.18069129407113210251,((((Rra08B:0.04596844868356077252,(Ogl08B:0.01005913704783873742,Gan08B:0.01080632147436332013)100:0.00930053390389207722)80:0.00540986080286349862,((Dsi08B:0.00680567690566444977,Bam08B:0.00906607137931466842)100:0.00568576521075183500,Mba08B:0.01484297003550274704)100:0.00973500602042955826)83:0.00992219617389727103,(((Alu08D:0.007908…
gene394	Chr08_Block4_gene34	/	28	(((Ola07H:0.00000100000050002909,Rgu08H:0.01379239114315826235)95:0.02823479373941730625,((Ogl08B:0.01390216670238521475,Gan08B:0.00000100000050002909)86:0.02963021033370316290,Rra08B:0.09703352187109365312)40:0.01271167510342851616)6:0.00000100000050002909,(((Hca08C:0.02790517545312255765,(Ped08C:0.00685476208284489276,Alu08C:0.00000100000050002909)69:0.00000100000050002909)61:0.0068691634127162…
gene395	Chr08_Block4_gene35	/	16	(Gan08B:0.02986115519653245037,(((((Mba08C:0.01145941161991300902,(Bam08C:0.00757978110052801718,Dsi08C:0.00758616057843094702)93:0.00375300056359162242)88:0.00378906870014264008,((Gan08C:0.00751430753019997639,Ogl08C:0.00565288776423293008)98:0.00557806120443816479,Rra08C:0.01146979081265280150)100:0.00961650734393448489)89:0.00773774918694105848,((((Hca08D:0.02748533603333466052,(Ped08D:0.01549…
gene396	Chr08_Block4_gene36	/	12	(Bam08B:0.00375695766325996692,(Mba08B:0.00496584465786728286,(Osa08:0.18083939185135489147,((((Hca08D:0.00965116012520509693,Alu08D:0.00887778683977123381)70:0.00190384882292760071,Ped08D:0.04777248814411517303)100:0.01212214431407102749,((Ped08C:0.00403000503748692819,(Alu08C:0.00847959555146984671,Hca08C:0.00524330085389325060)45:0.00103825170063960950)100:0.01014669064059464665,((Rra08C:0.024…
gene397	Chr08_Block4_gene37	/	12	(Osa08:0.08861344940920921898,(((Mba08A:0.00992799787462311442,(Dsi08A:0.00000100000050002909,Bam08A:0.00991128644845305252)82:0.00364965340683172336)94:0.00867106875131389530,((((Mba08B:0.01885287719226344874,(Dsi08B:0.00244242529723837608,Bam08B:0.00617165023633600880)99:0.00256329428065277297)100:0.00898812610834942398,(Rra08B:0.01638747090705246906,(Ogl08B:0.01071996041113256089,Gan08B:0.0175…
gene398	Chr08_Block4_gene38	/	14	((Gan08C:0.01501377295261789070,Ogl08C:0.00324819313842260966)100:0.01729952903835535460,((((Dsi08C:0.00160576383425603758,Bam08C:0.01101116549390214298)95:0.00731833862506818186,Mba08C:0.01298738327506179964)95:0.01105687667256456327,(Ped08C:0.01091355446682697010,(Alu08C:0.02392967758113273904,Hca08C:0.01646440787207041623)65:0.00000100000050002909)100:0.01301785418026007828)44:0.00000100000050…
gene399	Chr09_Block1_gene1	/	14	((Bam09A:0.00504300562681261541,Dsi09A:0.00551486110100984396)94:0.00599634391188315873,(((Ped09C:0.00610977163511956800,(Alu09C:0.00300387963224313815,((((Ped09D:0.00305536524644257250,Hca09D:0.01075601246216644977)67:0.00144062077749620965,Alu09D:0.00460469317189121478)88:0.00468355932262129893,((Gan09C:0.00763384277792799378,Ogl09C:0.00457132383282642194)91:0.00601834252840979800,(Rra09C:0.014…
gene400	Chr09_Block1_gene2	/	18	((Bam09C:0.03840333367112782476,Dsi09C:0.00507535542751377453)83:0.01107248755054634527,((Hca09C:0.01055460152776691377,(Alu09C:0.01061348484959236463,Ped09C:0.01066050381261001920)45:0.00000100000050002909)60:0.00527793662883374159,((Rra09C:0.05119032386352422720,(Ogl09C:0.02138301837674573894,Gan09C:0.06177565097375855435)99:0.03438062994914382886)53:0.00468252871089384036,(Osa09:0.177729658588…
gene401	Chr09_Block1_gene3	/	6	((Bam09B:0.02315230989099367059,Dsi09B:0.01160432511017571965)100:0.00443351459959707723,((Rra09B:0.05556573549972649434,(Ogl09B:0.00958134355973659646,Gan09B:0.01875080131941334743)100:0.01367852532510649942)100:0.01152873969149193281,((Mba09A:0.02181515680136069876,(Dsi09A:0.01136429246792624442,Bam09A:0.01041157041382429274)100:0.00470926421000809458)100:0.02320060153887232648,((Rgu09H:0.06852…
gene402	Chr09_Block1_gene4	/	14	(Rgu09H:0.11453131301439344047,(Osa09:0.08564678082360401012,((Hca09D:0.00974352882031261601,(Alu09D:0.00978253815863294740,Ped09D:0.01241598323628210869)59:0.00274868654324366942)100:0.01019936955188374163,(((Dsi09A:0.00439698199185801532,(Bam09A:0.00146223545268423937,Mba09A:0.01172210904321868696)72:0.00134533440086932938)98:0.00770134975793333992,((Rra09B:0.02107743230866654729,(Ogl09B:0.0088…
gene403	Chr09_Block1_gene5	/	12	(Ped09D:0.00998205644883803402,(Hca09D:0.02182379376186956849,(Osa09:3.71828072305882573190,((Rgu09H:0.04962797088265983453,Ola09H:0.01703690153945099789)99:0.03098531896417972692,(((Bam09A:0.13705439013917664060,Dsi09A:0.01397917638977380986)51:0.00157872924273657267,Mba09A:0.01168175410115183249)55:0.02073842945727787795,(((Mba09C:0.01294809500951293012,(Dsi09C:0.00573685766854349025,Bam09C:0.0…
gene404	Chr09_Block1_gene6	/	8	(Hca09C:0.01734839167471574628,(Ped09C:0.00765296936301091985,(((Rra09C:0.01967324993201735595,(Ogl09C:0.00794753161230859866,Gan09C:0.00986191770975759600)100:0.00961051622492543542)90:0.00353388521297661948,((Bam09C:0.00856786256900800812,Dsi09C:0.00593795223083962761)100:0.00508105820592854793,Mba09C:0.01002457242375017106)98:0.00524138497310705324)84:0.00000100000050002909,(((Rra09B:0.0173068…
gene405	Chr09_Block1_gene7	/	6	(Ogl09B:0.01052283257632116026,(Rra09B:0.04499760200201095156,((Mba09B:0.00715238606964882853,(Bam09B:0.00705741594535255409,Dsi09B:0.00000100000050002909)91:0.00713708696337323791)59:0.01094843562624212875,((((Dsi09A:0.00708715669988335597,(Mba09A:0.01821020318572712238,Bam09A:0.00947991585998579807)63:0.00097142800847514819)84:0.01899181739630996513,(((Mba09C:0.01410405260592511277,(Bam09C:0.01…
gene406	Chr09_Block1_gene8	/	14	((Bam09C:0.00562410384394959866,Dsi09C:0.00854078482168839359)98:0.00888229044969775228,((Ped09C:0.00572382242573899868,(Hca09C:0.02952831268686487848,Alu09C:0.01719027784626186300)56:0.00000100000050002909)97:0.01482647792788138914,(((Alu09D:0.01964322500541471062,(Hca09D:0.01387697109044550361,Ped09D:0.01417402051978409495)66:0.00000100000050002909)100:0.03669700554562173311,(((Rra09B:0.0305868…
gene407	Chr09_Block1_gene9	/	10	(Ola09H:0.01529882996797803270,((((Rra09C:0.03747978099676023411,(Gan09C:0.00584364663987899883,Ogl09C:0.00961909444642641484)100:0.01799708027855805720)85:0.00426284467878671608,((Bam09C:0.00794601549881650618,Dsi09C:0.00391863374734430312)93:0.00350303841717139420,Mba09C:0.02479143181332310250)78:0.00414921097390736834)73:0.00000100000050002909,(Hca09C:0.00192792701300183947,(Ped09C:0.007774470…
gene408	Chr09_Block1_gene10	/	8	((Dsi09B:0.00635325158360336081,Bam09B:0.00520747376070841358)100:0.00493691584322350236,(((Gan09B:0.01611555619989027410,Ogl09B:0.01685516790204302437)100:0.02117320691378941563,Rra09B:0.03580874799561374611)98:0.00958782796271679186,(((Rgu09H:0.08104610347041811547,Ola09H:0.02029155160522656820)94:0.04255925111049217724,((Mba09A:0.02051575158060870915,(Bam09A:0.01618948565978730464,Dsi09A:0.015…
gene409	Chr09_Block1_gene11	/	6	(Ola09H:0.01072448525682411814,(Osa09:0.12950518546370870521,(((Rra09B:0.02226442754236441710,(Ogl09B:0.00749697852136589193,Gan09B:0.02056850842145504718)100:0.01024640696584812501)65:0.00170242029354921321,(Mba09B:0.01378730930895532940,(Dsi09B:0.01262268041590171135,Bam09B:0.00733383357133742322)100:0.00491221019703886371)100:0.00620233905622912841)100:0.01211750717542733891,(((((Mba09C:0.0468…
gene410	Chr09_Block1_gene12	/	10	(Ola09H:0.02155941172270429973,(Osa09:0.12506677246883352028,((Hca09D:0.01604086298286171858,(Alu09D:0.00692436517185362598,Ped09D:0.01801092713435033590)98:0.00242557433282920452)100:0.02934183085919847556,(((((Rra09C:0.03298244255320163798,(Ogl09C:0.04421087464987290272,Gan09C:0.02085541626351928787)100:0.02368141289288949389)99:0.00426690234642615636,((Bam09C:0.00607291585243125744,Dsi09C:0.01…
gene411	Chr09_Block1_gene13	/	4	((Ped09D:0.01239181971145505989,Alu09D:0.00820570038013610122)89:0.00000100000050002909,((((Ped09C:0.00900013990984594066,(Alu09C:0.00889616024923649447,Hca09C:0.00898141179524525324)56:0.00125135337665353103)100:0.01045209265472549220,((Mba09C:0.01645163449968298566,(Bam09C:0.01348137553098471830,Dsi09C:0.01579155529906351579)100:0.00830626929075996799)99:0.00729934298541313857,((Gan09C:0.005557…
gene412	Chr09_Block1_gene14	/	6	(Rgu09H:0.48641899405388300259,((Mba09A:0.00687209374836773162,(Bam09A:0.01189023929463261207,Dsi09A:0.01020659216936719953)91:0.00157271009789435316)100:0.02491998625857687680,(((Alu09D:0.01093683998075043254,(Ped09D:0.01341312063598674303,Hca09D:0.01364257577904880690)72:0.00261614244646175397)100:0.03572239628808712708,((Alu09C:0.01049408419577321783,(Ped09C:0.00498719003117463738,Hca09C:0.011…
gene413	Chr09_Block1_gene15	/	22	((Hca09D:0.01388835522520042581,Alu09D:0.00460272191885232815)53:0.00451784838122747980,(((((Mba09C:0.00454828006169728186,(Rra09C:0.01844629535364088885,(Gan09C:0.01396899527427127898,Ogl09C:0.01370749003625482479)96:0.01858461233542505961)42:0.00000100000050002909)32:0.00454342262038526495,(Hca09C:0.00913795744087095296,(Dsi09C:0.00458351743772588902,Bam09C:0.00456323130498423150)59:0.004545025…
gene414	Chr09_Block1_gene16	/	8	((Hca09C:0.01351864001962915784,Ped09C:0.00857857216680327390)74:0.00325710494287675869,((((Ogl09C:0.01609381985498243781,Gan09C:0.01725435866690301287)100:0.02492069187818360745,Rra09C:0.02128427254348374056)97:0.00569830492236553850,(Mba09C:0.03198878976960693732,(Bam09C:0.01652179768263447104,Dsi09C:0.00960837428560738435)97:0.01134370071685713438)98:0.01063605880324844898)77:0.001639244789014…
gene415	Chr09_Block1_gene17	/	10	((Bam09C:0.00237401947244199373,Dsi09C:0.00235297177764350269)95:0.00479693279985948622,((Rra09C:0.04153261799724937420,(Gan09C:0.02276260723319852020,Ogl09C:0.00894209807800452894)60:0.00483464455062191257)99:0.00745268654575086033,(((Alu09C:0.01691469552430871839,Hca09C:0.00475917122009410914)52:0.00000100000050002909,Ped09C:0.02201409392856920610)83:0.00689333824868356652,(((Rgu09H:0.101362746…
gene416	Chr09_Block1_gene18	/	6	(Rgu09H:0.02739014579853053452,(Osa09:0.10950340017885663857,(((Mba09A:0.01445992908890764324,(Bam09A:0.01175602745998423869,Dsi09A:0.00801511355703493807)100:0.00472753787423155995)100:0.01103547992160854377,(((Ped09C:0.00918827451380129466,Hca09C:0.00921678400189759536)73:0.00098378572618955298,Alu09C:0.00879352764638735573)100:0.01004732927611756525,(((Hca09D:0.01929707808907272712,Ped09D:0.00…
gene417	Chr09_Block1_gene19	A/C, C/D	28	(Rgu09H:0.04811847869211570428,(Osa09:0.13392391616751792016,(((Dsi09B:0.01162536173297316726,Mba09B:0.01539452880742185961)93:0.00757989042700149811,(Gan09B:0.02676606621427507840,Ogl09B:0.00337276071093788217)96:0.02007099290695546837)66:0.00784226809122613895,((((Mba09A:0.01077770215334099974,Bam09A:0.02641900405954338352)96:0.01912301367393776097,(Rra09B:0.07375960755746469033,(Alu09C:0.01401…
gene418	Chr09_Block1_gene20	/	10	((Hca09D:0.00853543345259693935,Ped09D:0.01245505043343730391)74:0.00369862317392776439,(((Rgu09H:0.06495182547425912278,Ola09H:0.01519442290767015515)100:0.05034419664236164382,(Mba09A:0.01147894756861039117,(Bam09A:0.00568827145572519885,Dsi09A:0.01323732362722824726)93:0.00760498736151071775)87:0.00389173763861285112)67:0.00447705690686115050,(((Mba09B:0.00964698356914346286,(Bam09B:0.00187820…
gene419	Chr09_Block1_gene21	/	8	((Hca09D:0.01432134730958632522,Alu09D:0.00805234006743220029)78:0.00051135682342048428,((((Gan09B:0.00885052486870366827,Ogl09B:0.00434745458986960341)100:0.01080734841125494117,(Rra09B:0.04242172236408375818,((Dsi09B:0.00625132560845067294,Bam09B:0.01062691964708661028)80:0.00258945100883153272,Mba09B:0.01700724351148234087)91:0.00375013556495282056)63:0.00063164849648673015)98:0.00847029166468…
gene420	Chr09_Block1_gene22	/	10	((Ped09C:0.00782569563537449490,Hca09C:0.01732554422019688331)98:0.00494325219210336314,(((((Ped09D:0.00163850737284262048,Alu09D:0.12541310148663104007)93:0.00257697469490925091,Hca09D:0.00948962321779114708)100:0.01085937266963626566,((Rra09C:0.01609647978125479037,(Gan09C:0.01600038420542474263,Ogl09C:0.01095409827909856436)97:0.00703893083946374645)89:0.00357306686480317326,(Mba09C:0.00519254…
gene421	Chr09_Block1_gene23	/	14	((Mba09C:0.00531209865597567256,(((Rra09C:0.01642262464394004390,(Ogl09C:0.00534107640825650428,Gan09C:0.00892128577375315285)74:0.00168727927023896670)92:0.00549080332304548689,((Ped09C:0.01247787164381423258,Hca09C:0.01243981910626774934)56:0.00000100000050002909,Alu09C:0.00530792657742655549)100:0.01072087693360173309)36:0.00000100000050002909,(((((Ogl09B:0.00859351902895252179,Gan09B:0.018273…
gene422	Chr09_Block1_gene24	/	2	(Ola09H:0.02090491328854667333,(Osa09:0.07316282325707972045,(((Mba09A:0.03160863205936945142,(Dsi09A:0.00351012821226929844,Bam09A:0.00490027658059228027)100:0.00402308869600997293)100:0.01097641350242997867,((Alu09D:0.00691838593168062933,(Ped09D:0.00554259594099693921,Hca09D:0.01122591435610187371)95:0.00205911059522187901)100:0.01867914910107212889,((Alu09C:0.01503198687925205723,(Ped09C:0.00…
gene423	Chr09_Block1_gene25	/	12	((Bam09A:0.00861495901580393991,Dsi09A:0.01329514047880205746)52:0.00128575342858160547,(((Rra09B:0.02203817183209533237,(((Bam09B:0.01138285015625670887,Dsi09B:0.00228107446860346865)93:0.00273464889404245867,Mba09B:0.01519857599393714155)96:0.00846701994232247450,(Gan09B:0.01001076473322810335,Ogl09B:0.00833062218520988322)100:0.00829655223075028217)47:0.00000100000050002909)100:0.0148746311440…
gene424	Chr09_Block1_gene26	/	6	((Bam09A:0.00807007165345632708,Dsi09A:0.01091639790031852762)100:0.00616699991959412854,(((Mba09B:0.00907834817484558070,(Dsi09B:0.00537653833967930827,Bam09B:0.00531051881041184632)100:0.00921118189351905099)86:0.00387449991287278474,(Rra09B:0.02971549684257104862,(Gan09B:0.01298286814930187626,Ogl09B:0.01186085114532618723)100:0.00838030150777702501)92:0.00432464167461547866)100:0.010060015666…
gene425	Chr09_Block1_gene27	/	28	(((Rra09C:0.17611365082179369912,((((Ola09H:0.08247802352646799173,(Hca09D:0.04201504137164029096,((Rra09B:0.04280991246419157958,Ogl09B:0.01961531656449097896)50:0.01093492059995275836,(Mba09B:0.03169105245501364909,Bam09B:0.01651770757274925380)76:0.00582553172737838333)57:0.01199734096219985668)18:0.00107810972403325788)9:0.00317949970010417268,Mba09A:0.03569517434811093209)14:0.00794611882711…
gene426	Chr09_Block1_gene28	/	16	((Dsi09A:0.00000100000050002909,Bam09A:0.01343990471213387349)74:0.00000100000050002909,((((Dsi09B:0.02793700824407670952,(Mba09B:0.02064919929815436234,Bam09B:0.01365770031745257469)96:0.01428007234231942583)88:0.01351750666664789519,((((Rra09C:0.05680185678172478686,(Ogl09C:0.00643087101478131973,Gan09C:0.03457049046999415703)87:0.01456685053390243366)66:0.00651234363520948167,Mba09C:0.02042773…
gene427	Chr09_Block1_gene29	B/D	18	((Ogl09C:0.01002658932782382953,Gan09C:0.04057005896132316602)100:0.01728156176022423857,((Alu09C:0.00860276674579169703,(Ped09C:0.00974953972776345171,Hca09C:0.01667531721102797140)94:0.00225215068350937504)97:0.00847596563246993083,((Mba09C:0.01412109251261364946,(Dsi09C:0.01136301504046120965,Bam09C:0.01066348360173427837)88:0.00484309381410859101)98:0.01509233581749186599,((((Rra09B:0.0389200…
gene428	Chr09_Block2_gene1	/	10	((Gan09C:0.01726200020373500760,Ogl09C:0.01049270864160765059)100:0.01445774736291764034,(((Bam09C:0.00490567274148170484,Dsi09C:0.01261017696538063726)92:0.00543724632853973162,Mba09C:0.00924734533878060656)93:0.00654982793087991247,((Ped09C:0.00727728731523222868,(Alu09C:0.00664287414072938735,Hca09C:0.01262035955172635150)57:0.00139056197626820691)100:0.01054696440353854181,((((Mba09B:0.015367…
gene429	Chr09_Block2_gene2	/	20	(Dsi09A:0.00445814586266277818,(Mba09A:0.01202017738487910423,((Rgu02H:0.05197135481992438966,Ola09H:0.04680363242213335384)99:0.04125946531665151268,((Hca09D:0.00731043747257508099,(Ped09D:0.01650883288587618250,Alu09D:0.03438505944199655301)41:0.00000100000050002909)99:0.01676144728842541773,((((Dsi09C:0.01317131182315050934,(Mba09C:0.01243126387097168509,Ogl09C:0.03081830284531689168)38:0.0000…
gene430	Chr09_Block3_gene1	/	10	((Dsi09A:0.01887333903429355697,Bam09A:0.01901533553771594942)51:0.00435883049099238494,((((Alu09D:0.01370610505506337888,(Ped09D:0.00913958738547878888,Hca09D:0.00456624042372043380)71:0.00000100000050002909)90:0.01898915588584798933,((Alu08C:0.02353426448266530621,(Hca08C:0.01385661299271227775,Ped08C:0.01388525322673768436)72:0.00431384972572373959)72:0.01412423463402446080,((Gan07C:2.39092089…
gene431	Chr10_gene1	/	8	((Bam10C:0.01735734617279810835,Dsi10C:0.00839077022457755846)94:0.00435545322538427419,((Rra10C:0.01527197427214098749,(Ogl10C:0.00835244658668812465,Gan10C:0.01237535098787016959)100:0.01408476831080934279)96:0.00609720399921025950,(((((Bam10A:0.01075001957453694361,Dsi10A:0.00409685622433401172)100:0.00670585416274173483,Mba10A:0.01100634824135971086)100:0.02009109262707700280,((Rra10B:0.05250…
gene432	Chr10_gene2	C/D	26	(((Bam10C:0.01262166089529490227,Dsi10C:0.00500319067102955681)27:0.00207682256134222778,((((Gan10C:0.00489080698472594503,Ogl10C:0.00740805960890073608)97:0.01003340769596022461,(((Mba10B:0.01496443713246717148,(Rra10B:0.03116391005004994982,(Bam10B:0.00994669303708578360,Dsi10B:0.00755211395440548872)31:0.00238664124782040450)25:0.00255050012046949140)24:0.00000100000050002909,(Ogl10B:0.0022783…
gene433	Chr10_gene3	/	12	((Bam10C:0.01772978360512562565,Dsi10C:0.01245284703159127600)99:0.00783702189535079655,(((Ogl10C:0.00696994246218706186,Gan10C:0.01053544095280798711)97:0.00691690193284850551,Rra10C:0.02324880435659930702)96:0.00811933379803546351,((((Ped10D:0.00341684097005995596,Hca10D:0.00514531029149587794)71:0.00000100000050002909,Alu10D:0.00687418454285291126)100:0.01221734263173273292,((Ola10H:0.02122706…
gene434	Chr11_Block1_gene1	/	8	(Ola09H:0.01303775112958338069,(Osa11:0.10295530828305837767,(((Mba11C:0.01481896930244316034,(Bam11C:0.01656269790255179841,Dsi11C:0.00911807172817035230)100:0.00961537867544136858)96:0.00820703001715383969,((Alu11C:0.00405743288429917959,(Ped11C:0.00203526578503221379,Hca11C:0.00818061397798559853)86:0.00199834961885194751)97:0.00822267211517850941,(Rra11C:0.03394420133342115897,(Ogl11C:0.01819…
gene435	Chr11_Block1_gene2	/	10	(Rgu11H:0.07010753790036690358,(Osa11:0.19379361696423857975,(((Hca11D:0.01660324435166951954,(Alu11D:0.00935440546860323054,Ped11D:0.00465563809362838903)87:0.00210075268200041188)100:0.02171853985358387223,((Mba11B:0.02593684025010826316,(Bam11B:0.00914421470897364315,Dsi11B:0.00452115552326986039)100:0.00938014505235227648)97:0.00689030353623976220,((Gan11B:0.01194054483441456607,Ogl11B:0.0204…
gene436	Chr11_Block1_gene3	/	12	((Ped11C:0.00453911091445715394,Hca11C:0.00425214620961123727)97:0.00919038091837585426,((Ped11D:0.01048472953944631046,(Alu11D:0.00960914983229065739,Hca11D:0.01395735851459973739)49:0.00048495569213127820)84:0.01022733808052344283,((((Mba11C:0.01132652246395604405,(Rra11C:0.00806816306831531667,(Ogl11C:0.00758327840916401662,Gan11C:0.01035645638966592973)56:0.00229805052637673804)86:0.005413424…
gene437	Chr11_Block1_gene4	/	8	((Hca11C:0.01628522526297496512,Ped11C:0.00987018536135301529)44:0.00068167547855428829,((((Bam11A:0.00685516678353403734,Dsi11A:0.01414859584434692043)99:0.00707129704606045389,Mba11A:0.01293283563249351953)100:0.02135093214255830152,(((Ola09H:0.02531373995293042037,Rgu11H:0.05198461548379514768)100:0.03788316291631795701,(Alu11D:0.01193806837047976105,(Ped11D:0.01691429716237544123,Hca11D:0.026…
gene438	Chr11_Block1_gene5	/	6	(Ped11D:0.01524128948105235234,(Hca11D:0.01051817149635727797,(((((Rra11C:0.01618133596839739161,(Gan11C:0.01791859002438756648,Ogl11C:0.00569864062024731319)100:0.01121688748440104709)80:0.00247657725693378739,(Mba11C:0.21528372407335666372,(Dsi11C:0.00812550164081211369,Bam11C:0.00702209675313467032)94:0.00504785255582782151)88:0.00835532189061288094)93:0.00704894976043249008,(Hca11C:0.00594575…
gene439	Chr11_Block1_gene6	/	10	(Rgu11H:0.02487849869070336839,(Osa11:0.07805428865291084983,((Mba11A:0.01443087159111001647,(Bam11A:0.00227021873688202031,Dsi11A:0.00619128409302768454)99:0.00477578868988404442)100:0.01486826579737355117,((((Bam11B:0.00685113711026766065,Dsi11B:0.00684891739929943417)97:0.00185251505948611883,Mba11B:0.00852187932553991057)100:0.00571879275795208857,(Rra11B:0.01702734947399456994,(Gan11B:0.0636…
gene440	Chr12_Block1_gene1	/	6	(Osa12:0.13319845593531615124,(((Mba12A:0.02299173846952915976,(Dsi12A:0.01079090624807844609,Bam12A:0.01269852313134981099)79:0.00497829531175698111)100:0.01462635364770886216,(((Alu12D:0.00960532017606793680,(Ped12D:0.01128029598884332761,Hca12D:0.01518174922149036037)92:0.00132986094800034379)100:0.01771313609729078045,((Mba12B:0.01115945535401571646,(Dsi12B:0.00631017764514317514,Bam12B:0.009…
gene441	Chr12_Block1_gene2	/	12	(Rgu10H:0.04720813558809845017,(Osa12:0.11962515147931555848,(Dsi12B:0.00540454023026904883,(((((Gan12B:0.01447354500565588807,Ogl12B:0.00266342092416578914)66:0.00840487378565621390,Rra12B:0.01382356905045858779)31:0.00277622087947743514,((((Ped12C:0.00934117961077551850,(Hca12C:0.00541500974420190684,Alu12C:0.00530222352002347221)79:0.00140108532192767337)75:0.00583908991285720779,(Rra11C:0.016…
gene442	Chr12_Block1_gene3	/	6	((Ogl12B:0.01543786420135522322,Gan12B:0.01514578562746452667)100:0.05212183362476530135,((Mba12B:0.02125381003322611775,(Bam12B:0.01428820956928286701,Dsi12B:0.01336849180022647507)93:0.01000061444278750947)100:0.02879073395792059592,((((((Ogl12C:0.00751060346798414127,Gan11C:0.02590092010004109088)98:0.01630050641435127137,Rra11C:0.02590727069801613755)94:0.00504170752578410493,(Mba11C:0.010079…
gene443	Chr12_Block1_gene4	/	8	(Ola10H:0.01002396179137278465,(Osa12:0.13340947822120255428,(((Ped12D:0.00575245484591017323,Alu12D:0.00773970188548002338)82:0.00159654336665795613,Hca12D:0.01389702739572411944)100:0.02742018093884579857,((((Alu12C:0.01172614612428909790,(Ped12C:0.01560237530901139452,Hca12C:0.02613771579044872617)41:0.00000100000050002909)95:0.00780634653413223804,(Rra11C:0.01513627317743489881,(Ogl12C:0.0042…
gene444	Chr12_Block2_gene1	/	4	(Ola10H:0.03441081551328144250,(Osa12:0.14562612198693777876,((((Dsi12B:0.01202014142753716694,Bam12B:0.00821944054195640657)99:0.00437238244939157448,Mba12B:0.01193419055971133187)100:0.00645712786348211568,(Rra12B:0.02437845228332098657,(Ogl12B:0.01500787220759132630,Gan12B:0.02016834212148888722)100:0.01627906101844114883)100:0.00420976986363193282)100:0.01611004087607068036,((Ped12D:0.0193948…
gene445	Chr12_Block2_gene2	/	12	(Ola10H:0.03109998239670377224,((((Hca12D:0.01578614548263378853,Alu12D:0.00582749057496571334)83:0.00182715491377462400,Ped12D:0.00975428705058015849)90:0.00564339569857478466,(((Dsi12A:0.01579464609288328686,Bam12A:0.00771015554957660450)100:0.01371161912802192594,Mba12A:0.02621964052472699688)65:0.00582657073044749643,((Rra12B:0.02107710554018128388,(Gan12B:0.01374831042355911109,Ogl12B:0.0056…
gene446	Chr12_Block2_gene3	/	12	(Ola10H:0.01230996475956070563,(((Bam12A:0.01497211872469242887,Dsi12A:0.00584541327478124446)92:0.00578633767909442209,Mba12A:0.01186013170900933680)92:0.00368757537052747828,((((Gan03C:0.00577607788856066527,Ogl03C:0.00585436419790150153)93:0.00692092773889555098,Rra03C:0.01707458932447235636)95:0.01199712912057747383,((Bam03C:0.00901211324338722225,Dsi03C:0.01788076553240309716)55:0.0056072222…
gene447	Chr12_Block2_gene4	/	10	((Gan12B:0.00962480479660875708,Ogl12B:0.00789824988058169739)100:0.00399237716401562755,((Mba12B:0.01107009626252186164,(Bam12B:0.00901234105757483216,Dsi12B:0.00504292742693326565)100:0.00473466564787458806)100:0.00820290133251939599,(Osa12:0.06305158704313781892,(((Ola10H:0.01240570679422224598,Rgu10H:0.03029068529493585821)100:0.02649140430356712247,(Mba12A:0.01252286454976005506,(Bam12A:0.00…
gene448	Chr12_Block2_gene5	/	20	((Hca12D:0.00546301600034534117,(Alu12D:0.01086702503294290426,Ped12D:0.00271952530564886644)67:0.00269165228429509365)76:0.00559668609391331465,((((Ped12C:0.00860199116086569036,Alu12C:0.01563109057044284947)54:0.00236683861959422186,Hca12C:0.01966689465293257333)96:0.01636111795828152846,(((Dsi03C:0.00811783083768752821,Bam03C:0.01411438639799203303)94:0.00840805932463157581,(Mba12B:0.016571588…
gene449	Chr12_Block2_gene6	/	28	(Ola10H:0.01744585072454190450,(((((Dsi03C:0.00847736685883800772,Mba03C:0.00845307784117031724)56:0.00431357664521360255,((Hca12D:0.00421021914136898105,Ped12D:0.00845900322303980851)5:0.00000100000050002909,((Bam12A:0.00840567426768778353,Dsi12A:0.00000100000050002909)88:0.01307040658331759704,((Rra12B:0.00848109346489024120,((Mba12B:0.01309990625352978368,(Bam12B:0.00853960353846690452,Dsi12B:…
gene450	Chr12_Block2_gene7	/	10	((Hca12C:0.02356184402422430157,Alu12C:0.01174494584645036262)47:0.00000100000050002909,((((Bam03C:0.01429098798661050662,Dsi03C:0.00721545358535011228)94:0.00553476822001188092,Mba03C:0.02881320583081548384)91:0.01183472096461115654,((Gan03C:0.01640535482508248544,Ogl03C:0.02642620829248918529)98:0.02059302530175669346,Rra03C:0.04379753931954186857)95:0.00959487734871427959)68:0.0039437827451057…
gene451	Chr12_Block2_gene8	/	10	((Dsi12B:0.03234933247050410243,Bam12B:0.01305413193478042848)75:0.00711543176537636664,(((Ogl12B:0.01234295247397594261,Gan12B:0.01585301658733370700)78:0.01155607755286090256,Rra12B:0.07449143213958944743)61:0.00849965709961988426,((Ped12D:0.02065977825567987675,(Alu12D:0.00380467697645216511,Hca12D:0.00797068506950550544)89:0.00774747035659054985)100:0.02912352895465407376,(Osa12:0.09494257328…
gene452	Chr12_Block2_gene9	B/D	26	(Osa12:0.30528288630195726805,(Ola10H:0.01897034556354629253,(((((Gan12B:0.00427321351631929167,Ogl12B:0.00425558157893819993)100:0.02140457979314521614,Rra12B:0.00804878506962377477)71:0.01069018703588143528,(Bam12B:0.00866233827504840799,Mba12B:0.01445623523219560953)54:0.01182880243078588030)11:0.00036315713849846613,(Dsi12B:0.03827384624138336494,Ped12D:0.00645243119586113006)98:0.07156097213…
gene453	Chr12_Block2_gene10	/	14	(Osa12:0.20117332807696958197,(((Gan12B:0.01714275573028189656,Ogl12B:0.05040359974553031835)85:0.01041438247661830019,(Mba12B:0.01329755057117226053,(Dsi12B:0.00864978275727650535,Bam12B:0.00435537548297038231)94:0.00877491537095106966)91:0.00875744200478096452)57:0.00442715811460079375,(((Ped12C:0.00434890859993195249,Hca12C:0.00436351137263390945)42:0.00000100000050002909,Alu12C:0.004340528933…
gene454	Chr12_Block2_gene11	/	8	(Ola10H:0.00884494173438720756,(Osa12:0.12749080927390304963,(((Ped12C:0.01645983145345531265,(Hca12C:0.02233269432488296791,Alu12C:0.01808747432852051210)66:0.00165756877159075298)94:0.00687692538249143337,((Mba03C:0.01198312946574026441,(Bam03C:0.01165475550267048438,Dsi03C:0.00709516165128990309)100:0.00268777746541078296)100:0.01001456625063422770,(Rra03C:0.01903991052624547098,(Ogl03C:0.0074…
gene455	Chr12_Block2_gene12	/	6	((Alu12D:0.00872376377900626818,Hca12D:0.01162118456923201017)62:0.00047896375444371838,((((Mba12B:0.01465397986909530367,(Bam12B:0.01624571781160971326,Dsi12B:0.01038187643830419671)96:0.00525768128939222215)100:0.00706443351000412244,Rra12B:0.01781866093465955120)89:0.00000100000050002909,(Ogl12B:0.00454956997267464639,Gan12B:0.01051311283429409542)100:0.01264121525770796513)100:0.0119865121319…
gene456	Chr12_Block3_gene1	/	10	((Alu12C:0.00400615322853601144,Hca12C:0.01473256080490916754)47:0.00246377200988408176,(((((Ogl06C:0.00736464566509539321,Gan06C:0.01521328440373856047)98:0.01333387728681068723,Rra03C:0.05459242791891028013)60:0.00439927327810035306,(Mba03C:0.01553161410624958466,(Bam03C:0.02759687452789814574,Dsi03C:0.03424931939803005365)100:0.01996910043461245024)93:0.00779313467947500334)70:0.00551754209315…
Note: Genes filtered by putative gene conversion, with poor resolution of gene trees and/or highly deviating from the ASTRAL species tree were marked in red color.

## Sheet: Supplementary Table 7
Supplementary Table 7. The observed gene tree topologies of 430 "perfect-copy" syntenic genes in this study.
Topology	No. of supporting genes	Distribution of observed topologies in gene trees
		B(A,C)	C(A,B)	A(B,C)	B(D,C)	C(D,B)	D(B,C)	H(B,C)	C(H,B)	B(H,C)	Plastid like	Monophyly of woody bamboos
(((((A,C),D),B),H),Osa)	18	18			18			18				18
((((A,(C,D)),B),H),Osa)	16	16			16			16				16
((((A,C),(B,D)),H),Osa)	14	14				14		14				14
(((((A,B),C),D),H),Osa)	11		11				11	11				11
((((A,B),(C,D)),H),Osa)	10		10		10			10				10
(((A,(B,(C,D))),H),Osa)	9			9	9			9				9
((((A,(B,D)),C),H),Osa)	8		8			8		8				8
(((((A,D),B),C),H),Osa)	8		8			8		8				8
((((A,(D,H)),C),B),Osa)	8	8			8					8
(((((A,C),B),D),H),Osa)	7	7					7	7				7
(((((A,D),C),B),H),Osa)	7	7			7			7				7
(((((A,B),D),C),H),Osa)	6		6			6		6				6
(((A,((B,D),C)),H),Osa)	5			5		5		5				5
(((((A,C),D),H),B),Osa)	5	5			5					5
(((((A,C),H),D),B),Osa)	5	5			5					5
(((A,((B,C),D)),H),Osa)	4			4			4	4				4
((((A,((B,D),C)),H),H),Osa)	4			4		4		4				4
((A,(((B,D),H),C)),Osa)	4			4		4			4
((((A,C),H),(B,D)),Osa)	4	4				4		4
((((A,(C,H)),D),B),Osa)	4	4			4			4
((((((A,D),C),B),H),H),Osa)	4	4			4			4				4
((((A,H),(B,C)),D),Osa)	4			4			4	4			4
((((A,(B,C)),D),H),Osa)	3			3			3	3				3
((A,(((B,C),D),H)),Osa)	3			3			3	3
((A,(B,((C,D),H))),Osa)	3			3	3					3
((A,(((B,D),C),H)),Osa)	3			3		3		3
(((((A,B),D),H),C),Osa)	3		3			3			3
(((A,(B,(D,H))),C),Osa)	3		3			3			3
((((A,(B,H)),D),C),Osa)	3		3			3			3
(((A,((C,D),H)),B),Osa)	3	3			3					3
(((A,(C,(D,H))),B),Osa)	3	3			3					3
((((A,(C,H)),B),D),Osa)	3	3					3			3	3
(((A,((C,H),D)),B),Osa)	3	3			3					3
((((A,D),(B,C)),H),Osa)	3			3			3	3				3
(((((A,D),H),B),C),Osa)	3		3			3			3
((((A,H),B),(C,D)),Osa)	3		3		3				3
(((A,H),((B,C),D)),Osa)	3			3			3	3
((((A,H),C),(B,D)),Osa)	3	3				3				3
(((((A,H),C),D),B),Osa)	3	3			3					3
((((A,H),(C,D)),B),Osa)	3	3			3					3
(((((A,B),C),(C,D)),H),Osa)	2		2		2			2				2
((A,((B,(C,D)),H)),Osa)	2			2	2			2
((A,((B,C),(D,H))),Osa)	2			2			2	2
((((A,(B,C)),H),D),Osa)	2			2			2	2			2
(((A,(B,(C,H))),D),Osa)	2			2			2			2	2
((((((A,B),D),C),C),H),Osa)	2		2			2		2				2
(((((A,(B,D)),C),C),H),Osa)	2		2			2		2				2
(((((A,(B,D)),C),H),H),Osa)	2		2			2		2				2
((((A,(B,D)),H),C),Osa)	2		2			2			2
((((A,B),(D,H)),C),Osa)	2		2			2			2
((((A,(B,H)),C),D),Osa)	2		2				2		2		2
((((A,B),H),(C,D)),Osa)	2		2		2				2
(((((A,B),H),D),C),Osa)	2		2			2			2
((((((A,C),B),D),C),H),Osa)	2	2					2	2				2
(((A,C),(B,(D,H))),Osa)	2	2				2			2
(((((A,C),B),H),D),Osa)	2	2					2	2			2
((((A,(C,(C,D))),B),H),Osa)	2	2			2			2				2
(((A,(C,D)),(B,H)),Osa)	2	2			2				2
((((((A,C),D),C),B),H),Osa)	2	2			2			2				2
((((A,C),(D,H)),B),Osa)	2	2			2					2
((((A,((C,H),C)),D),B),Osa)	2	2			2					2
(((((A,D),(B,H)),C),C),Osa)	2		2			2			2
((((A,D),C),(B,H)),Osa)	2	2			2				2
(((((A,D),H),C),B),Osa)	2	2			2					2
(((A,H),((B,D),C)),Osa)	2			2		2		2
((((A,(A,(A,(B,C)))),D),H),Osa)	1			1			1	1				1
(((((((((A,(A,(B,(B,(B,(B,C)))))),D),C),C),D),H),C),C),Osa)	1			1			1	1
((A,(A,(((B,(B,C)),C),(D,H)))),Osa)	1			1			1	1
(((((((((((A,(A,B)),(C,D)),D),A),C),((B,C),C)),C),H),B),(B,D)),Osa)	1		1		1			1
((((A,((((((A,((B,D),H)),C),C),C),C),C)),(D,H)),B),Osa)	1		1			1				1
((((((((A,((A,C),A)),C),((B,C),(((B,C),B),C))),C),D),H),H),Osa)	1	1					1	1
(((((((A,(A,C)),A),C),D),H),B),Osa)	1	1			1					1
(((((((A,(A,C)),((C,(C,H)),C)),((C,H),C)),B),D),D),Osa)	1	1					1			1	1
((((A,((A,H),A)),D),((B,C),B)),Osa)	1			1			1	1
(((((A,((A,H),B)),C),D),C),Osa)	1		1				1		1
((((A,B),(A,(C,D))),H),Osa)	1		1		1			1				1
(((((((A,B),B),(((C,(C,((C,H),C))),C),D)),D),A),D),Osa)	1		1		1					1
((((A,B),B),(((C,D),C),H)),Osa)	1		1		1					1
((((A,((((B,(B,D)),B),B),C)),D),H),Osa)	1			1		1		1				1
(((((A,B),((B,D),D)),(((B,H),C),C)),D),Osa)	1		1			1			1		1
(((((((A,B),(B,H)),C),C),C),D),Osa)	1		1				1		1		1
((((((((A,(B,(B,H))),C),C),D),C),C),C),Osa)	1		1				1		1
((((((((A,B),C),(B,C)),C),(C,D)),H),H),Osa)	1		1		1			1
(((((A,((B,C),B)),C),D),H),Osa)	1			1			1	1				1
((((A,((B,C),B)),D),H),Osa)	1			1			1	1				1
((((A,(((((B,C),C),C),C),D)),B),H),Osa)	1			1			1	1				1
(((((((A,B),C),C),C),D),H),Osa)	1		1				1	1				1
(((((A,(B,C)),C),D),H),Osa)	1			1			1	1				1
((A,((((B,C),C),D),H)),Osa)	1			1			1	1
((A,((B,C),(C,(D,H)))),Osa)	1			1	1					1
(((A,((B,C),((C,H),C))),D),Osa)	1			1			1			1	1
((A,((B,(C,D)),(B,H))),Osa)	1			1	1				1
((((((((A,B),C),D),C),C),C),H),Osa)	1		1				1	1				1
(((((A,B),(C,D)),C),H),Osa)	1		1		1			1				1
(((A,(((B,C),D),C)),H),Osa)	1			1			1	1				1
(((((((A,(B,((((C,D),D),D),H))),C),C),C),C),C),Osa)	1			1	1					1
((((A,(B,(C,D))),H),H),Osa)	1			1	1			1				1
(((A,(B,(C,D))),H),Osa)	1			1	1			1				1
(((A,B),((C,D),H)),Osa)	1		1		1					1
(((A,B),(C,(D,H))),Osa)	1		1		1					1
((A,(B,(((C,H),D),C))),Osa)	1			1	1					1
(((((A,B),C),H),D),Osa)	1		1				1	1			1
(((A,((B,C),H)),D),Osa)	1			1			1	1			1
(((A,B),((C,H),D)),Osa)	1		1		1					1
((A,(((B,C),H),D)),Osa)	1			1			1	1
((A,((B,(C,H)),D)),Osa)	1			1			1			1
(((A,((B,D),((((B,C),C),C),C))),H),Osa)	1			1			1	1				1
(((((A,B),D),(B,C)),H),Osa)	1		1			1		1				1
((((A,((B,D),C)),C),H),Osa)	1			1		1		1				1
(((A,(((B,D),C),C)),H),Osa)	1			1		1		1				1
((((((A,B),D),C),H),H),Osa)	1		1			1		1				1
(((((A,B),D),(C,H)),H),Osa)	1		1			1				1
(((A,(B,D)),(C,H)),Osa)	1		1			1				1
((A,((B,D),(C,H))),Osa)	1			1		1				1
((((((A,B),D),H),C),C),Osa)	1		1			1			1
((((A,((B,D),H)),C),C),Osa)	1		1			1			1
((((A,(B,H)),C),(C,D)),Osa)	1		1		1				1
((((A,(B,H)),(C,D)),B),Osa)	1		1		1				1
((((((A,((B,H),C)),D),D),D),B),Osa)	1			1			1		1
(((A,((B,H),C)),D),Osa)	1			1			1		1		1
(((A,(B,H)),(C,D)),Osa)	1		1		1				1
((A,(((B,H),C),D)),Osa)	1			1			1		1
((A,((B,H),(C,D))),Osa)	1			1	1				1
((((((A,((B,H),D)),C),C),C),C),Osa)	1		1			1			1
(((A,(((B,H),D),C)),C),Osa)	1			1		1			1
((A,((((B,H),D),C),C)),Osa)	1			1		1			1
((A,((((B,H),H),D),C)),Osa)	1			1		1			1
(((((A,C),B),B),(D,H)),Osa)	1	1					1	1
((((A,C),((B,((B,H),B)),B)),D),Osa)	1	1			1				1		1
((((((A,C),B),(C,D)),B),H),Osa)	1	1			1			1				1
(((((A,C),((B,C),D)),H),H),Osa)	1	1					1	1				1
((((((A,C),B),C),D),H),Osa)	1	1					1	1				1
(((((A,C),B),(C,D)),H),Osa)	1	1			1			1				1
(((A,C),(B,(C,(D,H)))),Osa)	1	1			1					1
(((((A,C),(B,D)),C),H),Osa)	1	1				1		1				1
((((A,C),(B,(D,H))),C),Osa)	1	1				1			1
((((((A,C),B),D),H),H),Osa)	1	1					1	1				1
(((A,C),((B,D),H)),Osa)	1	1				1			1
((((A,C),(B,H)),D),Osa)	1	1					1		1		1
(((A,C),((B,H),D)),Osa)	1	1				1			1
((((((A,C),C),B),(C,D)),H),Osa)	1	1			1			1				1
(((((A,C),C),((B,D),H)),C),Osa)	1	1				1			1
((((((A,C),C),B),D),H),Osa)	1	1					1	1				1
(((((A,C),C),(B,D)),H),Osa)	1	1				1		1				1
((((A,C),C),((B,H),D)),Osa)	1	1				1			1
((((((A,C),C),C),(B,H)),D),Osa)	1	1			1				1		1
(((A,(C,(C,(C,(C,D))))),(B,H)),Osa)	1	1			1				1
((((((A,C),C),(C,D)),B),H),Osa)	1	1			1			1				1
(((A,(C,(C,((C,D),C)))),(B,(((B,H),B),B))),Osa)	1	1			1				1
(((((A,(C,((C,(C,D)),C))),C),B),H),Osa)	1	1			1			1				1
((((((A,C),C),C),(D,H)),B),Osa)	1	1			1					1
(((A,((C,(C,((C,D),H))),C)),B),Osa)	1	1			1					1
((((A,C),(C,D)),(B,H)),Osa)	1	1			1				1
(((((((A,C),C),D),C),B),H),Osa)	1	1			1			1				1
(((((((A,C),(C,D)),H),B),B),B),Osa)	1	1			1					1
(((((A,C),(C,D)),H),B),Osa)	1	1			1					1
(((((A,C),C),(D,H)),B),Osa)	1	1			1					1
((((A,(C,(C,D))),H),B),Osa)	1	1			1					1
((((((((A,C),D),B),B),B),B),H),Osa)	1	1			1			1				1
((((((((A,C),D),(B,((B,((C,H),H)),B))),C),C),C),C),Osa)	1	1			1					1
((((((A,C),D),B),B),H),Osa)	1	1			1			1				1
(((((A,(C,D)),B),H),H),Osa)	1	1			1			1				1
((((A,C),D),(B,H)),Osa)	1	1			1				1
(((((A,(C,D)),C),B),H),Osa)	1	1			1			1				1
((((A,((C,D),C)),B),H),Osa)	1	1			1			1				1
(((A,(((C,D),C),H)),B),Osa)	1	1			1					1
((((A,((((C,D),D),D),C)),B),H),Osa)	1	1			1			1				1
((((A,C),(D,H)),(B,C)),Osa)	1	1					1			1
((((A,(C,D)),H),B),Osa)	1	1			1					1
(((((((A,(C,D)),H),C),B),B),B),Osa)	1	1			1					1
((((((A,C),D),H),C),B),Osa)	1	1			1					1
((((A,(C,(D,H))),C),B),Osa)	1	1			1					1
(((((((A,(C,H)),B),B),B),D),B),Osa)	1	1					1			1
(((((A,(C,H)),B),(C,D)),B),Osa)	1	1			1					1
(((((A,(C,H)),B),C),D),Osa)	1	1					1			1	1
((((((A,C),H),(B,D)),C),C),Osa)	1	1				1				1
((((((((((((A,C),H),C),(C,D)),D),B),B),B),B),B),C),Osa)	1	1			1					1
(((((A,C),H),(C,D)),B),Osa)	1	1			1					1
(((A,(((C,H),C),D)),B),Osa)	1	1			1					1
((((((A,C),H),D),B),C),Osa)	1	1			1					1
(((((A,((C,H),D)),C),B),B),Osa)	1	1			1					1
(((((A,C),H),H),(((A,D),B),C)),Osa)	1	1				1				1
(((((A,D),(((A,C),((C,H),C)),C)),B),H),Osa)	1		1				1	1				1
((((((((A,D),B),B),C),C),C),(C,H)),Osa)	1		1			1				1
((((((A,D),B),B),C),H),Osa)	1		1			1		1
(((((((A,D),B),C),C),C),H),Osa)	1			1		1		1				1
((((A,D),((B,C),C)),H),Osa)	1		1				1	1				1
(((((A,D),B),(C,H)),C),Osa)	1			1		1				1
(((((A,D),(B,C)),H),H),Osa)	1		1				1	1				1
((((A,D),B),(C,H)),Osa)	1			1		1				1
(((A,D),(((B,H),B),C)),Osa)	1			1			1		1
((((A,D),((B,H),C)),B),Osa)	1			1			1		1
((((A,D),(((((((B,H),C),C),C),C),C),B)),H),Osa)	1			1			1	1				1
((((((((A,D),B),H),C),C),C),C),Osa)	1		1			1			1
(((((A,D),B),H),C),Osa)	1		1			1			1
((((A,D),(B,H)),C),Osa)	1		1			1			1
((((((A,D),C),A),H),B),Osa)	1	1			1					1
((((((((((A,D),C),C),C),C),B),B),H),H),Osa)	1	1			1			1				1
(((((((((A,D),C),C),C),C),C),(B,C)),H),Osa)	1			1	1			1				1
((((A,D),(C,(C,H))),B),Osa)	1	1			1					1
(((((((A,D),(C,H)),B),B),B),B),Osa)	1	1			1					1
(((((A,D),C),H),B),Osa)	1	1			1					1
((((((A,D),D),C),B),H),Osa)	1	1			1			1				1
((((((((A,(D,H)),B),A),C),C),C),C),Osa)	1		1			1			1
(((((((((A,D),H),B),C),C),C),C),C),Osa)	1		1			1			1
(((((A,(D,H)),B),C),H),Osa)	1		1			1		1				1
((((A,D),H),(B,C)),Osa)	1			1			1	1
(((A,(D,H)),(B,C)),Osa)	1			1			1	1
((((((A,D),H),(B,D)),C),B),Osa)	1		1			1		1
((((((((A,(D,H)),C),C),C),C),((B,C),C)),C),Osa)	1			1	1					1
((((A,(((D,H),H),D)),B),C),Osa)	1		1			1			1
(((A,H),((B,C),(C,D))),Osa)	1			1	1			1
(((((A,H),B),C),D),Osa)	1		1				1		1
(((A,H),(B,(C,D))),Osa)	1			1	1			1
(((((((A,H),B),D),C),C),C),Osa)	1		1			1			1
(((((A,H),B),D),C),Osa)	1	1				1			1
(((((((A,H),C),C),B),B),D),Osa)	1	1					1			1	1
(((((A,H),C),C),(B,D)),Osa)	1	1				1				1
((((((((((A,H),C),C),C),(B,D)),B),B),B),B),Osa)	1	1				1				1
(((((((A,H),C),C),D),B),B),Osa)	1	1			1					1
((((A,H),(C,(C,D))),B),Osa)	1	1			1					1
((((((A,H),C),D),C),B),Osa)	1	1			1					1
(((((A,H),D),B),C),Osa)	1		1			1			1
((((A,H),D),(B,C)),Osa)	1			1			1	1
(((((A,H),D),C),B),Osa)	1	1			1					1
((((A,H),H),(((((((A,D),A),C),C),C),C),B)),Osa)	1	1			1			1
Total	430	206	121	103	199	132	99	246	79	105	27	196
Note: The same subgenomes across different species that formed a monophyletic clade were collapsed to reduce the computational burden. For detailed gene tree topology see Supplementary Table 6. Plastid like indicates the non-monophyly of woody bamboos as in Supplementary Fig. 13.

## Sheet: Supplementary Table 8
Supplementary Table 8. Gene trees and average bootstrap support value of 2,021 "perfect-copy" syntenic genes from subsampled species in this study.
Gene	Average bootstrap support value of gene tree (%)	Newick gene tree
gene1	52.25	(Osa:0.0660536,(MbaA:0.01555848381058431290,((HcaD:0.02435561279829739911,(MbaB:0.02067906647114785279,OlaH:0.04064314818299624710)38:0.00393907206222899545)39:0.00203503092746280681,(MbaC:0.03841806102437130693,HcaC:0.01843759345405195788):0.00949066541269460127)91:0.00214738159625193180)41:0.0660536);
gene2	68.25	(Osa:0.0621593,(((HcaD:0.03416680727669424433,MbaA:0.03476324385297528685)65:0.00293675751713654183,(MbaB:0.04212927412739469329,(MbaC:0.02978941212268301428,HcaC:0.02980558894151755928)100:0.01015696035876891175)46:0.00258299803762984843)62:0.00440901283661093279,OlaH:0.05601641377703622110):0.0621593);
gene3	56.5	(Osa:0.0689553,(MbaC:0.00000100000050002909,(((HcaC:0.01237082840881358753,MbaB:0.04153673762983482037)53:0.00717849414021692975,(HcaD:0.03655631186199344990,OlaH:0.01170823602329264072)76:0.00663713352066796613)49:0.00637070989923452062,MbaA:0.04125781856920347074):0.00636198317661574100)48:0.0689553);
gene4	71.75	(Osa:0.0562305,((MbaB:0.03725819539818550630,(HcaD:0.03198594660722436228,((HcaC:0.02245300205993220125,MbaC:0.02411121304628134274)90:0.00436466199413133513,MbaA:0.03332670160352389083)94:0.00542770748919102226)43:0.00001331853353181165)60:0.00468302932063231151,OlaH:0.04673631314907476103):0.0562305);
gene5	57.5	(Osa:0.075904,(((MbaB:0.04007455206828348243,MbaA:0.03606623057912458630)43:0.00243862034303307098,((MbaC:0.08012372520336098758,HcaC:0.03447823231660715471)100:0.02820029505981172871,HcaD:0.04539894460140503352)53:0.00525549298127867166)34:0.00798093408482516455,OlaH:0.08426213837577931076):0.075904);
gene6	61.25	(Osa:0.0268627,(OlaH:0.12809870880316667763,((MbaC:0.01791484995612537337,HcaC:0.01169468385382175547)44:0.00292302385851898492,((HcaD:0.01638691828638870474,MbaA:0.01669112394769008481)83:0.00822104148332339184,MbaB:0.02507098589547350834):0.00357943924515468758)56:0.02534733500322957148)62:0.0268627);
gene7	53.75	(Osa:0.0346142,(OlaH:0.01484772143736645851,((MbaA:0.04146278608689486084,(MbaB:0.03065778564221779620,HcaD:0.03838262284629435916)53:0.00320087705774621317)44:0.00187856320517792042,(MbaC:0.01233647836400904481,HcaC:0.01756318432248203318):0.00142333619285959817)41:0.00797592949649049247)77:0.0346142);
gene8	68	(Osa:0.0466669,(OlaH:0.05829523250154246966,(((MbaA:0.01582871943736484030,(MbaC:0.02624887579592039000,HcaC:0.02601476694181209179)46:0.00107895524328743765)96:0.00584483914147034163,HcaD:0.02146685116145901837)52:0.00195344477068064640,MbaB:0.03512511755410779174):0.00958817569232808115)78:0.0466669);
gene9	56.75	(Osa:0.0846126,(MbaB:0.04807362264534188051,((OlaH:0.07791204681513783092,(HcaC:0.02938509322203504068,MbaC:0.03959296649744901281)89:0.00934489805614085491)52:0.00340633044322822143,(MbaA:0.03997416239266565752,HcaD:0.03317056369824556566):0.00553133643162025037)46:0.00532651921639449872)40:0.0846126);
gene10	81.75	(Osa:0.088177,(HcaC:0.05041933758658715542,((MbaB:0.02699668513454446875,OlaH:0.08517279646977246599)98:0.01869098015205666180,((HcaD:0.05536421912793808298,MbaA:0.01684077155778819501)86:0.00428218290738387533,MbaC:0.02417056161782454166):0.01164969591371516934)96:0.00883593735506192982)47:0.088177);
gene11	71	(Osa:0.0566027,(OlaH:0.04145538619597306101,(MbaB:0.12489324716644180369,(((HcaC:0.02068749595541280462,MbaC:0.07441203616533288712)100:0.01289930254228512617,MbaA:0.03031170810380469371)49:0.00422619434535611519,HcaD:0.03547516541667734835):0.00373052939103173890)35:0.02787622409388913064)100:0.0566027);
gene12	80	(Osa:0.03145,(MbaB:0.02328303050936697538,(OlaH:0.05399331097819762976,(HcaD:0.02566811985309375155,(MbaA:0.01646697554207934150,(HcaC:0.25950291095236827088,MbaC:0.05614365267984323948):0.00476190207684214217)75:0.00253169417859213904)91:0.01675927669630054850)99:0.00799240586553360763)55:0.03145);
gene13	65.75	(Osa:0.0757506,((((HcaC:0.03162158030590612318,MbaC:0.02214931142305572379)94:0.00573706749927226263,HcaD:0.02764256626743772510)67:0.00210013774336615094,(OlaH:0.06241754836467380829,MbaA:0.02694774390348406157)48:0.00283359755691022430)54:0.00332565764885463938,MbaB:0.03553275253171426368):0.0757506);
gene14	80.5	(Osa:0.178026,(((MbaC:0.02503922292362756319,HcaC:0.06927985440740831724)95:0.02586882484416058378,(MbaA:0.03739248908541552979,(MbaB:0.07716202925267036383,HcaD:0.02267677122619717392)81:0.02487240071368751818)78:0.01249996868129307943)68:0.02098831862858546379,OlaH:0.06797400035979112021):0.178026);
gene15	69.75	(Osa:0.159297,(OlaH:0.08427514767744434532,((HcaC:0.02786277056883443987,MbaC:0.04432632516839434683)83:0.01311851141298739538,((MbaB:0.03413538884779675209,MbaA:0.03667579711163060363)74:0.00587817275572517783,HcaD:0.04473045012654724290):0.00578026733880722746)70:0.01485321827770760307)52:0.159297);
gene16	65.75	(Osa:0.100772,(OlaH:0.07166420343395361880,(HcaD:0.03209464364293128369,(MbaA:0.08124496596377236979,(MbaB:0.07691246671370328969,(HcaC:0.02837114294594212868,MbaC:0.03876667902257574516):0.01012970247028764127)94:0.00286477874352721691)36:0.00396867887579677430)51:0.02533921703752430032)82:0.100772);
gene17	58.25	(Osa:0.0635953,(OlaH:0.04912475345664209930,(((MbaC:0.01921229802815088705,HcaC:0.02634860573655491145)95:0.00559488516665737276,MbaA:0.03011581983874442661)57:0.00087418161394672953,(HcaD:0.03289569083003199973,MbaB:0.06233024532545138746):0.00249318092387735332)46:0.00344565628858413539)35:0.0635953);
gene18	57.25	(Osa:0.0749787,(MbaA:0.04328774739748044581,(((MbaC:0.04402658241436900599,HcaC:0.02668999872979842258)71:0.00655144852330200901,(OlaH:0.08126755668877988503,HcaD:0.07924500260325906265)56:0.00631265997481821571)43:0.00219219414037572424,MbaB:0.04259203925799303486):0.00481650519708213317)59:0.0749787);
gene19	69.75	(Osa:0.112369,((HcaC:0.02548809727646541082,MbaC:0.02692764486904563812)99:0.01030241737714492067,(MbaA:0.03257365573851216806,((HcaD:0.03362321375626549369,MbaB:0.03714004011447519932)89:0.00831998052723784999,OlaH:0.06368875551386099509):0.00394310805332265864)43:0.00441942549681765585)48:0.112369);
gene20	66.5	(Osa:0.0605401,(((MbaA:0.03520396469712197551,MbaB:0.03038987182756246533)50:0.00354099666428753452,(HcaD:0.02989243337656061900,(MbaC:0.01630339424434660775,HcaC:0.02180540112585441573)84:0.00762721666918091991)51:0.00499825397176234965)81:0.01316507815467599617,OlaH:0.03399744245251654085):0.0605401);
gene21	59	(Osa:0.065307,(HcaD:0.03003919874984145588,((MbaB:0.09408479453135915049,OlaH:0.05020627376923669782)53:0.00413453047195213447,(MbaA:0.03026215798545215524,(MbaC:0.02312959974420131584,HcaC:0.01889392080591186657):0.01032171466787218037)100:0.00320857548966957873)49:0.00381607031882822984)34:0.065307);
gene22	54.25	(Osa:0.139588,(OlaH:0.10003633861853632181,((MbaB:0.04381537490205884150,HcaD:0.03843391137686326398)68:0.00909483629252297310,((MbaC:0.04066469410868772671,HcaC:0.02198798738875467479)56:0.00567769015513393347,MbaA:0.04185498674204209818):0.00778484591963778897)56:0.00718354346170282324)37:0.139588);
gene23	61	(Osa:0.133623,(MbaB:0.03225708372563235171,((OlaH:0.06871700970579486256,(MbaA:0.03118207301459760550,(MbaC:0.01970599349912592960,HcaC:0.02920128766497585154)98:0.02973561574177125202)70:0.01645584664992014862)39:0.00915787122103138562,HcaD:0.04393126360683074355):0.01411844068083225115)37:0.133623);
gene24	61.75	(Osa:0.0586139,(OlaH:0.03893679963271826777,(((MbaB:0.03801017697644096943,(MbaA:0.03808241341820656212,MbaC:0.05841893708479597297)63:0.01309179100105419512)45:0.00040856469645651717,HcaC:0.02773361492141502779)50:0.00270968688949207743,HcaD:0.02667382877007642289):0.01194534995582249501)89:0.0586139);
gene25	55.5	(Osa:0.0562537,(OlaH:0.12060772597355735869,(((MbaA:0.02304747002849150475,MbaB:0.05024210242660824555)45:0.00551564902569829426,HcaD:0.04139618099758931441)33:0.00168882268657850020,(HcaC:0.03202860785456810438,MbaC:0.01311655679478918035):0.01063469985194541445)96:0.01308505115715762231)48:0.0562537);
gene26	72	(Osa:0.0478331,(OlaH:0.04722878662730427279,((HcaC:0.02115048828398779709,MbaC:0.02418640520202553282)100:0.00644043639707450426,((MbaA:0.02751295342425836080,HcaD:0.03391363244278397526)61:0.00255784165384678698,MbaB:0.03616776878571661274):0.00258755546093469586)55:0.00662664034024872117)72:0.0478331);
gene27	68.5	(Osa:0.0446898,((MbaA:0.03796542711581588070,MbaB:0.02231817847074059682)69:0.00630639083951599171,(HcaD:0.02511665438988036625,(OlaH:0.03660594202484587084,(HcaC:0.01245267099870708133,MbaC:0.01332482156713317781):0.00818978314441440487)91:0.00275701066492381333)53:0.00436287288075510628)61:0.0446898);
gene28	77.5	(Osa:0.0396005,(((OlaH:0.04813631992920791580,((HcaC:0.01632015495048829909,MbaC:0.01582462279089192833)99:0.00673498262189883411,HcaD:0.01971842319999691714)73:0.00151326322946984562)62:0.00205997980346935179,MbaA:0.03300705042924895194)76:0.00402376526097452010,MbaB:0.02092571321615838489):0.0396005);
gene29	54.25	(Osa:0.0714693,(((HcaD:0.02483135938773194801,(MbaA:0.04032355386773482653,MbaB:0.02838250688598932189)43:0.00224762244231685362)38:0.00260771762960887964,OlaH:0.06279799370357952437)47:0.00387718619296354696,(MbaC:0.03083159675949296089,HcaC:0.02867709910355832267):0.00561317979468590241)89:0.0714693);
gene30	79.25	(Osa:0.0377602,(OlaH:0.04598855190459634479,(((MbaC:0.02110501358264924021,HcaC:0.02181918126240610725)91:0.00408681173921394622,HcaD:0.01829281871149854646)57:0.00194647662170287683,(MbaB:0.02213097413924151532,MbaA:0.02151153437724588960):0.00234338759522817247)79:0.00764728513549236232)90:0.0377602);
gene31	54.25	(Osa:0.0576374,((((MbaC:0.02544091339249182279,HcaC:0.01560175195512756956)88:0.00300468104171788515,HcaD:0.02969837892893196704)64:0.00247756861606965306,MbaA:0.05683802948839708491)19:0.00047218853102404972,(OlaH:0.04273799247640664573,MbaB:0.04239115137401857497):0.00296570324873480324)46:0.0576374);
gene32	59.75	(Osa:0.0540019,((((HcaC:0.01376270264664112425,MbaC:0.01921083200026468124)87:0.00353230081722139596,HcaD:0.02129817602469402313)56:0.00142779453838231597,(MbaA:0.02683948506136686271,MbaB:0.02949027344705762790)38:0.00203046954815462978)58:0.00603932057423255293,OlaH:0.04991060535560294664):0.0540019);
gene33	62.25	(Osa:0.050928,(OlaH:0.03719627404596088927,((MbaC:0.01318843567692871803,HcaC:0.01344125991948408143)78:0.00525552123631313223,((MbaB:0.03473165223199533441,HcaD:0.01937305278330338915)75:0.00677515054846044608,MbaA:0.13910976769916080786):0.00082214705004441161)39:0.00848058814233915333)57:0.050928);
gene34	55.25	(Osa:0.0792507,(OlaH:0.02561227191185917046,(MbaA:0.02706875157535145598,(((HcaC:0.01695475141902494376,MbaB:0.02824303070842942506)46:0.00179526076451696115,MbaC:0.03479153635462642336)34:0.00000100000050002909,HcaD:0.03827643189513909444):0.00853191890876878363)71:0.00496039269615564972)70:0.0792507);
gene35	63.5	(Osa:0.0810823,(OlaH:0.07492533718825213074,((HcaC:0.02462313807248457317,MbaC:0.02107062854627617457)100:0.01473981698451834292,((MbaA:0.03838695580220345682,HcaD:0.03898988399116361941)38:0.00100933554287872644,MbaB:0.05494500464365094372):0.00215978507986303936)61:0.00437817855608619612)55:0.0810823);
gene36	61.25	(Osa:0.105024,((OlaH:0.07672466940370509247,MbaB:0.03652901472694804891)47:0.00288799695611360267,((HcaD:0.05477768766681399837,(MbaC:0.02143188713508183477,HcaC:0.02012206138538005090)96:0.01037614871558641474)67:0.00789646228266328333,MbaA:0.04102679375046572319):0.00054158354895511140)35:0.105024);
gene37	61.25	(Osa:0.102543,(OlaH:0.07206682165869729428,(MbaB:0.03204141990461262940,((MbaC:0.49733254058043557810,MbaA:0.04264860517714406246)48:0.00000100000050002909,(HcaC:0.04044987709021410915,HcaD:0.03521992541278141930):0.00628964696416707027)76:0.00525969580412479886)56:0.02883383957880413309)65:0.102543);
gene38	68.75	(Osa:0.0373243,(MbaB:0.01478115972013404993,((MbaA:0.03309404576331476805,(HcaD:0.02930394119622989346,(MbaC:0.01950779824926053910,HcaC:0.02430012782921113154)52:0.00288517232903764834)61:0.00502227811021676608)82:0.01102045443155092591,OlaH:0.04918440715202952729):0.00726602585989251110)80:0.0373243);
gene39	66.75	(Osa:0.042135,(OlaH:0.03331957956889150529,(((MbaC:0.02130223369539738232,HcaC:0.01550809381360703301)99:0.00498555859650129472,(MbaA:0.02232536411092195250,HcaD:0.02648187859276866785)35:0.00041722208506494784)51:0.00214158369713693831,MbaB:0.02083835697587586508):0.00352180019830418672)82:0.042135);
gene40	60.25	(Osa:0.0754114,(((HcaD:0.03333701572086280457,MbaA:0.03496437069762236421)39:0.00080553166201160814,(MbaB:0.03661527822782154745,OlaH:0.06823609920973298937)44:0.00262744610416660012)68:0.00424114797438182155,(HcaC:0.03119025083316520619,MbaC:0.03430964736565606660):0.00528675646937297634)90:0.0754114);
gene41	70.25	(Osa:0.0343981,(MbaA:0.01594807605128282721,(((MbaC:0.01046458728972149248,HcaC:0.01367258876850472107)95:0.00591260540516740530,HcaD:0.01879290443761607796)58:0.00295339886017400568,(MbaB:0.02685601618726314241,OlaH:0.02622385125030947048):0.00299034958568187128)76:0.00326877033503634312)52:0.0343981);
gene42	65.75	(Osa:0.0456299,(OlaH:0.04945729903089295110,((MbaA:0.01494126619970348631,(HcaD:0.02631498017764967098,MbaB:0.02119483971014541474)48:0.00346423322221249682)71:0.01216424083970356861,(HcaC:0.02924539122875282129,MbaC:0.01543062278917074932):0.00632796930261270499)49:0.02353069972059869050)95:0.0456299);
gene43	66.75	(Osa:0.0431524,(HcaD:0.02300205020164731301,((MbaB:0.02593291793822263824,((HcaC:0.01051390270846551227,MbaC:0.01508817556311306367)82:0.00258171419820524967,MbaA:0.13622952556667189405)31:0.00107070042988588812)90:0.00718887252420980991,OlaH:0.04023467476495901085):0.00361084901589746972)64:0.0431524);
gene44	61.75	(Osa:0.0417137,(((MbaB:0.02452495225396685019,MbaA:0.03310354828684233808)45:0.00253430032416780866,((MbaC:0.02068875838300262074,HcaC:0.01789481525502525927)100:0.01363466141913716873,HcaD:0.02332549559236176545)42:0.00122426877642598637)60:0.01011059470028229275,OlaH:0.03706440688110787529):0.0417137);
gene45	55	(Osa:0.0859832,(MbaB:0.05851401965604852151,(OlaH:0.05167875683432368583,((MbaA:0.05572381965742301269,HcaD:0.03675953365284855001)43:0.00485491857808584542,(MbaC:0.02608264713539588942,HcaC:0.01849528815954117403):0.00979586824749043711)88:0.00449185149887556309)61:0.00096499317309825137)28:0.0859832);
gene46	68	(Osa:0.0481222,((HcaD:0.03564119343457413519,((HcaC:0.02320441565416828458,MbaC:0.03724851874840155730)100:0.00693556491741008536,OlaH:0.04622026632464461965)67:0.00288478424448192390)54:0.00177025687619728855,(MbaB:0.06111558930257355443,MbaA:0.02091030052300056272):0.00093261264093722808)51:0.0481222);
gene47	54.5	(Osa:0.0493492,(((((HcaD:0.02734005637773614245,HcaC:0.02439519591134136148)53:0.00295193773644119748,MbaB:0.04404567433453423358)33:0.00000100000050002909,MbaA:0.03226793556653730771)43:0.00709036357917130870,MbaC:0.02344667141995564891)89:0.01900038475331205720,OlaH:0.04343155537534764549):0.0493492);
gene48	52	(Osa:0.0800784,(OlaH:0.07140222401183932144,((MbaC:0.02781524329939806181,HcaC:0.02204051406805779614)98:0.00691428774442454878,((MbaB:0.04811029542466585540,MbaA:0.03867273646208915783)47:0.00260817883732579643,HcaD:0.03249726064920101243):0.00110028582887504185)30:0.00314814946977051528)33:0.0800784);
gene49	86.25	(Osa:0.0774682,((OlaH:0.08999173758990718086,((MbaA:0.03221429373720294254,(MbaC:0.02499229277654953577,HcaC:0.02165262652495573634)95:0.00330712179017157411)88:0.00583551528522522310,HcaD:0.02994198560949824436)79:0.00584535544588130583)83:0.00535925963501656354,MbaB:0.04213878868369171776):0.0774682);
gene50	68.25	(Osa:0.0376585,(OlaH:0.03309375002371364033,((HcaD:0.06739963987387605215,MbaA:0.02407019504823924155)72:0.00006049721774937135,((HcaC:0.04082585589438088303,MbaC:0.02263355967683287895)84:0.00388212292317476233,MbaB:0.04832451228913792196):0.00393193052554340235)60:0.00715732475593404416)57:0.0376585);
gene51	73.75	(Osa:0.0560524,(OlaH:0.04942366272128891069,((HcaD:0.02668373922436038242,(MbaA:0.02238758057335960699,(MbaC:0.08849524504719157025,HcaC:0.02046451289729283099)75:0.00366677436000835888)73:0.00247525021402715886)59:0.00108225737866376993,MbaB:0.03114985522089488978):0.00640765313712019294)88:0.0560524);
gene52	51.25	(Osa:0.0271421,((MbaB:0.03918801964299124113,(HcaD:0.01782384790763688956,((HcaC:0.01822364209774388066,MbaA:0.01758068154632089208)43:0.00425089889349222500,MbaC:0.01387762141907502786)28:0.00082659383080007742)34:0.00432495363582153548)100:0.02346906467201606908,OlaH:0.04350485790139067832):0.0271421);
gene53	63	(Osa:0.0550882,(((MbaC:0.02983415755549645096,HcaC:0.02250683507971894606)99:0.01063037114418931978,(MbaB:0.04304373827510173806,(MbaA:0.03405545938661636712,HcaD:0.05046646904806205425)40:0.00000100000050002909)46:0.00237111500198995510)67:0.00732566054413525628,OlaH:0.06250162355966969174):0.0550882);
gene54	61.75	(Osa:0.0425998,(MbaB:0.03186245736115466548,(MbaA:0.03938558185644462639,((OlaH:0.04652268771124061508,(HcaC:0.02403649328544192262,MbaC:0.10305469678911957643)84:0.00705931161260494634)76:0.00584623450702291807,HcaD:0.04443039611649645532):0.00195647308929941793)31:0.00481182435713089791)56:0.0425998);
gene55	62.5	(Osa:0.0876481,(OlaH:0.06227985072015992940,(((MbaC:0.24644826363998956209,MbaA:0.02164193914837268112)50:0.00419514913970444638,HcaC:0.04121459200327117628)74:0.00384376632733908876,(MbaB:0.03758765801836125298,HcaD:0.02259031967869087193):0.00251923504609025259)42:0.02272837214185268948)84:0.0876481);
gene56	71	(Osa:0.03608,(OlaH:0.04069519570644290068,(MbaB:0.02416063889134689377,((HcaC:0.04544278759036302767,MbaC:0.02601847179902249188)41:0.00123377537061191474,(MbaA:0.01516358036720014471,HcaD:0.03708132581783622067):0.00240257897625288999)69:0.00383483662459601976)74:0.02521919464859524035)100:0.03608);
gene57	66.25	(Osa:0.0617564,((HcaD:0.03693701960728627137,(MbaA:0.03754327693905445962,(OlaH:0.06941271270109292124,MbaB:0.04564515590974895648)76:0.00283167068701488042)31:0.00093339731444161357)71:0.00374843927866942272,(HcaC:0.01984983426532770448,MbaC:0.02209554710416091958):0.00202196466308699743)87:0.0617564);
gene58	55.25	(Osa:0.0500187,(OlaH:0.04084365591991837019,(MbaA:0.04052483261804595144,(((MbaC:0.03461954088246756850,HcaC:0.57706020229737886584)56:0.02495740143496739255,HcaD:0.03678638220848862161)63:0.01197657456580853048,MbaB:0.52656025545575491087):0.00327102075088212723)34:0.01658122533916782035)68:0.0500187);
gene59	63.5	(Osa:0.049266,(MbaB:0.04153872929674309183,(((HcaD:0.03318294513685822456,MbaA:0.04302741870192910295)58:0.00277189004588911884,(HcaC:0.03973073910869902303,MbaC:0.02364305920728723698)98:0.01098657278279876678)56:0.00082807833464286463,OlaH:0.07255936299791823640):0.00647141613078405700)42:0.049266);
gene60	57	(Osa:0.0610102,((HcaC:0.01985096280115729306,MbaC:0.01739955531482972190)100:0.00586578900518169768,((OlaH:0.05735592957829514782,MbaB:0.04102310461811384257)32:0.00288258077480594687,(MbaA:0.02990515193998738788,HcaD:0.02599137817064457387):0.00205124322200365364)56:0.00211310714974667115)40:0.0610102);
gene61	63.5	(Osa:0.0329132,(((MbaB:0.02598647411835399920,(HcaD:0.01271535875115986820,OlaH:0.04261319760931336909)36:0.00000100000050002909)53:0.00303238513042603007,MbaA:0.06620613891979300336)67:0.00286170625490535712,(MbaC:0.01304442742348270630,HcaC:0.00927488371783693338):0.01700083522017740295)98:0.0329132);
gene62	62	(Osa:0.0372254,(((MbaB:0.04448592913655269321,(HcaD:0.02972413147765996452,(HcaC:0.02962167567261173376,MbaC:0.01939886377781118235)45:0.00403960446998958677)67:0.00330924185800187710)64:0.00463778480436396155,MbaA:0.03532406578905770977)72:0.00574445697553950009,OlaH:0.07103549225266651834):0.0372254);
gene63	55.75	(Osa:0.0360057,((MbaA:0.02030843229400015881,((MbaC:0.01876815522599010674,HcaC:0.01825797965705547310)49:0.00404783820313728455,(MbaB:0.02356686766700949801,HcaD:0.01910228288207651420)43:0.00281819672500452758)42:0.00000100000050002909)89:0.01185729793870622488,OlaH:0.02694993098094004488):0.0360057);
gene64	74.75	(Osa:0.0409544,((((OlaH:0.02993898497980196013,HcaD:0.02521048572920903466)80:0.00369329474321913832,(MbaC:0.01641312976741485588,HcaC:0.02307948346929487859)89:0.01084033620881222001)70:0.00229189183272268844,MbaB:0.04834014460357644732)60:0.00214873660363784722,MbaA:0.03261152818742914933):0.0409544);
gene65	56.5	(Osa:0.0330645,(MbaB:0.22751742973584632157,((MbaA:0.01968539049607105629,(OlaH:0.02741988239515068607,HcaD:0.02096929911485719000)63:0.00354324310534440265)59:0.00468716634868897915,(HcaC:0.02232482278779012244,MbaC:0.01620277742465474694):0.00497674576691174621)68:0.00506951145766265480)36:0.0330645);
gene66	85.75	(Osa:0.0425697,(MbaA:0.02576951250197160107,((MbaB:0.02321383691472341665,(MbaC:0.02110969480637384446,HcaC:0.01612759868607889155)100:0.00333754733471325251)79:0.00096191100468386124,(HcaD:0.01654570959034697836,OlaH:0.03756131970570719680):0.00054122312673867974)64:0.00494246806361328585)100:0.0425697);
gene67	73.5	(Osa:0.0254125,((MbaA:0.01714143285715056392,OlaH:0.04382159188115034021)90:0.00855993277086281729,(HcaD:0.03676544368433381366,(MbaB:0.01553363736955634157,(HcaC:0.02355522047418311116,MbaC:0.03169421076658781450):0.00579168545107659489)96:0.00186970209579095719)56:0.00139573622763147450)52:0.0254125);
gene68	72.25	(Osa:0.0927354,(((HcaD:0.05604063529199682092,(MbaC:0.04825928615805855776,HcaC:0.03012686605913835261)97:0.02186735183784345449)65:0.01102516634277498492,(OlaH:0.12647824384192693503,MbaA:0.03239435098639784766)72:0.01442945621694383465)55:0.00989118573782926495,MbaB:0.02964468801292454922):0.0927354);
gene69	65.5	(Osa:0.0425911,((MbaC:0.01241597907329695764,HcaC:0.01360056616102364203)89:0.00648126982493404686,(MbaB:0.03440256005170331394,(HcaD:0.01756999993725710460,(MbaA:0.02411964837372624487,OlaH:0.04564927484085917753):0.00313979133789050058)53:0.00187029331307652703)71:0.00097059913132162539)49:0.0425911);
gene70	75.75	(Osa:0.0934104,((HcaD:0.03892181178267643121,(HcaC:0.02712227747472797934,MbaC:0.02939178117648266753)100:0.00840122281544955322)86:0.00385058981288015530,(MbaB:0.03985311127157976918,(OlaH:0.08204939804404227932,MbaA:0.04154493840929956994):0.00474144179676817476)83:0.00255059225159221968)34:0.0934104);
gene71	53.75	(Osa:0.0611323,(OlaH:0.04759446287907558720,((HcaC:0.02588670039973076098,((HcaD:0.03348898494329595465,MbaB:0.04098070460788653252)82:0.00342809877351358053,MbaA:0.03271243994276156614)45:0.00254203226794001398)28:0.00202161481127365907,MbaC:0.02363611824206995893):0.00624347341230689981)60:0.0611323);
gene72	94.25	(Osa:0.0423021,(MbaB:0.02328847030546559241,((OlaH:0.04792630146819176762,HcaD:0.01982666183004539243)84:0.00228991916560781833,((HcaC:0.01487654961613500693,MbaC:0.01440732957539043665)97:0.00299846246345883589,MbaA:0.01730436239362438677):0.00473621026353582015)98:0.00679382376934528371)98:0.0423021);
gene73	54	(Osa:0.0907208,((MbaA:0.02930809325145561361,((HcaC:0.10849256901839759992,MbaC:0.02953302720957728250)84:0.01860945264165857205,(OlaH:0.08340601928907953599,HcaD:0.03522744377221569134)39:0.00395756796950368084)45:0.00874753817141255170)48:0.01913165890575380806,MbaB:0.08084362503072245465):0.0907208);
gene74	67.75	(Osa:0.0408505,(((MbaA:0.02144050037252935928,(MbaB:0.02314721876956270935,(MbaC:0.01625138918770353477,HcaC:0.01188782944440825926)100:0.01161091928779529533)74:0.00286841549778315934)40:0.00177201255634992978,HcaD:0.02107831304835893621)57:0.00457904127908248266,OlaH:0.04343373958185268308):0.0408505);
gene75	53	(Osa:0.0440574,(((HcaD:0.00692986060332567971,MbaA:0.24871102573113906820)66:0.00447490144012673181,OlaH:0.05321892227186249269)60:0.00577795506744050412,(MbaB:0.02566775105693323844,(MbaC:0.03172562849786800948,HcaC:0.01992957436659445469):0.00000100000050002909)30:0.00279189055986729879)56:0.0440574);
gene76	61.25	(Osa:0.027599,(HcaD:0.01863533922074343818,(MbaB:0.01515481168910625190,(((HcaC:0.01375985632776396267,MbaC:0.01534803612465226660)85:0.00487145076953630039,MbaA:0.01344124970565248149)73:0.00440492757813368881,OlaH:0.05689972006875262250):0.00307220459388658513)49:0.00503781898521742360)38:0.027599);
gene77	79	(Osa:0.0793252,((HcaD:0.03481613043445714456,MbaB:0.03357817592596328699)86:0.00580732198803900028,((MbaA:0.02657124056813959731,OlaH:0.06707473786314102626)66:0.00328611059884404647,(MbaC:0.02246610249503791165,HcaC:0.01969274096264923141):0.01137801146057604122)100:0.00187516869028942867)64:0.0793252);
gene78	73.5	(Osa:0.0223863,((MbaC:0.09277353565201545971,HcaC:0.00840765796264488288)99:0.01469028786595615206,((OlaH:0.02916021569404952246,(MbaB:0.02902804094067419280,HcaD:0.01960359354831683887)77:0.00210197255304514930)62:0.00301211446283942887,MbaA:0.02306995048844450932):0.00159607667273221898)56:0.0223863);
gene79	55.75	(Osa:0.0960675,(((MbaA:0.07167559163194611727,(MbaC:0.02619916374578364418,HcaC:0.02609606285706513040)99:0.01240543664485763489)55:0.00703511443434209818,(OlaH:0.08496470084074704554,MbaB:0.03752525073323893096)35:0.00595463588814543025)34:0.00178281211270320890,HcaD:0.04686323984866023334):0.0960675);
gene80	91.75	(Osa:0.100782,(((OlaH:0.09674784515827222764,(MbaC:0.03297706813629655564,HcaC:0.02701635908444930192)98:0.00368159850535537897)69:0.00155660471814845071,(MbaA:0.04020238021332719208,MbaB:0.05612539456747092648)100:0.03575035037008182648)100:0.00860765034821259385,HcaD:0.03175522370308193898):0.100782);
gene81	60.5	(Osa:0.0330843,(((HcaD:0.00876863093924558877,OlaH:0.02243975954677423709)71:0.00373760942716462033,(HcaC:0.01593084644863821189,MbaC:0.01528121418345911378)58:0.00404895578070990289)45:0.00000100000050002909,(MbaA:0.02782386133224281494,MbaB:0.01802832706088571338):0.00694144743906134273)68:0.0330843);
gene82	86.25	(Osa:0.0602577,(((MbaB:0.03365403180077630035,HcaD:0.04861802844862374989)71:0.00680837684313351926,(MbaC:0.03061516516125041901,(MbaA:0.03892552564070425603,HcaC:0.14313246723319331122)99:0.03830543453570106616)92:0.01443192222314652537)83:0.01572703182611171965,OlaH:0.12822319069259510704):0.0602577);
gene83	71.5	(Osa:0.0348995,(OlaH:0.06316371565426062706,((MbaA:0.03207138783949864402,(HcaD:0.03363407596037882447,(MbaC:0.02689197812027546014,HcaC:0.02394139423493066299)79:0.00608760498456939296)60:0.00380317216055212071)59:0.00299977177222675827,MbaB:0.02806817480372045259):0.01300053320642013434)88:0.0348995);
gene84	59.75	(Osa:0.0628081,(HcaD:0.01152426625934557629,(((MbaA:0.02912798343590708439,MbaB:0.02562751407800174797)44:0.00309315003200823658,(HcaC:0.01801611934784103780,MbaC:0.02542407057926067762)95:0.00342892361863343697)38:0.00130391384997707947,OlaH:0.04626251787416787997):0.01021772150474468607)62:0.0628081);
gene85	88.75	(Osa:0.0680988,((HcaD:0.06446688899035554754,(MbaB:0.03859584775559652542,(MbaA:0.03757034490908069124,OlaH:0.06996399862577090678)63:0.00256002924284177980)99:0.00725511056486549417)93:0.00477367825186433316,(HcaC:0.02330516012739542592,MbaC:0.02590752242473879502):0.01745935429625291788)100:0.0680988);
gene86	58.5	(Osa:0.0715413,(((MbaC:0.02231048984145175135,HcaC:0.02886141454960345146)95:0.00583783948958011348,(HcaD:0.03152743099560238044,(MbaA:0.04493696609204887032,MbaB:0.03929180133546095188)47:0.00447172948375390827)23:0.00197222627684432187)69:0.01334504512345952194,OlaH:0.05962358218993981523):0.0715413);
gene87	65.25	(Osa:0.0858451,(MbaA:0.02066289950654424251,(MbaB:0.02758115420430862219,(HcaD:0.05399302684049193946,((HcaC:0.02754506112191722200,MbaC:0.02454946209591974543)71:0.00565493349397383580,OlaH:0.13613731140645499162):0.00751165579532269562)70:0.00984129701550285479)74:0.00823278860286156232)46:0.0858451);
gene88	67	(Osa:0.04477,(OlaH:0.06864634532067670492,((HcaD:0.02177232645409576256,(MbaB:0.03868550014333602821,(MbaC:0.08021171293145773484,HcaC:0.01879462192453580649)95:0.01080870663057648812)60:0.00250357665038054324)51:0.00122786263385183531,MbaA:0.03020431019894654137):0.01041082994714934325)62:0.04477);
gene89	82.5	(Osa:0.0763023,((OlaH:0.06885737182634052433,(MbaC:0.03198042755465525105,(HcaD:0.06615217604464504464,(HcaC:0.05107795740337125329,MbaA:0.03658776090535438563)74:0.00675116913542663823)100:0.03738367722812668131)90:0.00722831014207721365)66:0.01937054867303040009,MbaB:0.07288832950795837151):0.0763023);
gene90	64	(Osa:0.0617166,(MbaA:0.03016188385174967818,(((OlaH:0.04756352476836159249,HcaD:0.03539087270834329058)36:0.00120013759558348964,(MbaC:0.02410120380028679329,HcaC:0.02447316330769107318)92:0.00696564348471810646)71:0.00592855673321550977,MbaB:0.04322462660041814092):0.00402847226069989392)57:0.0617166);
gene91	57.75	(Osa:0.0416086,((((HcaC:0.04682728810019039928,MbaA:0.02675215003290389720)40:0.00053513796623610673,(MbaC:0.02280827896446108172,MbaB:0.03131949836078063570)51:0.00324262228070826882)50:0.00007370014061630175,HcaD:0.11758706992626494214)90:0.01281504391621795906,OlaH:0.03916776926873447723):0.0416086);
gene92	54	(Osa:0.0654099,((((HcaD:0.02793662370879668178,MbaB:0.03669772574100885199)44:0.00246107276002691068,MbaA:0.04425322054835248431)25:0.00337866747644654120,(MbaC:0.02603918257370215969,HcaC:0.02501529772955176159)85:0.00749526240381629457)62:0.01429078646629236907,OlaH:0.04776187209723908172):0.0654099);
gene93	59.75	(Osa:5e-07,(MbaB:1.94280442657824137243,(((MbaC:0.03264043866151000034,HcaC:0.01588312287100938219)64:0.00218767314554460350,(MbaA:0.02280995506881507151,OlaH:0.04514496523737086819)49:0.00594194829738380059)41:0.00871009627470688622,HcaD:0.03785122917562775552):0.13950089050530789514)85:5e-07);
gene94	51.5	(Osa:0.0916653,(MbaB:0.04641005850096385082,(((OlaH:0.07662498289843484855,(HcaC:0.02067596004935765008,MbaC:0.02285985174567516098)99:0.01417521138733187670)37:0.00342878835100289417,MbaA:0.03705661601317276899)34:0.00158659216249001900,HcaD:0.03320960227155021066):0.00332091466924501607)36:0.0916653);
gene95	81	(Osa:0.0336725,(((HcaC:0.05339159489588598401,MbaC:0.01522893923673675556)74:0.00319892319419909799,HcaD:0.01492531284562513549)100:0.01098511174774840192,(OlaH:0.08877834355717967307,(MbaB:0.02688348237717551326,MbaA:0.02367214966675561250):0.00106181739850483205)60:0.00983478053153848293)90:0.0336725);
gene96	82	(Osa:0.0441298,((((HcaC:0.03037517736835023893,MbaC:0.03794295132242132135)100:0.01041329334950638272,HcaD:0.04675507458486179851)91:0.00968464687707588402,(MbaA:0.05140151179906213286,MbaB:0.05803125627807029230)56:0.00279816295859968171)81:0.01216536998328994826,OlaH:0.05638662340134018014):0.0441298);
gene97	50	(Osa:0.057593,((MbaC:0.02153264667339788510,(HcaD:0.22876544830500764038,(OlaH:0.03752835162490206905,(MbaA:0.00971364422334435040,MbaB:0.08287135187812146031)88:0.01066087581298283057)52:0.00338447712576255607)24:0.00430129747063860788)36:0.00883981568678173131,HcaC:0.01465244591772268262):0.057593);
gene98	67.5	(Osa:0.0456289,(OlaH:0.04036629258694485189,(MbaB:0.03485530430675250896,(((MbaC:0.02726954289457932459,HcaC:0.01865071898178514639)97:0.00368908005597147308,HcaD:0.03134708949239856102)89:0.00292396427727029161,MbaA:0.02946937338015202801):0.00108182505007949135)41:0.00208907315589527357)43:0.0456289);
gene99	58.25	(Osa:0.0594659,((MbaA:0.05297106457607617114,(((HcaC:0.02845888378733320290,MbaC:0.05007784011071560182)100:0.01963226528696207854,HcaD:0.02992985962225233956)54:0.00230283418474702640,MbaB:0.04400021391958606337)39:0.00138065915619797427)40:0.00750562653408533113,OlaH:0.09329087300979717334):0.0594659);
gene100	61	(Osa:0.0522511,(MbaA:0.02880196209868384621,(MbaB:0.13357391713768135277,(HcaC:0.19505900701230816097,((HcaD:0.01191167995486400871,OlaH:0.05037138679462151852)89:0.00801226038815290240,MbaC:0.02715012370411560086):0.00202930192146080074)47:0.00421973577231945368)38:0.00573379788182314630)70:0.0522511);
gene101	65.75	(Osa:0.0433017,(OlaH:0.03490351883281708756,((MbaB:0.01956549590723167392,(HcaC:0.02160737088651344673,MbaC:0.01795003541534111874)93:0.00521398534744414548)34:0.00108866467520059925,(MbaA:0.03365653835241390335,HcaD:0.01484697593255184141):0.00244042962674359022)51:0.00490921859829538537)85:0.0433017);
gene102	71	(Osa:0.0544704,((HcaD:0.04099795245512550396,((MbaA:0.02901923988040982713,(MbaC:0.05663095800769089860,HcaC:0.02683657215443306307)98:0.00931578105535701972)44:0.00197916253973643699,MbaB:0.04369307926755990057)46:0.00336605241227229618)96:0.01544372917594305852,OlaH:0.04079695771904649770):0.0544704);
gene103	73	(Osa:0.0894161,(((OlaH:0.10612136436573610387,(HcaD:0.04857876439633367766,(MbaC:0.02352605588146744475,HcaC:0.05059922594453106215)100:0.01235139015213095916)92:0.01207977464669407475)45:0.00407133189501767030,MbaA:0.05696026065117106713)55:0.01101871095948061749,MbaB:0.04589626836827619821):0.0894161);
gene104	63	(Osa:0.0525778,((((MbaC:0.05803490235774410450,HcaC:0.02132147931530145243)99:0.01034980093195338700,(HcaD:0.03142736121024313628,MbaA:0.02657569009165171997)45:0.00242711690728600674)34:0.00153169227598739838,OlaH:0.05934780562513081864)74:0.00910192300014600782,MbaB:0.02651781501545974473):0.0525778);
gene105	54.5	(Osa:0.0637459,(OlaH:0.06074094988411985613,((MbaB:0.05060648368171660749,((HcaC:0.02671841981708654445,MbaC:0.01415168565501218230)100:0.01991957588536781218,MbaA:0.04254953067179786941)41:0.00324589462011513853)23:0.00195834604354357079,HcaD:0.30067459057676587664):0.00988365226388373576)54:0.0637459);
gene106	88.5	(Osa:0.0538818,(((MbaB:0.04439395854169523453,(OlaH:0.10843379038811734594,HcaD:0.02600499348512243583)78:0.00681617466784667676)97:0.01458335100082500113,(HcaC:0.02783852580610362420,MbaC:0.02989273114477487489)84:0.00584394893437891957)95:0.02167896274444737481,MbaA:0.07661579639669410802):0.0538818);
gene107	79.5	(Osa:0.0744278,((HcaC:0.02195333706076096902,MbaC:0.01645129104180068774)95:0.00618216264057244638,((HcaD:0.04967011568582283682,MbaB:0.08990597733835091476)76:0.00651250136850227510,(OlaH:0.06337598014000245250,MbaA:0.03764459685018033130):0.01524795604153773333)99:0.00429719898707227495)48:0.0744278);
gene108	69	(Osa:0.0800825,((OlaH:0.09384689079741034834,(MbaB:0.06591331461106177125,MbaA:0.03028922613975270836)87:0.00728465672253022709)41:0.00331777974628582077,(HcaD:0.05332745598841312495,(HcaC:0.02923544855926251892,MbaC:0.03067218552160629746):0.00858864568205312470)100:0.00318751425796144411)48:0.0800825);
gene109	78.5	(Osa:0.0493986,((HcaD:0.01884919275261135591,(MbaB:0.02831920420926730547,(MbaA:0.02053021980759388299,(HcaC:0.01475381649859268049,MbaC:0.02153955378703656387)100:0.00750314826696522712)63:0.00181092860094254795)56:0.00186127650645347381)95:0.00670079551902826986,OlaH:0.03237963857353162722):0.0493986);
gene110	67	(Osa:0.0553781,((MbaC:0.02214379654281435628,HcaC:0.01849431688969872811)100:0.00572691922251516213,((MbaA:0.02695464747407269254,OlaH:0.05444979126282820103)58:0.00443305909157149739,(MbaB:0.03709186149764680945,HcaD:0.02745390451963673414):0.00221257678990209854)37:0.00354474162961030542)73:0.0553781);
gene111	96	(Osa:0.110123,(OlaH:0.09804830209140505404,((MbaA:0.05643016675476341532,MbaB:0.04500568084837541089)100:0.00633840950862786089,((HcaC:0.02471813293328637903,MbaC:0.02620404259786392187)100:0.01724092143314417611,HcaD:0.05842994238084958658):0.02235724354474728434)100:0.01335497462481689997)84:0.110123);
gene112	54.25	(Osa:0.0488166,((MbaA:0.03750253526661508074,(HcaD:0.03951944901692643064,OlaH:0.04526234579152065701)44:0.00217610249645147158)85:0.01724096545352499232,((MbaB:0.23588661511673922333,MbaC:0.01432799150403838394)33:0.00744168337381192167,HcaC:0.01671522895621721516):0.01486078712040098636)55:0.0488166);
gene113	82.25	(Osa:0.0655297,((MbaA:0.02349025398818187921,(((HcaC:0.02484155859439744068,MbaC:0.01989713523515105470)100:0.01088991887459848755,HcaD:0.04300237250395383404)74:0.00679301044247092225,MbaB:0.04812087979211526062)71:0.00432316191079357755)84:0.01766454144834894366,OlaH:0.04918259779378517799):0.0655297);
gene114	56.75	(Osa:0.0834191,(((HcaD:0.03776105818960816957,MbaB:0.12776274287226738191)61:0.00677060616254269738,((HcaC:0.09588593899354806716,MbaC:0.01973505342741632695)86:0.00852396685331926161,MbaA:0.04319123090569789575)37:0.00286880682192071183)43:0.01073949945688003685,OlaH:0.07811412834226934276):0.0834191);
gene115	65.75	(Osa:0.0646022,((MbaB:0.01894254370937135251,((MbaA:0.04098994167833906743,(HcaC:0.01713304509493438973,MbaC:0.01579184351210547940)91:0.01119162952474324693)46:0.00311182446417635622,HcaD:0.02443136515058502711)38:0.00245457311465275847)88:0.01837015938732492956,OlaH:0.01399447985172191759):0.0646022);
gene116	61.75	(Osa:0.0371293,(OlaH:0.05248753509702585446,((MbaB:0.01941358701317350346,(HcaC:0.01913160556925145792,MbaC:0.01197349414196269453)69:0.00415318742112508188)51:0.00563793536539602177,(MbaA:0.02082359043140444288,HcaD:0.02203037804943815126):0.00505897125975452756)76:0.00614247099501669894)51:0.0371293);
gene117	71.25	(Osa:0.0400343,((MbaB:0.02319009490849648081,((MbaC:0.01650499217303179333,HcaC:0.01384132963588114926)100:0.01266965000906270476,OlaH:0.04517430249834902822)75:0.00367509998842143436)56:0.00280767071439060392,(MbaA:0.02136901690722199654,HcaD:0.02050308331168342393):0.00055748819105113170)54:0.0400343);
gene118	72.5	(Osa:0.050817,((((MbaA:0.02780567173522190474,HcaD:0.02807419501250780700)56:0.00173763896773653317,OlaH:0.05599467536494763531)69:0.00181506314771204009,MbaB:0.03726904629532605540)65:0.00141656812696596508,(HcaC:0.01839575561460954356,MbaC:0.01999294123385319394):0.00964859360228054186)100:0.050817);
gene119	57.25	(Osa:0.0627465,((HcaC:0.08175749235383140967,MbaC:0.02545768894438313681)100:0.01455887613349988313,((MbaA:0.04614298252139283074,OlaH:0.05146399816791317333)36:0.00315365224002068460,(MbaB:0.03589021317321273996,HcaD:0.03710803080452233782):0.00645895850012466553)51:0.00245511166062156727)42:0.0627465);
gene120	83.5	(Osa:0.0538383,(OlaH:0.04802466567806515374,(MbaA:0.01664321739488028307,((MbaB:0.01915109676619570350,HcaD:0.03186959486784388118)86:0.00558641306428278150,(MbaC:0.01824387128325339127,HcaC:0.01529887700751900170):0.00583595935124601832)86:0.00264958723917077619)74:0.01328360063301088981)88:0.0538383);
gene121	73	(Osa:0.0914598,(MbaA:0.04008410404106971942,((HcaD:0.02797293418729953143,OlaH:0.10273643621195187314)78:0.00364500174457515124,((HcaC:0.03540801676035294082,MbaC:0.02619324144742423560)100:0.01126062736417426761,MbaB:0.03752657272777865094):0.00106489653791545552)55:0.00222992777834940406)59:0.0914598);
gene122	57.25	(Osa:0.0992227,(OlaH:0.04494485477218237990,((MbaB:0.05706366060369508220,MbaC:0.07203062515755649653)48:0.00730129020325205776,((HcaD:0.06526577658882878885,MbaA:0.03965728559341445691)68:0.01228932446897289081,HcaC:0.02154351902803277458):0.00000100000050002909)27:0.03456875563487667169)86:0.0992227);
gene123	91.5	(Osa:0.104944,(MbaB:0.03648274527995878924,((HcaC:0.03306086518849936373,(HcaD:0.02795897650123113642,(MbaA:0.04727900311803115430,OlaH:0.06712171761692375949)79:0.00363537069729177181)91:0.00614349734610168587)100:0.01867649774618456576,MbaC:0.03707101067614622381):0.00386875677318983214)96:0.104944);
gene124	61.75	(Osa:0.0533731,(((HcaC:0.01966591763712919813,MbaC:0.01881250737318021504)83:0.00484218110927241846,(MbaB:0.02789475336752474804,(MbaA:0.02431114590719231014,HcaD:0.03716985934625684218)48:0.00409590441411541908)31:0.00050393587070420183)85:0.01468781415624753790,OlaH:0.04074135829862308295):0.0533731);
gene125	54.25	(Osa:0.0711763,((HcaC:0.01361017851891968902,(HcaD:0.01602550078284481136,(MbaB:0.02883790718548215337,(MbaA:0.02745269085936232964,MbaC:0.12464430050231337099)58:0.01538447555972104891)42:0.00331994214750135986)29:0.00364272751378728107)88:0.02227715900135333882,OlaH:0.04412132502895675656):0.0711763);
gene126	57	(Osa:0.0654784,((((MbaA:0.03087478808526657528,(HcaC:0.06755162598889062620,OlaH:0.04097734726531578053)41:0.00376563416394720294)56:0.00280929843569910917,MbaB:0.02364184046943445389)71:0.00549255375365568458,HcaD:0.02820047452915627750)60:0.00327133286459464464,MbaC:0.02529233479786583902):0.0654784);
gene127	72.75	(Osa:0.0360918,((MbaB:0.02348756792855226025,((HcaC:0.01264026241835675135,MbaC:0.01216902900518307580)97:0.00216220219826138019,(OlaH:0.03642665409349279265,HcaD:0.01331902757474177044)66:0.00153347688853906631)78:0.00223184711861471085)50:0.00262933606096583386,MbaA:0.02454561588100040090):0.0360918);
gene128	69.75	(Osa:0.0668754,(MbaA:0.02192741723766729323,((MbaB:0.03567931493057654307,OlaH:0.05539023903555630873)49:0.00249175156380379527,(HcaD:0.03776582367599568002,(MbaC:0.02300189026278777818,HcaC:0.01957350942991314263):0.00764500750893138369)100:0.00247580661985674329)72:0.00678578072971670280)58:0.0668754);
gene129	58.75	(Osa:0.0731211,(((HcaD:0.03551632201022923013,(MbaC:0.04454357304359519293,HcaC:0.04107299089606797349)89:0.00485873867871240966)40:0.00499643504803588909,(MbaB:0.04684775930838738778,MbaA:0.03452990127451719543)59:0.00468658127728114032)47:0.01394464819682897545,OlaH:0.07336233548227179269):0.0731211);
gene130	55.25	(Osa:0.050716,((MbaB:0.02517422621967698934,(((MbaA:0.03391103523848305185,MbaC:0.02086069176178032003)35:0.00311232693320093396,HcaD:0.02103762672498556835)55:0.00353555793881840793,HcaC:0.02353090684036378624)55:0.00417262524895315248)76:0.01106198434328746136,OlaH:0.03642802382586816240):0.050716);
gene131	53.5	(Osa:0.0786769,((HcaC:0.02661069676801387437,MbaC:0.02874761548681432216)63:0.00595385047033302525,((MbaA:0.03017996143479786605,(MbaB:0.04347370017520810204,HcaD:0.09128467132950582319)51:0.00427363556548921927)51:0.00474744213140925343,OlaH:0.06789043723487231397):0.00376302624580460328)49:0.0786769);
gene132	70.25	(Osa:0.0913094,(OlaH:0.03280521508019781235,(MbaA:0.03812413330396739047,((HcaD:0.02796955107456779166,MbaB:0.04149215404138166530)59:0.00057268016440100767,(HcaC:0.02885982951083407647,MbaC:0.05159287581694540353):0.12526579925865871656)100:0.00656677778104815257)66:0.00963588192525972886)56:0.0913094);
gene133	56.75	(Osa:0.0545351,(((HcaD:0.02849779787117054375,MbaA:0.01567363939239518542)53:0.00110984866535412995,((MbaC:0.01432990722808902447,HcaC:0.02873180884221883044)89:0.00827603247995175977,MbaB:0.02831964670423071581)38:0.00134491503005349780)47:0.01035807641495556375,OlaH:0.03625997258543117718):0.0545351);
gene134	86.5	(Osa:0.0536485,((((HcaD:0.03494584307197515921,MbaB:0.03652243343366882306)94:0.00949342934052533304,MbaA:0.03045577841257295429)83:0.00734575868733841533,(HcaC:0.02242363538270187445,MbaC:0.03940931454874978257)95:0.01118762355943521067)74:0.01423008801132267902,OlaH:0.06818379078352866662):0.0536485);
gene135	59.75	(Osa:0.0336734,(MbaC:0.01075190878165286842,(HcaC:0.01648374361511045078,((HcaD:0.02006492620479999670,MbaA:0.01974410440346752171)74:0.00219189713809389217,(MbaB:0.01940790552711239847,OlaH:0.00000100000050002909):0.00275189185931633100)75:0.00273178112922698238)59:0.00000100000050002909)31:0.0336734);
gene136	74.5	(Osa:0.0725272,((HcaD:0.06210072786579558940,((OlaH:0.06360422398241147302,(MbaC:0.02129954299738647666,HcaC:0.02362579872389954094)92:0.00929185863589619687)71:0.00500595133976880578,MbaA:0.02205665086482001477)53:0.00634672128520708326)82:0.00802395635396710091,MbaB:0.02364893099335595161):0.0725272);
gene137	61.25	(Osa:0.0762111,((((HcaD:0.03472144908831445442,(HcaC:0.02727701450716371948,MbaC:0.02823361228561909603)89:0.00480669136947077351)71:0.00408943961053735185,OlaH:0.05611858039029533202)38:0.00098158321570033851,MbaA:0.02727941206547682823)47:0.00629776713300002431,MbaB:0.03715156810505177570):0.0762111);
gene138	68.75	(Osa:0.0499899,((((HcaD:0.03974446178343610941,(MbaC:0.03909944327858384111,HcaC:0.01860433796586768648)70:0.00648383185840918641)49:0.00269783888923006213,MbaB:0.03775135654627637810)67:0.00341780206184122328,MbaA:0.01291207816042916172)89:0.03606343434263556413,OlaH:0.05546878877625387866):0.0499899);
gene139	62	(Osa:0.109228,(MbaA:0.02514811867511622390,((MbaB:0.04050967936547920922,(HcaD:0.05844704482519165467,(HcaC:0.03273290123272358521,MbaC:0.02498280705723476131)100:0.01041403042131956724)62:0.00468430940570137549)48:0.00138723217343898145,OlaH:0.08826129485884273707):0.00673882671814221307)38:0.109228);
gene140	65.75	(Osa:0.0755886,((MbaA:0.03202186204456828472,HcaD:0.02545982958707663710)63:0.01236028014535973767,((MbaC:0.01615171789242158748,HcaC:0.05908351496784658430)87:0.01196925090735296258,(MbaB:0.03307137916313721004,OlaH:0.07226279732161779157):0.00627830764857190225)64:0.00542887123983835842)49:0.0755886);
gene141	59.75	(Osa:0.0911111,((HcaC:0.02925969989187289164,MbaC:0.01287631431045006478)92:0.00893261048445213000,(OlaH:0.06193996452493908539,((HcaD:0.03418544534263260465,MbaB:0.04234454179110992700)58:0.00587375366485525397,MbaA:0.03034491761197410931):0.00444131917135023088)48:0.00537869590020062342)41:0.0911111);
gene142	64	(Osa:0.0607042,(OlaH:0.05489833820494337963,(((MbaB:0.04001607218098153507,MbaA:0.03641976349080853353)63:0.00330882865068576199,HcaD:0.04596874309620484211)44:0.00209105677766692694,(HcaC:0.02219524216634939304,MbaC:0.02009782684237137323):0.01153191001481066597)100:0.00358356748696431584)49:0.0607042);
gene143	72.25	(Osa:0.0588915,(OlaH:0.02593625488798893125,(MbaB:0.01293714292450843378,(((MbaC:0.01323625959073615986,HcaC:0.01316866491148402721)98:0.00898341471586417556,HcaD:0.00639719314557481850)44:0.00382714223234107949,MbaA:0.01502459644714068503):0.00555834355049814304)86:0.00547054524566837654)61:0.0588915);
gene144	55.25	(Osa:0.0547637,(HcaD:0.02598149693636573124,((((HcaC:0.02468185754107464144,MbaC:0.01624338812418418820)86:0.00479448933590318708,OlaH:0.05453697278024568357)29:0.00061280364410433376,MbaA:0.16073238194987474192)64:0.00767785558109248655,MbaB:0.03294937069970514665):0.00419630524445677514)42:0.0547637);
gene145	64	(Osa:0.0701653,((MbaB:0.05197646539847266406,((MbaC:0.02802733275152649584,HcaC:0.03171551947740475219)100:0.01547613148138484405,MbaA:0.04200167921416548406)82:0.00342894362078807833)38:0.00178274674263801097,(OlaH:0.07573793318840349453,HcaD:0.04254242669376437358):0.00113666586466703960)36:0.0701653);
gene146	58.5	(Osa:0.0690368,(MbaB:0.02210939444502617660,((HcaC:0.02360344858290435929,(OlaH:0.05132083847950157096,HcaD:0.02768701262150556272)62:0.00805765135787347292)51:0.00428254044873508950,(MbaA:0.05863654861487769404,MbaC:0.07609737722459412879):0.00978066132147182438)86:0.00548318080390602144)35:0.0690368);
gene147	73.5	(Osa:0.0255151,(((MbaA:0.00876968369875811941,MbaB:0.00815774640504306550)92:0.00815336544662791790,HcaD:0.01936571769013374980)71:0.00266985766235935560,((MbaC:0.24851253566477440882,HcaC:0.01381917972493612937)86:0.00989377582537228489,OlaH:0.02822441671306578567):0.00425641738905370957)45:0.0255151);
gene148	70.75	(Osa:0.108202,((OlaH:0.08621269832868445893,MbaB:0.03971443915396973695)41:0.00582909936646276890,(((HcaC:0.02603067468428680101,MbaC:0.02843055074303896951)93:0.00446761769345777049,MbaA:0.04113807500802903888)82:0.00820368487660829565,HcaD:0.03719283547695029224):0.00732235069518145411)67:0.108202);
gene149	53.25	(Osa:0.0490598,(MbaB:0.03630047788185822299,(HcaD:0.02987429222228501005,((OlaH:0.05000424321489305851,(HcaC:0.02130253817912199435,MbaC:0.01801913378539260480)54:0.00148598226202927767)54:0.00121104749029634111,MbaA:0.02101820595652683157):0.00084748332012034896)37:0.00824991645504445648)68:0.0490598);
gene150	61.25	(Osa:0.0358054,(OlaH:0.04285847884509817740,(HcaD:0.11728196856600026088,(MbaC:0.00000100000050002909,(MbaA:0.33356163167442204331,(HcaC:0.01359940942031967297,MbaB:0.03683820030833246523):0.00847251338943165108)78:0.00000100000050002909)60:0.01059729219562610507)67:0.00141879388705576999)40:0.0358054);
gene151	83.25	(Osa:0.103551,(((HcaD:0.03680949168824064477,(MbaA:0.03121067065899803261,(MbaC:0.01493259971902619054,HcaC:0.01699922205366042813)70:0.00257741659500064111)91:0.00420594002149515030)78:0.00544807192958738761,MbaB:0.04194390432076407910)94:0.01659337782946544715,OlaH:0.03269839791190184974):0.103551);
gene152	51.75	(Osa:0.0365665,(MbaA:0.01748595206915357775,((HcaD:0.41405744940441518986,MbaC:0.02039178774933271890)26:0.00000100000050002909,((MbaB:0.02847178961871878189,OlaH:0.04646932946688683147)66:0.00449257303822963010,HcaC:0.01494851810415467712):0.00273079894715621023)44:0.00447591193305478356)71:0.0365665);
gene153	82	(Osa:0.0670468,((MbaA:0.03076711998813644669,(HcaD:0.04372666525732502724,(MbaB:0.03248565872648691288,(MbaC:0.01675740560678533678,HcaC:0.04916038005407121630)93:0.00487736139921828016)71:0.00123516045807428717)90:0.00420675423626802256)74:0.00307804125723255958,OlaH:0.04856997764561240410):0.0670468);
gene154	70.75	(Osa:0.125634,(MbaB:0.03637047226715160730,(HcaD:0.03103426463577686062,((OlaH:0.07299506062707608600,MbaC:0.01969767106254375830)78:0.00418754415907553711,(MbaA:0.01776250627208292993,HcaC:0.02766873419983052057):0.00176703931870875381)72:0.00477580190041934291)78:0.00598590125396387951)55:0.125634);
gene155	50.5	(Osa:0.124753,(OlaH:0.03605659210015690896,((MbaC:0.01612810096864057685,HcaC:0.01618238416201184943)100:0.00791986535510984073,((MbaA:0.01763198795683161568,HcaD:0.02703360321980354322)38:0.00196638294465528588,MbaB:0.03254971373425804421):0.00187361504045806737)38:0.00000100000050002909)26:0.124753);
gene156	57.25	(Osa:0.0457412,((((HcaD:0.04151362161375812820,(HcaC:0.01985950038124307745,MbaB:0.02028241153848484024)37:0.00155876520664140639)41:0.00260746117106891787,MbaC:0.01520259196030516666)59:0.00393732985225977994,MbaA:0.06345002856644663125)92:0.01328299697881158564,OlaH:0.03587119101880650862):0.0457412);
gene157	61	(Osa:0.131035,(MbaB:0.04615447839448583861,((((OlaH:0.13449822132894267979,MbaA:0.03841489628746901086)56:0.00774461104907605592,HcaC:0.02881309918598899678)87:0.01398605142243759293,MbaC:0.03487135506608950858)47:0.00569331224849053356,HcaD:0.04247886844688285313):0.00863199873525820338)54:0.131035);
gene158	52	(Osa:0.0583393,(OlaH:0.08309146930526649377,((MbaB:0.08177959132545450927,(MbaA:0.06575963222224925908,HcaC:0.04082869183924439649)48:0.00217965603998760598)25:0.00128592829905744589,(HcaD:0.07669900409709240474,MbaC:0.07038314779453801184):0.02986408653918408776)94:0.00468105657198617398)41:0.0583393);
gene159	65.25	(Osa:0.0981689,(OlaH:0.04032245719931101813,(((MbaB:0.07630115694744830923,MbaA:0.04457254965396954122)43:0.00692623469472721312,HcaD:0.04435357480958819487)67:0.00337362157835069398,(MbaC:0.02685453598487489921,HcaC:0.02652579206830775818):0.01067000054326334470)90:0.00885447455958894743)61:0.0981689);
gene160	62.25	(Osa:0.0426018,(((HcaC:0.02845019754574425533,MbaC:0.01886217140197948491)100:0.01052697782094937778,MbaB:0.03980826527051498087)75:0.00629741808543481194,((HcaD:0.03442436696818899911,OlaH:0.04509608172286801164)52:0.00489348189212726603,MbaA:0.03288843652759004116):0.00089329341867079549)22:0.0426018);
gene161	81	(Osa:0.0370516,((((HcaC:0.00945316008701151470,MbaC:0.01657294269229701855)100:0.00550642151015446994,MbaA:0.01640537733505620377)97:0.00500793289973999311,(MbaB:0.09268253995876231388,HcaD:0.01803983977368993005)54:0.00156898920026427914)73:0.00438142261838912403,OlaH:0.06072244519588983203):0.0370516);
gene162	66	(Osa:0.090758,((HcaD:0.04116417565324701627,((OlaH:0.06385432640826478601,(HcaC:0.02952208008287980634,MbaC:0.02875432111740847813)99:0.01666318178268841321)54:0.00297256360978202577,MbaA:0.14450975910111429901)44:0.00091647966877659236)67:0.00854257414641590961,MbaB:0.04277754818788494923):0.090758);
gene163	84	(Osa:0.0606394,((MbaA:0.02945087165737846416,(OlaH:0.04542855236164027033,HcaD:0.02176286150874665384)68:0.00120620537730913892)100:0.00664005222673554833,(MbaB:0.02845226990746920620,(MbaC:0.02177987192078014583,HcaC:0.02385185565714508307):0.00513821260342937382)97:0.00148978370152336409)71:0.0606394);
gene164	75	(Osa:0.0395475,(OlaH:0.04257968947000291549,(MbaB:0.01896611463089454760,((HcaD:0.01795486601952778899,(MbaC:0.12079658163415298022,HcaC:0.01024659600956688045)81:0.00550015863329528492)65:0.00216425267563396823,MbaA:0.02119376577257928856):0.00298843163169321439)79:0.00965731998652808940)75:0.0395475);
gene165	58.5	(Osa:0.0718447,(HcaD:0.02303150830467712989,((OlaH:0.08865588868808733924,MbaB:0.01732940323811595421)78:0.01631337912896162548,((MbaC:0.02551548528756390072,HcaC:0.03036864573866120479)71:0.00679401090886198530,MbaA:0.02609850388198907412):0.00000100000050002909)29:0.00923316525734656397)56:0.0718447);
gene166	84.75	(Osa:0.0357295,(OlaH:0.03904108420250790995,(MbaA:0.02024063158879389410,(HcaD:0.03138613114725184033,((HcaC:0.01488314647733687823,MbaC:0.01444143010348677807)74:0.00179040663955609127,MbaB:0.06627498590919600474):0.00353906468456467857)83:0.00251969506562910953)85:0.00832088239788165290)97:0.0357295);
gene167	87	(Osa:0.0597434,((HcaD:0.03352413756236743286,MbaB:0.04480190731198889498)73:0.00197906356261342035,(MbaA:0.02968298318847753178,(OlaH:0.06063582694022674052,(HcaC:0.02038840895028037892,MbaC:0.02703170247417397212):0.00650727423237435019)100:0.00076503982098770037)80:0.00558648114799738856)95:0.0597434);
gene168	71.75	(Osa:0.0657445,(MbaA:0.02377621711181525030,(((HcaC:0.01894050174831015884,MbaC:0.02539032830209349278)97:0.00911126179001909078,HcaD:0.02272377585627205834)44:0.00076128859261297816,(MbaB:0.02797392552442415706,OlaH:0.05063931400959507251):0.00553759235274584819)76:0.00397572101773955959)70:0.0657445);
gene169	55.25	(Osa:0.0698384,(((MbaA:0.04330807295881126256,MbaB:0.03859685899060784353)55:0.00365029304724008227,OlaH:0.06597668695379740877)32:0.00149455809164138935,(HcaD:0.05406822185319239832,(HcaC:0.03827967265385549822,MbaC:0.02946937803850327789):0.00309813096742935683)79:0.00287189017648218671)55:0.0698384);
gene170	58	(Osa:0.0714707,(((HcaD:0.03151252011079260645,MbaA:0.03146953400902749443)63:0.00446699303812187441,(HcaC:0.02178353975169163015,(MbaB:0.02945779318687143100,MbaC:0.02042948180236778266)52:0.00138599114498317547)41:0.00160250065102088995)76:0.01519060776326416895,OlaH:0.05174663623072885132):0.0714707);
gene171	57	(Osa:0.0833183,(MbaA:0.01945863678224225152,(OlaH:0.11227444300560301960,(MbaB:0.06099652459788779124,((HcaC:0.03251163852577963059,MbaC:0.02839717432183831713)85:0.00961553022569537098,HcaD:0.05521655034263843465):0.00516400961634549353)56:0.00363678510676108480)44:0.00762936140959692786)43:0.0833183);
gene172	52	(Osa:0.115473,((OlaH:0.06717068808767968913,MbaB:0.04686301977251846468)46:0.00722645377734931153,(HcaD:0.05306266980885498280,(MbaA:0.05433339701744301781,(MbaC:0.04345517909604424550,HcaC:0.04577776642555098086):0.00318165390956446845)62:0.00713583468715129482)68:0.00259716426593306496)32:0.115473);
gene173	53	(Osa:0.0491294,(((MbaB:0.03311025760669365769,HcaD:0.02056618950927397577)37:0.00322521743946836865,(MbaA:0.01938372038211549908,(MbaC:0.04151311147553665704,HcaC:0.01013160931964590672)62:0.00139528286262058702)28:0.00133136313674776536)85:0.01275054823836752234,OlaH:0.03824401838244061158):0.0491294);
gene174	96	(Osa:0.0470442,((MbaB:0.02942770019580002658,HcaD:0.02994997065587150925)99:0.00560440071600357397,(OlaH:0.05275054059839407589,(MbaA:0.02854382356603853491,(MbaC:0.01597725309858016515,HcaC:0.02267047020463432844):0.00368788898476716306)93:0.00246878243271049166)93:0.00843578852117064099)99:0.0470442);
gene175	65.5	(Osa:0.0708981,(OlaH:0.04268464682960400325,((MbaB:0.18647365355511594243,(HcaD:0.02470872794323182922,(MbaC:0.01631550209075476390,HcaC:0.02272815711219657378)99:0.00864274423081456619)38:0.00178291023831459068)41:0.00137669948115688094,MbaA:0.02652824171684547289):0.01854507195035394462)84:0.0708981);
gene176	60.5	(Osa:0.0689299,((MbaC:0.02330630201785801811,HcaC:0.02703483755093022065)89:0.00892685198990447043,(((OlaH:0.09543624507297641946,MbaB:0.05049027032043484908)54:0.00246285561216319591,MbaA:0.08624661387390250566)62:0.00841718887969881806,HcaD:0.03568609489540950502):0.00162590531155940238)37:0.0689299);
gene177	60	(Osa:0.0414793,(MbaB:0.02135758556459953911,(HcaD:0.03114879856872608196,((HcaC:0.01411132707206006268,(OlaH:0.02743454271978145245,MbaC:0.04224065674180314117)55:0.00511582349954559697)50:0.00000100000050002909,MbaA:0.02745617623049198888):0.00341767415931194547)52:0.00614989258507359169)83:0.0414793);
gene178	52.5	(Osa:0.0709822,((HcaC:0.03885853646425139335,MbaC:0.04267121730227986520)30:0.00247450987402297266,(OlaH:0.06024453807611118011,(MbaA:0.02890268784593243850,(MbaB:0.02848075382072975947,HcaD:0.03928662579515022901):0.00626033395533519450)89:0.00292995053898157136)56:0.00302207572897519351)35:0.0709822);
gene179	62.5	(Osa:0.0450252,(OlaH:0.02324266432536130009,((MbaB:0.02806911603828246907,HcaD:0.03119388047396144323)44:0.00196513269192442972,((MbaC:0.02565382140964179297,HcaC:0.01123773727671376066)74:0.00321885085468876864,MbaA:0.02234637117448089530):0.00206032013120306407)49:0.00938782605241164463)83:0.0450252);
gene180	64.25	(Osa:0.0781301,(MbaC:0.01201345102799072743,(HcaC:0.04090547140960049122,((MbaB:0.02763189237947272572,(HcaD:0.02551741977774714745,MbaA:0.02730085305257441350)77:0.00780649659827771514)53:0.00401358992847674137,OlaH:0.12300465875666695414):0.00551498416027995739)64:0.00385169187492004133)63:0.0781301);
gene181	66.25	(Osa:0.0655961,(OlaH:0.04676896395672376638,(MbaB:0.03651038287340055422,((HcaC:0.01473126781897301195,MbaC:0.01804930053217691094)97:0.00542730136202323500,(MbaA:0.02835551543087342849,HcaD:0.02589418974473484125):0.00000100000050002909)60:0.00000100000050002909)53:0.00513918581274451589)55:0.0655961);
gene182	69.75	(Osa:0.0411086,(OlaH:0.05183510406767102840,((MbaC:0.01895252891703152684,(MbaB:0.02514503987798579268,HcaD:0.03915275470550600573)94:0.00960221573362515964)37:0.00382129533331575450,(MbaA:0.02443544154284241904,HcaC:0.02230975506822008986):0.00519973109001157022)83:0.01787129791205599796)65:0.0411086);
gene183	60.5	(Osa:0.0916582,((((MbaB:0.03500611581558768504,MbaA:0.03999289491845981620)78:0.00606909374624039263,OlaH:0.05696090635260604718)19:0.00171934403346377476,HcaD:0.03089950014033420247)45:0.00738424154014585832,(HcaC:0.05891498870702135959,MbaC:0.01981691714837619314):0.01417028591392847751)100:0.0916582);
gene184	55.75	(Osa:0.0743889,(OlaH:0.05113599851331400437,(MbaB:0.04583700695702377231,(MbaA:0.03841411541677738212,(HcaD:0.03969071072670071060,(MbaC:0.02009359573269278026,HcaC:0.03159872260597428734):0.01380899368652906481)97:0.00339624289011412070)48:0.00000100000050002909)26:0.01639006854843578359)52:0.0743889);
gene185	53.5	(Osa:0.0979346,(((MbaC:0.02931625141718949973,HcaC:0.02451062093575375606)65:0.00507838520233954913,(OlaH:0.03403564095347544338,(HcaD:0.04004728320129990332,MbaB:0.04693051180586919197)50:0.00576474205955453643)59:0.00445654766966515140)40:0.00448639224110404088,MbaA:0.02832165986905257546):0.0979346);
gene186	76.25	(Osa:0.0911191,(OlaH:0.03963395880463511239,(MbaB:0.04370540815243775801,(((HcaC:0.02042948832022714600,MbaC:0.01499691203615344942)88:0.01066495380644084424,HcaD:0.03754781504623732474)44:0.00381489503189506645,MbaA:0.03448970207190675541):0.00642761482602600010)78:0.01258713065377927223)95:0.0911191);
gene187	59.25	(Osa:0.0464432,(OlaH:0.04812902653905574979,((HcaD:0.02258805666569569867,(MbaB:0.02804629214111529351,MbaA:0.02318740303687603227)72:0.00308279663388614372)34:0.00213160002138621353,(MbaC:0.03580197603739967288,HcaC:0.01773656092255608205):0.00448530014849146674)90:0.00456936899970507120)41:0.0464432);
gene188	63.75	(Osa:0.0409452,(MbaB:0.02110291589784675861,(OlaH:0.05318152771182254462,((HcaC:0.02370401566938754034,MbaA:0.02790623997977850074)56:0.00297100870671567624,(MbaC:0.02794063960011822570,HcaD:0.03504302570512878717):0.00636941322391917919)72:0.00172686317543927089)53:0.00432153875904158543)74:0.0409452);
gene189	84.25	(Osa:0.052164,((OlaH:0.06770482004877251270,(HcaD:0.02766648035110338272,MbaA:0.03549914777986600684)72:0.00447724989267843810)83:0.00284799241384661728,(HcaC:0.02655407943242133265,(MbaC:0.02868305991514757264,MbaB:0.04039211962125971445):0.01080313957298360480)99:0.00342355329567297761)83:0.052164);
gene190	71.25	(Osa:0.0565888,((MbaB:0.03021771087943376718,(HcaD:0.03820805392660210631,(MbaA:0.19935004691427204992,(MbaC:0.03602797423325029141,HcaC:0.01526592135581623932)94:0.00474760900181668468)79:0.00684037042722177632)50:0.00653323565352284270)62:0.01999866017695179146,OlaH:0.10250317926151673864):0.0565888);
gene191	50.25	(Osa:0.0453726,(MbaB:0.03010600234690088625,((((OlaH:0.04820044100681106919,HcaC:0.02418112656209754630)28:0.00174220352984439763,MbaC:0.01602866162368705646)42:0.00132734124312150676,MbaA:0.18272421181125805822)57:0.00185440861298026408,HcaD:0.03232457712662183125):0.00527704195404967141)74:0.0453726);
gene192	73	(Osa:0.041155,(((MbaA:0.03611538921131043217,(HcaD:0.04945478893137066068,MbaB:0.02134066376376043961)57:0.00307010389370411313)85:0.00321706399843116071,(MbaC:0.00763513616945338518,HcaC:0.02223032939102580208)78:0.00591133543210720352)72:0.01367723732776907584,OlaH:0.04344716676018193363):0.041155);
gene193	57.5	(Osa:0.0423234,(((HcaC:0.02023843464084798191,MbaC:0.01306743985226061118)96:0.00571623878620130480,((HcaD:0.01837980150870158549,MbaB:0.02349199664587242609)45:0.00200553991527014372,OlaH:0.03535717374194189550)33:0.00100200783861530813)56:0.00708724831047606325,MbaA:0.01398005466351210681):0.0423234);
gene194	70.5	(Osa:0.0207088,(MbaB:0.00933846199786850413,((OlaH:0.03749977063288004175,MbaA:0.01479379523230663594)81:0.00852694603027222969,((MbaC:0.01184330346682296690,HcaD:0.12625755507186078863)50:0.00000100000050002909,HcaC:0.02193749857758633265):0.00278759349383778370)66:0.00701970519384799343)85:0.0207088);
gene195	62.25	(Osa:0.107739,(OlaH:0.04434629306652722314,(MbaA:0.02759604497813017768,(HcaD:0.02665637853132933957,((MbaC:0.01759412000893954137,HcaC:0.01934455629888227890)99:0.00753692311459486404,MbaB:0.02435025407309383133):0.00099628032278818528)23:0.00294935082292289681)37:0.01084429070560915392)90:0.107739);
gene196	72.5	(Osa:0.038018,(OlaH:0.04105166700547826369,((MbaA:0.02323843355592462162,((MbaC:0.02587099561819489885,HcaC:0.02005714617498801158)67:0.00421396946936058916,HcaD:0.02350482468562097721)47:0.00000100000050002909)77:0.00468527310568160257,MbaB:0.02532637659358091126):0.01500177705372899607)99:0.038018);
gene197	62.75	(Osa:0.134539,(OlaH:0.11543634667068616850,((MbaA:0.05442426633136798059,MbaB:0.09342120532977270242)39:0.00000100000050002909,((HcaC:0.03129144176922631082,MbaC:0.02736826621325185241)93:0.01038716066194314558,HcaD:0.07761160157456332975):0.00510343768622691530)59:0.02660710865766543684)60:0.134539);
gene198	74	(Osa:0.0390255,(OlaH:0.05767371869410615332,((HcaC:0.03500562717905037619,MbaC:0.03086589364682077244)97:0.00713205146809673795,((MbaB:0.03902374211345283062,MbaA:0.03356228633645810810)53:0.00139652947160715728,HcaD:0.03220058695532214410):0.00160380663400432619)54:0.01738020248514401608)92:0.0390255);
gene199	75	(Osa:0.044477,((((MbaC:0.01742141596110618335,HcaC:0.02461674508445085494)96:0.00293802605225867682,HcaD:0.01834678761047522921)94:0.00275777800666779935,MbaA:0.02890818110958510295)66:0.00261900401593576776,(MbaB:0.02228054479063746457,OlaH:0.04883542648693623561):0.00037315914365929716)44:0.044477);
gene200	62.5	(Osa:0.162066,(OlaH:0.07901338304182561889,(((HcaC:0.00836878566005225082,MbaC:0.02761631816805212858)62:0.00928466407553379600,(HcaD:0.05083792857072003124,MbaA:0.02645489782366435699)75:0.02299867645690494011)65:0.02348004877072844276,MbaB:0.05396860515866359898):0.03508448686796462185)48:0.162066);
gene201	50.5	(Osa:0.0453355,(MbaA:0.02379448413610681795,((((MbaB:0.03879642479850466119,HcaD:0.02476313769438861362)34:0.00159489662521632440,HcaC:0.03525745371161913277)41:0.00262921414809607398,MbaC:0.04089573616042509879)69:0.00295224632630818181,OlaH:0.04579413629180130452):0.00441978007031271908)58:0.0453355);
gene202	56.75	(Osa:0.05537,(((MbaC:0.02411716907504931479,HcaC:0.05283593706022676750)76:0.00938884509802382153,(MbaA:0.02800353895992853046,(OlaH:0.04758017828472066446,MbaB:0.09066887446145761864)41:0.00946685681877052626)25:0.00194190299165225349)85:0.01721265715742558919,HcaD:0.02142645227210306091):0.05537);
gene203	60.25	(Osa:0.0720613,(((HcaC:0.03126593769745705104,MbaC:0.02564021813218091486)97:0.00806160778358092078,(MbaA:0.02832878348945956637,(HcaD:0.04934973935461584027,MbaB:0.05038623043804246054)68:0.01054135661043880887)38:0.00254396878723659294)38:0.00850980710648284455,OlaH:0.06003199667280996465):0.0720613);
gene204	65.75	(Osa:0.0819687,(MbaB:0.03887649014661850172,(OlaH:0.08210744411355408445,(HcaD:0.03644222174879315629,(MbaA:0.03110799623104971642,(MbaC:0.02029428522816345212,HcaC:0.02013432727687947468):0.01146663671491535488)97:0.00333818947060186052)59:0.00394810227692068277)45:0.00731413753183499625)62:0.0819687);
gene205	64	(Osa:0.0318657,(OlaH:0.03561450896320852294,((MbaB:0.01789354622583746307,((HcaC:0.04611157496799869054,MbaA:0.02101454847374083224)39:0.00135684656680756452,MbaC:0.15720025454464492398)68:0.00085273127131884686)73:0.00420974574779735614,HcaD:0.02451802737791224790):0.01023363567306671308)76:0.0318657);
gene206	73.5	(Osa:0.0859432,(((MbaB:0.04542079529396782223,(HcaC:0.01414877922348228845,MbaC:0.02118475494367843409)100:0.01814997899542812598)58:0.00764483868544346950,(OlaH:0.07148738976751964347,HcaD:0.02936709356871009674)52:0.00213487517412761472)84:0.01450964469739897920,MbaA:0.03496560942065442962):0.0859432);
gene207	63.75	(Osa:0.111683,(MbaB:0.04290787778185375934,((MbaC:0.04469329603991675781,(MbaA:0.01562558501310387996,HcaC:0.03122043728093943857)61:0.00108005039102984906)89:0.00760861586434912439,(HcaD:0.03383787994555914613,OlaH:0.10037548692047765231):0.00717955651257360435)60:0.00125298615471085392)45:0.111683);
gene208	70.5	(Osa:0.0282534,(HcaD:0.01649012270485388648,(((MbaC:0.00375963928538659928,HcaC:0.00721543426413989285)100:0.03592768866617995077,(MbaA:0.11695552127317529467,OlaH:0.02863036101682171070)77:0.01127737945445570801)74:0.01155707331903711201,MbaB:0.15249230456464185623):0.00000100000050002909)31:0.0282534);
gene209	67	(Osa:0.0521849,((MbaA:0.03533661955627705881,(((MbaC:0.02049299049570853584,HcaC:0.02255300461840871809)99:0.00703167519994634446,OlaH:0.06429328487038528384)37:0.00045929757543545927,HcaD:0.02776873659525674193)36:0.00043275550573678432)96:0.01176241293479167623,MbaB:0.04060632039661801751):0.0521849);
gene210	83.75	(Osa:0.0808377,((MbaA:0.03001854047778674053,(MbaB:0.07769270126795307929,(HcaD:0.03210662472805195927,(MbaC:0.01887606801545417892,HcaC:0.02395266009081060618)84:0.00531914479868172193)99:0.00651122298178566199)78:0.00221668630383650526)74:0.00738040262983578020,OlaH:0.05471980544094076637):0.0808377);
gene211	60.75	(Osa:0.056426,(MbaB:0.02627267207510841640,((MbaC:0.03578179873950133177,HcaC:0.01735096508129178525)100:0.02094567584740708935,((MbaA:0.03140284777253174453,HcaD:0.03365203407946166375)58:0.00390239926335624434,OlaH:0.04760990678462910519):0.00254185419030467184)48:0.00269431813465751194)37:0.056426);
gene212	61.5	(Osa:0.0495794,(MbaA:0.01981081845292911869,((OlaH:0.05284180621692118746,(MbaB:0.05939115755854805501,HcaD:0.01875741194893090422)52:0.00193572988944047089)48:0.00249493113245493128,(HcaC:0.02013531324113052717,MbaC:0.02469944278650287178):0.00751939462169369695)97:0.00230953576847922094)49:0.0495794);
gene213	85	(Osa:0.0739078,(OlaH:0.07795220238469040275,((HcaD:0.05356903144881079021,MbaB:0.04659901683635273711)94:0.01108869007388086671,((MbaC:0.02185305842609183008,HcaC:0.02214878328350830539)80:0.00672432084649286430,MbaA:0.03586474573545771899):0.00885897615119596825)85:0.00000100000050002909)81:0.0739078);
gene214	53.75	(Osa:0.0896292,(HcaC:0.03017928826023656697,(MbaA:0.03905239934424070691,((HcaD:0.03601838801890869246,MbaB:0.03096779056633081409)60:0.00153386394731108407,(MbaC:0.03221858657075218901,OlaH:0.06798276585391575810):0.00641855134632222154)59:0.00233017923870388862)57:0.00447850541013077204)39:0.0896292);
gene215	57.25	(Osa:0.0485484,(OlaH:0.03532506130143638068,(MbaA:0.03362901123802607833,((HcaD:0.05561878850419858800,MbaB:0.02887401648575599680)47:0.00788176835089657649,(HcaC:0.02143860371278190693,MbaC:0.02740639331695733996):0.00000100000050002909)64:0.00329416718787086359)43:0.00507282811886377270)75:0.0485484);
gene216	72.25	(Osa:0.0565786,(OlaH:0.06615683123825835676,(((HcaD:0.02628413013237997434,MbaB:0.02896137752314427438)46:0.00252979806901564193,(HcaC:0.02320579435971410406,MbaC:0.02080659020652058863)100:0.00718767614590230895)55:0.00468831397268541870,MbaA:0.02503856786228909545):0.00831729207921171575)88:0.0565786);
gene217	69.75	(Osa:0.052535,(HcaD:0.04144188687056128695,(MbaA:0.04086146872910771666,((MbaB:0.02888611837035393384,OlaH:0.06249796909438953135)75:0.01205107905018955664,(MbaC:0.02097885329389077153,HcaC:0.03260912955158593030):0.00466333477052829036)82:0.00575080961252088206)61:0.00971451747177152179)61:0.052535);
gene218	77.25	(Osa:0.033113,(OlaH:0.04806807776138084798,((MbaA:0.04652932189274661817,(MbaC:0.00706856586532886560,HcaC:0.01812891816437878223)84:0.00866079663593285337)78:0.00301241178725132489,(MbaB:0.01183937583007228442,HcaD:0.01902880140906853049):0.00803878568691545822)62:0.01340538177724569756)85:0.033113);
gene219	50.5	(Osa:0.0415921,((OlaH:0.04421534775996036060,(HcaC:0.06901928573843627013,MbaC:0.02688908989914814973)83:0.00511896187497170446)36:0.00336341381261452341,(MbaB:0.03993815187774332059,(HcaD:0.02965460296472119742,MbaA:0.03905580169003865232):0.00268896380910963254)39:0.00066689422290909040)44:0.0415921);
gene220	68.5	(Osa:0.0566804,(((OlaH:0.07439546041096864459,(MbaC:0.01722467487325979318,HcaC:0.01827576602806765815)100:0.01175107053211274337)68:0.00425174831992127401,(HcaD:0.02700584439535915621,MbaB:0.03456667982655035193)41:0.00195669193949752230)65:0.00968356066414613297,MbaA:0.03226160207696601723):0.0566804);
gene221	58.75	(Osa:0.0443637,(HcaD:0.01469812716846299189,((OlaH:0.02982475388995644086,MbaC:0.01707285403395606208)64:0.00399518568094976278,(MbaB:0.01334683772500801571,(HcaC:0.00893987079062807423,MbaA:0.01353357553207022897):0.00138708949827523269)83:0.00000100000050002909)37:0.00324846246082452451)51:0.0443637);
gene222	63	(Osa:0.0363623,(OlaH:0.05290181307376273789,((HcaD:0.02023821841647834019,(MbaC:0.01718724573804247813,HcaC:0.01451063909352594446)51:0.00165955762356935249)56:0.00156852434465927374,(MbaA:0.02082835438602931646,MbaB:0.02034956121260460618):0.00239098512133217866)52:0.00967095141135053231)93:0.0363623);
gene223	53.5	(Osa:0.0806135,(OlaH:0.06234260287004230600,(((MbaC:0.01729500298711382153,HcaC:0.02316884186950952940)93:0.01038304381001028086,HcaD:0.03776006658365092111)32:0.00219521171573766865,(MbaA:0.16904136377640641142,MbaB:0.03813186045646928951):0.00312456230721256962)50:0.01125920960012012986)39:0.0806135);
gene224	65.25	(Osa:0.0438192,(OlaH:0.04088181040049283094,(((MbaC:0.01683005130165611193,HcaC:0.01648932192686822576)97:0.00716762815953123945,(MbaB:0.01893006573258896805,HcaD:0.02421120714512619773)62:0.00386399716150264598)50:0.00336624247488816327,MbaA:0.03894603272199408800):0.00861503278925174198)52:0.0438192);
gene225	72.25	(Osa:0.0521551,(((MbaB:0.04299991065489515429,(MbaA:0.03214265892986328810,(MbaC:0.02518710977645811575,HcaC:0.02284959749953613395)98:0.00833885791893017835)49:0.00441594690495465680)42:0.00014929491380428038,HcaD:0.03315349552997246679)100:0.02353258908108796579,OlaH:0.04275648823096114132):0.0521551);
gene226	74.75	(Osa:0.0146689,((MbaA:0.03861791514015756877,((HcaD:0.02521148437989138499,(MbaC:0.01455877155587667789,HcaC:0.02885597472263577365)92:0.00857511722276521962)63:0.00197671067457440112,MbaB:0.04255719390355289233)51:0.00210933830832460596)93:0.00818721890964515912,OlaH:0.02912311160431746773):0.0146689);
gene227	54.5	(Osa:0.0743237,(MbaA:0.02864122904004428802,((OlaH:0.04455938662029931829,((HcaC:0.01873137823558671672,MbaC:0.01866068934280403629)86:0.00693894654447479303,MbaB:0.02650819854683276328)40:0.00514876441572147559)50:0.00640234175677394015,HcaD:0.03018065606347065249):0.00441259613766739524)42:0.0743237);
gene228	73.25	(Osa:0.0950855,(((MbaC:0.02501901663120267155,HcaC:0.01924977793471385062)98:0.00457607635306515100,(HcaD:0.02250978546472966538,(MbaB:0.03664081043068120880,MbaA:0.03458047471591335631)52:0.00255208065321967277)44:0.00117701257084004392)99:0.02884909655922623245,OlaH:0.07264909173641406759):0.0950855);
gene229	64.25	(Osa:0.0515129,(((MbaC:0.03015140793861230753,HcaC:0.03930453907403146097)90:0.01132248295832313963,(MbaA:0.03879389738610623806,HcaD:0.05197863681879569958)85:0.01767199290867936187)35:0.00541788650310241066,(OlaH:0.06733853375548592979,MbaB:0.05967293395082189089):0.00438691156158658828)47:0.0515129);
gene230	55.5	(Osa:0.0772851,(((((MbaC:0.00905407362271794941,MbaA:0.03222526088044188469)41:0.00000100000050002909,HcaC:0.00452001834050700865)37:0.00000100000050002909,HcaD:0.02289815151284590664)85:0.00475478692956981478,MbaB:0.07653091853886971607)59:0.01116593467294456875,OlaH:0.05633922088876387041):0.0772851);
gene231	69	(Osa:0.0663617,(MbaB:0.00000100000050002909,(((MbaA:0.10748937014209812568,(MbaC:0.02508263767369993749,HcaC:0.05571506233437294175)79:0.00769242454298332216)70:0.00000100000050002909,HcaD:0.04991813944838222744)67:0.00830489662761382287,OlaH:0.05512090396890841071):0.00775519768258086349)60:0.0663617);
gene232	58.5	(Osa:0.035793,(OlaH:0.07003857072843011622,(MbaA:0.00640869655844823489,(HcaD:0.01229480969714164852,((MbaC:0.00780022510668609056,HcaC:0.00784659388363611633)96:0.00583313842741879206,MbaB:0.03001167555976663390):0.00649503351155062813)35:0.00448047758801448006)35:0.01922183986180839646)68:0.035793);
gene233	71	(Osa:0.0321438,(OlaH:0.02598043618704672791,(MbaA:0.01988052398580531996,(HcaD:0.02597050602406878600,((HcaC:0.01866454640938632059,MbaC:0.02593444925036458848)72:0.00431134999249328625,MbaB:0.02102793297715229923):0.00658651152937137895)84:0.00101940727025334396)46:0.01158566111042393099)82:0.0321438);
gene234	58.5	(Osa:0.040889,((OlaH:0.05626911705229482169,MbaB:0.04728936864614397689)89:0.01098317723558423810,((MbaC:0.03891456056005578035,(HcaD:0.02625536906553046362,HcaC:0.02484288316703274144)53:0.00373880887990433834)30:0.00217569677880390241,MbaA:0.04222659221491557174):0.00700359330563763999)62:0.040889);
gene235	74.25	(Osa:0.0645524,(MbaA:0.01733395797139477418,((HcaC:0.02039268282468927052,MbaC:0.01351075655845858196)98:0.02341301488344834855,(HcaD:0.00412591654325607585,(OlaH:0.04370745538759194387,MbaB:0.03795602722834535980):0.00008813659308326839)80:0.00784629236816735721)71:0.00362419297959216393)48:0.0645524);
gene236	55.75	(Osa:0.037603,(OlaH:0.03862875066695996285,((HcaD:0.02442040637767575392,MbaA:0.02288009572917737780)20:0.00068245763203248107,(MbaB:0.03111414960933113483,(HcaC:0.01169531468284371219,MbaC:0.01694186255591403553):0.00469581279007289833)88:0.00219367803728479733)48:0.00887071707150063372)67:0.037603);
gene237	71.75	(Osa:0.0929528,((OlaH:0.04460892640630590572,((HcaC:0.02853775977343813580,MbaC:0.01762473375541421736)100:0.00508376891644130979,HcaD:0.02226341532175836815)57:0.00207800448303237543)92:0.00445518574559512857,(MbaB:0.03254512985920943874,MbaA:0.02945816816975235786):0.00062199857582739663)38:0.0929528);
gene238	86	(Osa:0.04189,(((MbaC:0.01844594542311693217,(MbaA:0.01754945579632689878,MbaB:0.02130313613382425059)86:0.00454230462629336921)100:0.04543448043412547099,(HcaC:0.01277319479239344760,HcaD:0.02140545124263128207)60:0.00157158471007043409)98:0.00915788088081741919,OlaH:0.03754476939213617637):0.04189);
gene239	68	(Osa:0.0696214,((HcaD:0.36710567586465242540,(MbaA:0.03809674238568190596,(MbaC:0.03087996353737971003,HcaC:0.02621772598608445443)72:0.00521696491006964219)75:0.01191589763321132707)65:0.01981056147868331604,(MbaB:0.03618193315898123735,OlaH:0.10984441787961166104):0.01779977959981761740)60:0.0696214);
gene240	60	(Osa:0.238745,(OlaH:0.06692136651798107072,(((HcaC:0.02001919526611032826,MbaC:0.01631596930683906765)55:0.01120778194492347973,(MbaB:0.01549865459953005814,MbaA:0.02860531245895096483)72:0.00030020560599145981)57:0.03446318470406823514,HcaD:0.05832278966301358142):0.05050844343381404727)56:0.238745);
gene241	56.75	(Osa:0.10826,((HcaC:0.03539702987393478911,MbaC:0.02991716532249818344)99:0.01278421957992638587,(OlaH:0.08611215331909483073,((HcaD:0.21131791069955391249,MbaB:0.03561039478301716854)40:0.00246111196163031898,MbaA:0.04477962070758411545):0.00199233864843245375)38:0.00631837991243193887)50:0.10826);
gene242	53.5	(Osa:0.0479385,((OlaH:0.05611873699106881275,MbaA:0.01305282468893669001)32:0.00678780911101412032,((MbaC:0.02243188453826456402,HcaC:0.00698433417318847748)65:0.00515715484512787540,(MbaB:0.02116628405399607546,HcaD:0.01680092029956890484):0.00333373875156850203)69:0.00292286519862960600)48:0.0479385);
gene243	80.25	(Osa:0.074692,((OlaH:0.07633905340636901182,((HcaC:0.02096345465532029398,MbaC:0.01194314400329625318)87:0.00393912366177409396,HcaD:0.05549498360977603989)73:0.00821190152897132743)75:0.00801452397191401364,(MbaB:0.04329191359140345530,MbaA:0.02597030655549304595):0.00603522530209958576)86:0.074692);
gene244	71	(Osa:0.188353,(OlaH:0.05759753447470421228,(HcaD:0.07921267281441411734,((MbaC:0.02003449910825023592,HcaC:0.03316097670498998479)97:0.02342266167373130079,(MbaB:0.03596472866803578083,MbaA:0.04918209345870579174):0.01059912209174508797)51:0.01056663078528739114)65:0.02230091964758200429)71:0.188353);
gene245	71.5	(Osa:0.0497158,((HcaD:0.06847275777135745922,MbaB:0.02792496462074103847)51:0.00000100000050002909,((MbaA:0.01967906345273234825,(MbaC:0.06422572884897162493,HcaC:0.02783423521763516914)97:0.00991915949205105993)48:0.00073953175256968938,OlaH:0.06024975399389920910):0.01128375575669231766)90:0.0497158);
gene246	50.5	(Osa:0.02731,(((HcaD:0.02937363276947696153,((MbaC:0.02609826255294302871,HcaC:0.01893344828828377735)74:0.00782993673630727471,MbaA:0.46287355203597740916)12:0.00000100000050002909)33:0.00283307284117174278,MbaB:0.03316709499659228899)83:0.02324922769231531697,OlaH:0.04183558913064773510):0.02731);
gene247	65.5	(Osa:0.0453286,((MbaB:0.04507638502471686404,(((HcaC:0.02673123504509235943,MbaC:0.02355285058950743957)100:0.01617361384475778097,MbaA:0.02809917467297985694)65:0.00345908518098244451,HcaD:0.05374450007188847495)35:0.00106986695806271298)62:0.01433759182289671280,OlaH:0.06110128580946942028):0.0453286);
gene248	51.5	(Osa:1.13501,(((MbaA:0.03315223871313330295,OlaH:0.05543876625411481990)51:0.00000100000050002909,((HcaC:0.03970570509308907897,MbaC:0.02280642672021731404)69:0.00700770587823524010,MbaB:0.04072331970366219883)52:0.00690544188183263123)34:0.01023350227913993188,HcaD:0.05182735966684063472):1.13501);
gene249	71.75	(Osa:0.0515158,((HcaD:0.02244447560817464798,((HcaC:0.01206454902577409720,MbaC:0.01844548229456596453)100:0.00407648380643224530,OlaH:0.05624390891897589756)56:0.00227233444541115369)72:0.00208800422069326756,(MbaB:0.02649529372131565613,MbaA:0.02333893582439467221):0.00257400685297317364)59:0.0515158);
gene250	59.25	(Osa:0.0345475,(MbaB:0.07968211550753857841,((HcaC:0.01497203991909175184,MbaC:0.01202713226709442237)73:0.00305478347324845663,((OlaH:0.01801704858028742653,HcaD:0.03692347755644349167)60:0.00293387017814411132,MbaA:0.01804632643250129662):0.00274681970012160843)57:0.00000100000050002909)47:0.0345475);
gene251	56.75	(Osa:0.0434827,(MbaB:0.03924318203497328267,((((HcaC:0.01990725710593543515,MbaC:0.02279552063135128689)100:0.00883477188060872304,OlaH:0.05222091057337688302)81:0.00602865941152464294,MbaA:0.05229376273486902732)16:0.00000100000050002909,HcaD:0.03894471718736498833):0.00506395065875876738)30:0.0434827);
gene252	68.75	(Osa:0.0533133,((OlaH:0.05719820294646447978,(HcaD:0.07161810197017501323,MbaB:0.03018546162315542333)61:0.00177566928659640645)63:0.00612471598896873175,((HcaC:0.03375309006171282877,MbaC:0.01813448977565779857)100:0.02047910350330771345,MbaA:0.04662934243303294007):0.00468680272086941224)51:0.0533133);
gene253	60	(Osa:0.0608524,(OlaH:0.05587511920732986248,((MbaA:0.03696118533294941166,(MbaB:0.03002280220255389848,HcaD:0.02671138772409612644)72:0.00595804724417888561)28:0.00091985042682820543,(MbaC:0.02449456431413235546,HcaC:0.02271936557927460576):0.01100737674766443311)100:0.00544109642800095789)40:0.0608524);
gene254	70.5	(Osa:0.0812544,(MbaA:0.03237482734858858346,((MbaC:0.03721686273596171851,HcaC:0.01432257801933857315)80:0.00612553662837883421,((OlaH:0.08158730356945163853,MbaB:0.03595135157572829782)92:0.01324433132980564441,HcaD:0.02176121167590493177):0.00494653886165391347)63:0.00417912035057647294)47:0.0812544);
gene255	56	(Osa:0.0439796,(OlaH:0.06002062794792165784,((HcaD:0.02736415696481793100,(MbaB:0.03348059416966207152,MbaA:0.03550982138100269164)34:0.00191477740778751978)45:0.00256373506131016499,(HcaC:0.02011262729137765562,MbaC:0.02455648432887153759):0.00742639020930183514)100:0.00829618973160628666)45:0.0439796);
gene256	75	(Osa:0.0791755,((MbaB:0.04440345775757485736,(MbaC:0.02278721510631317657,HcaC:0.01933920579039811669)94:0.00714004054253730095)82:0.00429463035528171357,((OlaH:0.05137637702400718598,HcaD:0.02805417747518217098)45:0.00047599380929531199,MbaA:0.02556943979795565924):0.00406316458424108018)79:0.0791755);
gene257	85.75	(Osa:0.0475415,((HcaD:0.03065846287348086840,(MbaB:0.03274420451392557468,((MbaC:0.03442329730950842437,HcaC:0.01023126150063524524)97:0.00735026157356420597,MbaA:0.19494750347483433273)88:0.00851240602843562032)59:0.00846360031761285089)99:0.03792373630167465010,OlaH:0.05092640920855730224):0.0475415);
gene258	62	(Osa:0.053632,(HcaD:0.03683499550067961814,(((MbaB:0.03497730364322054059,MbaA:0.02863562891280622275)69:0.00363781993741460344,OlaH:0.05210374609158792414)42:0.00175290377098372510,(HcaC:0.01834335554880653363,MbaC:0.02070881238535440122):0.00911653782305003012)100:0.00000100000050002909)37:0.053632);
gene259	63.25	(Osa:0.10752,((MbaB:0.04523576273212595589,((MbaA:0.02843343172639354807,HcaD:0.02662966709957732478)39:0.00210133111377949029,(MbaC:0.03127304459311767287,HcaC:0.02222781909917868545)55:0.00376874374401299072)70:0.00603532130591511937)89:0.02010754652760065458,OlaH:0.03523498257424035468):0.10752);
gene260	73.75	(Osa:0.0664036,((HcaD:0.02508992208685983244,(OlaH:0.03925836717325296293,(MbaA:0.02627177160031103284,(MbaC:0.02612868167364471375,HcaC:0.01717229509849373809)59:0.00000100000050002909)89:0.00726750554618126564)68:0.00347237692009185611)79:0.00729913205520592214,MbaB:0.01303762147526132953):0.0664036);
gene261	68.5	(Osa:0.0566409,(MbaB:0.03079227067590378092,(HcaD:0.03850157638382128295,((OlaH:0.05128883773977260807,(MbaC:0.02622441928740830777,HcaC:0.01834904831464847369)99:0.00881162241391883656)80:0.00656104577852380591,MbaA:0.03576753095546289507):0.00286048237403824929)46:0.00476223599797881252)49:0.0566409);
gene262	59.25	(Osa:0.0518176,(OlaH:0.05797658725859208828,(((MbaA:0.03637466590921285131,HcaC:0.03389289813060568368)24:0.00000100000050002909,MbaC:0.01824836212941743571)67:0.00204330151335099103,(MbaB:0.02150870913704737430,HcaD:0.02947673337329752632):0.00850460101604397570)84:0.00411706567348988240)62:0.0518176);
gene263	61	(Osa:0.0814029,((((OlaH:0.08239403719234431045,(MbaC:0.02621209888425730938,HcaC:0.02070616469909077051)100:0.00733108223019041799)38:0.00087997024830650469,HcaD:0.02311044254181252727)32:0.00062778250129958389,MbaA:0.03013226974908844724)74:0.00588352534871302429,MbaB:0.03071842993576294131):0.0814029);
gene264	80	(Osa:0.0435776,(MbaA:0.02938170810580201589,((OlaH:0.04226009601045396108,(HcaD:0.02599362672669651084,(MbaC:0.02643182605549519379,HcaC:0.02308417787131631510)92:0.00482116426469034361)67:0.00318838754724363755)86:0.00330695737930926338,MbaB:0.03229472094023010803):0.00407249270248443221)75:0.0435776);
gene265	57.25	(Osa:0.0419925,(OlaH:0.23419845718333334728,((HcaD:0.02952210610186829440,MbaB:0.04700497961638875483)68:0.01738680370201831082,(MbaA:0.02561265243794828492,(MbaC:0.02965898891681409758,HcaC:0.01206764355967472266):0.01146130075931701443)83:0.00589967557165891124)44:0.01377017984922392080)34:0.0419925);
gene266	76	(Osa:0.0549618,((HcaD:0.02223249568274607291,((MbaA:0.03492221742303718013,(HcaC:0.01727420918959322524,MbaC:0.01236089771059269669)49:0.00211191288615559646)97:0.00626142842576459663,OlaH:0.04664461082838186612)92:0.00549332353530973105)66:0.00370397228576153578,MbaB:0.02966376450987600125):0.0549618);
gene267	71	(Osa:0.0546032,(((MbaA:0.02698497841233192876,((HcaC:0.02309616818457320767,MbaC:0.03727709594661465092)97:0.00568690707876439144,HcaD:0.03865712423928285152)60:0.00237552449313427078)38:0.00178837035642247602,MbaB:0.03214371863637585647)89:0.01103367780445240268,OlaH:0.02182118642592762239):0.0546032);
gene268	65.5	(Osa:0.0573211,(((MbaB:0.01929794535791090615,MbaA:0.01793424221448482528)48:0.00201365771450318174,HcaD:0.01946262253187592411)55:0.00083706445351757516,((HcaC:0.01422088748037278298,MbaC:0.01207376250002336129)86:0.00134594319731262940,OlaH:0.03662358717813739978):0.00107365216665942088)73:0.0573211);
gene269	53.75	(Osa:0.0511086,(MbaA:0.03077671340674272352,(OlaH:0.08936735800199406554,(((HcaC:0.02868059402011268605,MbaC:0.03413243831425596952)70:0.00323117468227879061,HcaD:0.05467391135273129421)37:0.00321080853774891820,MbaB:0.04486322364781849398):0.00296036434827162210)48:0.00778903602212352268)60:0.0511086);
gene270	80.75	(Osa:0.0686053,(OlaH:0.05129041967702466925,(((HcaC:0.02767991025732650240,MbaC:0.04351703075991303349)97:0.00891357130854308899,(HcaD:0.04554862956939563501,MbaA:0.02531650572368588856)77:0.00375142867832211138)65:0.00295733269613524365,MbaB:0.04667705452592610382):0.01667870300654937868)84:0.0686053);
gene271	69.75	(Osa:0.0533131,(OlaH:0.05750730802924969992,(MbaB:0.04705895803795831500,(((HcaC:0.03488252153074854894,MbaC:0.03241554232755709114)79:0.00535481229721964259,MbaA:0.04391438173388948624)28:0.00000100000050002909,HcaD:0.03968066824208297400):0.01015812594849702273)97:0.00777615241699623760)75:0.0533131);
gene272	64	(Osa:0.0647076,(MbaC:0.01396618781772555364,(((MbaB:0.02419587589326188323,(HcaD:0.08407266503502409949,MbaA:0.05667956054003483318)56:0.00000100000050002909)70:0.00611499995333337262,OlaH:0.05441813496275386269)75:0.00612128610259667430,HcaC:0.03568466794391659397):0.00079389144495114301)55:0.0647076);
gene273	71.5	(Osa:0.0789327,(OlaH:0.05672966659801339379,(((HcaC:0.01603821618088560608,MbaC:0.01696516925136946560)100:0.01074126802667414206,HcaD:0.02848488977308575448)52:0.00125560074908160463,(MbaB:0.03640234591049602147,MbaA:0.03330657451931781643):0.00392319452160478418)76:0.00895447816518347810)58:0.0789327);
gene274	62.75	(Osa:0.0459528,((MbaA:0.02719716046907545010,((MbaB:0.02421049981413890551,(MbaC:0.01231760100217110625,HcaC:0.01562860894857566463)95:0.00851234383998690676)45:0.00028886690377809596,HcaD:0.02385219527582704835)54:0.00129439930554165416)57:0.00423861673749998530,OlaH:0.03256122729713623043):0.0459528);
gene275	64	(Osa:0.0375859,((MbaA:0.11670707175584774107,(HcaD:0.13654444896139503185,((HcaC:0.00751133695521857044,MbaC:0.01771098411179019769)100:0.01296673534602897811,MbaB:0.02063871852162924708)33:0.00136496169326679167)61:0.00347081266992192413)62:0.00788782150276347641,OlaH:0.04450001816267173949):0.0375859);
gene276	78	(Osa:0.059947,(OlaH:0.05956261278345537785,((MbaB:0.07013573624433985798,HcaD:0.04073670226703745428)90:0.00446981871386623909,((HcaC:0.02290431905503515636,MbaC:0.03268090238356878563)100:0.01274474447975524651,MbaA:0.03590387361859682935):0.00422912847926682541)49:0.01178312761560358982)73:0.059947);
gene277	65.25	(Osa:0.0514744,((OlaH:0.06821426741039310349,((HcaC:0.01608963128573191043,MbaC:0.01919179433338776344)100:0.00837181407400818325,HcaD:0.02646125881147794873)45:0.00123517136864299652)49:0.00208724988350464120,(MbaB:0.02502475720933961673,MbaA:0.03271357306216835653):0.00190575966746896392)67:0.0514744);
gene278	65.25	(Osa:0.0601615,((HcaD:0.05348915898384729029,(HcaC:0.01995595602371673730,MbaC:0.02576016129975231342)95:0.00463018997512704839)78:0.00197217506983934617,(MbaB:0.04225976290282248277,(MbaA:0.03475562923378803376,OlaH:0.07634977367098744194):0.00448434690053380915)35:0.00584663810400423093)53:0.0601615);
gene279	58.75	(Osa:0.0587065,(((HcaD:0.02809329775345564134,(OlaH:0.04838209293889128570,(MbaC:0.02695121502261395297,HcaC:0.02400369361029827328)89:0.00225265624597942044)67:0.00333267837641559742)46:0.00138053918462119124,MbaA:0.03238332727607020484)33:0.00053992203264136875,MbaB:0.02720425449195375267):0.0587065);
gene280	62.5	(Osa:0.0422144,(OlaH:0.03482935184394610889,(((MbaC:0.01715718468217615131,HcaC:0.03665253252513053089)97:0.00726254451040833984,MbaB:0.02868359770568293388)52:0.00264667248503979748,(HcaD:0.02888753688642051176,MbaA:0.03209635722719962614):0.00278901055076039104)40:0.00667419748341825311)61:0.0422144);
gene281	81.75	(Osa:0.0564825,(MbaB:0.02377602078051390191,(((HcaD:0.01983988834525488368,(HcaC:0.01730506753949581644,MbaC:0.02830463882416037191)92:0.00665143145225041352)82:0.00424873554070847627,MbaA:0.02390755637859341004)80:0.00396406098146574390,OlaH:0.05767656026652918932):0.00587347501666533357)73:0.0564825);
gene282	65	(Osa:0.0356082,(OlaH:0.02720405279174567190,(((MbaB:0.01422897628145728711,(MbaC:0.02546004116339315934,HcaC:0.00873359699574526721)93:0.00414137190472778968)52:0.00101777026465988372,HcaD:0.02216285474035915859)45:0.00103943581707690029,MbaA:0.02306339096443334874):0.00425000979188795182)70:0.0356082);
gene283	61.5	(Osa:0.0452482,((MbaA:0.02358399690875095933,((OlaH:0.05560970773279500651,(HcaC:0.01905957032099327500,MbaC:0.01483076610840159369)91:0.00248678074238356788)55:0.00074733164938458523,HcaD:0.02605460092373507869)56:0.00158502630492503185)44:0.00208237160617584906,MbaB:0.02682581591628284412):0.0452482);
gene284	56	(Osa:0.0454051,(OlaH:0.04608480569123522830,((MbaB:0.02678576675646038643,(MbaA:0.02942677642589264578,(MbaC:0.06442413637252286662,HcaC:0.02097947069094870803)100:0.01399039477110758031)54:0.00533756333497488814)27:0.00108548806713592975,HcaD:0.02220481533599108145):0.00961071180684072365)43:0.0454051);
gene285	71	(Osa:0.0793898,((HcaD:0.04587676260432593106,(MbaC:0.02274911464004169409,HcaC:0.03361062668221855704)100:0.00918944677206077684)78:0.00449422325817159466,((MbaA:0.04034881458639857921,OlaH:0.06315426954256382619)41:0.00068676445065248394,MbaB:0.04387088030737917171):0.00418891484035943673)65:0.0793898);
gene286	61	(Osa:0.0384282,(OlaH:0.04470189086814443935,((MbaA:0.02009479338321115693,(HcaD:0.04911933076752860589,MbaB:0.02103349974162610145)35:0.00068044971063054374)41:0.00222140526619781387,(MbaC:0.01276745221897140035,HcaC:0.01311001745205831077):0.00521380796574996350)97:0.01867107680023232311)71:0.0384282);
gene287	51.5	(Osa:0.216421,(MbaC:0.01422933414476976709,((((MbaA:0.03451224010963939437,OlaH:0.07037992255097080818)67:0.00333935418762442478,MbaB:0.04981290892047796764)35:0.00168799626813694427,HcaD:0.05317513996668512405)66:0.00552328737446751428,HcaC:0.03216914318120142613):0.00176088519893962932)38:0.216421);
gene288	67.5	(Osa:0.043232,(OlaH:0.05147474116778948117,(MbaA:0.01934969105068091305,((HcaC:0.02154354814013958661,MbaC:0.04358479374334700562)93:0.00799066713358417141,(MbaB:0.02608225478329212130,HcaD:0.02557099170658745646):0.00352866864928879070)76:0.00162042723327188035)34:0.00760622035604982712)67:0.043232);
gene289	78.75	(Osa:0.0466945,((OlaH:0.08003829307517212888,MbaA:0.03248269230605420332)90:0.01485362791481624305,((HcaD:0.04249414093774810802,MbaB:0.02329723780627821969)85:0.00656299484850025785,(MbaC:0.03475842511691693698,HcaC:0.01504964351876661964):0.00930529565681450545)59:0.01359832701430328805)81:0.0466945);
gene290	75.25	(Osa:0.071265,((MbaA:0.02694878750150052002,(HcaD:0.03137017989142227431,(MbaC:0.06911051222372864566,HcaC:0.01122685970994461574)96:0.00637230969814160924)90:0.00699144739167315617)61:0.00316651826091607098,(MbaB:0.03193735998646336782,OlaH:0.06226359276743798077):0.00227668057060412743)54:0.071265);
gene291	57.25	(Osa:0.0973192,((HcaD:0.03755914888961969789,((MbaA:0.05322145449256893840,MbaB:0.05617759836782179605)41:0.00352444574731124822,(MbaC:0.03945719200137451366,HcaC:0.03617848274494012834)96:0.00791124066242253517)27:0.00264205588326569792)65:0.00787325485197407603,OlaH:0.07543768186985094770):0.0973192);
gene292	80	(Osa:0.0638847,(OlaH:0.06919454628145635389,(((HcaC:0.01702201534828028454,MbaC:0.02598761091972995665)100:0.00788720446546608070,MbaA:0.04358035398056171739)62:0.00218564339230681000,(HcaD:0.03058055239231514608,MbaB:0.03848914311597180504):0.00288977679975444121)81:0.01007535956288878147)77:0.0638847);
gene293	53	(Osa:0.0758534,((MbaC:0.04003298621516396955,HcaC:0.03431880717212276027)88:0.01269007812589756021,((MbaB:0.05579872509748402126,(MbaA:0.05542190383747276627,HcaD:0.04021062704520039777)56:0.00346210485985675972)30:0.00355677972917428989,OlaH:0.10174168847139689054):0.00302049623358470985)38:0.0758534);
gene294	65	(Osa:0.0739993,(OlaH:0.06298937593626324771,((((HcaC:0.01614207496451125143,MbaC:0.01489182645728348749)99:0.01084266336820243620,MbaB:0.04450631850333425232)56:0.00220835334900351546,HcaD:0.05923437073052154750)48:0.00480318439346394399,MbaA:0.03904906260600723295):0.00978781385829454766)57:0.0739993);
gene295	61.5	(Osa:0.0240373,(((MbaC:0.01312947266836216736,HcaC:0.02397011463544249793)70:0.00282148305171887057,(MbaB:0.02752049620283913978,(OlaH:0.03088106228773955172,MbaA:0.02436804356539360242)69:0.00531944633446814006)44:0.00143072076768121169)63:0.00116973643615894251,HcaD:0.01784252671930947748):0.0240373);
gene296	65	(Osa:0.0892077,(OlaH:0.06354543813203811231,((HcaD:0.03462659185610904300,(MbaC:0.03693229312873593656,HcaC:0.02974160093932703280)92:0.00867429532254451741)50:0.00246465223038443539,(MbaA:0.02857712100352909415,MbaB:0.03231485430508554413):0.00224980395049344901)47:0.01543968680719064526)71:0.0892077);
gene297	60.75	(Osa:0.0653255,((MbaA:0.02038723033145924124,((MbaC:0.02463781190996871401,HcaC:0.03180486507711292182)95:0.00886825225646081620,(HcaD:0.04033932829538775661,MbaB:0.04688313806562275504)48:0.00282188661990295103)44:0.00140159949614769011)56:0.01125578960898458367,OlaH:0.06748833979582410936):0.0653255);
gene298	53.25	(Osa:0.0557494,(MbaA:0.02804962688101620902,(((OlaH:0.07316585800180624988,MbaB:0.03241052212981328229)30:0.00177037312634515222,(HcaC:0.02568313817920219594,MbaC:0.01536018188966133992)99:0.00757050347609891563)50:0.00448456044373170010,HcaD:0.02816066079624103893):0.00068889796855292509)34:0.0557494);
gene299	57.75	(Osa:0.0353163,(OlaH:0.03540295913511136427,(MbaA:0.03606529557305333117,((HcaD:0.01921125449100867175,(HcaC:0.01999972551389837469,MbaC:0.01969972015921249431)95:0.01917070383284200791)47:0.00584010032072530307,MbaB:0.24234675586877424402):0.00000100000050002909)19:0.00957099247563650453)70:0.0353163);
gene300	83	(Osa:0.0491188,(MbaB:0.03804571997089182395,(MbaA:0.04421349762789330423,(HcaD:0.03968526117400420633,((MbaC:0.02469837520176308351,HcaC:0.03492124884535337953)100:0.01061011483797905976,OlaH:0.07180763884592517021):0.00276807688819394760)68:0.01692998239315580272)95:0.00545932967553755619)69:0.0491188);
gene301	70.25	(Osa:0.0569524,(OlaH:0.04961075624461690897,((HcaC:0.10553119879628018729,MbaB:0.03195432011415568624)46:0.00410334946439923440,((MbaC:0.04394716549144937062,MbaA:0.04230338162911914668)100:0.03762372404550747007,HcaD:0.02162674399873073389):0.00000351458129839900)42:0.01747601507051659009)93:0.0569524);
gene302	55.75	(Osa:0.0588839,(OlaH:0.02853493277122551297,(((HcaD:0.02678386620611171443,MbaC:0.01262199543960823046)73:0.00493315653708592278,HcaC:0.11249611188926263161)38:0.00000100000050002909,(MbaB:0.02062879143402488250,MbaA:0.02758532257730827997):0.00318666706353690470)54:0.01729411410995410764)58:0.0588839);
gene303	93.75	(Osa:0.0805323,((MbaA:0.02704605049344373235,OlaH:0.07033348282972896881)100:0.01949836797181078718,((MbaB:0.04144525757303318264,(HcaC:0.02283844808978528068,MbaC:0.03354385160333920451)100:0.00976636717737392780)76:0.00220890187446140702,HcaD:0.03358096836596163870):0.01098906996063977667)99:0.0805323);
gene304	82.25	(Osa:0.0609321,(MbaB:0.03638868142056173732,((HcaD:0.02796870508630318677,OlaH:0.04389698151737751741)51:0.00286347498946047446,((MbaC:0.02777535971649479352,HcaC:0.02876543069487184912)86:0.00461033371114626545,MbaA:0.02031060845933772147):0.00342542334625163362)98:0.00829114424648126971)94:0.0609321);
gene305	61	(Osa:0.0791197,(OlaH:0.04659901952010120363,((HcaD:0.05722622053924012603,MbaB:0.03768495688601924964)56:0.00836300178539830553,((HcaC:0.03819550483757735981,MbaC:0.02591969251527422372)97:0.01860166183529172665,MbaA:0.02664550105315929840):0.00567121117014624237)45:0.00838027723558579761)46:0.0791197);
gene306	51.25	(Osa:0.0364517,(OlaH:0.05500542294591288101,(((MbaC:0.02483894434735142362,HcaC:0.02607973829764394930)40:0.00050555131370196005,HcaD:0.02321049669775894150)56:0.00113882751462001937,(MbaB:0.02879160854431478747,MbaA:0.04396456271535414961):0.00381628046094982997)77:0.00291246531571983172)32:0.0364517);
gene307	53.25	(Osa:0.0237644,(((MbaA:0.04240902829796110857,MbaB:0.01863429519481902066)53:0.00310132741802134375,HcaD:0.03339668621066790855)50:0.00237386473612224286,(MbaC:0.01737314657251322683,(HcaC:0.01295437112048825577,OlaH:0.06320282572712275504):0.00259918549102946660)46:0.00977114533996416811)64:0.0237644);
gene308	65	(Osa:0.0866317,((MbaA:0.15463288810541966911,((OlaH:0.05422748546437349687,(MbaC:0.02561136066880339776,HcaC:0.02257033360474949152)89:0.00468500933668772497)42:0.00086088804468087291,HcaD:0.04030302002414540979)64:0.00138440205840769932)65:0.00401733164305549673,MbaB:0.01983009571578661645):0.0866317);
gene309	62.5	(Osa:0.0684786,(MbaA:0.05943099458422958226,((OlaH:0.18990660533062325710,(HcaC:0.02464874280012231689,MbaC:0.03840951855503633300)100:0.01458313985402240505)32:0.00442222127483332759,(HcaD:0.03824849190583355651,MbaB:0.03891152834507888292):0.00531248312924678754)55:0.00850214531583091786)63:0.0684786);
gene310	65.25	(Osa:0.0498775,(((HcaD:0.03331787448329606716,MbaB:0.02038392757461184035)82:0.00422309770469972770,((HcaC:0.02007963270787879381,MbaA:0.03174750356472090529)34:0.00128389398301317621,MbaC:0.02322750954524136630)68:0.00373129267158454686)77:0.01219754974277391553,OlaH:0.04826056199750829168):0.0498775);
gene311	54.25	(Osa:0.028603,(MbaB:0.02036473013210451585,((OlaH:0.01585236976078670604,HcaC:0.44370189150022881774)73:0.02284252694011959864,((MbaC:0.12125196204370609909,HcaD:0.15731472821591141464)75:0.01515522182512864593,MbaA:0.06278511866826518018):0.00802884742911902372)22:0.00765814748857607600)47:0.028603);
gene312	81.75	(Osa:0.0576226,(OlaH:0.02385293360973335039,(((MbaA:0.02795161297835151160,MbaB:0.02159280264981254874)92:0.00328309023484740000,HcaD:0.01936607969516213751)89:0.00578739490107969736,(MbaC:0.01426941679056548985,HcaC:0.02053544889636720050):0.00105384964118311586)54:0.01103897979502723066)92:0.0576226);
gene313	74.75	(Osa:0.0419424,(((MbaC:0.01539426547073807945,HcaC:0.01542685793822195194)98:0.00535100248630704985,(HcaD:0.02169557685420146764,(MbaA:0.02865137173010226176,MbaB:0.02615912832589753143)88:0.00744809641723882896)39:0.00091923387883618469)74:0.01017212498188420702,OlaH:0.04072559561818951679):0.0419424);
gene314	71.75	(Osa:0.0639095,(((MbaB:0.01973990976102945466,(OlaH:0.02082421882150691655,HcaD:0.02044553819159172434)56:0.00399425034168830132)67:0.00000100000050002909,(HcaC:0.01099210180649437540,MbaC:0.02984371918450662992)87:0.00461264545269274902)77:0.00409284218064234501,MbaA:0.01133431655829237293):0.0639095);
gene315	66	(Osa:0.0437914,(MbaB:0.02939646692817074122,(((MbaC:0.01265116147235659065,HcaC:0.01611193504206234750)98:0.00804121701528603440,(OlaH:0.03993970635417767173,MbaA:0.04050007960203664409)58:0.00431406587681197520)68:0.00380465152390748731,HcaD:0.01360445009090267311):0.00029743073204789453)40:0.0437914);
gene316	67.25	(Osa:0.0550167,((MbaA:0.01443855922505658286,OlaH:0.03647400144936793071)80:0.00606508564626023240,((HcaD:0.01916837019816301432,MbaB:0.02512243639087669705)41:0.00155930514233373180,(MbaC:0.01252985757885971378,HcaC:0.01739070790194003485):0.00791314972359290041)97:0.00140701441029354333)51:0.0550167);
gene317	50	(Osa:0.0427059,(MbaB:0.02324104260180809636,(HcaD:0.01551533164104091332,((OlaH:0.04445307225480703978,MbaA:0.01286249304106815150)27:0.00018494718510888753,(MbaC:0.01905520915414495378,HcaC:0.01645130466331215166):0.00214388925973337668)89:0.00099565563954183574)31:0.01198427671268492353)53:0.0427059);
gene318	73.5	(Osa:0.0338552,(((MbaA:0.02014340311814583756,(HcaD:0.04661103777985456387,(MbaC:0.01691737183404316489,HcaC:0.01438855937816217907)87:0.00284891489543332224)48:0.00115507338201896177)68:0.00138696613239876047,MbaB:0.01881007877514801613)91:0.00804322582315791443,OlaH:0.03751568106289044496):0.0338552);
gene319	75.25	(Osa:0.0679773,(OlaH:0.04306609010894538181,(MbaB:0.02811277634746900053,((MbaA:0.03060540716826114921,HcaD:0.02349236696947630543)43:0.00077980320923097383,(MbaC:0.03462846388028748695,HcaC:0.02035389224877917277):0.00907472115125912068)99:0.00319901096543350957)59:0.02065706762667118140)100:0.0679773);
gene320	69	(Osa:0.0753359,(OlaH:0.03430059395247209847,(((MbaA:0.03346473086937754027,HcaD:0.02540188846239385331)45:0.00000100000050002909,MbaB:0.04128853446481853262)67:0.01110908617539689384,(MbaC:0.01881349172440437492,HcaC:0.01839271124209298364):0.00772466281537186918)88:0.00271422411662894858)76:0.0753359);
gene321	54.25	(Osa:0.0309698,((((OlaH:0.03605264229669032094,(HcaC:0.01712807066597063846,MbaC:0.01333681673372433783)87:0.00341736219283508965)50:0.00000100000050002909,MbaB:0.02431856800038264751)38:0.00231643418412654347,HcaD:0.02208619010535940383)42:0.00220958453384171270,MbaA:0.02331811052743070975):0.0309698);
gene322	52.5	(Osa:0.0759559,(MbaB:0.02586932207318067348,(MbaA:0.02870770038940756441,((HcaD:0.03016458386961252958,OlaH:0.05578288838258409210)32:0.00267287738797213330,(MbaC:0.02716926928755930906,HcaC:0.01595217537145568812):0.00200401287791726656)63:0.00184359167139845951)40:0.00726486468557767037)75:0.0759559);
gene323	68.75	(Osa:0.0471021,((MbaB:0.02515419641778104259,((HcaD:0.03947277587931326964,(HcaC:0.01344875767708487817,MbaC:0.02481815212826531808)100:0.00922971249205319089)80:0.00499475665074625153,MbaA:0.02201228375135764331)43:0.00132808941971775357)52:0.00716589121614721620,OlaH:0.05017043984494317516):0.0471021);
gene324	79	(Osa:0.031851,((OlaH:0.02989962024074627189,(HcaD:0.01052968235832848522,(HcaC:0.01052136348571150112,(MbaB:0.01699672433653746234,MbaC:0.01498809928058209527)77:0.00000100000050002909)55:0.00000100000050002909)90:0.00635346655316445727)94:0.00160509898333771888,MbaA:0.01777829902428307990):0.031851);
gene325	65.25	(Osa:0.0477944,((MbaA:0.06242899452532586074,((MbaB:0.02551179985252484406,(HcaC:0.03120750956544065050,MbaC:0.03813480094722032643)100:0.01020843200616368233)78:0.00675231324965262780,HcaD:0.04544511349947697593)42:0.00000100000050002909)41:0.00692833209727771945,OlaH:0.06667704964600523754):0.0477944);
gene326	69	(Osa:0.0832272,((MbaB:0.03739259132439756023,(((MbaC:0.04491881948705789274,HcaC:0.02374353602371301331)100:0.01823565023771749755,MbaA:0.02874815911394447074)99:0.02177932899838286654,HcaD:0.05903047859803719349)30:0.00000100000050002909)47:0.01546600943848995373,OlaH:0.08989670407335512148):0.0832272);
gene327	64	(Osa:0.048472,(OlaH:0.04264334537818129794,(MbaA:0.02555353780088299651,(((HcaC:0.01843488847931070221,MbaC:0.02149507319532960314)99:0.00768874226026795490,MbaB:0.02538393130163317177)57:0.00232835324836006734,HcaD:0.02210712264072881711):0.00214163156522464808)38:0.00288745574233778991)62:0.048472);
gene328	58.25	(Osa:0.0545968,(OlaH:0.05828947444717603316,((MbaB:0.03816386911686529826,HcaD:0.04953795589562529772)31:0.00016039912320245242,(MbaA:0.04491946419497670068,(MbaC:0.03069442437733750292,HcaC:0.01196044452423415498):0.01174007969412590655)93:0.00845216354666378927)68:0.00986844459862639550)41:0.0545968);
gene329	58.25	(Osa:0.0628051,(OlaH:0.04816291577911059607,(((MbaA:0.02125538878273129650,HcaD:0.04242520551210293700)47:0.00345667433684649977,(MbaC:0.01314464217487643603,HcaC:0.03388299171987989300)56:0.00468855179680987850)36:0.00252868061825485720,MbaB:0.03514697604745626452):0.03455044227807442525)94:0.0628051);
gene330	91.5	(Osa:0.0322612,((OlaH:0.03496669674880507200,(HcaD:0.02194647448882440163,MbaA:0.01722577038716339992)97:0.00272512623057469044)93:0.00801420668670183023,(MbaB:0.02251324197748163017,(MbaC:0.02139412403441488461,HcaC:0.01895470939278829162):0.00614976803031860603)97:0.00253257715050318527)79:0.0322612);
gene331	65.75	(Osa:0.084938,(OlaH:0.10673429058514978529,((HcaD:0.04015970483472325325,(MbaA:0.03043873253875858595,MbaB:0.03057040361839518522)77:0.00189691131722895668)31:0.00000100000050002909,(HcaC:0.02132480190380517046,MbaC:0.06189013614057847779):0.01056317370832642218)78:0.02620514456255943966)77:0.084938);
gene332	63.5	(Osa:0.103004,(((MbaB:0.04043730778204904924,(MbaA:0.03437985298715504068,(MbaC:0.03018234301733561248,HcaC:0.02194536355280096371)93:0.00491221878170826614)84:0.00972585323457087966)42:0.00394554094014038827,OlaH:0.08487344400531936228)35:0.00140092598374841424,HcaD:0.04812015555337674499):0.103004);
gene333	91.25	(Osa:0.049075,(((MbaB:0.03414940933699759512,(MbaA:0.02291065684429486118,(MbaC:0.02365520301854977941,HcaC:0.02403868256284641403)93:0.00471942485524619836)85:0.00268165817493983254)88:0.00489942014682073074,HcaD:0.02056470381497646147)99:0.01404736221652428535,OlaH:0.02628364770013756971):0.049075);
gene334	71	(Osa:0.0292414,(((MbaA:0.11903567293773145708,MbaB:0.05849768171987124871)92:0.03950941887544025949,(MbaC:0.00446312466853360582,(OlaH:0.04093659778996121268,HcaC:0.00000100000050002909)48:0.00437169100114691029)83:0.01267486177967471102)61:0.00000100000050002909,HcaD:0.02804885051731456636):0.0292414);
gene335	59.75	(Osa:0.0571874,(OlaH:0.05626770540994821546,((MbaA:0.04611186655011450392,(MbaC:0.03358674578236334196,(HcaD:0.02645276021107275527,MbaB:0.03993538832367803104)42:0.00205593966529894366)55:0.00096780007017403531)42:0.00216140527619494401,HcaC:0.04200238111198476704):0.01727506601607003284)100:0.0571874);
gene336	63.5	(Osa:0.0375976,((MbaB:0.02926095660896359599,((HcaD:0.03331885606343049783,(HcaC:0.02121087926927099632,MbaC:0.01905312940940642741)95:0.00826933349340692320)38:0.00198721980135537239,MbaA:0.02943330055367866446)57:0.00582787748905341536)64:0.00856633886583087027,OlaH:0.02364816553126931203):0.0375976);
gene337	58.75	(Osa:0.0535396,(OlaH:0.05904223907919504272,(MbaA:0.02762715652526030047,((MbaB:0.03171104807583257496,HcaD:0.02742766080847738527)40:0.00221373562016957985,(HcaC:0.01725287613738975268,MbaC:0.01837674927555614512):0.00444398130213634855)77:0.00404251163571551705)57:0.00640237137892453803)61:0.0535396);
gene338	85	(Osa:0.0881111,((HcaD:0.02904116596963337085,MbaB:0.03407411539952220209)83:0.00381487815742429176,(((MbaC:0.36116538094856176500,HcaC:0.01734154589114092482)88:0.01615400029317964892,OlaH:0.04338792667309883389)73:0.00429882102018036127,MbaA:0.04024917485384665872):0.00932025963223632667)96:0.0881111);
gene339	58.5	(Osa:0.084657,((MbaC:0.03144903727743478261,(HcaD:0.04353517564333885675,(OlaH:0.06241030881057965662,(MbaB:0.06372698419946695725,MbaA:0.03277675523947367470)79:0.00753871107391071178)61:0.00640377504023516980)47:0.01408612517830983013)47:0.01305553426505025143,HcaC:0.03699845948071982943):0.084657);
gene340	60.25	(Osa:0.0441932,((MbaA:0.04287348936654849368,(HcaC:0.02812820848854797467,(MbaC:0.04830485062391897538,(HcaD:0.02109590386398725592,MbaB:0.03589797150553723087)78:0.00496884466374852927)55:0.00198870246719892165)36:0.00000100000050002909)72:0.00921765362231051141,OlaH:0.04653239883080160372):0.0441932);
gene341	70.5	(Osa:0.0543078,(OlaH:0.05863415117815491684,(MbaA:0.04155840679684380534,(((MbaC:0.03307456680967449381,HcaC:0.03251531185361224846)97:0.00717472664656773965,MbaB:0.03362031595564372172)68:0.00563365370309115189,HcaD:0.03264579813578187550):0.00404579772204330130)56:0.00781036826385765430)61:0.0543078);
gene342	71.5	(Osa:0.0455684,(OlaH:0.04080386560670284241,((HcaC:0.02878907800659586888,(MbaA:0.02050776507168792021,MbaC:0.02001875889678354087)100:0.00834694086390395766)64:0.00324051509378529444,(HcaD:0.02506406466579495784,MbaB:0.03129032347762120830):0.00387452563196301293)52:0.00684550877631502890)70:0.0455684);
gene343	74.5	(Osa:0.0704249,((HcaD:0.03795766936380216144,(MbaC:0.11847417585636924042,HcaC:0.01855125189658973425)99:0.01535309462016602039)73:0.00207859995130311266,((MbaB:0.17661192614315229799,MbaA:0.04140296061420210144)76:0.00590392713044214645,OlaH:0.09077371785115342928):0.00404491080779383495)50:0.0704249);
gene344	50.5	(Osa:0.047396,((MbaB:0.03548615318437416816,(HcaC:0.02439819958001105543,(MbaC:0.01512964042800542426,(MbaA:0.04379639735537965706,HcaD:0.01219046725654034623)62:0.00298794659059266289)36:0.00000100000050002909)62:0.00466085879319277918)42:0.00939319273686825724,OlaH:0.04420520556517820027):0.047396);
gene345	66.75	(Osa:0.0524584,((MbaB:0.01855199016736288134,((MbaC:0.01543874178890075263,HcaC:0.01720064409033066066)92:0.00544712046925275271,(MbaA:0.02224366337354882761,OlaH:0.05106811925279968606)62:0.00414052815295590845)30:0.00000100000050002909)83:0.01137643085466746341,HcaD:0.01887635487968178719):0.0524584);
gene346	61	(Osa:0.0539004,(HcaD:0.02296781225417545563,((MbaB:0.06012044644082246286,(MbaA:0.03356639666192866994,OlaH:0.05572295119144152209)84:0.00948805480257269851)34:0.00298732427508404319,(MbaC:0.02625172232418783794,HcaC:0.02010586874193952614):0.02482267784083516671)100:0.00183789484998416689)26:0.0539004);
gene347	63.75	(Osa:0.719738,(HcaD:0.00000100000050002909,((OlaH:0.08476965270235982397,MbaA:0.04507179783259600975)70:0.00789994537987606139,(HcaC:0.02589626741418179709,(MbaB:0.01681540076739981848,MbaC:0.03188902235721314399):0.00555172733612364997)49:0.00828830616238637741)63:0.02043788328058663423)73:0.719738);
gene348	61.75	(Osa:0.0547198,(MbaB:0.03120941763752770742,(((MbaC:0.02175711783358388537,HcaC:0.01671319094390493268)100:0.00813205226329907944,OlaH:0.05036525699996671768)52:0.00198652166640601955,(HcaD:0.02521033891872661442,MbaA:0.03051040651066254383):0.00217495810670344366)66:0.00122697186128162879)29:0.0547198);
gene349	58.25	(Osa:0.0471383,(((MbaA:0.03982722430475187786,(MbaC:0.09394544220176440086,HcaC:0.02166826124003470508)79:0.02825205451226882325)67:0.01266243334583322389,(MbaB:0.03907593899977670343,HcaD:2.33686547499289076768)26:0.00693672045375558644)61:0.01201054526628282659,OlaH:0.04773301549436759911):0.0471383);
gene350	81.25	(Osa:0.0851209,(((HcaC:0.02264012453530292804,MbaC:0.03078572171104198424)98:0.00201315909129047088,HcaD:0.03275326291985507232)100:0.00883318936715783883,((MbaA:0.03324271400297001966,OlaH:0.05452570719546447064)70:0.00188384834423905873,MbaB:0.03311306262565127945):0.00186709088193528485)57:0.0851209);
gene351	51	(Osa:0.0498715,(OlaH:0.04454562465634202134,(((HcaC:0.02322008542925098340,MbaB:0.03707097318127170610)23:0.00124415214490242393,(MbaA:0.00594693986010640108,HcaD:0.38147447450804378155)60:0.00997116201739249065)74:0.00568824610776154718,MbaC:0.02536177488998377083):0.00222568570065584089)47:0.0498715);
gene352	69	(Osa:0.0440113,((HcaD:0.02832704434850374584,(MbaB:0.03049701934110814888,(MbaA:0.03572575033061582001,(MbaC:0.00981889972339741388,HcaC:0.01757503561566304412)59:0.00093950261372744554)76:0.00214955479800878852)55:0.00367269186394459778)86:0.00748013402874608824,OlaH:0.08274145416460150504):0.0440113);
gene353	53.5	(Osa:0.0575959,((HcaD:0.01881752365866647819,((HcaC:0.02877929765804789625,MbaC:0.02560649046869017259)79:0.00636499818588264453,MbaA:0.01896897599034977691)57:0.00238056309774209397)45:0.00281100130502382915,(MbaB:0.03918795981362024894,OlaH:0.04536603682677353699):0.00433801518943885411)33:0.0575959);
gene354	62.75	(Osa:0.0722575,(OlaH:0.07756998538767743978,(((MbaA:0.03904545437647535117,HcaD:0.03427286185326867962)41:0.00000100000050002909,(HcaC:0.02910747345705921516,MbaC:0.03369625540628066324)90:0.01411845461804013199)50:0.00813757176683092137,MbaB:0.04135846284858287619):0.01172393426697275649)70:0.0722575);
gene355	51	(Osa:0.0678904,((HcaC:0.01953943950947954408,MbaC:0.02574707738559478196)62:0.00269495247212541734,(OlaH:0.05931029953220000317,((MbaA:0.08023147843027703119,HcaD:0.01814269957924415436)59:0.00761498649611107130,MbaB:0.05203570808199142750):0.00477358707078066186)34:0.00397889594884420338)49:0.0678904);
gene356	50	(Osa:0.0687214,(OlaH:0.05698954359290114846,((HcaD:0.02676614205265994903,(MbaB:0.09986943628069176737,MbaA:0.80242577631478673172)82:0.08863111682647441258)30:0.00152833613767071525,(HcaC:0.01306249450654910910,MbaC:0.03646906858531367979):0.00777664235293585356)52:0.00941310647808885070)36:0.0687214);
gene357	96.5	(Osa:0.042874,(OlaH:0.02821941606024361282,(HcaD:0.02219092981692815866,(((MbaC:0.02303293858278230785,HcaC:0.01689534161860384645)99:0.00218419021797489890,MbaA:0.02162233129253728764)93:0.00048540785497362687,MbaB:0.02158334094963898150):0.00271486568495891544)98:0.00945384175911569667)96:0.042874);
gene358	77	(Osa:0.0517409,((OlaH:0.05306841197593000631,(HcaD:0.02833680744331164986,(MbaB:0.02413249815061114731,MbaA:0.04538826834930596160)86:0.00608275555499454557)46:0.00081688951137815229)77:0.01043963030180721820,(MbaC:0.02237443984973715855,HcaC:0.02681740155625317659):0.01013444433945299636)99:0.0517409);
gene359	51.5	(Osa:0.0699516,(HcaD:0.03167880574789257164,((MbaA:0.02897954567016838151,(OlaH:0.07482826346259331685,MbaB:0.03728481221210099006)35:0.00282290269161554735)38:0.00669859334825731803,(MbaC:0.02778759514460836869,HcaC:0.02594781845833935702):0.01372286737670264621)100:0.00656149918876860680)33:0.0699516);
gene360	51.25	(Osa:0.0729784,(MbaB:0.06486513922177984670,(MbaA:0.04257414654748814531,((HcaC:0.07205253294507833750,MbaC:0.02996854507263932779)91:0.00852339388476958809,(OlaH:0.07009436768176055543,HcaD:0.02598491596485859312):0.00057978189237650442)33:0.00242179356668647573)37:0.00586382679562208724)44:0.0729784);
gene361	80.5	(Osa:0.163957,(OlaH:0.03818022690500165461,(((MbaB:0.05567063685832218667,(MbaC:0.01323571877484436103,HcaC:0.02215120237728603059)96:0.03027828288727425418)86:0.01291119527382981851,HcaD:0.07638955713660201818)49:0.00458800820407469830,MbaA:0.03091323495694576345):0.07855653621317078283)91:0.163957);
gene362	79	(Osa:0.0524769,(((HcaD:0.02133913841600868291,(MbaC:0.02001812860931335980,HcaC:0.02272879539530872281)97:0.00593450162458899338)53:0.00189031705724284965,(MbaB:0.03175334740642579007,MbaA:0.02539175141534641758)67:0.00270746877045683091)99:0.02186313543504512028,OlaH:0.02614716001351009497):0.0524769);
gene363	70	(Osa:0.0948512,(((HcaD:0.03295498075425375845,(MbaB:0.03317652121457215914,MbaA:0.03882893196895909060)50:0.00287437159487088185)64:0.00331871338759419376,(HcaC:0.02453761400900300940,MbaC:0.03788119686187157997)100:0.01242173522503143938)66:0.01071703132896927382,OlaH:0.09204244680613486718):0.0948512);
gene364	52.5	(Osa:0.095955,(OlaH:0.02670150594113715817,((MbaA:0.01801463142594192032,((HcaC:0.03971662004293004949,HcaD:0.01557896341305549728)73:0.01834350763898946746,MbaC:0.02576418694065850043)33:0.00824000137687612086)31:0.00308508840798142571,MbaB:0.03703694499036086496):0.02995974161629031199)73:0.095955);
gene365	65.75	(Osa:0.0384653,((MbaC:0.04134024143632419185,((MbaA:0.01778981560090401107,(HcaD:0.01455208562421944976,MbaB:0.02026110915957353084)90:0.00630038634724228337)45:0.00289374089046876785,HcaC:0.00636011289375099011)44:0.00122716787265095793)84:0.01136664899562295217,OlaH:0.01846295677979757285):0.0384653);
gene366	66.25	(Osa:0.104496,(OlaH:0.06573080642534250007,((((MbaC:0.04400059845685078824,HcaC:0.03058118944470173545)95:0.01301072068375255797,MbaA:0.06212184301963573352)46:0.00291799799347553044,HcaD:0.03679937757140405025)53:0.00841769360805597749,MbaB:0.02045206258000603627):0.02122759886553846065)71:0.104496);
gene367	76.5	(Osa:0.0399581,(((MbaB:0.06463301471238125373,HcaD:0.02339270555424363338)86:0.00692330988735959107,(MbaA:0.01707617630106034873,(MbaC:0.02313533260859701457,HcaC:0.01937759523023658767)72:0.00361267906805866129)78:0.00343972522747867200)70:0.01046610270434829813,OlaH:0.05202357337163389384):0.0399581);
gene368	71.75	(Osa:0.051271,((HcaD:0.02854588403377402578,(OlaH:0.08319813929753569481,(MbaB:0.02750800720816758138,MbaA:0.03178382529282752084)55:0.00279510283915109870)53:0.00235047462256291438)79:0.00359052818218835593,(HcaC:0.01117051983212692320,MbaC:0.02444996098026074385):0.00888190372963404244)100:0.051271);
gene369	89.5	(Osa:0.0717913,((MbaA:0.03772417951032056710,MbaB:0.04120566421993937523)100:0.00562284009520594170,((HcaC:0.02389449929758205235,MbaC:0.02761310313495868654)98:0.00455159190919431599,(HcaD:0.05036280008215096582,OlaH:0.07354243458960860180):0.00126524128786866560)61:0.00854833454126128697)99:0.0717913);
gene370	68	(Osa:0.0462265,(((MbaB:0.03502876865862010469,((HcaC:0.02355964823067147398,MbaC:0.01890392648228746142)92:0.00583174391161360006,MbaA:0.02838875743790595166)49:0.00264543520847432137)32:0.00299119344937603428,HcaD:0.03764279391490209931)99:0.01396015895953677845,OlaH:0.04205673236723268815):0.0462265);
gene371	70	(Osa:0.0892145,((MbaB:0.05312054223208358822,HcaD:0.03122872607199931108)70:0.00183056679428103184,((OlaH:0.06979506445937912196,MbaA:0.03580525530150726471)42:0.00017914055718410850,(MbaC:0.02413931292338524631,HcaC:0.02668053355786722397):0.01538125761619992503)100:0.00490746204402833525)68:0.0892145);
gene372	66	(Osa:0.0649377,((((MbaC:0.02192911074063798316,HcaC:0.01937140474427239897)91:0.00502869879530019707,MbaA:0.03888800612044437249)60:0.00203118970703891405,MbaB:0.05872762617853603817)57:0.00264320709604193857,(HcaD:0.04085448811170391825,OlaH:0.06288181380402331488):0.00253988447276658940)56:0.0649377);
gene373	94.5	(Osa:0.0498622,((OlaH:0.05416499705352840338,(MbaA:0.01832660146284105854,MbaB:0.02106053726922412633)100:0.00587899308635678013)83:0.00242450548424197028,(HcaD:0.02789408791126942247,(HcaC:0.01909245131506401988,MbaC:0.02229500917649191241):0.00583975630687795424)100:0.00211381794915731962)95:0.0498622);
gene374	79.75	(Osa:0.0672013,((HcaD:0.01381001052524011112,((MbaC:0.00324796443277987823,HcaC:0.07511613936222460985)82:0.01122291188598477721,(MbaA:0.06981065325989284365,MbaB:0.07004215838428472229)75:0.01962423452613878613)64:0.00418024262395418414)98:0.06061488638038747129,OlaH:0.05635364956010977672):0.0672013);
gene375	69	(Osa:0.0818718,((MbaB:0.04607875032115595765,((HcaC:0.06804710743293007624,MbaC:0.03121380612609427757)77:0.00648120509358754860,(HcaD:0.03021089087698780595,OlaH:0.07125034323405254888)36:0.00170177597425636502)96:0.03268380284498082627)67:0.00910113483223105001,MbaA:0.02053378519244837205):0.0818718);
gene376	70.5	(Osa:0.0828616,(OlaH:0.03742049545855454656,((((MbaC:0.02579664607912782875,HcaC:0.02614941751854059013)100:0.01340346830474251592,MbaB:0.03097655355792919632)47:0.00369236297853431025,HcaD:0.04110055805670452533)37:0.00377334641591895630,MbaA:0.03233125330099515665):0.03212339832219067437)98:0.0828616);
gene377	60	(Osa:0.0347278,((MbaA:0.02328938342496349873,(MbaB:0.02904534445173483082,(HcaD:0.02701573908137830729,(HcaC:0.01613881558025787380,MbaC:0.01050287506816171244)89:0.00347929414821527682)38:0.00087884651710035903)45:0.00096887854471250010)68:0.00705350113561690768,OlaH:0.02851178556421661570):0.0347278);
gene378	92	(Osa:0.0781469,(HcaD:0.04564854199252663114,((HcaC:0.02213212074812709318,MbaC:0.03672533962007604180)100:0.00938442118833031184,((OlaH:0.07767561653718671466,MbaB:0.03615862531842286426)95:0.00471655559958595889,MbaA:0.03640099510571846719):0.00360381202928559572)88:0.00562299828997289176)85:0.0781469);
gene379	80.5	(Osa:0.0375257,((MbaB:0.02799410555735080963,(OlaH:0.04344520137453426051,MbaA:0.03014922277275254234)46:0.00085544191938866131)81:0.00484642059872227374,((MbaC:0.01892969163172962890,HcaC:0.01971933957789311770)96:0.00296663795449002635,HcaD:0.02537360064664697171):0.00510255434854699815)99:0.0375257);
gene380	69.75	(Osa:0.0635016,((MbaC:0.02851430820524895882,HcaC:0.01833666310229975505)99:0.02108577071236006351,(MbaA:0.11047537061965786997,(OlaH:0.07675104733481796782,(HcaD:0.03345027598059928386,MbaB:0.02706203502496537516):0.00517026861658589822)80:0.00229149431158041494)39:0.01276530257029078776)61:0.0635016);
gene381	61.5	(Osa:0.0402683,(((MbaB:0.02323750883236747750,HcaD:0.01438975994383731409)60:0.00282506985559254813,(MbaA:0.00567223122792644661,(MbaC:0.01432988886650240178,HcaC:0.02034057653590579454)100:0.01459766947379298116)37:0.00273427976327095040)49:0.00609221569837750231,OlaH:0.02291342021425708114):0.0402683);
gene382	74.5	(Osa:0.102413,((HcaC:0.03047759357055053117,(MbaA:0.06745720082336187362,(MbaC:0.04553180469747987458,(MbaB:0.07080332071551226347,HcaD:0.05364995442540898551)95:0.01965485289758995766)65:0.00396442444463451522)49:0.00379974370589412956)89:0.02120952436710976663,OlaH:0.05671964155020314813):0.102413);
gene383	55.25	(Osa:0.0919804,(MbaB:0.05016948130290983798,(MbaA:0.05192325908231788800,(OlaH:0.16013376694145473045,((MbaC:0.03455713459998627224,HcaC:0.03098837946431652612)75:0.00573840046455325031,HcaD:0.04586566663823477691):0.00480887020170729738)60:0.00219575281730655537)29:0.01164484293966964491)57:0.0919804);
gene384	69.75	(Osa:0.0551675,(((MbaB:0.03174913715496216482,(HcaC:0.02680885883989934590,MbaC:0.02539216528914848420)96:0.00411379833536401011)32:0.00048524594685590638,MbaA:0.02996499765023465794)82:0.00274552540872427140,(HcaD:0.02868294759837610244,OlaH:0.05134444895886893651):0.00120039070580379580)69:0.0551675);
gene385	63.75	(Osa:0.0922697,(HcaD:0.02823817753345628234,((MbaA:0.10267532709313177686,(MbaB:0.06013360530933919978,OlaH:0.08744584124029484984)63:0.01122427452552179558)73:0.00795611476067667640,(MbaC:0.07769595899202504097,HcaC:0.09800908189421664307):0.01717029833722660825)85:0.00490983996883463149)34:0.0922697);
gene386	51.25	(Osa:0.118645,((MbaA:0.03343008813574172705,((OlaH:0.07896500322867039401,(MbaC:0.05537736408876596517,HcaC:0.02938489085263634032)73:0.00921127260930453863)35:0.00197554419618014209,MbaB:0.05194931625917530160)40:0.00478333669401762203)57:0.01366907934936651900,HcaD:0.02528432938624100221):0.118645);
gene387	57.5	(Osa:0.0545714,(MbaB:0.03652232055713454384,(((MbaC:0.02857990244202435887,HcaC:0.03132248714921170851)90:0.00829143055871464293,OlaH:0.06009738750026642068)57:0.00327796314134719269,(MbaA:0.03317883439304847304,HcaD:0.04029003960551265362):0.00384344101384319998)40:0.00505737484639784581)43:0.0545714);
gene388	67	(Osa:0.0317318,(OlaH:0.02960987712818345663,(((HcaD:0.01943507516289331993,(HcaC:0.01495528229511942919,MbaC:0.01534197534467161665)69:0.00491227025487999108)50:0.00413999453951522343,MbaB:0.02884086803667658752)49:0.00222309963234881489,MbaA:0.01950940246703914208):0.02085863077771352853)100:0.0317318);
gene389	58.25	(Osa:0.0789658,(OlaH:0.04319494922097324302,((MbaB:0.02861458606408602903,MbaA:0.02674488340165594169)47:0.00454847555270218758,(HcaD:0.01867825987540297147,(MbaC:0.02177529688764149804,HcaC:0.01659058565542971889):0.00615070750972250210)77:0.00139736021371873438)45:0.00679553068948016061)64:0.0789658);
gene390	64	(Osa:0.045668,(OlaH:0.05445445338317658757,(HcaD:0.02978256148977664539,(((MbaC:0.01374674002911938260,HcaC:0.02524412711125613440)99:0.00922218600773578798,MbaA:0.02286225718806974075)50:0.00214984797056592047,MbaB:0.02128914793518812965):0.00189289123815932132)36:0.00845498699635963309)71:0.045668);
gene391	57.5	(Osa:0.0701651,(OlaH:0.07770372069043211816,(MbaB:0.04627202845899017897,((MbaA:0.04040281738709516207,(HcaC:0.01945876032328154245,MbaC:0.10989538292757609905)65:0.00522352147402114012)32:0.00141724332020250611,HcaD:0.07446928346715252223):0.00398922257477950151)53:0.01708200022002021035)80:0.0701651);
gene392	52.25	(Osa:0.0981065,((OlaH:0.06973746475097984676,MbaB:0.03364738104844275379)61:0.00447455839949444621,(MbaA:0.21422285453254330534,(HcaD:0.03390899749915125827,(MbaC:0.02618555382576740614,HcaC:0.02977498062870580567):0.00632233421525457175)61:0.00236629245509671279)31:0.00662929094457816951)56:0.0981065);
gene393	52.25	(Osa:0.0528248,(((HcaC:0.01403166922960261999,MbaB:0.03000654494282244816)34:0.00383161190827842552,(HcaD:0.01359712646043640706,(MbaA:0.16864858396670279195,MbaC:0.02502064790198381405)69:0.00672855539624133379)22:0.00334222416769014386)84:0.03019800433485475555,OlaH:0.07294049935108974647):0.0528248);
gene394	62	(Osa:0.0252502,((MbaA:0.01628375758410867402,MbaB:0.02665736176588461015)48:0.00154657880096382917,((HcaD:0.02798685798239638686,(MbaC:0.01189725603881502600,HcaC:0.01458420049051756262)96:0.00369593406843240005)63:0.00168786923513770818,OlaH:0.03357949868596270954):0.00159382232106547428)41:0.0252502);
gene395	58.25	(Osa:0.0820712,(((HcaD:0.01560473088929376431,(MbaA:0.01637459063878902998,MbaB:0.03646701629140954026)63:0.00446352455039212767)38:0.00133890860381124274,(HcaC:0.03666948714024789724,MbaC:0.03312588217315450695)55:0.00298037655547846994)77:0.02702463394234346297,OlaH:0.03264386702034654392):0.0820712);
gene396	58.75	(Osa:0.0779378,(OlaH:0.07465665724111950063,(MbaB:0.04124944549138647581,((HcaD:0.04291959715824910510,(HcaC:0.02464117242770179697,MbaC:0.02832602773324777862)100:0.00582348833363707883)50:0.00149176767923205576,MbaA:0.02939920567028122753):0.00467161032489131923)53:0.00431361813867841767)32:0.0779378);
gene397	62	(Osa:0.0628239,(MbaB:0.10295824488534563446,((OlaH:0.07663542729838160317,(HcaD:0.03344427571492430279,MbaA:0.03792441245135780292)71:0.00912385249372053148)49:0.00520947853659847835,(MbaC:0.04088300556818583870,HcaC:0.03230058063732501455):0.01537512146840746760)100:0.00000100000050002909)28:0.0628239);
gene398	56.5	(Osa:0.0375787,(((HcaD:0.02285364954271656979,(HcaC:0.01510405343305525061,MbaC:0.01954620059806247076)91:0.00585788322363552886)37:0.00222271170142328365,(OlaH:0.05174492589154773559,MbaB:0.03523848436337836953)47:0.00455658279164246772)51:0.00569085893870693860,MbaA:0.01596109898988700565):0.0375787);
gene399	50.5	(Osa:0.0879208,(MbaB:0.03872489674758327477,(((HcaD:0.02391256774705668650,(HcaC:0.02238985813443504502,MbaC:0.03161651562690200729)90:0.00543754072245638490)39:0.00195315112324624500,MbaA:0.04160107300828082277)31:0.00213296494461378281,OlaH:0.04496679743093186937):0.00455557710820524153)42:0.0879208);
gene400	54	(Osa:0.0617411,(MbaC:0.04485141835347507960,(HcaC:0.00860439230205582023,(((HcaD:0.24070475925778422877,MbaA:0.01623240299328686936)62:0.01846905131138322498,OlaH:0.05295531919685586564)35:0.00622149090854555182,MbaB:0.32796493456380787501):0.01852557219058663038)72:0.01118478782189649516)47:0.0617411);
gene401	84.5	(Osa:0.0586352,(OlaH:0.05456228536962604708,(MbaB:0.05150459335194994964,(MbaA:0.03426050665314061411,((MbaC:0.01020948808767709916,HcaC:0.02226449232397376826)94:0.00600100321757149856,HcaD:0.02878917997243926954):0.00419379254293213068)78:0.00580611590785607302)80:0.00981722241209898906)86:0.0586352);
gene402	65.25	(Osa:0.0814411,((OlaH:0.06602315241954535840,((MbaA:0.03568179253940593348,MbaB:0.03599176244150702891)61:0.00358460549346130983,HcaD:0.06061029996200846537)52:0.00283431451382631970)76:0.00839475414033846561,(MbaC:0.03171573601053769703,HcaC:0.01863565732650324103):0.00577597145224841187)72:0.0814411);
gene403	67.25	(Osa:0.0916343,(((MbaB:0.04723542768234306743,MbaA:0.04022393234428561087)56:0.00583342438494332486,(MbaC:0.04960907402802760408,HcaD:0.03070812400029311259)70:0.00519100053216712057)47:0.00101387902713816831,(OlaH:0.11685283467301051108,HcaC:0.07149970835666612234):0.01940406146267162693)96:0.0916343);
gene404	73	(Osa:0.0727822,(OlaH:0.03747348173073457994,((MbaA:0.18608491479939781588,MbaB:0.04344126393560913263)70:0.00824571810649248407,((HcaD:0.03881923741255238758,HcaC:0.01412516711384994086)76:0.00568100865263161496,MbaC:0.03052906630560009785):0.00228196672237975526)46:0.04077038181716630821)100:0.0727822);
gene405	78.5	(Osa:0.0734211,((((HcaD:0.07378459381624273561,MbaC:0.05525032311826675452)100:0.11485010859746555556,MbaB:0.14782480454218385746)100:0.05631154052855363162,(HcaC:0.02281997151504482069,OlaH:0.07631601467180501586)41:0.00233315863840081713)73:0.01078180184525875072,MbaA:0.06951466998525039631):0.0734211);
gene406	56.25	(Osa:0.0651659,(HcaD:0.03059596031544408942,(MbaA:0.03726097487396239777,(OlaH:0.04558508199642181263,((HcaC:0.01735591474220938776,MbaC:0.02673035995537660983)93:0.01231101601052251443,MbaB:0.02215803792037378955):0.00350231674215779410)39:0.00337543372649235212)32:0.00859242296162885527)61:0.0651659);
gene407	63	(Osa:0.0657034,(OlaH:0.10294301022521674949,(((HcaC:0.02976993333316952511,MbaC:0.03255250780814114564)97:0.01262924628622789404,(HcaD:0.03628168676166389911,MbaB:0.04315067131255861249)28:0.00082845477333398849)52:0.00716147686912504185,MbaA:0.04625446795187245635):0.01398488839528127040)75:0.0657034);
gene408	57.5	(Osa:0.0738657,((MbaA:0.06974210895988118553,(MbaB:0.03873171655084919202,((MbaC:0.02715635932121388679,HcaC:0.02421216190358599710)97:0.00913364794715063565,HcaD:0.03284611890143415008)41:0.00448186185048609839)40:0.00473209705251884539)52:0.00437940686505474894,OlaH:0.06881108493010047733):0.0738657);
gene409	54.75	(Osa:0.0371122,(MbaB:0.04305027140292756738,((MbaA:0.03355650767564017506,(MbaC:0.03358199919101582942,HcaC:0.01945213504481185796)74:0.00796861386760249618)35:0.00183047816008290133,(HcaD:0.03059027861247505184,OlaH:0.04221939356397932247):0.00574033086871941593)57:0.00351053812970166055)53:0.0371122);
gene410	69.25	(Osa:0.0852987,(OlaH:0.07662361755694124810,((HcaD:0.03858489448098785524,((MbaC:0.04198425419813504172,HcaC:0.02832594566756748908)75:0.01206117158047364211,MbaA:0.05623462705940769635)69:0.01613039443892537103)77:0.04330085019265499102,MbaB:0.05390011274666415414):0.04472643058030175561)56:0.0852987);
gene411	67.75	(Osa:0.0423212,(MbaB:0.75384905400038726420,(OlaH:0.06099423900709765450,((HcaD:0.04912224412361124171,MbaA:0.03053600315561761508)25:0.00724267716790790838,(MbaC:0.01947404961726054151,HcaC:0.03659900433461611702):0.01157569037256560643)92:0.03313032998980937338)76:0.10865453846661664306)78:0.0423212);
gene412	52.75	(Osa:0.0342902,(((HcaD:0.02301326502558769665,(MbaC:0.01789542580446106673,(HcaC:0.01542901262412288768,MbaB:0.01738234656061274364)62:0.00343015442561558914)39:0.00053341509780208682)51:0.00440227975611741807,OlaH:0.02457690998436896229)59:0.00741118981679930212,MbaA:0.01445237061305358790):0.0342902);
gene413	56	(Osa:0.0826602,(((MbaA:0.05935240536382828391,(MbaC:0.03541306047631324894,HcaC:0.02399656880777673723)98:0.00896464803360188037)63:0.00351458610365594027,(OlaH:0.10580048644081382903,MbaB:0.05430415457614929525)28:0.00241468966614830777)35:0.00581595963031114084,HcaD:0.06515897160559551426):0.0826602);
gene414	54.5	(Osa:0.0388779,(OlaH:0.03808011327688003850,(((HcaC:0.02244927006895858571,MbaC:0.02355750995009014276)76:0.00491003338745222076,MbaA:0.02531885165696375756)29:0.00141138027406945209,(HcaD:0.03108123463745248588,MbaB:0.02894322764112141483):0.00483762278809319810)61:0.00438775534769691306)52:0.0388779);
gene415	54.75	(Osa:0.0591941,((MbaA:0.07367687569960577887,(HcaD:0.02044567690307600924,(HcaC:0.01926915860987089835,(MbaB:0.03312205899380934321,MbaC:0.01799439732472879819)50:0.00260839769808625561)44:0.00487648018600132533)51:0.00091783227700134226)74:0.01559848584471297019,OlaH:0.10562629007159024530):0.0591941);
gene416	50.5	(Osa:0.113414,(MbaA:0.04430262304055086059,((HcaD:0.04724295395054915747,(OlaH:0.06950633159087220292,(HcaC:0.01368009929078598495,MbaC:0.03373515472803188808)99:0.00876628134281912802)39:0.00283444548836941489)32:0.00415902053723165611,MbaB:0.04760528424850212631):0.00293255597737220475)32:0.113414);
gene417	75.25	(Osa:0.0829301,((OlaH:0.07549193294588697756,(MbaA:0.11512976694634045882,(HcaD:0.03436043520910661564,MbaB:0.04528333337887489179)47:0.00250504503121944848)98:0.01143664552109718846)59:0.00497618358996069522,(MbaC:0.04864526470222429316,HcaC:0.03664154975751362370):0.00672879794619434066)97:0.0829301);
gene418	59.25	(Osa:0.0650952,((OlaH:0.06262837206612767438,(MbaB:0.04159808602975408054,HcaD:0.04439671497811938095)57:0.00487074145027612763)38:0.00167994597033016124,((MbaC:0.02543162567187055509,HcaC:0.01731299141829939145)100:0.01039527803642282915,MbaA:0.04619975537411352001):0.00421758531827342784)42:0.0650952);
gene419	78.75	(Osa:0.0632619,((MbaA:0.02353890623459647252,((HcaD:0.03721159756510935418,(MbaC:0.02081993921882977980,HcaC:0.01683214416822684939)100:0.00828802413761978510)75:0.00179245341886289972,MbaB:0.03549072932984317919)67:0.00158112962939180963)73:0.00845321364235642782,OlaH:0.06435453887583356125):0.0632619);
gene420	63	(Osa:0.0322377,(MbaB:0.02913986440246285614,(((MbaC:0.03537594504099093179,HcaC:0.01521555307529389410)93:0.00610905807914187849,(HcaD:0.02000466296194083199,OlaH:0.02577817415256773714)24:0.00096097492443148955)42:0.00169888600396502398,MbaA:0.01770371544327578595):0.00695313953667599759)93:0.0322377);
gene421	50.25	(Osa:0.0838398,((HcaC:0.01313998325433666202,MbaC:0.02351475977824194971)100:0.01253631000464465635,((HcaD:0.02844234012875416703,(OlaH:0.06805947215918890791,MbaA:0.03804741692357853367)29:0.00303456775002008700)23:0.00133990177402255341,MbaB:0.04004582678332214984):0.00417796626631739085)49:0.0838398);
gene422	82	(Osa:0.103793,(((HcaD:0.05249924229392070874,MbaB:0.05528729446435078770)57:0.00167090703566674767,(MbaA:0.05704147099913117747,(HcaC:0.03334772030474023041,MbaC:0.03061061627585070360)96:0.01238063125848566821)82:0.00979624650335936611)93:0.01453307175611131055,OlaH:0.05088410397538943586):0.103793);
gene423	71.5	(Osa:0.0444653,((HcaD:0.11398425191677630242,((MbaC:0.02170904865400286390,HcaC:0.01348431374509043330)84:0.00305009168416714004,(MbaB:0.02296851205755750386,OlaH:0.03861253417908782487)96:0.01650934191699995543)53:0.00099559784489672374)53:0.00403910714815826442,MbaA:0.01539527355831415457):0.0444653);
gene424	53	(Osa:0.0389442,(MbaB:0.00881409831761533619,((MbaA:0.00698760464860552922,OlaH:0.04704087866647725658)38:0.00141515251902740963,((MbaC:0.00571344346832817953,HcaC:0.02934833285074186018)40:0.00310965358175799159,HcaD:0.03490365542009152278):0.00746175017193821156)63:0.01066511480011530719)71:0.0389442);
gene425	80	(Osa:0.0974674,(MbaA:0.02767875293913519066,(MbaB:0.03125185867414458085,((HcaC:0.02175798262680703546,MbaC:0.04582448085459757403)98:0.00817672971838908150,(OlaH:0.06459417039063679311,HcaD:0.03588704139482027516):0.00332403355585784467)72:0.00878799991068822048)91:0.00276395919892350166)59:0.0974674);
gene426	65.25	(Osa:0.0810008,((MbaB:0.04698903112572287016,(HcaD:0.05034336123064176577,((MbaC:0.02870143321078242465,HcaC:0.03769800205398425585)97:0.01462343705894816707,MbaA:0.04715214646701761797)37:0.00101559246316536896)71:0.00513851992166371001)56:0.00386307792652274473,OlaH:0.07417442968627557809):0.0810008);
gene427	63.75	(Osa:0.054224,(((MbaA:0.04480805909831162004,(MbaC:0.02805320107285084325,HcaC:0.03743995979288766707)99:0.00765088614293115126)35:0.00261893744989984785,(MbaB:0.04611728194075725984,OlaH:0.04557884389142913273)59:0.00731225377652357580)62:0.00187631324477472209,HcaD:0.04527095199118344460):0.054224);
gene428	87.5	(Osa:0.0780924,((MbaB:0.03173038624230876265,((MbaC:0.02504228623689199601,HcaC:0.03000754237822531034)100:0.01558010214904351036,(MbaA:0.02722211789184509137,HcaD:0.03187029144630146305)90:0.00487703978859071151)66:0.00582824243772994254)94:0.02314310003283299999,OlaH:0.06641253942121716491):0.0780924);
gene429	54	(Osa:0.0547507,((MbaA:0.03828949153197843541,(MbaB:0.14420522789457079771,(HcaD:0.04655833138478959743,(HcaC:0.02025492181258861657,MbaC:0.01637163404794193117)68:0.00439697539377405591)55:0.00165060788676390461)32:0.00359773300714808604)61:0.00635598690832632832,OlaH:0.06833740857169622041):0.0547507);
gene430	75.75	(Osa:0.0705037,((HcaD:0.07244477050816305885,(MbaB:0.05197015177150197257,(MbaA:0.04825456800877715724,(MbaC:0.04938178208913425460,HcaC:0.02427515648663891579)100:0.01369839455076253543)53:0.00269788484849781997)51:0.00155382887510638421)99:0.01728070228022803370,OlaH:0.05834493596216237116):0.0705037);
gene431	71.75	(Osa:0.0768538,(((HcaC:0.01524897689344149355,MbaC:0.03150792900895390408)96:0.00327158388364280411,MbaA:0.03729993144886920714)83:0.00652767581175208410,((OlaH:0.06692001253316558207,MbaB:0.03843242915035679358)63:0.01256257743921238880,HcaD:0.08433282916287100639):0.00313775299577363038)45:0.0768538);
gene432	60.75	(Osa:0.0832071,(HcaD:0.06594608931085019221,((MbaB:0.03185374728859460131,(OlaH:0.09400410884243499965,MbaA:0.07142606389539815637)28:0.00184661118153611270)54:0.00258469478194972265,(MbaC:0.03153808364154946087,HcaC:0.02910106211952624353):0.02069177055094582537)98:0.01469210570089703530)63:0.0832071);
gene433	59.25	(Osa:0.0467663,(OlaH:0.02927446363889234585,((HcaD:0.02032247813168082742,(MbaA:0.03207357050229097534,MbaB:0.04061770212756769804)55:0.00598988037519385466)53:0.00303732371718974615,(MbaC:0.01459180641587464605,HcaC:0.03013165417849425487):0.00607009516550787408)80:0.00685780660379610874)49:0.0467663);
gene434	78.5	(Osa:0.10971,((MbaA:0.05197701361783868546,(HcaD:0.03037516676871941657,OlaH:0.08295127221757329916)78:0.00551372448022677437)90:0.01049613478272687188,(MbaB:0.03359689367936450483,(MbaC:0.02704556558758671250,HcaC:0.04818519084149924803):0.00673778829487063722)80:0.00761233802453855062)66:0.10971);
gene435	71.5	(Osa:0.0649726,(((MbaA:0.03730830398565360834,(MbaC:0.02515717995889939912,HcaC:0.02813097222597544730)81:0.00426942210750145580)76:0.00356311847378170277,MbaB:0.03646490817935808815)56:0.00285300637916049331,(HcaD:0.03957529347054611346,OlaH:0.06383403906758793045):0.00293441042840267285)73:0.0649726);
gene436	66.5	(Osa:0.0480062,((HcaD:0.02273475795289378598,MbaB:0.01411490105865969777)100:0.00839548833034118973,(OlaH:0.04020265401977083514,((MbaC:0.00925782406841803122,HcaC:0.01800110880953518025)56:0.00078106113558548207,MbaA:0.02046178839514091463):0.00300090229419720193)67:0.00294581164609925743)43:0.0480062);
gene437	57.75	(Osa:0.072919,(((MbaB:0.03647729319746515625,HcaD:0.02121502334785679844)60:0.00355960572796956004,OlaH:0.06052241317021562345)35:0.00048917927207265365,((MbaC:0.02735593543492168683,HcaC:0.01912377329640587570)86:0.00759478665140571416,MbaA:0.02310510800535582610):0.00396953631799490739)50:0.072919);
gene438	74.5	(Osa:0.0550261,(OlaH:0.06092628791225179752,(((MbaA:0.02445648666332908908,(HcaC:0.02122044957220590305,MbaC:0.02334605471988402889)99:0.00400319098364641541)56:0.00034123485330203189,MbaB:0.02784034292598466798)61:0.00223512872740240075,HcaD:0.02378689661421992327):0.00475414772343805362)82:0.0550261);
gene439	77.25	(Osa:0.0941312,(MbaB:0.07613900981813541413,(((MbaC:0.03027990310326388393,HcaC:0.02728543043035301999)68:0.00237613079243387563,(MbaA:0.02978667392171721259,OlaH:0.14892323285496952834)78:0.01067370820905050831)90:0.00868361461453800824,HcaD:0.03297473158709599700):0.00433284632350872546)73:0.0941312);
gene440	73.5	(Osa:0.0506498,(((HcaD:0.01893763726913279266,(MbaC:0.01686541240669427524,HcaC:0.01564674949266771364)100:0.00524908133996616379)93:0.00670432404290444758,(MbaA:0.02365618371933742026,MbaB:0.02290093639781686993)57:0.00169650909982487072)44:0.00399123395344523884,OlaH:0.03922743596664272220):0.0506498);
gene441	67	(Osa:0.158116,(OlaH:0.05373992854666954228,(MbaB:0.11936898307792176421,(MbaA:0.03834397737249749250,(HcaD:0.04456976031167871749,(MbaC:0.02170042079879477143,HcaC:0.01683970838648974136):0.02081574797855167969)100:0.00328065903310783029)33:0.00478605527476267095)35:0.05207741455240311873)100:0.158116);
gene442	63	(Osa:0.0919756,((MbaB:0.04033476433310918124,HcaD:0.03177781541560761869)81:0.00378630110314167288,((MbaA:0.05443968166858222102,OlaH:0.07636758555755435163)38:0.00425465354601602119,(HcaC:0.06552903096580116327,MbaC:0.02031922482711345443):0.02052885665702902651)99:0.00518243356372238579)34:0.0919756);
gene443	83	(Osa:0.0472644,((HcaC:0.01670067987468185078,MbaC:0.01967243095203339773)100:0.00862632311940127183,(MbaA:0.02464861873308654000,((MbaB:0.01586054429813231817,HcaD:0.01931899791616883619)88:0.00160228838542251259,OlaH:0.04714346484632121054):0.00086187542265700446)50:0.00864143189218556131)94:0.0472644);
gene444	78.75	(Osa:0.0913044,(OlaH:0.07819279669778037012,(((MbaC:0.01647506746712820366,HcaC:0.01670724409397911919)96:0.00720089696285996974,MbaA:0.08370011172042909897)43:0.00063667903191563118,(HcaD:0.02318496941716163481,MbaB:0.02375283933921155596):0.00514271188640277703)77:0.02929688948137133819)99:0.0913044);
gene445	57.25	(Osa:0.134401,((MbaA:0.05191868567016464514,(MbaC:0.05564690400806259624,HcaC:0.06925107463927641926)62:0.01784732015507160818)47:0.00482573110907040786,(OlaH:0.12104434707661518300,(HcaD:0.05661734268358363520,MbaB:0.08750035385290309831):0.01188923909538742822)70:0.00542290272730975697)50:0.134401);
gene446	76.75	(Osa:0.0768602,((MbaB:0.05253813010305387332,(OlaH:0.06080846495631007931,HcaD:0.03271070108743646260)54:0.00462863960191658638)79:0.00851647053280650372,((MbaC:0.01782596040852484770,HcaC:0.02299358479494556518)94:0.00674645584482204842,MbaA:0.02234008259411750935):0.00000100000050002909)80:0.0768602);
gene447	64.25	(Osa:0.0478029,((MbaC:0.02560365205422666587,HcaC:0.02341022640107155370)86:0.00537898249952477401,((OlaH:0.04636833096598826781,HcaD:0.02467827393542218473)67:0.00316033688750704932,(MbaB:0.03188225393897666654,MbaA:0.03140431933635977335):0.00368774441463499665)67:0.00107969951883370532)37:0.0478029);
gene448	85.25	(Osa:0.0623035,(OlaH:0.03994077565476356062,((MbaB:0.07250504021002186772,MbaA:0.06057302409377995217)100:0.02566418611912190534,((HcaC:0.01943975173082303221,MbaC:0.01457380518254542193)91:0.00803717842733198302,HcaD:0.01773335191067030789):0.00344934588739366629)52:0.01976106917888150946)98:0.0623035);
gene449	78	(Osa:0.0399125,(OlaH:0.04023413623272156098,((HcaC:0.01885486838951053179,MbaC:0.01817688252466913290)97:0.00387366238200407198,((HcaD:0.02612516351873506171,MbaB:0.02694087101960930195)66:0.00276378736461491397,MbaA:0.02697593362269219003):0.00286973020461686774)69:0.00671320507944969322)80:0.0399125);
gene450	51.25	(Osa:0.0325893,(OlaH:0.03488745624282556940,((HcaD:0.02483330835176581972,(MbaC:0.02370718568051214878,HcaC:0.01546376276321174102)52:0.00371677337986629037)45:0.00170154679809024273,(MbaB:0.01810595906053828752,MbaA:0.02497745159314435429):0.00235565629354408902)62:0.00545930552748391789)46:0.0325893);
gene451	68.5	(Osa:0.0319076,(OlaH:0.03434628689473273599,(HcaD:0.03557376994947709231,(HcaC:0.02654564938618734354,(MbaB:0.06337574986635753638,(MbaA:0.02177877345774127671,MbaC:0.01963972702830994385):0.00159663974484242359)57:0.00444126360353672579)77:0.00642335165599223091)78:0.00312877586938341236)62:0.0319076);
gene452	65.75	(Osa:0.0441762,((MbaA:0.01536626747216261746,((OlaH:0.04153231872695049842,HcaD:0.02083060640771201844)55:0.00322991720972315172,MbaB:0.02458765969241128932)34:0.00082473545595850039)78:0.00777467273900355697,(HcaC:0.02065979379063810975,MbaC:0.02804417235796568750):0.00583177710902465628)96:0.0441762);
gene453	75.75	(Osa:0.0406923,(HcaC:0.01740402710663076224,((((HcaD:0.02272636097171139638,MbaA:0.03306671166066724871)52:0.00213133366104861213,MbaB:0.03569388563710120671)69:0.00606226324431749508,OlaH:0.04153590110586486556)82:0.00316189720130245593,MbaC:0.01918665255571568723):0.07427150780605649982)100:0.0406923);
gene454	64.5	(Osa:0.0433199,(OlaH:0.03682905787051600488,(HcaD:0.03406125604786888750,((MbaA:0.02745856715370615514,(MbaC:0.02735608888411749165,HcaC:0.02370248084263713167)99:0.00655653251170926210)82:0.00290221462066741868,MbaB:0.02828458761657406950):0.00024968896774776048)25:0.00253845156078509084)52:0.0433199);
gene455	68	(Osa:0.056781,(OlaH:0.06002478011693444110,((MbaA:0.04488715962988497343,(MbaC:0.03647877196797633115,HcaC:0.02770850881481284542)99:0.00856056698783871049)44:0.00084067566967141591,(MbaB:0.04086238156957102546,HcaD:0.04425905748773595327):0.00292531207089485271)46:0.01072845341945460190)83:0.056781);
gene456	51.75	(Osa:0.0527366,((OlaH:0.04746671469568804896,MbaA:0.02334248795432688345)50:0.00228716962630135748,(HcaD:0.02164681013195694781,(MbaB:0.02576720817224870119,(HcaC:0.02216198769200058288,MbaC:0.01465966003509053261):0.00339164848799515355)82:0.00115330890129900052)47:0.00089422622090732555)28:0.0527366);
gene457	54.25	(Osa:0.0268179,((MbaB:0.02900679150351246835,((HcaD:0.02787043365877969747,(MbaC:0.01078377331284056766,HcaC:0.02755445190904642211)97:0.01025862540304749507)64:0.00579196904301202721,MbaA:0.02154230599429838092)16:0.00008295772537385973)40:0.00791446594590691430,OlaH:0.03979412464826954238):0.0268179);
gene458	51.75	(Osa:0.0619091,((HcaC:0.02068246271634283789,((MbaA:0.06560546396440460060,HcaD:0.02836540685288757926)100:0.12803548828699851114,MbaC:0.05540157298200995561)46:0.01308912633570539011)41:0.00834577495105146699,(OlaH:0.10007981651203622098,MbaB:0.04316337179325950568):0.00237962763171807807)20:0.0619091);
gene459	77.25	(Osa:0.0498535,((OlaH:0.08029824170423281726,(MbaB:0.04514946696363229123,((HcaC:0.02733062067319200553,MbaC:0.03418376868314991490)97:0.00739244649220936745,HcaD:0.04641079440385846577)75:0.00543111450587303608)65:0.00407443089668283170)72:0.00913524238374457953,MbaA:0.05463243228560376447):0.0498535);
gene460	57.5	(Osa:0.0666053,(OlaH:0.01867448465314474476,((HcaC:0.02814439857228998379,(MbaB:0.03563257634958649778,(MbaA:0.03253708272897969794,MbaC:0.03585311636844484839)49:0.00228731591664537619)37:0.00142218911930792739)44:0.00032055231303230628,HcaD:0.02004709176481557498):0.02724216432615688896)100:0.0666053);
gene461	68	(Osa:0.0906886,(((HcaC:0.02209439836799649212,MbaC:0.04088625641308298725)95:0.01127145938338329489,((MbaB:0.04101074785946202256,MbaA:0.03083562077818048294)48:0.00327119228864868961,HcaD:0.04630331692057496756)51:0.00170903863515239397)78:0.01911617543339722003,OlaH:0.07749456669627985406):0.0906886);
gene462	71.25	(Osa:0.0895512,(((MbaC:0.06378326119632206359,HcaD:0.05731698432508164354)34:0.00582573522577768416,((OlaH:0.07027360601318531630,MbaB:0.07003440264760817102)81:0.00955510449957927208,HcaC:0.03657919637866219320)100:0.11916620560357331360)70:0.01440851520707954123,MbaA:0.06706064186667617943):0.0895512);
gene463	61.25	(Osa:0.0509613,(((MbaB:0.02878708633874961509,HcaD:0.01683267366831570425)41:0.00380287530443254281,((HcaC:0.01925967774140216124,MbaC:0.03826908975702769666)78:0.00618142143454744261,MbaA:0.01132576437477600742)49:0.00237652842630230871)77:0.00951561478328037322,OlaH:0.04060778432718946396):0.0509613);
gene464	66	(Osa:0.0537696,((MbaA:0.07179057637468583275,HcaC:0.06545633170437946402)100:1.61264534249420266043,(OlaH:0.07418750293377865401,((MbaC:0.04714196053206413939,MbaB:0.06024010300184721306)52:0.00265351253668918464,HcaD:0.05894418500430624597):0.03931584620053961421)64:0.08366500292409106976)48:0.0537696);
gene465	65.75	(Osa:0.128423,(OlaH:0.09565615114850110901,(((HcaD:0.03868799853665967625,MbaB:0.03952309483051641426)66:0.00427679103028928351,MbaA:0.07627134021555453947)60:0.00726431133764674462,(HcaC:0.03655890124005467534,MbaC:0.03617848177339082899):0.00942346757009471410)59:0.04647521222735832153)78:0.128423);
gene466	76.5	(Osa:0.0636321,(OlaH:0.07394735959060276531,((MbaB:0.04307709271412754615,(MbaA:0.04275237442075356664,(MbaC:0.02603362998014564431,HcaC:0.25699193784056334477)73:0.00796180371150966189)87:0.00987689874676058420)48:0.00385294586585239324,HcaD:0.04627173702644185593):0.01610264737252500508)98:0.0636321);
gene467	50.25	(Osa:0.0481462,(MbaB:0.02753767416019527528,((HcaC:0.02404457237883410661,(MbaA:0.03021100806006436768,(OlaH:0.05101730554595663297,HcaD:0.03438785124102586299)54:0.00218992910572684716)42:0.00184450128761684410)39:0.00149888361801354844,MbaC:0.02305913343285817194):0.00614031874574902294)66:0.0481462);
gene468	64.5	(Osa:0.0380784,((((MbaA:0.13523312518969757279,MbaB:0.04691365857337402578)82:0.00753684686094293135,HcaD:0.02855220994130445653)47:0.00298676485058261502,(HcaC:0.03524006990536503181,MbaC:0.02434270053042582316)55:0.00550722371803622802)74:0.00790561674666125265,OlaH:0.02920883002653591048):0.0380784);
gene469	63.25	(Osa:0.0359302,(OlaH:0.03338560066675191895,((MbaB:0.01116281477754598947,(HcaD:0.00930653658868886048,(MbaC:0.02700816316344508902,MbaA:0.00461261437942608789)86:0.00306443854027469527)36:0.00209040396214853642)40:0.00150730679341904176,HcaC:0.01028583322635670365):0.01469361528583832538)91:0.0359302);
gene470	67	(Osa:0.110993,((OlaH:0.13359741973348729371,(MbaB:0.07297664823511547383,MbaA:0.04902963354904418813)39:0.00292745703641492539)36:0.00581740346318490413,((HcaC:0.03145239606770597329,MbaC:0.03012976748733731114)100:0.01635945070420408154,HcaD:0.05019099501448039818):0.01374869553018130339)93:0.110993);
gene471	54.75	(Osa:0.0505476,(MbaA:0.03054528763718463574,(MbaB:0.03067409578137074433,(OlaH:0.04849221076121968538,(HcaD:0.04302009405828117333,(HcaC:0.02450011922000235390,MbaC:0.02854682975641908982):0.01231324043561152562)100:0.00274692394822831278)44:0.00318872527254346078)41:0.00362726459751000528)34:0.0505476);
gene472	65.75	(Osa:0.090513,(OlaH:0.07304246572001438231,(MbaB:0.03038440578195891750,((HcaD:0.04149312016972223072,MbaA:0.08700835042830419586)45:0.00436645958082036451,(MbaC:0.02819273606495982520,HcaC:0.01466474908270282845):0.00576803390008343887)86:0.00427900208870948210)42:0.02876182835747393557)90:0.090513);
gene473	61	(Osa:0.0475012,((MbaB:0.02923989745380638217,MbaA:0.02668904573815825132)54:0.00192814319368401132,((OlaH:0.04722770640226394562,HcaD:0.02650312039268334224)48:0.00135577884833025021,(MbaC:0.02586787136907867102,HcaC:0.01780746545752204951):0.00560128955394694535)94:0.00153894182755883813)48:0.0475012);
gene474	57.75	(Osa:0.0550668,(MbaB:0.26260116181477555219,((OlaH:0.06447929430906518267,MbaA:0.02745996757398812618)55:0.00437463845241327538,(HcaD:0.02874773514781145053,(HcaC:0.03492814633462659746,MbaC:0.02286686355339442867):0.00468742640525979422)81:0.00436541937812339690)50:0.00405896891544037675)45:0.0550668);
gene475	61.5	(Osa:0.0449929,(HcaD:0.03515858153216395998,((MbaA:0.04082553884509795145,(OlaH:0.04973478630867726735,MbaB:0.02249096633016355040)41:0.00232554894410986904)28:0.00131474011104965797,(MbaC:0.02382028741354700815,HcaC:0.05464504609127805029):0.01304300743019388455)100:0.00770011172212505240)77:0.0449929);
gene476	52	(Osa:0.0498842,(HcaD:0.04010952256435338509,(((MbaC:0.05841541316240220216,HcaC:0.02195812756187479411)98:0.00790297673989115955,MbaA:0.03635780641997075902)49:0.00353220647529582654,(MbaB:0.03936369246073977146,OlaH:0.08544068243915817207):0.00420786725042975648)31:0.00468672919542628165)30:0.0498842);
gene477	54	(Osa:0.0607464,((HcaD:0.03199964821256547770,(HcaC:0.01933219822146674260,MbaC:0.03315289530277402280)100:0.01471365410854342214)41:0.00204962765573117080,(OlaH:0.11181799032175544772,(MbaB:0.02956005133318067440,MbaA:0.03459912812227011747):0.00228484113944744070)44:0.00240116519010356031)31:0.0607464);
gene478	69.75	(Osa:0.0303533,(OlaH:0.03868219202029878068,((HcaC:0.02138579869978937328,(MbaC:0.02316916817320564120,MbaA:0.00686540022880546656)98:0.00511591825591058147)81:0.00539851689496313909,(MbaB:0.04714054389186884270,HcaD:0.01886321195906449227):0.00165574185996752586)51:0.00165817651271078022)49:0.0303533);
gene479	82.25	(Osa:0.036395,((MbaA:0.01803209864416960295,OlaH:0.03371503002931378057)95:0.01851357553813166856,(HcaC:0.01288680662702642796,(HcaD:0.01856901098494562544,(MbaB:0.01086200956841061778,MbaC:0.02365167572932021928):0.02448975034420925942)100:0.00369863545046340532)80:0.00511988759760897624)54:0.036395);
gene480	70.25	(Osa:0.0597783,(((MbaA:0.02923666423737501796,(HcaC:0.02344453138878534876,MbaC:0.02177352936442038603)100:0.00772195012918925044)38:0.00053434578652264658,(MbaB:0.03422784622946516836,HcaD:0.02281939770560317479)43:0.00211156259706301837)100:0.02615165402999202957,OlaH:0.05209314108791052167):0.0597783);
gene481	77	(Osa:0.063705,(((MbaA:0.04284200517940510433,MbaB:0.15199479280581493224)49:0.00513898030101609359,HcaD:0.01946965602972649048)97:0.02779648225838391232,(OlaH:0.07196166087371216880,(MbaC:0.02791280167695786227,HcaC:0.11740958429813921904):0.00969809357189242889)75:0.01301986848978008149)87:0.063705);
gene482	60.25	(Osa:0.0668057,((MbaB:0.04248034857351319638,(((HcaC:0.01811120690626521340,MbaC:0.03528304510243817499)97:0.00723290705501520356,MbaA:0.03932830146123152820)46:0.00238862326083279317,HcaD:0.04460006687111449375)32:0.00117811806490912443)66:0.01547121009403706025,OlaH:0.09224854169911185509):0.0668057);
gene483	68.75	(Osa:0.0596734,(((MbaA:0.02084198173988079453,(MbaC:0.01232649055756263566,HcaC:0.01236737526764454011)99:0.00700301089051045753)48:0.00771334899910042487,(HcaD:0.03484278553891966002,MbaB:0.03133142050965722486)67:0.00364668473403303734)61:0.01690003078634879155,OlaH:0.05410358472829045889):0.0596734);
gene484	60.25	(Osa:0.0288465,((MbaB:0.01194498048229614140,HcaD:0.01653899462375956614)74:0.00684522033394203283,(MbaA:0.01282752867800728697,((MbaC:0.01649789141937457737,OlaH:0.02712284555069352857)31:0.00000100000050002909,HcaC:0.01633976815046491934):0.00326878663705844385)61:0.00315175923781780935)75:0.0288465);
gene485	81	(Osa:0.0850218,((((MbaA:0.11426928267987929155,MbaB:0.31161774381651996535)95:0.09270993316977703402,HcaD:0.02705064607065033044)63:0.01339126317885046789,(MbaC:0.02029456101511223007,HcaC:0.00554803921275001492)86:0.00740081609523003409)80:0.01833618681663242225,OlaH:0.01688690385109358622):0.0850218);
gene486	57.5	(Osa:0.023489,(((HcaC:0.01786441335916591142,(MbaA:0.01239290203179347315,MbaB:0.03137603763656262451)52:0.00286435199429306521)46:0.00132969908030065452,(MbaC:0.03731501127531592493,HcaD:0.01978330107267101817)35:0.00000100000050002909)97:0.02338311637359426556,OlaH:0.02875623166073751694):0.023489);
gene487	80.5	(Osa:0.025547,((HcaD:0.02662511811128029718,((MbaB:0.02563642780047103303,MbaA:0.02385928399498101968)75:0.00329445051634148648,(MbaC:0.00954501397694270531,HcaC:0.01778197631019496489)95:0.00363031830217795106)81:0.00415196444563885238)71:0.00576188027898868940,OlaH:0.03379475628152058680):0.025547);
gene488	70.75	(Osa:0.0618618,((MbaB:0.04751725915024505864,((HcaC:0.01981753769626458037,MbaC:0.01928182330858716625)84:0.00612102761364494586,(HcaD:0.06869087705083401496,MbaA:0.04298131766885921606)89:0.01007699077203107023)47:0.00083018245736826452)63:0.01283874241078561580,OlaH:0.08107468731819761354):0.0618618);
gene489	62	(Osa:0.0429141,(MbaB:0.00628593094166439176,((HcaD:0.02128566005333783553,MbaA:0.01046030472518881885)61:0.00180083360411297075,(OlaH:0.15190244485695961196,(HcaC:0.01034287129613246578,MbaC:0.00613905557876544359):0.00825756748196572639)92:0.00000100000050002909)36:0.00398936261035167349)59:0.0429141);
gene490	73.25	(Osa:0.0341726,(((HcaD:0.03414641487671101622,MbaA:0.02175101127710639057)73:0.00275222001275022502,((HcaC:0.01033378084163193676,MbaC:0.02092980445155476210)92:0.00701071780069306965,OlaH:0.05094665798246938299)49:0.00686698725351021517)79:0.01704457597542492070,MbaB:0.01141762217922999943):0.0341726);
gene491	70.25	(Osa:0.0663177,(OlaH:0.05256872443592437022,(MbaA:0.03799722946228369092,((HcaD:0.03275990756104497220,(MbaC:0.15352791760557726874,HcaC:0.02511803618161200305)89:0.00911167174265307099)56:0.00238505595494322960,MbaB:0.03585467227139151059):0.00113861534566352183)42:0.00999807578246293162)94:0.0663177);
gene492	62	(Osa:0.106553,(HcaD:0.02206912305979498098,((HcaC:0.02255023474097140115,MbaC:0.00791450142384757770)90:0.00574151122481270614,((OlaH:0.05082778269771744128,MbaA:0.02188726975151259954)73:0.00574173716266080519,MbaB:0.00512662536994616842):0.00082002665806678852)53:0.00000100000050002909)32:0.106553);
gene493	80.5	(Osa:0.0608011,(((MbaC:0.01858011797048256947,HcaC:0.02647590296735740506)99:0.00851826746687686133,(OlaH:0.06181662627689706729,MbaA:0.03174281096347429665)70:0.00227104330792399830)89:0.00412070212963286039,(MbaB:0.03527766255415233643,HcaD:0.03405981866854516232):0.00387263726732944022)64:0.0608011);
gene494	54.5	(Osa:0.0443121,((OlaH:0.05850644525322729050,((MbaB:0.06243007382188118376,MbaA:0.02167631517225468429)44:0.00509177500953255421,(HcaC:0.04812896271829381761,MbaC:0.01026782041629743097)82:0.01058710127530305620)53:0.00495875957157421859)39:0.00289133040607171109,HcaD:0.01669051487247595264):0.0443121);
gene495	51.75	(Osa:0.0508086,(OlaH:0.05328587425671085787,(MbaA:0.04658242733288731063,((HcaC:0.02822415996220862047,MbaC:0.02279832343664192976)93:0.00550919247955956783,(MbaB:0.03316591840137442238,HcaD:0.06949893453826386236):0.00136474916797989709)40:0.00299049086613227544)40:0.00184508987551566372)34:0.0508086);
gene496	56.25	(Osa:0.10176,((OlaH:0.13520212011045387723,HcaD:0.05576832916942622842)33:0.00356756937714126053,((HcaC:0.03110231550653544397,MbaC:0.04093380922962211454)100:0.02036749233437914683,(MbaB:0.05280250937964689473,MbaA:0.05959084009564202117):0.00775524566026301442)49:0.00187647726352392131)43:0.10176);
gene497	99.25	(Osa:0.050451,(((MbaA:0.02912349776435699256,(MbaC:0.01446719777373191990,HcaC:0.01779213532272665155)100:0.00854990239672416379)97:0.00307684832873264796,(HcaD:0.02999839636440024618,MbaB:0.03744800743536963461)100:0.01941504609008084040)100:0.01640189503077077449,OlaH:0.04962694297313544056):0.050451);
gene498	56	(Osa:0.110949,((MbaA:0.03821659165849757706,((MbaC:0.02686554102576259664,HcaC:0.02306964092831931962)76:0.00580508892201969922,HcaD:0.04118808350140256563)42:0.00185230829879851370)46:0.00013578864212808979,(OlaH:0.06058000849142050614,MbaB:0.05522899738642657319):0.00592634758254803693)60:0.110949);
gene499	87	(Osa:0.086207,(OlaH:0.04981213669753321166,((((MbaC:0.03247302147265104799,HcaC:0.03460161946766871638)100:0.01308911637239334666,MbaA:0.04111130882229255268)76:0.00401929625361348904,HcaD:0.04525690771422047343)74:0.00623936817439286681,MbaB:0.04822706076703308503):0.01663760786876645678)98:0.086207);
gene500	65.5	(Osa:0.0856186,(OlaH:0.05523759162197887373,(((HcaD:0.04445067500093255464,(HcaC:0.02943210798673866202,MbaC:0.29586621595686335429)96:0.01774498587731555832)52:0.00406017089145285087,MbaA:0.04164230673055273335)40:0.00248938000916272420,MbaB:0.04033477074118118483):0.00940701460948835215)74:0.0856186);
gene501	55.5	(Osa:0.111597,((HcaC:0.01964138624958044338,MbaC:0.01623213057239765791)65:0.00732017181933394996,(MbaB:0.06543020495033703698,((MbaA:0.06051857887231536920,HcaD:0.02774795153557367208)79:0.00538721457176525621,OlaH:0.09326720145558513309):0.00960704164197026707)55:0.00000100000050002909)23:0.111597);
gene502	74	(Osa:0.0600165,((((HcaC:0.02157820093351224197,MbaC:0.02803189167174256757)100:0.01345804342658022713,(MbaA:0.03405941002172305915,MbaB:0.03872157707523709441)86:0.00550501039196405265)45:0.00269095700997233926,HcaD:0.03886009325746943993)65:0.00596929302311061203,OlaH:0.07450538100727698010):0.0600165);
gene503	52.75	(Osa:0.0489072,(OlaH:0.03544361468406603127,(HcaD:0.01784248597850080983,(MbaB:0.01924236938501896685,(MbaA:0.01957771691693640376,(HcaC:0.01574377203014720381,MbaC:0.00744677534047680657):0.00269607884706264764)69:0.00572192085271366543)60:0.00391151473045841039)28:0.01024455176683204509)54:0.0489072);
gene504	58.5	(Osa:0.0655708,(((((MbaC:0.00839233008095858699,HcaD:0.01697742088193800181)26:0.00000100000050002909,MbaA:0.04714288460480946241)57:0.00284675023134240909,HcaC:0.01117161216140646895)54:0.00312228585978175472,MbaB:0.02259544167506207651)97:0.04360623486726464271,OlaH:0.05773033720508895239):0.0655708);
gene505	76.25	(Osa:0.108532,((HcaD:0.03622495342018468983,MbaB:0.04756615780754114980)86:0.00818392456796077430,((HcaC:0.03817755176048156368,MbaC:0.02565372637401676717)100:0.02584708937721712230,(OlaH:0.11770328943401886512,MbaA:0.07444186829246252080):0.00310591752175516265)65:0.00443658816902060393)54:0.108532);
gene506	82	(Osa:0.0552981,(((HcaC:0.02540273815105215452,MbaC:0.02656238003706793208)98:0.00755328643209325721,(OlaH:0.07892374090454433444,(MbaB:0.03714394370061471773,HcaD:0.02291670180782459307)61:0.00164018398568588613)86:0.00363503994096546360)83:0.00574327397192144189,MbaA:0.03768653740002082114):0.0552981);
gene507	52	(Osa:0.0577888,(MbaB:0.02803246356220387772,((HcaD:0.02375788709357857381,(HcaC:0.01033870927579265235,(OlaH:0.04826862832934728648,MbaC:0.01102157643399728944)38:0.00140604228823250810)78:0.01151095177956979257)54:0.00369616537097676055,MbaA:0.01598493448714077142):0.00048952295886699453)38:0.0577888);
gene508	58.25	(Osa:0.0655226,((MbaB:0.02317424889810100821,(MbaA:0.03738322601694651220,(HcaD:0.06883657854655260422,(MbaC:0.02363452262279478952,HcaC:0.01323441094607249666)98:0.01424132369655416348)36:0.00000100000050002909)55:0.00541381104233858504)44:0.00393995256613293050,OlaH:0.09365669522357024379):0.0655226);
gene509	55	(Osa:0.0935726,(HcaC:0.01665678701157514985,((MbaB:0.09282759329449688512,(MbaA:0.02232496021468248146,(HcaD:0.02274835267530561644,OlaH:0.03222870042326001633)36:0.00737994952870387778)50:0.00000100000050002909)72:0.01688567725134590067,MbaC:0.01362071519458181619):0.00548724317850458627)62:0.0935726);
gene510	62	(Osa:0.0653503,(OlaH:0.05099360588390514093,((MbaA:0.01768125283457568434,(MbaB:0.08112894764768964484,HcaD:0.00702382315129416578)82:0.00761695164366341885)45:0.00259773509491569542,(HcaC:0.01784975614803772578,MbaC:0.00569481513710905652):0.00614609624784265025)83:0.00000100000050002909)38:0.0653503);
gene511	82	(Osa:0.0544072,((MbaB:0.02528850636751111061,(MbaC:0.02746469854212737691,HcaC:0.01832759041592322072)100:0.01950973052634637217)73:0.00315298726817079406,((MbaA:0.03313501905780537327,OlaH:0.05087921402554700101)77:0.00485212115298004013,HcaD:0.03460270953386773707):0.00337161820726068762)78:0.0544072);
gene512	54.75	(Osa:0.115975,(MbaA:0.02746627731709865017,(HcaD:0.04261467521891433574,(((HcaC:0.02593562822473546858,MbaC:0.02463115871483653047)91:0.01000264320819866520,OlaH:0.11479752987907264339)38:0.00348092171817092387,MbaB:0.04194230711245121312):0.00540590659782876678)33:0.01318163886634504678)57:0.115975);
gene513	64.75	(Osa:0.0851447,((HcaD:0.03153659566157390737,(HcaC:0.02844248172881865683,MbaC:0.02247485984666258013)91:0.00847128490656051149)59:0.00064745204708478417,(MbaA:0.05111493668777446209,(MbaB:0.03461802974626985302,OlaH:0.06624891242505420719):0.00582047802741393096)63:0.00154055381815298683)46:0.0851447);
gene514	60.5	(Osa:0.075375,((HcaC:0.01700632482168618065,(MbaB:0.01877246478201066715,(HcaD:0.00935748379571310629,MbaA:0.01580786299584467647)75:0.00310271220021175135)82:0.00478971205466419830)44:0.00304130257318587166,(MbaC:0.00979231451674207783,OlaH:0.03118687443520460831):0.00331624936450543133)41:0.075375);
gene515	51.25	(Osa:0.0650112,(((HcaD:0.02358811822920901108,((HcaC:0.01707388097337612584,MbaC:0.03432389367851203937)73:0.00416661884255760742,MbaB:0.02983366769787079709)32:0.00111045256684132046)31:0.00186056318469425964,MbaA:0.02156333678912879595)69:0.00596788078877732130,OlaH:0.03406401407161113726):0.0650112);
gene516	74	(Osa:0.0450998,(HcaD:0.01925194089985222262,((OlaH:0.05215841002316903147,(HcaC:0.01231303265251380494,MbaC:0.02103254681666316683)92:0.00576273215008717143)64:0.00324353054210568164,(MbaA:0.02594821448082312854,MbaB:0.02018060559333794898):0.00687504638400836254)63:0.00895834865181122444)77:0.0450998);
gene517	62.25	(Osa:0.0276292,(MbaC:0.02512467822085535235,((HcaD:0.01015357887910914303,OlaH:0.04293396289929417992)62:0.00636411295783766671,((MbaA:0.02605305931839646191,MbaB:0.01737495621040973520)70:0.00375208567349524791,HcaC:0.01271254575147419234):0.00722119373272381120)63:0.00554142319701359746)54:0.0276292);
gene518	68.5	(Osa:0.0750168,((MbaA:0.02473420452080190776,OlaH:0.06323430519540519656)64:0.00608532935056878103,(MbaB:0.04588633421601348572,(HcaD:0.03576981865320099513,(HcaC:0.02881246010590348891,MbaC:0.02830711137054377560):0.00991156650193921428)93:0.00227765023916314154)54:0.00357758080404585802)63:0.0750168);
gene519	61	(Osa:0.0575517,(OlaH:0.03383134752707648435,((HcaD:0.01663557605276889950,MbaB:0.02231724389611918630)56:0.00335692559498164704,((MbaC:0.02774846400720734282,HcaC:0.04561731566483574057)79:0.00433620790416566586,MbaA:0.03693458135964757666):0.00185178803944420402)61:0.01076099809680764602)48:0.0575517);
gene520	76.5	(Osa:0.0965686,(MbaB:0.02670944022517455357,((((MbaC:0.02164258136357241971,HcaC:0.02472732922105883024)100:0.01264464518118848385,MbaA:0.03733940093165742657)44:0.00167538108020194392,OlaH:0.11168995209061517715)74:0.00636680803263671002,HcaD:0.04643299027711768334):0.01686261999799104974)88:0.0965686);
gene521	67	(Osa:0.0524933,(OlaH:0.07205867326688568386,(MbaB:0.13526434328917022465,((MbaA:0.06200059039621504814,(HcaC:0.02715855514708689217,MbaC:0.01598790493197806487)100:0.01269234294537639578)71:0.01023792066400359795,HcaD:0.02373757931600816579):0.00542286351980341211)46:0.00745277599974494571)51:0.0524933);
gene522	55.25	(Osa:0.0704995,(MbaC:0.02393462785094643483,((OlaH:0.13107789486774984455,HcaC:0.04160609424518742910)80:0.03050920328333517687,((HcaD:0.03565868575667779233,MbaB:0.02529598426630202609)76:0.00372429043513303236,MbaA:0.03617660942932627438):0.00377592990616615592)37:0.00000100000050002909)28:0.0704995);
gene523	54.75	(Osa:0.037736,(((MbaA:0.02586266352668500565,(MbaB:0.02700624584941275011,HcaD:0.03594997516776876623)45:0.00079305227481711008)37:0.00216298988229517847,(MbaC:0.01921215736391328893,HcaC:0.04465863573463208641)81:0.00726318227014082461)56:0.00736198546002430048,OlaH:0.03572252526003238948):0.037736);
gene524	63.5	(Osa:0.0685393,(OlaH:0.08203664437977759016,(((MbaC:0.04335527152713779253,(HcaC:0.03041433921016919312,HcaD:0.05082052304696437622)43:0.00180424143897212888)67:0.00290130879132774510,MbaA:0.03805417344538167268)48:0.00144034396174566744,MbaB:0.04552547201911710112):0.03261018827937393894)96:0.0685393);
gene525	57.25	(Osa:0.0699525,(OlaH:0.05473238597547244733,((HcaD:0.04471827036104952108,(MbaB:0.04192113883171554728,HcaC:0.02134879025624866408)84:0.00244037461424817612)59:0.00231507680139244384,(MbaC:0.02289468903499874280,MbaA:0.02404911162558750690):0.00333003704597628798)44:0.00357821198817172325)42:0.0699525);
gene526	50.5	(Osa:0.0540587,(OlaH:0.05891695841426677210,(((MbaC:0.03199564803567091914,HcaC:0.02381224257001193431)98:0.00731746676333314052,(MbaA:0.02626452532346501209,HcaD:0.03695174189566128448)30:0.00079566810488734265)29:0.00142022850168130104,MbaB:0.03638544851042340572):0.00452434476053513793)45:0.0540587);
gene527	83	(Osa:0.0552474,((MbaB:0.03547324397296267723,(HcaD:0.02342450389130606991,((HcaC:0.01237167510238141623,MbaC:0.02308882827965014900)94:0.00655286843241595623,MbaA:0.02892231606427116478)71:0.00212872824131815543)69:0.00287898858698199195)98:0.01916830705969323201,OlaH:0.02062673429052430327):0.0552474);
gene528	80	(Osa:0.0967155,(((MbaA:0.03364562072547483407,MbaB:0.06121150036614413092)71:0.00369102440399835105,((HcaC:0.02409381786513911661,MbaC:0.01801258833874879589)100:0.02005918564069369275,HcaD:0.02235800897939091078)81:0.00800114299143306687)68:0.01278222299945015218,OlaH:0.07069624673087142319):0.0967155);
gene529	66.25	(Osa:0.0594,(MbaB:0.01834696182994101019,(HcaD:0.03390212715800908216,(OlaH:0.07192836241215444515,((HcaC:0.13763741555244690673,MbaC:0.22017834602598618243)88:0.04077739212413482306,MbaA:0.03895954533585118534):0.00827730348040399237)76:0.00522789168028031832)59:0.00293544944195266470)42:0.0594);
gene530	76.75	(Osa:0.134445,(MbaA:0.04313335489266748035,((((HcaC:0.02988079070516663077,MbaC:0.03403545899507526978)99:0.01512243932926090294,HcaD:0.05836270478683031754)64:0.00978457140999538545,OlaH:0.12815023097600891644)69:0.02189845320443847138,MbaB:0.05344024687365006576):0.03921984470723162419)75:0.134445);
gene531	52.5	(Osa:0.0711425,(HcaD:0.02360620610166828948,((OlaH:0.07158279383856015754,(MbaB:0.04701067682410740162,(HcaC:0.02976649312069178446,MbaC:0.02435894936503377184)67:0.00397593034311329377)36:0.00091757809606870871)59:0.00643952119657057419,MbaA:0.02491137788623425456):0.00536075570057712412)48:0.0711425);
gene532	66.25	(Osa:0.0484643,((MbaA:0.03120442516443467512,(HcaC:0.00760922228163896878,MbaC:0.03362569738158079080)68:0.00246046072045844099)71:0.01246065068051386421,((OlaH:0.04726340349560601700,MbaB:0.12189102763836201504)44:0.00134175625237301544,HcaD:0.01817768448457028965):0.01245855958454169382)82:0.0484643);
gene533	67	(Osa:0.0226895,(((HcaD:0.01001768193876527609,OlaH:0.02526710207147447526)74:0.00522126370444719358,((HcaC:0.01715944286009799327,MbaC:0.02465028043522832224)70:0.00857937515145754462,MbaA:0.02583835918371640492)61:0.00257903505348035288)63:0.03709316757180359386,MbaB:2.77426683312724664532):0.0226895);
gene534	50.25	(Osa:0.0375746,(((MbaC:0.02228876208551179225,HcaC:0.01750187984141602163)99:0.00638573560948446726,OlaH:0.06161354356363485385)44:0.00182239751272303689,((MbaA:0.03196938476413959535,MbaB:0.02965347376948056918)31:0.00159419924298459699,HcaD:0.03581687258828551018):0.00118505580589937064)27:0.0375746);
gene535	72.75	(Osa:0.0654904,((((MbaC:0.02599221745265479014,HcaC:0.03781207444743225204)92:0.00790124424575654183,HcaD:0.04546980693494449832)76:0.00440870103976929301,(MbaA:0.09087449915079472140,MbaB:0.05098230646606576738)57:0.00111368205973883276)66:0.00828859915085065554,OlaH:0.04850471278096182837):0.0654904);
gene536	63.5	(Osa:0.0507634,((HcaD:0.02407940490025403668,(OlaH:0.04740507489000992530,(MbaA:0.02123886340228837641,(MbaC:0.02064322752513499462,HcaC:0.02613090209169936090)86:0.00501784068381235394)55:0.00077900871083011545)53:0.00138701798253586467)60:0.00464033649244526957,MbaB:0.01866184288558548482):0.0507634);
gene537	66.25	(Osa:0.117501,((MbaB:0.04743765357771289465,(((HcaC:0.02293729454607319751,MbaC:0.03376713262875399163)71:0.01224696643631169139,HcaD:0.05614194990348077285)62:0.00739531320237655793,MbaA:0.04035236822552960151)67:0.01238567330512732254)65:0.03030994651745223117,OlaH:0.07731255001819610506):0.117501);
gene538	60.25	(Osa:0.0272011,(MbaA:7.92808899372528674832,((HcaD:0.00000100000050002909,((HcaC:0.01441930421667917891,MbaC:0.01369625090826368310)85:0.01395943078454287348,MbaB:0.05065973138567636536)42:0.00690645226097004981)41:0.00753224206614823075,OlaH:0.05638936656379074652):0.14035930720582587283)73:0.0272011);
gene539	55	(Osa:0.054084,(((HcaD:0.05778679897566559726,(MbaA:0.15277786701631740351,(MbaC:0.03473040250575440413,HcaC:0.05330719637974370290)49:0.00430214540085768152)60:0.01801615326923478727)40:0.00358827137993642138,MbaB:0.11013171706275586004)71:0.04032832741545613192,OlaH:0.18522541513604759422):0.054084);
gene540	60.25	(Osa:0.0864644,(OlaH:0.04874699241850143777,(((HcaD:0.03245976200810846840,(HcaC:0.03129746730590400594,MbaC:0.03483999097792602612)83:0.00388253387841306242)54:0.00191093949347049055,MbaB:0.03696346001265717746)39:0.00172272083002679346,MbaA:0.02164246382285685624):0.01504734878575415304)65:0.0864644);
gene541	54.5	(Osa:0.0459783,(MbaB:0.03633613568501432856,((OlaH:0.04911985819511088119,(HcaD:0.02479313801654606936,(HcaC:0.03456150747782731070,MbaC:0.01951435040056032771)91:0.00686686195834064917)40:0.00291627638588677716)49:0.00144848003193237085,MbaA:0.03953581735861532581):0.00000100000050002909)38:0.0459783);
gene542	60.25	(Osa:0.0521756,((MbaA:0.03813041639686673423,((MbaC:0.02909228277340610708,HcaC:0.03317280352367472929)100:0.01195386030814659696,HcaD:0.04814240782499361326)33:0.00240535080271831294)65:0.00501892425613235937,(OlaH:0.06629196497634697038,MbaB:0.05284375427944220521):0.00200762875630288882)43:0.0521756);
gene543	81	(Osa:0.0378535,(((HcaD:0.02487862543845451718,MbaA:0.01838218796929554436)88:0.00267413438002734281,(MbaB:0.01689189115479336478,OlaH:0.03785804150540414414)60:0.00298534701868858818)76:0.00253261768096709567,(HcaC:0.00855319725080680091,MbaC:0.01315203158608440823):0.00874819826383690068)100:0.0378535);
gene544	86.5	(Osa:0.0424237,(OlaH:0.03748719821106694799,(((HcaC:0.15599425342289036100,MbaC:0.07276252458877532914)96:0.02566886830577314038,MbaA:0.02234060291083167157)84:0.00276458311708309510,(HcaD:0.03628431278180990760,MbaB:0.06932427378173525168):0.00339163328279921570)66:0.01917527806892657671)100:0.0424237);
gene545	77	(Osa:0.0355987,((((HcaD:0.02547058010048110915,MbaA:0.01679029134766741801)45:0.00000100000050002909,MbaB:0.03470227058371397333)77:0.00245996380481261663,(MbaC:0.01132913840389953262,HcaC:0.01128420569618734069)96:0.01140389264583489479)90:0.01596140527995607364,OlaH:0.03710225625078945183):0.0355987);
gene546	77.25	(Osa:0.0610791,((MbaA:0.04212955691321794427,(HcaD:0.05030678119190238468,OlaH:0.05203335199813343553)85:0.00635047954019450460)64:0.00432127886744971147,(MbaB:0.03915258313138000879,(HcaC:0.02614556812526674934,MbaC:0.03003359854578585217):0.01156199066487474669)97:0.00223071707925459779)63:0.0610791);
gene547	66.25	(Osa:0.0759843,(HcaD:0.03464989265964276560,(((MbaC:0.01439443208987180658,HcaC:0.01854053427733624859)100:0.03856459188278464623,(OlaH:0.07443477256116284857,MbaA:0.05479145062386565901)64:0.00476803700728934202)46:0.00775623021497446469,MbaB:0.05173566668206911606):0.00568248104809374738)55:0.0759843);
gene548	60.75	(Osa:0.0363888,(((HcaC:0.00520335935275993006,MbaC:0.01034740317045195097)81:0.00451153571128375813,OlaH:0.05686123876682587508)69:0.00213504681816940054,(MbaB:0.02798667217144902575,(MbaA:0.02951414936669833483,HcaD:0.03108942470635617239):0.00174017960227888487)50:0.00244639189836195516)43:0.0363888);
gene549	60.25	(Osa:0.0227702,(((MbaC:0.02233866103145701679,(HcaD:0.13072922513306559078,(OlaH:0.03106778028695612523,MbaB:0.01796268111171165846)71:0.00315769300439764419)50:0.00313199450906765341)50:0.00155365678523630246,MbaA:0.02232212389850630682)70:0.00069738484015074097,HcaC:0.02839921627601264126):0.0227702);
gene550	71.25	(Osa:0.133769,((((HcaC:0.03039887664002906623,MbaC:0.03850890739605267871)100:0.01498416834623756203,(MbaB:0.04438720665969431156,MbaA:0.04131394546052940403)75:0.00886776489256524414)38:0.00390176336543441530,HcaD:0.05131048080992669375)72:0.02001288761193609211,OlaH:0.06825952118098393973):0.133769);
gene551	64.25	(Osa:0.110688,(((MbaA:0.03029508329015710016,((HcaC:0.01969053842091911602,MbaC:0.02101691171841324132)99:0.01153855086045981089,OlaH:0.08897530548811326268)58:0.00457574711906566511)38:0.00182014781054334039,MbaB:0.04138133659940049225)62:0.00474642823555414695,HcaD:0.03132440662362159095):0.110688);
gene552	75.75	(Osa:0.0607513,(OlaH:0.06501313426071105017,((((HcaC:0.02900720897817246277,MbaC:0.02383463168894911499)95:0.00488454357676636457,HcaD:0.02413032349049700626)75:0.00447661391876076273,MbaB:0.03155933637484623078)68:0.00378628278675594791,MbaA:0.02536731820973105872):0.00740922642270907487)65:0.0607513);
gene553	50.75	(Osa:0.0677316,(((MbaC:0.01948424786675588202,HcaC:0.02149776986515133936)99:0.00752774811809602505,(MbaB:0.04228067761152088516,(MbaA:0.03052045926816293261,HcaD:0.04558060441658405570)47:0.00242456795736011683)24:0.00087754829917169081)33:0.00261567158843668129,OlaH:0.07004203066911403319):0.0677316);
gene554	61	(Osa:0.054097,(MbaA:0.02017664715804946482,(OlaH:0.04865950259765117192,(MbaB:0.01824299686328720305,((HcaC:0.01888844490691692773,MbaC:0.02234409986178630819)89:0.00497927095181084634,HcaD:0.02125609375838453247):0.00162687755420012708)52:0.00271486433706068925)65:0.00501162899484911863)38:0.054097);
gene555	55.5	(Osa:0.0711158,(OlaH:0.05660401350047491315,((HcaD:0.03637561305959852859,MbaB:0.03458683830137661286)37:0.00216521770717360059,(MbaA:0.04736480816922219311,(HcaC:0.02651714187459077929,MbaC:0.02202834311800561454):0.01161623028897320470)99:0.00247291439844048904)24:0.01361969310764855542)62:0.0711158);
gene556	69.25	(Osa:0.0442185,(HcaD:0.01721289093762320282,(MbaB:0.02846584770474591686,(OlaH:0.04629240681743915231,(MbaA:0.02177476715949835245,(MbaC:0.02075511154500924230,HcaC:0.01416767377658688723):0.00764283473810319948)92:0.00241234742432059257)44:0.00112681982486904811)60:0.00543818042136178913)81:0.0442185);
gene557	74.5	(Osa:0.0343784,(((MbaC:0.02862816002543613902,HcaC:0.02020755728977262008)94:0.00852515762578054392,((MbaB:0.02253061183490793346,HcaD:0.02863623514931444222)95:0.00892651794834910944,MbaA:0.02882310486441767156)53:0.00179768820829810769)56:0.00224584030054329406,OlaH:0.06059063220912137143):0.0343784);
gene558	60.5	(Osa:0.0832569,((HcaC:0.13305043589655793368,MbaC:0.03197241611438444292)61:0.00333954873579006377,((OlaH:0.05121736870684091836,HcaD:0.02558515260295566099)69:0.00462111347328608962,(MbaB:0.03410969156859770118,MbaA:0.04077174922754793485):0.00222545216551214755)48:0.00571796003284761201)64:0.0832569);
gene559	57.25	(Osa:0.0596793,(((((HcaC:0.02356962790171907712,MbaC:0.02636622324911794615)91:0.00331838981098536365,MbaA:0.04690513682309544602)41:0.00251037934903801862,HcaD:0.02854218906105471937)26:0.00134567564900877441,MbaB:0.02190396282312853660)71:0.00835568512599338918,OlaH:0.03674869164717896319):0.0596793);
gene560	72.5	(Osa:0.10571,((HcaD:0.04653783744999088340,(MbaB:0.06818747688875562152,MbaA:0.04997017568489120487)74:0.00243929218764817914)80:0.00345778833023349837,(OlaH:0.10637395002615425421,(HcaC:0.03815658383460716896,MbaC:0.03388116242895953395):0.00614430921277914904)91:0.00297871690843544120)45:0.10571);
gene561	59	(Osa:0.0770067,(OlaH:0.05309798777446629592,((MbaC:0.02382861351473426065,(MbaB:0.27096342941949463912,(HcaD:0.06848885969761343839,MbaA:0.02805250052691718454)28:0.00301643029992985012)60:0.00620480133324075988)48:0.00531647891050879284,HcaC:0.01371391967900187185):0.09232556238620789890)100:0.0770067);
gene562	59	(Osa:0.0896936,(MbaA:0.03402886938466691963,((MbaB:0.05835296683313410254,(OlaH:0.09386011095542763638,HcaD:0.10788324877752659969)49:0.00910838925004057477)45:0.00465636288666076287,(HcaC:0.03578836561643269215,MbaC:0.02982062101251269429):0.01179004861546223415)58:0.01757153149566682490)84:0.0896936);
gene563	57	(Osa:0.077309,(OlaH:0.07432913706969439260,(MbaA:0.03030572908223502435,(((HcaC:0.03205100644973298690,MbaC:0.02806115569027773163)100:0.01909401259552598318,MbaB:0.03902921445499251546)24:0.00162021975188736032,HcaD:0.03449347956520210784):0.00166402073829241700)25:0.00980685953542848217)79:0.077309);
gene564	52.5	(Osa:0.0413332,(HcaD:0.02811936153779586237,((OlaH:0.03719254220884077311,(MbaB:0.02114048551378547997,(MbaC:0.01607579636794894198,HcaC:0.01019878478345363944)81:0.00247035422459782354)46:0.00164590226801340994)37:0.00108491793140368478,MbaA:0.01069066392576034988):0.00638733057419627048)46:0.0413332);
gene565	51.5	(Osa:0.0360985,((HcaC:0.01864300975998970517,MbaC:0.01132235159033968645)47:0.00000100000050002909,(MbaB:0.16996253655241369551,((OlaH:0.03554667762798866676,HcaD:0.03217454323426938156)52:0.00256230300200136494,MbaA:0.04743158031325968305):0.00712223298192609430)54:0.00359768507430232448)53:0.0360985);
gene566	52.5	(Osa:0.175449,(MbaB:0.03214063574557659425,(MbaA:0.04137383401116220827,(((MbaC:0.03282993540351834827,HcaC:0.02522193737362254592)100:0.01880710375378669141,HcaD:0.04246913252794014965)47:0.00382170865966598812,OlaH:0.09717183710584667566):0.00062686517337190830)28:0.00892958146070058599)35:0.175449);
gene567	65.25	(Osa:0.0682623,(OlaH:0.06082354495033752417,(((MbaA:0.03307084512077196337,(HcaC:0.02809518837005727313,MbaC:0.02339863609870936750)98:0.00767251561951026555)43:0.00229777149247194527,MbaB:0.03803097856763820034)43:0.00294053861483018538,HcaD:0.03556285135145653697):0.01492821876937343480)77:0.0682623);
gene568	85.25	(Osa:0.0742223,(((MbaA:0.04493877446539028958,(HcaC:0.02023048218613323831,MbaC:0.03655072991171665064)100:0.02320493806407535053)99:0.04424081571840907112,(HcaD:0.03692755257711265171,OlaH:0.05491447329617072520)78:0.00818888644241592793)64:0.00754192063149318210,MbaB:0.02748800611639758834):0.0742223);
gene569	79.5	(Osa:0.119575,(OlaH:0.07066991931527559501,(((MbaA:0.23368948755079491097,(HcaC:0.02941843371377618824,MbaC:0.02704524944571102055)96:0.01266155613886943941)66:0.00501551295718438792,HcaD:0.03918712800814137809)68:0.01309534404717935599,MbaB:0.03204822278226660687):0.03298504905764090833)88:0.119575);
gene570	55.75	(Osa:0.014884,(MbaB:0.02283485506257971337,((OlaH:0.03960403646519755627,HcaD:0.00981024282518960268)83:0.01195509466568885244,(HcaC:0.01068140287302008461,(MbaC:0.01440566975696287895,MbaA:0.01134430442595343175):0.00584768790403427958)83:0.00316524963929005598)38:0.00000100000050002909)19:0.014884);
gene571	62.25	(Osa:0.0702078,((MbaB:0.02990108776771471452,(MbaA:0.03544986883040213838,(HcaD:0.07920362228293550966,(MbaC:0.02241381285651639771,HcaC:0.01638521817159476965)95:0.01383781399195870183)32:0.00000100000050002909)54:0.00423807352938146246)68:0.01638797558322800316,OlaH:0.08878165922098296692):0.0702078);
gene572	83.5	(Osa:0.0476256,((MbaC:0.00852000880854794640,HcaC:0.08101464549913126034)99:0.01840093403924579138,(((HcaD:0.03423102457361254514,MbaA:0.14574024134708979394)73:0.00045518747356167297,MbaB:0.07474089467382828700)82:0.00174278363556605934,OlaH:0.05607551283470123271):0.00923955065890969852)80:0.0476256);
[truncated: 1,449 more rows]

## Sheet: Supplementary Table 9
Supplementary Table 9. The observed gene topologies of 2,021 "perfect-copy" syntenic genes in this study.
Topology	No. of supporting genes	Distribution of observed topologies in gene trees
[truncated: 350 more rows]

## Sheet: Supplementary Table 10
Supplementary Table 10. Results of HyDe analyses for all triplets estimated by 430 gene data set.
[truncated: 32 more rows]

[truncated: 12 more sheets: Supplementary Table 12, Supplementary Table 13, Supplementary Table 14, Supplementary Table 17, Supplementary Table 22, Supplementary Table 23, Supplementary Table 24, Supplementary Table 25, Supplementary Table 28, Supplementary Table 31, Supplementary Table 32, Supplementary Table 34]
