# Supplementary material for: Genome assemblies of 11 bamboo species highlight diversification induced by dynamic subgenome dominance
Source: Nat Genet. 2024 Mar 15;56(4):710–20. doi: 10.1038/s41588-024-01683-0 (PMC11018529; doi:10.1038/s41588-024-01683-0)
Supplement: Supplementary file 5 — Statistical Source Data of Fig. 3c,d. [file 41588_2024_1683_MOESM5_ESM.xlsx]

## Sheet: Fig3c
Subgenome	Sliding windows of 100 genes	Gene retention proportion (%)
OlaH	1	95
OlaH	2	95
OlaH	3	95
OlaH	4	95
OlaH	5	95
OlaH	6	95
OlaH	7	95
OlaH	8	95
OlaH	9	95
OlaH	10	95
OlaH	11	95
OlaH	12	95
OlaH	13	95
OlaH	14	95
OlaH	15	95
OlaH	16	95
OlaH	17	96
OlaH	18	96
OlaH	19	96
OlaH	20	96
OlaH	21	96
OlaH	22	96
OlaH	23	96
OlaH	24	96
OlaH	25	97
OlaH	26	97
OlaH	27	97
OlaH	28	97
OlaH	29	97
OlaH	30	97
OlaH	31	97
OlaH	32	97
OlaH	33	97
OlaH	34	97
OlaH	35	97
OlaH	36	97
OlaH	37	97
OlaH	38	97
OlaH	39	97
OlaH	40	98
OlaH	41	98
OlaH	42	98
OlaH	43	97
OlaH	44	96
OlaH	45	95
OlaH	46	94
OlaH	47	93
OlaH	48	92
OlaH	49	91
OlaH	50	92
OlaH	51	91
OlaH	52	90
OlaH	53	89
OlaH	54	88
OlaH	55	88
OlaH	56	88
OlaH	57	88
OlaH	58	88
OlaH	59	88
OlaH	60	88
OlaH	61	88
OlaH	62	88
OlaH	63	87
OlaH	64	87
OlaH	65	87
OlaH	66	87
OlaH	67	87
OlaH	68	87
OlaH	69	87
OlaH	70	87
OlaH	71	87
OlaH	72	86
OlaH	73	85
OlaH	74	84
OlaH	75	84
OlaH	76	83
OlaH	77	82
OlaH	78	81
OlaH	79	80
OlaH	80	79
OlaH	81	78
OlaH	82	77
OlaH	83	76
OlaH	84	75
OlaH	85	74
OlaH	86	73
OlaH	87	72
OlaH	88	71
OlaH	89	70
OlaH	90	69
OlaH	91	68
OlaH	92	67
OlaH	93	66
OlaH	94	65
OlaH	95	64
OlaH	96	63
OlaH	97	62
OlaH	98	61
OlaH	99	60
OlaH	100	59
OlaH	101	58
OlaH	102	57
OlaH	103	56
OlaH	104	55
OlaH	105	54
OlaH	106	53
OlaH	107	52
OlaH	108	51
OlaH	109	50
OlaH	110	49
OlaH	111	48
OlaH	112	47
OlaH	113	46
OlaH	114	45
OlaH	115	44
OlaH	116	43
OlaH	117	43
OlaH	118	44
OlaH	119	45
OlaH	120	46
OlaH	121	47
OlaH	122	48
OlaH	123	49
OlaH	124	50
OlaH	125	51
OlaH	126	52
OlaH	127	53
OlaH	128	54
OlaH	129	55
OlaH	130	56
OlaH	131	57
OlaH	132	57
OlaH	133	58
OlaH	134	59
OlaH	135	60
OlaH	136	61
OlaH	137	62
OlaH	138	63
OlaH	139	64
OlaH	140	65
OlaH	141	66
OlaH	142	67
OlaH	143	68
OlaH	144	69
OlaH	145	70
OlaH	146	71
OlaH	147	72
OlaH	148	73
OlaH	149	74
OlaH	150	75
OlaH	151	76
OlaH	152	77
OlaH	153	78
OlaH	154	79
OlaH	155	80
OlaH	156	81
OlaH	157	82
OlaH	158	83
OlaH	159	84
OlaH	160	85
OlaH	161	86
OlaH	162	87
OlaH	163	88
OlaH	164	89
OlaH	165	90
OlaH	166	91
OlaH	167	92
OlaH	168	93
OlaH	169	94
OlaH	170	95
OlaH	171	95
OlaH	172	95
OlaH	173	95
OlaH	174	95
OlaH	175	95
OlaH	176	95
OlaH	177	95
OlaH	178	95
OlaH	179	95
OlaH	180	95
OlaH	181	95
OlaH	182	94
OlaH	183	94
OlaH	184	95
OlaH	185	95
OlaH	186	95
OlaH	187	95
OlaH	188	96
OlaH	189	96
OlaH	190	96
OlaH	191	96
OlaH	192	96
OlaH	193	96
OlaH	194	96
OlaH	195	97
OlaH	196	97
OlaH	197	97
OlaH	198	97
OlaH	199	97
OlaH	200	97
OlaH	201	97
OlaH	202	97
OlaH	203	97
OlaH	204	97
OlaH	205	97
OlaH	206	97
OlaH	207	96
OlaH	208	96
OlaH	209	96
OlaH	210	96
OlaH	211	96
OlaH	212	96
OlaH	213	96
OlaH	214	96
OlaH	215	96
OlaH	216	96
OlaH	217	96
OlaH	218	96
OlaH	219	96
OlaH	220	96
OlaH	221	95
OlaH	222	94
OlaH	223	94
OlaH	224	94
OlaH	225	94
OlaH	226	94
OlaH	227	94
OlaH	228	94
OlaH	229	94
OlaH	230	94
OlaH	231	94
OlaH	232	95
OlaH	233	95
OlaH	234	95
OlaH	235	95
OlaH	236	95
OlaH	237	95
OlaH	238	95
OlaH	239	95
OlaH	240	95
OlaH	241	95
OlaH	242	95
OlaH	243	94
OlaH	244	94
OlaH	245	94
OlaH	246	94
OlaH	247	94
OlaH	248	94
OlaH	249	94
OlaH	250	94
OlaH	251	94
OlaH	252	94
OlaH	253	94
OlaH	254	94
OlaH	255	94
OlaH	256	94
OlaH	257	93
OlaH	258	93
OlaH	259	93
OlaH	260	93
OlaH	261	93
OlaH	262	93
OlaH	263	93
OlaH	264	93
OlaH	265	93
OlaH	266	93
OlaH	267	93
OlaH	268	93
OlaH	269	93
OlaH	270	93
OlaH	271	93
OlaH	272	93
OlaH	273	93
OlaH	274	93
OlaH	275	93
OlaH	276	93
OlaH	277	93
OlaH	278	93
OlaH	279	93
OlaH	280	93
OlaH	281	92
OlaH	282	93
OlaH	283	93
OlaH	284	93
OlaH	285	93
OlaH	286	93
OlaH	287	93
OlaH	288	93
OlaH	289	93
OlaH	290	93
OlaH	291	93
OlaH	292	93
OlaH	293	93
OlaH	294	93
OlaH	295	93
OlaH	296	93
OlaH	297	93
OlaH	298	93
OlaH	299	93
OlaH	300	93
OlaH	301	93
OlaH	302	93
OlaH	303	93
OlaH	304	93
OlaH	305	93
OlaH	306	93
OlaH	307	94
OlaH	308	94
OlaH	309	94
OlaH	310	94
OlaH	311	94
OlaH	312	94
OlaH	313	94
OlaH	314	94
OlaH	315	94
OlaH	316	94
OlaH	317	94
OlaH	318	94
OlaH	319	94
OlaH	320	94
OlaH	321	95
OlaH	322	96
OlaH	323	96
OlaH	324	96
OlaH	325	96
OlaH	326	96
OlaH	327	96
OlaH	328	96
OlaH	329	96
OlaH	330	96
OlaH	331	96
OlaH	332	96
OlaH	333	96
OlaH	334	96
OlaH	335	96
OlaH	336	96
OlaH	337	96
OlaH	338	96
OlaH	339	96
OlaH	340	96
OlaH	341	96
OlaH	342	96
OlaH	343	97
OlaH	344	97
OlaH	345	97
OlaH	346	97
OlaH	347	97
OlaH	348	97
OlaH	349	97
OlaH	350	97
OlaH	351	97
OlaH	352	97
OlaH	353	96
OlaH	354	96
OlaH	355	96
OlaH	356	96
OlaH	357	97
OlaH	358	97
OlaH	359	97
OlaH	360	97
OlaH	361	97
OlaH	362	97
OlaH	363	97
OlaH	364	97
OlaH	365	97
OlaH	366	97
OlaH	367	97
OlaH	368	97
OlaH	369	97
OlaH	370	97
OlaH	371	97
OlaH	372	97
OlaH	373	97
OlaH	374	97
OlaH	375	97
OlaH	376	97
OlaH	377	97
OlaH	378	97
OlaH	379	96
OlaH	380	96
OlaH	381	97
OlaH	382	97
OlaH	383	97
OlaH	384	97
OlaH	385	97
OlaH	386	97
OlaH	387	97
OlaH	388	97
OlaH	389	96
OlaH	390	96
OlaH	391	96
OlaH	392	96
OlaH	393	96
OlaH	394	96
OlaH	395	96
OlaH	396	96
OlaH	397	96
OlaH	398	96
OlaH	399	96
OlaH	400	96
OlaH	401	96
OlaH	402	97
OlaH	403	97
OlaH	404	97
OlaH	405	96
OlaH	406	96
OlaH	407	96
OlaH	408	96
OlaH	409	96
OlaH	410	96
OlaH	411	96
OlaH	412	96
OlaH	413	96
OlaH	414	96
OlaH	415	96
OlaH	416	96
OlaH	417	96
OlaH	418	96
OlaH	419	96
OlaH	420	96
OlaH	421	96
OlaH	422	96
OlaH	423	96
OlaH	424	96
OlaH	425	96
OlaH	426	96
OlaH	427	96
OlaH	428	96
OlaH	429	96
OlaH	430	96
OlaH	431	96
OlaH	432	96
OlaH	433	96
OlaH	434	96
OlaH	435	96
OlaH	436	96
OlaH	437	96
OlaH	438	96
OlaH	439	96
OlaH	440	95
OlaH	441	95
OlaH	442	95
OlaH	443	95
OlaH	444	95
OlaH	445	95
OlaH	446	95
OlaH	447	95
OlaH	448	95
OlaH	449	95
OlaH	450	95
OlaH	451	94
OlaH	452	94
OlaH	453	95
OlaH	454	95
OlaH	455	95
OlaH	456	95
OlaH	457	95
OlaH	458	95
OlaH	459	95
OlaH	460	95
OlaH	461	94
OlaH	462	94
OlaH	463	94
OlaH	464	94
OlaH	465	94
OlaH	466	94
OlaH	467	94
OlaH	468	94
OlaH	469	94
OlaH	470	94
OlaH	471	94
OlaH	472	94
OlaH	473	94
OlaH	474	94
OlaH	475	94
OlaH	476	94
OlaH	477	94
OlaH	478	94
OlaH	479	95
OlaH	480	95
OlaH	481	95
OlaH	482	95
OlaH	483	95
OlaH	484	94
OlaH	485	94
OlaH	486	94
OlaH	487	94
OlaH	488	94
OlaH	489	95
OlaH	490	95
OlaH	491	95
OlaH	492	95
OlaH	493	95
OlaH	494	95
OlaH	495	95
OlaH	496	95
OlaH	497	95
OlaH	498	95
OlaH	499	95
OlaH	500	95
OlaH	501	95
OlaH	502	95
OlaH	503	95
OlaH	504	95
OlaH	505	96
OlaH	506	96
OlaH	507	96
OlaH	508	96
OlaH	509	96
OlaH	510	96
OlaH	511	96
OlaH	512	96
OlaH	513	96
OlaH	514	96
OlaH	515	96
OlaH	516	96
OlaH	517	96
OlaH	518	96
OlaH	519	95
OlaH	520	95
OlaH	521	95
OlaH	522	95
OlaH	523	95
OlaH	524	95
OlaH	525	95
OlaH	526	95
OlaH	527	95
OlaH	528	95
OlaH	529	95
OlaH	530	95
OlaH	531	95
OlaH	532	95
OlaH	533	95
OlaH	534	95
OlaH	535	95
OlaH	536	95
OlaH	537	95
OlaH	538	95
OlaH	539	95
OlaH	540	96
OlaH	541	96
OlaH	542	96
OlaH	543	96
OlaH	544	95
OlaH	545	95
OlaH	546	95
OlaH	547	95
OlaH	548	95
OlaH	549	95
OlaH	550	95
OlaH	551	96
OlaH	552	96
OlaH	553	96
OlaH	554	96
OlaH	555	96
OlaH	556	96
OlaH	557	96
OlaH	558	96
OlaH	559	96
OlaH	560	96
OlaH	561	97
OlaH	562	97
OlaH	563	97
OlaH	564	97
OlaH	565	97
OlaH	566	97
OlaH	567	97
OlaH	568	97
OlaH	569	97
OlaH	570	97
OlaH	571	97
OlaH	572	97
OlaH	573	97
OlaH	574	97
OlaH	575	97
OlaH	576	97
OlaH	577	97
OlaH	578	97
OlaH	579	97
OlaH	580	97
OlaH	581	97
OlaH	582	97
OlaH	583	97
OlaH	584	98
OlaH	585	98
OlaH	586	98
OlaH	587	98
OlaH	588	98
OlaH	589	98
OlaH	590	98
OlaH	591	98
OlaH	592	98
OlaH	593	98
OlaH	594	98
OlaH	595	98
OlaH	596	98
OlaH	597	98
OlaH	598	98
OlaH	599	98
OlaH	600	98
OlaH	601	98
OlaH	602	98
OlaH	603	98
OlaH	604	98
OlaH	605	98
OlaH	606	98
OlaH	607	98
OlaH	608	98
OlaH	609	98
OlaH	610	98
OlaH	611	98
OlaH	612	98
OlaH	613	98
OlaH	614	98
OlaH	615	98
OlaH	616	98
OlaH	617	98
OlaH	618	98
OlaH	619	98
OlaH	620	98
OlaH	621	98
OlaH	622	98
OlaH	623	98
OlaH	624	98
OlaH	625	98
OlaH	626	98
OlaH	627	98
OlaH	628	98
OlaH	629	98
OlaH	630	98
OlaH	631	97
OlaH	632	97
OlaH	633	97
OlaH	634	97
OlaH	635	97
OlaH	636	97
OlaH	637	97
OlaH	638	97
OlaH	639	97
OlaH	640	97
OlaH	641	97
OlaH	642	97
OlaH	643	97
OlaH	644	98
OlaH	645	98
OlaH	646	98
OlaH	647	98
OlaH	648	98
OlaH	649	98
OlaH	650	98
OlaH	651	98
OlaH	652	98
OlaH	653	98
OlaH	654	98
OlaH	655	97
OlaH	656	97
OlaH	657	97
OlaH	658	97
OlaH	659	97
OlaH	660	97
OlaH	661	97
OlaH	662	97
OlaH	663	97
OlaH	664	97
OlaH	665	97
OlaH	666	97
OlaH	667	97
OlaH	668	97
OlaH	669	97
OlaH	670	97
OlaH	671	97
OlaH	672	97
OlaH	673	97
OlaH	674	97
OlaH	675	97
OlaH	676	97
OlaH	677	97
OlaH	678	97
OlaH	679	97
OlaH	680	97
OlaH	681	97
OlaH	682	97
OlaH	683	97
OlaH	684	97
OlaH	685	97
OlaH	686	97
OlaH	687	97
OlaH	688	97
OlaH	689	97
OlaH	690	97
OlaH	691	97
OlaH	692	97
OlaH	693	97
OlaH	694	97
OlaH	695	97
OlaH	696	97
OlaH	697	97
OlaH	698	97
OlaH	699	97
OlaH	700	97
OlaH	701	97
OlaH	702	97
OlaH	703	97
OlaH	704	97
OlaH	705	97
OlaH	706	97
OlaH	707	97
OlaH	708	97
OlaH	709	97
OlaH	710	97
OlaH	711	97
OlaH	712	97
OlaH	713	97
OlaH	714	97
OlaH	715	97
OlaH	716	97
OlaH	717	97
OlaH	718	97
OlaH	719	98
OlaH	720	98
OlaH	721	98
OlaH	722	98
OlaH	723	98
OlaH	724	98
OlaH	725	98
OlaH	726	98
OlaH	727	98
OlaH	728	98
OlaH	729	97
OlaH	730	97
OlaH	731	98
OlaH	732	98
OlaH	733	98
OlaH	734	98
OlaH	735	98
OlaH	736	98
OlaH	737	98
OlaH	738	98
OlaH	739	98
OlaH	740	98
OlaH	741	97
OlaH	742	96
OlaH	743	95
OlaH	744	94
OlaH	745	93
OlaH	746	92
OlaH	747	91
OlaH	748	90
OlaH	749	89
OlaH	750	88
OlaH	751	87
OlaH	752	86
OlaH	753	85
OlaH	754	84
OlaH	755	84
OlaH	756	83
OlaH	757	82
OlaH	758	81
OlaH	759	80
OlaH	760	79
OlaH	761	78
OlaH	762	77
OlaH	763	76
OlaH	764	75
OlaH	765	74
OlaH	766	73
OlaH	767	72
OlaH	768	71
OlaH	769	70
OlaH	770	69
OlaH	771	68
OlaH	772	67
OlaH	773	66
OlaH	774	65
OlaH	775	64
OlaH	776	63
OlaH	777	62
OlaH	778	61
OlaH	779	60
OlaH	780	59
OlaH	781	58
OlaH	782	57
OlaH	783	56
OlaH	784	55
OlaH	785	54
OlaH	786	53
OlaH	787	52
OlaH	788	51
OlaH	789	50
OlaH	790	49
OlaH	791	50
OlaH	792	51
OlaH	793	52
OlaH	794	53
OlaH	795	54
OlaH	796	55
OlaH	797	55
OlaH	798	56
OlaH	799	57
OlaH	800	58
OlaH	801	59
OlaH	802	60
OlaH	803	61
OlaH	804	62
OlaH	805	63
OlaH	806	64
OlaH	807	65
OlaH	808	66
OlaH	809	67
OlaH	810	68
OlaH	811	69
OlaH	812	70
OlaH	813	71
OlaH	814	72
OlaH	815	73
OlaH	816	74
OlaH	817	75
OlaH	818	76
OlaH	819	77
OlaH	820	78
OlaH	821	79
OlaH	822	80
OlaH	823	81
OlaH	824	82
OlaH	825	83
OlaH	826	84
OlaH	827	85
OlaH	828	86
OlaH	829	87
OlaH	830	88
OlaH	831	89
OlaH	832	90
OlaH	833	91
OlaH	834	92
OlaH	835	93
OlaH	836	94
OlaH	837	95
OlaH	838	96
OlaH	839	97
OlaH	840	98
OlaH	841	98
OlaH	842	98
OlaH	843	98
OlaH	844	98
OlaH	845	98
OlaH	846	98
OlaH	847	98
OlaH	848	98
OlaH	849	98
OlaH	850	98
OlaH	851	98
OlaH	852	98
OlaH	853	98
OlaH	854	98
OlaH	855	98
OlaH	856	98
OlaH	857	98
OlaH	858	98
OlaH	859	98
OlaH	860	98
OlaH	861	98
OlaH	862	98
OlaH	863	98
OlaH	864	98
OlaH	865	98
OlaH	866	98
OlaH	867	98
OlaH	868	98
OlaH	869	98
OlaH	870	98
OlaH	871	98
OlaH	872	98
OlaH	873	98
OlaH	874	98
OlaH	875	98
OlaH	876	98
OlaH	877	98
OlaH	878	98
OlaH	879	98
OlaH	880	99
OlaH	881	99
OlaH	882	99
OlaH	883	99
OlaH	884	99
OlaH	885	99
OlaH	886	99
OlaH	887	99
OlaH	888	99
OlaH	889	99
OlaH	890	99
OlaH	891	99
OlaH	892	99
OlaH	893	99
OlaH	894	99
OlaH	895	99
OlaH	896	99
OlaH	897	100
OlaH	898	100
OlaH	899	100
OlaH	900	100
OlaH	901	100
OlaH	902	100
OlaH	903	100
OlaH	904	100
OlaH	905	100
OlaH	906	100
OlaH	907	100
OlaH	908	100
OlaH	909	100
OlaH	910	100
OlaH	911	100
OlaH	912	100
OlaH	913	100
OlaH	914	100
OlaH	915	100
OlaH	916	100
OlaH	917	100
OlaH	918	100
OlaH	919	100
OlaH	920	100
OlaH	921	100
OlaH	922	100
OlaH	923	100
OlaH	924	100
OlaH	925	100
OlaH	926	100
OlaH	927	100
OlaH	928	100
OlaH	929	100
OlaH	930	100
OlaH	931	100
OlaH	932	100
OlaH	933	100
OlaH	934	100
OlaH	935	100
OlaH	936	100
OlaH	937	100
OlaH	938	100
OlaH	939	100
OlaH	940	100
OlaH	941	100
OlaH	942	100
OlaH	943	100
OlaH	944	100
OlaH	945	100
OlaH	946	100
OlaH	947	100
OlaH	948	100
OlaH	949	100
OlaH	950	100
OlaH	951	99
OlaH	952	99
OlaH	953	99
OlaH	954	99
OlaH	955	99
OlaH	956	99
OlaH	957	99
OlaH	958	99
OlaH	959	98
OlaH	960	98
OlaH	961	98
OlaH	962	98
OlaH	963	97
OlaH	964	96
OlaH	965	96
OlaH	966	96
OlaH	967	96
OlaH	968	96
OlaH	969	96
OlaH	970	95
OlaH	971	95
OlaH	972	95
OlaH	973	95
OlaH	974	95
OlaH	975	95
OlaH	976	95
OlaH	977	95
OlaH	978	95
OlaH	979	95
OlaH	980	95
OlaH	981	94
OlaH	982	94
OlaH	983	94
OlaH	984	94
OlaH	985	94
OlaH	986	94
OlaH	987	94
OlaH	988	94
OlaH	989	94
OlaH	990	94
OlaH	991	94
OlaH	992	94
OlaH	993	94
OlaH	994	94
OlaH	995	94
OlaH	996	94
OlaH	997	94
OlaH	998	94
OlaH	999	94
OlaH	1000	94
OlaH	1001	94
OlaH	1002	94
OlaH	1003	94
OlaH	1004	94
OlaH	1005	94
OlaH	1006	94
OlaH	1007	94
OlaH	1008	94
OlaH	1009	94
OlaH	1010	94
OlaH	1011	94
OlaH	1012	94
OlaH	1013	94
OlaH	1014	94
OlaH	1015	94
OlaH	1016	94
OlaH	1017	94
OlaH	1018	94
OlaH	1019	94
OlaH	1020	94
OlaH	1021	94
OlaH	1022	94
OlaH	1023	94
OlaH	1024	94
OlaH	1025	94
OlaH	1026	94
OlaH	1027	94
OlaH	1028	94
OlaH	1029	94
OlaH	1030	94
OlaH	1031	94
OlaH	1032	94
OlaH	1033	94
OlaH	1034	94
OlaH	1035	94
OlaH	1036	94
OlaH	1037	94
OlaH	1038	94
OlaH	1039	94
OlaH	1040	94
OlaH	1041	94
OlaH	1042	94
OlaH	1043	94
OlaH	1044	94
OlaH	1045	94
OlaH	1046	94
OlaH	1047	94
OlaH	1048	94
OlaH	1049	94
OlaH	1050	94
OlaH	1051	95
OlaH	1052	95
OlaH	1053	95
OlaH	1054	95
OlaH	1055	95
OlaH	1056	95
OlaH	1057	95
OlaH	1058	95
OlaH	1059	96
OlaH	1060	96
OlaH	1061	96
OlaH	1062	96
OlaH	1063	97
OlaH	1064	98
OlaH	1065	98
OlaH	1066	98
OlaH	1067	98
OlaH	1068	98
OlaH	1069	98
OlaH	1070	99
OlaH	1071	99
OlaH	1072	99
OlaH	1073	99
OlaH	1074	99
OlaH	1075	99
OlaH	1076	99
OlaH	1077	99
OlaH	1078	99
OlaH	1079	99
OlaH	1080	99
OlaH	1081	100
OlaH	1082	100
OlaH	1083	100
OlaH	1084	100
OlaH	1085	100
OlaH	1086	100
OlaH	1087	100
OlaH	1088	100
OlaH	1089	100
OlaH	1090	100
OlaH	1091	100
OlaH	1092	100
OlaH	1093	100
OlaH	1094	100
OlaH	1095	100
OlaH	1096	100
OlaH	1097	100
OlaH	1098	100
OlaH	1099	100
OlaH	1100	100
OlaH	1101	100
OlaH	1102	99
OlaH	1103	99
OlaH	1104	99
OlaH	1105	99
OlaH	1106	99
OlaH	1107	99
OlaH	1108	99
OlaH	1109	99
OlaH	1110	99
OlaH	1111	98
OlaH	1112	98
OlaH	1113	98
OlaH	1114	98
OlaH	1115	98
OlaH	1116	98
OlaH	1117	98
OlaH	1118	98
OlaH	1119	98
OlaH	1120	98
OlaH	1121	97
OlaH	1122	97
OlaH	1123	97
OlaH	1124	97
OlaH	1125	97
OlaH	1126	97
OlaH	1127	97
OlaH	1128	97
OlaH	1129	97
OlaH	1130	97
OlaH	1131	97
OlaH	1132	97
OlaH	1133	97
OlaH	1134	96
OlaH	1135	96
OlaH	1136	96
OlaH	1137	96
OlaH	1138	96
OlaH	1139	96
OlaH	1140	96
OlaH	1141	96
OlaH	1142	96
OlaH	1143	96
OlaH	1144	96
OlaH	1145	96
OlaH	1146	96
OlaH	1147	96
OlaH	1148	95
OlaH	1149	95
OlaH	1150	95
OlaH	1151	95
OlaH	1152	95
OlaH	1153	95
OlaH	1154	95
OlaH	1155	95
OlaH	1156	95
OlaH	1157	95
OlaH	1158	95
OlaH	1159	95
OlaH	1160	95
OlaH	1161	95
OlaH	1162	95
OlaH	1163	95
OlaH	1164	95
OlaH	1165	95
OlaH	1166	95
OlaH	1167	95
OlaH	1168	95
OlaH	1169	95
OlaH	1170	95
OlaH	1171	95
OlaH	1172	95
OlaH	1173	95
OlaH	1174	95
OlaH	1175	95
OlaH	1176	95
OlaH	1177	95
OlaH	1178	95
OlaH	1179	95
OlaH	1180	95
OlaH	1181	95
OlaH	1182	95
OlaH	1183	95
OlaH	1184	95
OlaH	1185	95
OlaH	1186	95
OlaH	1187	95
OlaH	1188	95
OlaH	1189	95
OlaH	1190	95
OlaH	1191	95
OlaH	1192	95
OlaH	1193	95
OlaH	1194	95
OlaH	1195	95
OlaH	1196	95
OlaH	1197	95
OlaH	1198	95
OlaH	1199	95
OlaH	1200	95
OlaH	1201	94
OlaH	1202	95
OlaH	1203	95
OlaH	1204	95
OlaH	1205	95
OlaH	1206	95
OlaH	1207	95
OlaH	1208	95
OlaH	1209	95
OlaH	1210	95
OlaH	1211	96
OlaH	1212	96
OlaH	1213	96
OlaH	1214	96
OlaH	1215	96
OlaH	1216	96
OlaH	1217	96
OlaH	1218	96
OlaH	1219	96
OlaH	1220	96
OlaH	1221	97
OlaH	1222	97
OlaH	1223	97
OlaH	1224	97
OlaH	1225	97
OlaH	1226	97
OlaH	1227	97
OlaH	1228	97
OlaH	1229	97
OlaH	1230	97
OlaH	1231	97
OlaH	1232	97
OlaH	1233	97
OlaH	1234	98
OlaH	1235	98
OlaH	1236	98
OlaH	1237	98
OlaH	1238	98
OlaH	1239	98
OlaH	1240	98
OlaH	1241	98
OlaH	1242	98
OlaH	1243	98
OlaH	1244	98
OlaH	1245	98
OlaH	1246	98
OlaH	1247	98
OlaH	1248	99
OlaH	1249	99
OlaH	1250	99
OlaH	1251	99
OlaH	1252	99
OlaH	1253	99
OlaH	1254	99
OlaH	1255	99
OlaH	1256	99
OlaH	1257	99
OlaH	1258	98
OlaH	1259	98
OlaH	1260	98
OlaH	1261	98
OlaH	1262	98
OlaH	1263	97
OlaH	1264	97
OlaH	1265	97
OlaH	1266	97
OlaH	1267	97
OlaH	1268	97
OlaH	1269	96
OlaH	1270	95
OlaH	1271	95
OlaH	1272	95
OlaH	1273	95
OlaH	1274	95
OlaH	1275	95
OlaH	1276	95
OlaH	1277	95
OlaH	1278	95
OlaH	1279	95
OlaH	1280	95
OlaH	1281	95
OlaH	1282	95
OlaH	1283	95
OlaH	1284	95
OlaH	1285	95
OlaH	1286	95
OlaH	1287	95
OlaH	1288	95
OlaH	1289	95
OlaH	1290	95
OlaH	1291	95
OlaH	1292	95
OlaH	1293	95
OlaH	1294	95
OlaH	1295	95
OlaH	1296	95
OlaH	1297	95
OlaH	1298	95
OlaH	1299	95
OlaH	1300	95
OlaH	1301	96
OlaH	1302	96
OlaH	1303	96
OlaH	1304	96
OlaH	1305	96
OlaH	1306	96
OlaH	1307	96
OlaH	1308	96
OlaH	1309	96
OlaH	1310	96
OlaH	1311	96
OlaH	1312	96
OlaH	1313	96
OlaH	1314	96
OlaH	1315	96
OlaH	1316	96
OlaH	1317	96
OlaH	1318	96
OlaH	1319	96
OlaH	1320	96
OlaH	1321	96
OlaH	1322	96
OlaH	1323	96
OlaH	1324	96
OlaH	1325	96
OlaH	1326	96
OlaH	1327	96
OlaH	1328	96
OlaH	1329	96
OlaH	1330	96
OlaH	1331	96
OlaH	1332	96
OlaH	1333	96
OlaH	1334	96
OlaH	1335	96
OlaH	1336	96
OlaH	1337	96
OlaH	1338	96
OlaH	1339	96
OlaH	1340	95
OlaH	1341	95
OlaH	1342	95
OlaH	1343	95
OlaH	1344	95
OlaH	1345	95
OlaH	1346	95
OlaH	1347	95
OlaH	1348	95
OlaH	1349	95
OlaH	1350	95
OlaH	1351	95
OlaH	1352	95
OlaH	1353	95
OlaH	1354	95
OlaH	1355	95
OlaH	1356	95
OlaH	1357	95
OlaH	1358	96
OlaH	1359	96
OlaH	1360	96
OlaH	1361	96
OlaH	1362	96
OlaH	1363	97
OlaH	1364	97
OlaH	1365	97
OlaH	1366	97
OlaH	1367	97
OlaH	1368	97
OlaH	1369	98
OlaH	1370	99
OlaH	1371	99
OlaH	1372	99
OlaH	1373	99
OlaH	1374	99
OlaH	1375	99
OlaH	1376	99
OlaH	1377	99
OlaH	1378	98
OlaH	1379	98
OlaH	1380	98
OlaH	1381	98
OlaH	1382	98
OlaH	1383	98
OlaH	1384	98
OlaH	1385	98
OlaH	1386	98
OlaH	1387	98
OlaH	1388	98
OlaH	1389	98
OlaH	1390	98
OlaH	1391	98
OlaH	1392	98
OlaH	1393	98
OlaH	1394	98
OlaH	1395	98
OlaH	1396	98
OlaH	1397	98
OlaH	1398	97
OlaH	1399	97
OlaH	1400	97
OlaH	1401	97
OlaH	1402	97
OlaH	1403	97
OlaH	1404	97
OlaH	1405	97
OlaH	1406	96
OlaH	1407	96
OlaH	1408	96
OlaH	1409	96
OlaH	1410	96
OlaH	1411	96
OlaH	1412	95
OlaH	1413	95
OlaH	1414	95
OlaH	1415	95
OlaH	1416	95
OlaH	1417	95
OlaH	1418	95
OlaH	1419	95
OlaH	1420	95
OlaH	1421	95
OlaH	1422	95
OlaH	1423	95
OlaH	1424	95
OlaH	1425	95
OlaH	1426	95
OlaH	1427	95
OlaH	1428	95
OlaH	1429	95
OlaH	1430	95
OlaH	1431	95
OlaH	1432	95
OlaH	1433	95
OlaH	1434	95
OlaH	1435	95
OlaH	1436	95
OlaH	1437	95
OlaH	1438	95
OlaH	1439	95
OlaH	1440	96
OlaH	1441	96
OlaH	1442	96
OlaH	1443	96
OlaH	1444	96
OlaH	1445	96
OlaH	1446	96
OlaH	1447	96
OlaH	1448	96
OlaH	1449	95
OlaH	1450	95
OlaH	1451	95
OlaH	1452	95
OlaH	1453	95
OlaH	1454	95
OlaH	1455	95
OlaH	1456	95
OlaH	1457	94
OlaH	1458	94
OlaH	1459	94
OlaH	1460	94
OlaH	1461	94
OlaH	1462	94
OlaH	1463	94
OlaH	1464	94
OlaH	1465	94
OlaH	1466	94
OlaH	1467	94
OlaH	1468	94
OlaH	1469	94
OlaH	1470	94
OlaH	1471	93
OlaH	1472	93
OlaH	1473	93
OlaH	1474	93
OlaH	1475	93
OlaH	1476	93
OlaH	1477	93
OlaH	1478	94
OlaH	1479	94
OlaH	1480	94
OlaH	1481	94
OlaH	1482	94
OlaH	1483	94
OlaH	1484	94
OlaH	1485	93
OlaH	1486	93
OlaH	1487	93
OlaH	1488	93
OlaH	1489	93
OlaH	1490	93
OlaH	1491	93
OlaH	1492	93
OlaH	1493	93
OlaH	1494	93
OlaH	1495	93
OlaH	1496	93
OlaH	1497	93
OlaH	1498	94
OlaH	1499	94
OlaH	1500	94
OlaH	1501	94
OlaH	1502	94
OlaH	1503	94
OlaH	1504	94
OlaH	1505	94
OlaH	1506	95
OlaH	1507	95
OlaH	1508	95
OlaH	1509	95
OlaH	1510	95
OlaH	1511	95
OlaH	1512	96
OlaH	1513	96
OlaH	1514	96
OlaH	1515	96
OlaH	1516	96
OlaH	1517	96
OlaH	1518	96
OlaH	1519	96
OlaH	1520	96
OlaH	1521	96
OlaH	1522	96
OlaH	1523	95
OlaH	1524	95
OlaH	1525	95
OlaH	1526	95
OlaH	1527	95
OlaH	1528	95
OlaH	1529	95
OlaH	1530	95
OlaH	1531	95
OlaH	1532	95
OlaH	1533	95
OlaH	1534	95
OlaH	1535	95
OlaH	1536	95
OlaH	1537	95
OlaH	1538	95
OlaH	1539	94
OlaH	1540	94
OlaH	1541	94
OlaH	1542	94
OlaH	1543	94
OlaH	1544	94
OlaH	1545	94
OlaH	1546	94
OlaH	1547	94
OlaH	1548	94
OlaH	1549	95
OlaH	1550	95
OlaH	1551	95
OlaH	1552	95
OlaH	1553	95
OlaH	1554	95
OlaH	1555	95
OlaH	1556	95
OlaH	1557	96
OlaH	1558	96
OlaH	1559	96
OlaH	1560	96
OlaH	1561	96
OlaH	1562	96
OlaH	1563	96
OlaH	1564	96
OlaH	1565	96
OlaH	1566	96
OlaH	1567	96
OlaH	1568	96
OlaH	1569	96
OlaH	1570	96
OlaH	1571	97
OlaH	1572	97
OlaH	1573	97
OlaH	1574	97
OlaH	1575	97
OlaH	1576	97
OlaH	1577	97
OlaH	1578	97
OlaH	1579	97
OlaH	1580	97
OlaH	1581	97
OlaH	1582	97
OlaH	1583	97
OlaH	1584	97
OlaH	1585	98
OlaH	1586	98
OlaH	1587	98
OlaH	1588	98
OlaH	1589	98
OlaH	1590	98
OlaH	1591	98
OlaH	1592	98
OlaH	1593	98
OlaH	1594	98
OlaH	1595	98
OlaH	1596	98
OlaH	1597	98
OlaH	1598	98
OlaH	1599	98
OlaH	1600	98
OlaH	1601	98
OlaH	1602	98
OlaH	1603	98
OlaH	1604	98
OlaH	1605	98
OlaH	1606	98
OlaH	1607	98
OlaH	1608	98
OlaH	1609	98
OlaH	1610	98
OlaH	1611	98
OlaH	1612	98
OlaH	1613	98
OlaH	1614	98
OlaH	1615	98
OlaH	1616	98
OlaH	1617	98
OlaH	1618	98
OlaH	1619	98
OlaH	1620	98
OlaH	1621	98
OlaH	1622	98
OlaH	1623	99
OlaH	1624	99
OlaH	1625	99
OlaH	1626	99
OlaH	1627	99
OlaH	1628	99
OlaH	1629	99
OlaH	1630	99
OlaH	1631	99
OlaH	1632	98
OlaH	1633	98
OlaH	1634	98
OlaH	1635	98
OlaH	1636	98
OlaH	1637	98
OlaH	1638	98
OlaH	1639	99
OlaH	1640	99
OlaH	1641	99
OlaH	1642	99
OlaH	1643	99
OlaH	1644	99
OlaH	1645	99
OlaH	1646	99
OlaH	1647	99
OlaH	1648	99
OlaH	1649	99
OlaH	1650	99
OlaH	1651	99
OlaH	1652	99
OlaH	1653	98
OlaH	1654	98
OlaH	1655	98
OlaH	1656	98
OlaH	1657	98
OlaH	1658	98
OlaH	1659	98
OlaH	1660	98
OlaH	1661	98
OlaH	1662	98
OlaH	1663	98
OlaH	1664	98
OlaH	1665	98
OlaH	1666	97
OlaH	1667	97
OlaH	1668	97
OlaH	1669	97
OlaH	1670	97
OlaH	1671	97
OlaH	1672	97
OlaH	1673	97
OlaH	1674	97
OlaH	1675	97
OlaH	1676	97
OlaH	1677	97
OlaH	1678	97
OlaH	1679	97
OlaH	1680	97
OlaH	1681	97
OlaH	1682	97
OlaH	1683	97
OlaH	1684	97
OlaH	1685	97
OlaH	1686	97
OlaH	1687	97
OlaH	1688	97
OlaH	1689	97
OlaH	1690	97
OlaH	1691	97
OlaH	1692	97
OlaH	1693	97
OlaH	1694	97
OlaH	1695	97
OlaH	1696	97
OlaH	1697	97
OlaH	1698	97
OlaH	1699	97
OlaH	1700	97
OlaH	1701	97
OlaH	1702	97
OlaH	1703	97
OlaH	1704	97
OlaH	1705	97
OlaH	1706	97
OlaH	1707	97
OlaH	1708	97
OlaH	1709	97
OlaH	1710	97
OlaH	1711	97
OlaH	1712	97
OlaH	1713	97
OlaH	1714	97
OlaH	1715	97
OlaH	1716	97
OlaH	1717	97
OlaH	1718	97
OlaH	1719	97
OlaH	1720	97
OlaH	1721	97
OlaH	1722	97
OlaH	1723	97
OlaH	1724	97
OlaH	1725	97
OlaH	1726	97
OlaH	1727	97
OlaH	1728	97
OlaH	1729	97
OlaH	1730	97
OlaH	1731	97
OlaH	1732	98
OlaH	1733	98
OlaH	1734	98
OlaH	1735	98
OlaH	1736	98
OlaH	1737	98
OlaH	1738	98
OlaH	1739	98
OlaH	1740	98
OlaH	1741	98
OlaH	1742	98
OlaH	1743	98
OlaH	1744	98
OlaH	1745	98
OlaH	1746	98
OlaH	1747	98
OlaH	1748	98
OlaH	1749	98
OlaH	1750	98
OlaH	1751	98
OlaH	1752	98
OlaH	1753	99
OlaH	1754	99
OlaH	1755	99
OlaH	1756	99
OlaH	1757	99
OlaH	1758	99
OlaH	1759	98
OlaH	1760	98
OlaH	1761	98
OlaH	1762	98
OlaH	1763	98
OlaH	1764	98
OlaH	1765	98
OlaH	1766	99
OlaH	1767	99
OlaH	1768	99
OlaH	1769	99
OlaH	1770	99
OlaH	1771	99
OlaH	1772	99
OlaH	1773	99
OlaH	1774	99
OlaH	1775	99
OlaH	1776	99
OlaH	1777	99
OlaH	1778	99
OlaH	1779	99
OlaH	1780	99
OlaH	1781	99
OlaH	1782	99
OlaH	1783	99
OlaH	1784	99
OlaH	1785	99
OlaH	1786	99
OlaH	1787	99
OlaH	1788	99
OlaH	1789	99
OlaH	1790	99
OlaH	1791	99
OlaH	1792	99
OlaH	1793	99
OlaH	1794	99
OlaH	1795	99
OlaH	1796	99
OlaH	1797	99
OlaH	1798	99
OlaH	1799	99
OlaH	1800	99
OlaH	1801	99
OlaH	1802	99
OlaH	1803	99
OlaH	1804	99
OlaH	1805	99
OlaH	1806	99
OlaH	1807	99
OlaH	1808	99
OlaH	1809	99
OlaH	1810	99
OlaH	1811	98
OlaH	1812	98
OlaH	1813	98
OlaH	1814	97
OlaH	1815	97
OlaH	1816	97
OlaH	1817	97
OlaH	1818	97
OlaH	1819	97
OlaH	1820	97
OlaH	1821	97
OlaH	1822	97
OlaH	1823	97
OlaH	1824	97
OlaH	1825	97
OlaH	1826	97
OlaH	1827	97
OlaH	1828	97
OlaH	1829	97
OlaH	1830	97
OlaH	1831	97
OlaH	1832	97
OlaH	1833	97
OlaH	1834	97
OlaH	1835	97
OlaH	1836	97
OlaH	1837	97
OlaH	1838	97
OlaH	1839	97
OlaH	1840	97
OlaH	1841	97
OlaH	1842	97
OlaH	1843	97
OlaH	1844	97
OlaH	1845	97
OlaH	1846	97
OlaH	1847	97
OlaH	1848	97
OlaH	1849	97
OlaH	1850	97
OlaH	1851	97
OlaH	1852	97
OlaH	1853	97
OlaH	1854	97
OlaH	1855	97
OlaH	1856	97
OlaH	1857	97
OlaH	1858	97
OlaH	1859	98
OlaH	1860	98
OlaH	1861	98
OlaH	1862	98
OlaH	1863	98
OlaH	1864	98
OlaH	1865	98
OlaH	1866	98
OlaH	1867	98
OlaH	1868	98
OlaH	1869	98
OlaH	1870	98
OlaH	1871	98
OlaH	1872	98
OlaH	1873	98
OlaH	1874	98
OlaH	1875	98
OlaH	1876	98
OlaH	1877	98
OlaH	1878	98
OlaH	1879	98
OlaH	1880	98
OlaH	1881	98
OlaH	1882	98
OlaH	1883	98
OlaH	1884	98
OlaH	1885	98
OlaH	1886	98
OlaH	1887	98
OlaH	1888	98
OlaH	1889	98
OlaH	1890	98
OlaH	1891	98
OlaH	1892	98
OlaH	1893	98
OlaH	1894	98
OlaH	1895	98
OlaH	1896	98
OlaH	1897	98
OlaH	1898	98
OlaH	1899	98
OlaH	1900	98
OlaH	1901	98
OlaH	1902	98
OlaH	1903	98
OlaH	1904	98
OlaH	1905	98
OlaH	1906	98
OlaH	1907	98
OlaH	1908	98
OlaH	1909	98
OlaH	1910	98
OlaH	1911	99
OlaH	1912	99
OlaH	1913	99
OlaH	1914	100
OlaH	1915	100
OlaH	1916	100
OlaH	1917	100
OlaH	1918	100
OlaH	1919	100
OlaH	1920	100
OlaH	1921	100
OlaH	1922	100
OlaH	1923	100
OlaH	1924	100
OlaH	1925	100
OlaH	1926	100
OlaH	1927	100
OlaH	1928	100
OlaH	1929	100
OlaH	1930	100
OlaH	1931	100
OlaH	1932	100
OlaH	1933	100
OlaH	1934	100
OlaH	1935	99
OlaH	1936	99
OlaH	1937	99
OlaH	1938	99
OlaH	1939	99
OlaH	1940	99
OlaH	1941	99
OlaH	1942	99
OlaH	1943	99
OlaH	1944	99
OlaH	1945	99
OlaH	1946	99
OlaH	1947	99
OlaH	1948	99
OlaH	1949	99
OlaH	1950	99
OlaH	1951	99
OlaH	1952	99
OlaH	1953	99
OlaH	1954	99
OlaH	1955	99
OlaH	1956	99
OlaH	1957	99
OlaH	1958	99
OlaH	1959	99
OlaH	1960	98
OlaH	1961	98
OlaH	1962	98
OlaH	1963	98
OlaH	1964	98
OlaH	1965	98
OlaH	1966	98
OlaH	1967	98
OlaH	1968	98
OlaH	1969	98
OlaH	1970	98
OlaH	1971	98
OlaH	1972	98
OlaH	1973	98
OlaH	1974	98
OlaH	1975	98
OlaH	1976	98
OlaH	1977	98
OlaH	1978	98
OlaH	1979	98
OlaH	1980	98
OlaH	1981	98
OlaH	1982	98
OlaH	1983	98
OlaH	1984	98
OlaH	1985	98
OlaH	1986	98
OlaH	1987	98
OlaH	1988	98
OlaH	1989	98
OlaH	1990	98
OlaH	1991	98
OlaH	1992	98
OlaH	1993	98
OlaH	1994	98
OlaH	1995	97
OlaH	1996	97
OlaH	1997	97
OlaH	1998	97
OlaH	1999	97
[truncated: 122,050 more rows]

## Sheet: Fig3d_TE
Distance from TSS/TTS (bp)	TE density (%)
	P. edulis				G. angustifolia				D. sinicus
	D_upstream	C_upstream	D_downstream	C_downstream	B_upstream	C_upstream	B_downstream	C_downstream	A_upstream	B_upstream	C_upstream	A_downstream	B_downstream	C_downstream
0	6.12691	5.83957	4.71341	4.43789	7.92408	7.02361	5.62039	5.23957	6.6362	6.86701	6.70141	5.56277	5.05392	4.73376
100	18.6443	17.6365	13.4325	12.9145	22.8959	19.9706	15.9163	14.3753	22.4003	22.0981	21.8837	15.2665	15.2203	14.3828
200	29.0823	28.3491	20.9994	20.2792	34.4011	31.281	23.3103	20.9811	35.2511	35.9422	34.581	24.408	24.4036	22.6503
300	37.3046	35.7423	27.2948	26.3201	41.984	38.2299	29.5671	26.1681	41.5687	43.1951	41.8968	30.0811	31.125	27.2401
400	42.0054	39.7616	32.3193	31.2004	45.9352	42.2247	33.8102	30.6869	44.5232	47.135	44.1037	33.4195	35.1702	30.5019
500	44.8459	42.8387	36.3434	34.5071	48.5284	45.2978	37.2354	34.1431	46.5556	49.1979	45.9535	35.3944	38.733	33.6169
600	47.2131	45.0562	38.7188	37.5116	49.3977	46.8801	40.1724	36.4404	48.009	48.7841	46.7186	38.6904	41.6701	37.1117
700	48.9507	46.8872	41.71	39.7719	50.6946	48.0742	42.1701	38.2605	48.5551	47.9807	46.8367	40.8683	43.3551	39.6062
800	51.0764	48.724	44.1038	42.2444	51.6703	48.7705	44.57	40.1847	50.2077	48.5479	47.0757	42.4924	44.8752	41.4049
900	52.6413	50.3649	46.3409	44.7359	52.8219	49.2374	45.9469	41.8888	50.8208	50.4642	47.9407	44.3289	46.2691	42.7155
1000	53.9475	51.6543	47.5776	46.2609	53.327	50.0612	47.251	42.9933	50.8044	52.4308	49.954	46.0326	47.4257	43.3237
1100	55.3666	53.3449	48.7709	47.1887	54.081	50.8101	48.2314	44.0082	51.9063	54.0796	51.2465	47.0439	48.9564	44.7153
1200	57.1206	54.4514	49.8543	48.118	54.77	51.6567	49.107	45.2203	52.7772	53.9019	52.1825	48.1181	49.6483	45.6056
1300	57.5465	56.0044	50.8625	49.2535	55.8349	52.6309	49.8871	45.8592	54.0804	54.2732	52.5158	49.125	50.048	46.9831
1400	58.2991	56.8478	51.7503	50.2374	56.6126	53.7154	50.5839	46.3678	55.5712	55.7623	53.3248	49.9058	50.6734	48.866
1500	59.4848	57.8066	52.3809	51.1675	57.5399	54.071	51.5231	46.6122	55.3186	56.8157	53.9099	50.6408	52.067	48.6721
1600	60.4615	58.5916	53.3387	52.6387	58.183	54.09	52.5339	46.9061	55.5294	56.8457	54.0875	51.0986	52.3859	49.8917
1700	61.3113	58.8701	54.2541	53.4459	59.0951	53.8529	53.1659	47.4282	56.1302	56.8123	54.1135	51.3926	52.7415	51.018
1800	61.876	59.7881	55.0845	54.3712	58.903	53.8679	53.5419	48.3077	56.4529	56.678	55.3366	51.5294	53.9353	51.2809
1900	62.5883	60.9198	55.4816	54.7163	59.3643	54.5918	53.9777	48.5784	56.1512	57.2793	56.4044	53.382	53.5402	52.2434
2000	63.2826	61.5287	56.5417	54.7545	59.7547	55.0809	54.3815	49.0064	56.8788	58.3779	56.9394	53.7176	54.122	52.0157
2100	64.081	61.5737	57.3514	55.4064	60.6647	55.8757	54.8636	49.797	57.9027	58.2193	56.5332	53.7638	54.9671	52.0714
2200	65.0011	62.2923	58.2432	56.2048	60.8663	55.9969	55.1239	50.1946	58.6924	58.6113	56.4942	54.5273	56.1969	52.0241
2300	65.2876	63.3939	59.1841	56.679	60.8235	55.9311	55.3218	50.6588	59.1001	59.5476	57.2218	54.6503	56.2929	52.4467
2400	65.6813	63.9912	59.8728	57.5642	60.5553	56.3755	54.9926	51.4241	59.971	59.0462	57.2983	54.9895	56.2367	52.7723
2500	66.2156	64.6438	60.1022	57.6703	61.0337	57.3315	55.0746	51.8351	60.0806	59.3766	57.6	55.0899	56.8881	53.7479
2600	66.6257	65.3064	60.5042	58.0062	61.1704	57.6353	55.4791	51.5958	60.1754	59.4724	57.8619	54.7487	56.5412	54.17
2700	66.7563	65.2902	61.1453	58.1659	61.5958	57.8093	55.8298	51.8643	60.6354	59.4732	57.3086	55.4868	57.1653	54.3789
2800	67.2968	65.2718	61.7902	58.7113	62.0881	57.3843	56.2118	52.075	61.1923	59.5617	57.658	55.3669	57.3368	54.809
2900	67.7563	66.2597	62.1119	60.0424	62.5471	57.6522	56.4655	52.2469	61.3345	59.2511	58.2999	55.3538	57.0026	55.7445
3000	68.6922	67.0444	62.5144	60.7173	62.4585	57.7751	56.2543	52.6154	60.6942	60.7625	58.5142	56.0395	57.1291	55.9001
3100	69.1265	68.0198	62.874	60.8269	62.2938	57.9525	56.4979	53.1588	61.02	61.468	58.7327	56.1923	57.2791	55.3014
3200	69.258	68.172	63.1355	61.0393	62.591	58.4323	57.0433	53.5701	61.2827	61.1653	58.2827	55.8411	57.0845	54.7664
3300	69.9227	68.7057	63.5121	61.5664	62.4648	58.7679	57.5097	53.7748	62.21	61.1905	58.208	56.3715	56.6991	54.9746
3400	70.4326	68.8087	63.949	61.902	62.9524	58.7946	57.8786	53.9048	61.056	61.0121	58.7006	56.5612	56.4983	55.0413
3500	70.134	69.134	64.3016	62.5092	63.2444	59.0012	58.3455	54.1335	60.6537	61.0385	58.9289	56.2005	57.8067	54.9332
3600	70.1865	69.6082	64.8748	62.6574	63.7235	59.0475	58.3969	54.4954	61.0619	60.8334	58.543	56.6565	57.8834	54.3047
3700	70.5786	69.7142	65.3475	63.0008	63.5891	59.3713	58.4052	54.5478	61.2596	60.6719	58.8275	56.6724	58.0329	54.0531
3800	71.105	69.6211	65.7958	62.978	63.3742	59.559	58.5838	55.061	60.9707	60.982	58.6354	57.1805	57.9938	54.0929
3900	71.2977	69.8316	66.1245	63.1729	64.1195	59.3277	58.8117	55.7359	60.849	61.7712	58.2634	56.7137	58.1946	54.446
4000	71.146	69.4536	66.7164	63.4586	64.2044	60.1842	58.9301	55.6518	60.7694	61.9142	58.2937	57.1669	58.1628	54.8976
4100	71.2477	69.7121	66.7238	64.0634	63.9945	60.0818	59.2131	55.6628	60.7404	61.5451	58.6408	57.8064	57.6149	55.0131
4200	71.1458	70.3987	66.8786	64.6139	64.3741	60.0786	59.8838	55.4144	60.1859	60.6637	58.6557	58.1173	57.9114	54.7168
4300	71.1873	70.7128	67.2995	64.8008	64.6602	60.3107	59.9693	56.2125	60.4621	61.0539	59.1487	58.1171	58.3045	54.7653
4400	71.6988	71.2107	67.2177	65.0675	64.5988	59.7611	60.8275	56.4535	60.7045	61.5997	58.9859	57.8624	58.0534	54.9363
4500	71.9096	71.0766	67.3695	65.3111	64.841	60.0119	61.1298	56.585	61.1687	62.2727	59.3548	57.0947	57.7515	54.7877
4600	72.3032	71.1429	67.7156	65.7647	65.7403	60.2272	61.6178	56.7792	61.1145	62.6639	60.2693	57.5756	58.6601	54.8878
4700	72.4162	71.3247	67.8075	65.8691	66.29	60.8702	61.4366	56.6571	61.0516	62.734	59.8924	57.5882	58.9399	55.0424
4800	72.3337	70.9195	68.1215	66.1047	66.1066	60.8058	61.5113	56.8663	60.4562	62.3661	59.5456	57.6234	59.2031	54.497
4900	72.4034	70.7685	68.4504	66.4214	65.8146	61.1649	61.692	56.545	60.9443	62.3433	59.2983	57.4816	58.8503	54.3245
5000	72.4018	71.0389	69.1037	66.5208	66.1569	61.1911	62.2638	57.2524	61.3718	62.4703	59.076	58.2547	58.608	54.0033

## Sheet: Fig3d_Methylation_up_down
Bin	Methylation level
	P. edulis												G. angustifolia												D. sinicus
	D_Up_CG	C_Up_CG	D_Down_CG	C_Down_CG	D_Up_CHG	C_Up_CHG	D_Down_CHG	C_Down_CHG	D_Up_CHH	C_Up_CHH	D_Down_CHH	C_Down_CHH	B_Up_CG	C_Up_CG	B_Down_CG	C_Down_CG	B_Up_CHG	C_Up_CHG	B_Down_CHG	C_Down_CHG	B_Up_CHH	C_Up_CHH	B_Down_CHH	C_Down_CHH	A_Up_CG	B_Up_CG	C_Up_CG	A_Down_CG	B_Down_CG	C_Down_CG	A_Up_CHG	B_Up_CHG	C_Up_CHG	A_Down_CHG	B_Down_CHG	C_Down_CHG	A_Up_CHH	B_Up_CHH	C_Up_CHH	A_Down_CHH	B_Down_CHH	C_Down_CHH
1	0.835059	0.832547	0.471809	0.474724	0.667706	0.663549	0.286341	0.283743	0.0412488	0.0417727	0.0232555	0.0234865	0.758289	0.742252	0.430405	0.39845	0.560393	0.535111	0.244597	0.228859	0.0448215	0.0481485	0.0292234	0.0311965	0.68875	0.750391	0.435097	0.298575	0.286284	0.137996	0.545739	0.552088	0.351489	0.164634	0.163421	0.0784078	0.040763	0.0431749	0.0281509	0.0172684	0.0200543	0.0105807
2	0.832078	0.826565	0.491719	0.493411	0.664792	0.660915	0.298396	0.300511	0.0404835	0.0419879	0.0256722	0.0265281	0.760624	0.73911	0.458496	0.437732	0.559286	0.535658	0.263451	0.245281	0.0448634	0.0491781	0.0344978	0.0356748	0.706944	0.747801	0.456299	0.329963	0.341588	0.182878	0.54142	0.557424	0.351339	0.190065	0.191301	0.122345	0.0401415	0.0423415	0.0285714	0.0237404	0.0240124	0.0139488
3	0.830298	0.826157	0.518332	0.519792	0.663982	0.662102	0.318057	0.311305	0.0417322	0.0424615	0.0290127	0.0300197	0.759555	0.740094	0.493962	0.466898	0.558262	0.538154	0.279734	0.258305	0.0454126	0.0485548	0.0389493	0.040168	0.730515	0.745579	0.431968	0.394897	0.389204	0.179356	0.522569	0.556453	0.395728	0.225426	0.210515	0.125699	0.0419488	0.0418256	0.0291188	0.0287551	0.0292251	0.0166304
4	0.827217	0.822391	0.561579	0.542574	0.666711	0.660042	0.340506	0.336165	0.0428566	0.0427157	0.0323446	0.0331842	0.760011	0.737826	0.524528	0.506009	0.55959	0.536776	0.297746	0.285236	0.0462706	0.0504039	0.0414796	0.0421835	0.677576	0.739315	0.479554	0.411571	0.433095	0.171609	0.520503	0.551404	0.335417	0.231014	0.245313	0.119605	0.0417049	0.0430094	0.0305436	0.0322046	0.0329829	0.019422
5	0.822765	0.82005	0.578503	0.573553	0.659727	0.65501	0.358426	0.356123	0.0428795	0.0428311	0.0346821	0.0359005	0.762831	0.733751	0.550159	0.511856	0.563282	0.533911	0.318242	0.295762	0.0467054	0.0499403	0.0443517	0.043453	0.690709	0.730036	0.482347	0.475852	0.452951	0.236646	0.524796	0.552579	0.377635	0.262426	0.264438	0.16214	0.042859	0.0436048	0.0287804	0.0349851	0.0356818	0.0224714
6	0.821959	0.819619	0.603811	0.598209	0.658682	0.651366	0.373676	0.374451	0.0427524	0.0429023	0.0371909	0.036509	0.76329	0.733769	0.570395	0.529163	0.561448	0.539812	0.328926	0.310056	0.0469781	0.0506498	0.044491	0.0442146	0.727166	0.733181	0.45906	0.484835	0.50081	0.263454	0.531805	0.549225	0.35595	0.289323	0.296472	0.164767	0.042454	0.0441005	0.0302783	0.0369071	0.0367608	0.0240486
7	0.818975	0.819902	0.627295	0.619953	0.652001	0.651141	0.401784	0.391912	0.0442819	0.0432188	0.0390091	0.0384487	0.757439	0.733409	0.590844	0.550997	0.555158	0.534637	0.350727	0.32862	0.0472586	0.0505183	0.0449716	0.0456308	0.718328	0.735999	0.454986	0.5142	0.521118	0.267451	0.534107	0.547575	0.378664	0.307487	0.313311	0.206668	0.0432213	0.0453823	0.0301995	0.0394438	0.037912	0.0263328
8	0.816412	0.814304	0.65381	0.642025	0.653289	0.649498	0.421501	0.418093	0.0435584	0.0447927	0.0393999	0.0396497	0.760445	0.734478	0.611914	0.57788	0.552379	0.53404	0.369594	0.347157	0.0486577	0.0515787	0.0446836	0.0463367	0.697692	0.741932	0.458075	0.53405	0.534339	0.31663	0.490533	0.551493	0.342508	0.323619	0.334335	0.255021	0.0440868	0.0460895	0.0316495	0.0399299	0.0405255	0.0277418
9	0.814004	0.80893	0.667085	0.66107	0.650174	0.643815	0.443716	0.428711	0.0451326	0.0451532	0.0411812	0.03888	0.753034	0.723624	0.628121	0.582534	0.546511	0.533793	0.38109	0.360755	0.0488972	0.0528706	0.0457035	0.0463122	0.687213	0.738951	0.465367	0.549761	0.53955	0.28996	0.548811	0.550992	0.358066	0.327047	0.343998	0.231356	0.0433831	0.0460649	0.0325146	0.0400169	0.0404046	0.0291448
10	0.820592	0.808127	0.687505	0.67799	0.656868	0.643721	0.458115	0.446159	0.0454102	0.0452313	0.0406977	0.0401521	0.747226	0.73422	0.632409	0.596678	0.549931	0.535248	0.399395	0.374098	0.0490819	0.0529287	0.0457495	0.0458775	0.687647	0.736459	0.477125	0.546771	0.562985	0.390959	0.511695	0.54993	0.435714	0.363729	0.355285	0.296483	0.0436958	0.0467341	0.0311024	0.0397872	0.0410155	0.0270265
11	0.814009	0.805447	0.695129	0.693728	0.656408	0.639751	0.469555	0.466045	0.0464225	0.0452173	0.0415029	0.0411799	0.74014	0.732474	0.644429	0.611591	0.548352	0.538797	0.415967	0.38643	0.0476008	0.0526673	0.0468743	0.046661	0.664954	0.727049	0.381138	0.560538	0.603192	0.360705	0.52485	0.550688	0.356924	0.386707	0.378281	0.272957	0.0441599	0.0472187	0.0313704	0.0398173	0.0416629	0.0280976
12	0.811914	0.80676	0.706754	0.705909	0.64919	0.639404	0.489998	0.486384	0.0469102	0.0459737	0.0412768	0.0417275	0.739256	0.726552	0.659579	0.633808	0.541619	0.534921	0.424748	0.395609	0.0489135	0.0529528	0.0461285	0.0484364	0.681703	0.729762	0.443959	0.605131	0.613302	0.395782	0.528475	0.545843	0.35081	0.373728	0.389505	0.267739	0.0453496	0.0468911	0.032121	0.0386715	0.0425566	0.0316549
13	0.808595	0.804184	0.71787	0.719874	0.644657	0.635108	0.503528	0.494024	0.0475734	0.0473916	0.042026	0.0416866	0.737699	0.724164	0.673564	0.639677	0.545179	0.523107	0.43076	0.408516	0.0497348	0.0526911	0.0450071	0.0467981	0.673888	0.720388	0.446849	0.603275	0.62739	0.358044	0.526139	0.546483	0.418515	0.398356	0.413281	0.250524	0.0437784	0.0469328	0.0346226	0.0391889	0.0429431	0.0273693
14	0.807995	0.802184	0.726177	0.726716	0.643461	0.636778	0.513162	0.505355	0.0480483	0.0480476	0.0416156	0.0420946	0.746695	0.719558	0.68467	0.649396	0.549111	0.529915	0.445946	0.418481	0.0504348	0.0522771	0.0442929	0.0462847	0.68036	0.719039	0.466996	0.601231	0.648413	0.336107	0.507103	0.543415	0.369629	0.394865	0.423713	0.268378	0.0456094	0.0471757	0.0329153	0.0407004	0.0427103	0.0286837
15	0.804318	0.794689	0.733552	0.730978	0.643424	0.632369	0.527523	0.517134	0.049688	0.0495588	0.0401168	0.0416762	0.742682	0.72143	0.682292	0.655688	0.541148	0.525446	0.449443	0.42618	0.0514359	0.0536397	0.0457156	0.0465117	0.652874	0.722329	0.489734	0.643163	0.647998	0.38394	0.493559	0.541994	0.43631	0.410502	0.438164	0.285424	0.0468802	0.0490481	0.0320832	0.0387257	0.0421478	0.0287297
16	0.80054	0.794557	0.738072	0.737386	0.634473	0.627145	0.527839	0.526008	0.0507748	0.0496227	0.0397308	0.041348	0.738026	0.714672	0.6851	0.658563	0.541904	0.514669	0.453934	0.431461	0.0519582	0.0539192	0.045699	0.0458671	0.693811	0.722602	0.509438	0.601468	0.660075	0.413886	0.517534	0.546506	0.385466	0.415297	0.443886	0.281629	0.0462711	0.0492877	0.0345277	0.0383581	0.0416867	0.0318114
17	0.7922	0.789655	0.748726	0.747328	0.636943	0.625718	0.537289	0.532723	0.0507011	0.0505031	0.0393173	0.0403706	0.737172	0.711661	0.701503	0.665395	0.535324	0.519256	0.465874	0.438241	0.0519228	0.0556004	0.0446765	0.0450977	0.647794	0.716454	0.422611	0.627513	0.665692	0.441074	0.526502	0.538232	0.403712	0.430034	0.450082	0.284414	0.0482291	0.0494662	0.0346255	0.0381743	0.0422912	0.0298196
18	0.792143	0.784797	0.759226	0.750689	0.633107	0.618575	0.54963	0.542489	0.0517683	0.0514173	0.0396569	0.0403746	0.734337	0.702253	0.699993	0.669831	0.53087	0.514077	0.468572	0.446672	0.052538	0.055972	0.0446713	0.0448053	0.652048	0.711044	0.376747	0.649945	0.676465	0.379328	0.519223	0.539522	0.340472	0.4403	0.452572	0.340671	0.0484534	0.0507474	0.0371335	0.0386828	0.0425741	0.0294292
19	0.785789	0.783872	0.761196	0.762193	0.624629	0.611837	0.559917	0.551142	0.0524568	0.05223	0.039882	0.03991	0.730713	0.702287	0.70933	0.67361	0.535693	0.514252	0.47395	0.445551	0.0536211	0.0583027	0.0431754	0.0459512	0.670026	0.699763	0.498023	0.651885	0.677448	0.466517	0.510126	0.534078	0.361975	0.424989	0.454455	0.396021	0.0492283	0.051017	0.0365339	0.0400961	0.042582	0.0294595
20	0.784141	0.778948	0.766341	0.762869	0.622557	0.611367	0.559739	0.556148	0.0527755	0.0528875	0.0399525	0.0404038	0.729125	0.693259	0.712299	0.670858	0.536675	0.512043	0.476713	0.447159	0.0543451	0.0587156	0.0437439	0.0450013	0.653811	0.699591	0.446242	0.670733	0.686817	0.440975	0.519197	0.530844	0.376464	0.457365	0.464187	0.323451	0.0494942	0.0525903	0.0388126	0.0397627	0.0410634	0.029644
21	0.781572	0.778469	0.771208	0.772091	0.618594	0.612907	0.565957	0.56637	0.053066	0.0522142	0.0395058	0.040185	0.724795	0.690951	0.709572	0.681142	0.525532	0.509889	0.482338	0.46009	0.0549875	0.0592846	0.0434111	0.0453999	0.681302	0.698611	0.421642	0.678639	0.690686	0.48062	0.479769	0.528016	0.413238	0.459373	0.473	0.350656	0.0497334	0.0527187	0.0380894	0.0392717	0.039989	0.0279389
22	0.780335	0.774835	0.77865	0.775763	0.616122	0.608614	0.574598	0.567677	0.05483	0.0545792	0.038831	0.0395913	0.721141	0.685608	0.71931	0.678729	0.527562	0.511265	0.485456	0.471571	0.0563586	0.0600982	0.0424944	0.0465973	0.67619	0.695513	0.472867	0.682151	0.69542	0.404797	0.498631	0.52465	0.37775	0.476422	0.473266	0.335199	0.0498286	0.0536801	0.0432235	0.0396935	0.0386038	0.0281906
23	0.773627	0.766061	0.779758	0.778551	0.610567	0.601093	0.580917	0.570451	0.0569077	0.0558129	0.0386041	0.0397673	0.714994	0.681593	0.712752	0.684642	0.5271	0.5018	0.486855	0.475974	0.0575018	0.0612824	0.042076	0.0456918	0.644931	0.688786	0.426431	0.675583	0.707122	0.466624	0.504434	0.522203	0.387509	0.475735	0.485399	0.317301	0.0515883	0.0534092	0.0428742	0.0388421	0.0390438	0.0290259
24	0.774897	0.761003	0.78514	0.785341	0.607337	0.594393	0.581201	0.583905	0.0589087	0.0570281	0.0380673	0.0397003	0.712759	0.688259	0.722748	0.682527	0.521035	0.501208	0.488326	0.471085	0.0579686	0.0624434	0.0426183	0.0453538	0.637267	0.683763	0.428116	0.69067	0.702015	0.496264	0.485206	0.514906	0.419718	0.47705	0.479178	0.347413	0.0533886	0.0542444	0.0389455	0.0391239	0.0379916	0.0283252
25	0.768175	0.752461	0.787664	0.787742	0.598914	0.585354	0.591558	0.58266	0.0593946	0.0580973	0.0386018	0.0390771	0.705856	0.695051	0.72418	0.692584	0.52132	0.502851	0.491032	0.467664	0.059723	0.0651476	0.0415411	0.0448583	0.643916	0.674662	0.499708	0.706017	0.702853	0.402315	0.475105	0.514909	0.360367	0.480106	0.489314	0.370526	0.053316	0.0568071	0.041282	0.0382483	0.0381176	0.0299708
26	0.755564	0.751043	0.79539	0.788725	0.592266	0.584794	0.592121	0.582986	0.0613466	0.060099	0.0382958	0.0384581	0.70836	0.69133	0.726782	0.694586	0.519904	0.503705	0.497714	0.471525	0.0629476	0.0689866	0.0420516	0.0443314	0.638366	0.681544	0.410136	0.690515	0.715857	0.521838	0.463022	0.518339	0.379758	0.475144	0.490699	0.355371	0.0551955	0.0584465	0.0422685	0.03921	0.0388506	0.0300802
27	0.753033	0.7429	0.795932	0.792999	0.586404	0.575496	0.594602	0.589895	0.0638568	0.0624824	0.03809	0.0383759	0.70272	0.679217	0.732983	0.696342	0.512772	0.491068	0.500772	0.475192	0.0640882	0.0706525	0.041238	0.0432108	0.669546	0.670029	0.450825	0.710504	0.714028	0.523426	0.502557	0.50821	0.308833	0.483068	0.49842	0.34588	0.0554875	0.0595664	0.0413108	0.0394274	0.039047	0.030354
28	0.741737	0.737921	0.798131	0.796471	0.571427	0.571526	0.597459	0.590961	0.0651781	0.0646495	0.036892	0.0381583	0.70294	0.676767	0.735353	0.702018	0.510654	0.487212	0.502881	0.471966	0.0672471	0.0725027	0.0410897	0.0431399	0.599455	0.675376	0.420987	0.679527	0.717045	0.451149	0.478633	0.508789	0.386446	0.47722	0.492425	0.399193	0.0620154	0.0633779	0.042201	0.0384745	0.0389925	0.0298421
29	0.735494	0.73431	0.8018	0.795932	0.560981	0.557735	0.60136	0.589897	0.0677548	0.0686806	0.036729	0.0378761	0.697808	0.669974	0.743748	0.704598	0.505682	0.479811	0.51045	0.475384	0.0726417	0.0742624	0.041532	0.0427725	0.649411	0.671746	0.446354	0.672034	0.715887	0.468339	0.455081	0.507578	0.342593	0.475693	0.495899	0.364883	0.0645205	0.0690008	0.0455773	0.0380087	0.0390753	0.0340091
30	0.723879	0.722632	0.804253	0.797822	0.551779	0.543734	0.60506	0.595404	0.0697129	0.070908	0.0366337	0.037068	0.69397	0.658297	0.740987	0.704208	0.500006	0.470898	0.510034	0.482263	0.07583	0.0767379	0.0414231	0.0424405	0.613251	0.669174	0.478131	0.71245	0.718052	0.514326	0.471147	0.497328	0.379761	0.496776	0.502844	0.406735	0.0644104	0.072127	0.0453025	0.0373525	0.0392717	0.0306546
31	0.720973	0.712268	0.80683	0.802289	0.539735	0.526879	0.607145	0.595035	0.0737743	0.0720959	0.0366359	0.0369716	0.681067	0.650508	0.742181	0.703257	0.486623	0.459961	0.511279	0.485676	0.0789443	0.0793492	0.0394576	0.0421234	0.610541	0.654444	0.401491	0.68407	0.723172	0.571194	0.466534	0.47972	0.348152	0.486279	0.496427	0.366712	0.0700092	0.0751971	0.0513486	0.0377532	0.0390829	0.0299096
32	0.706051	0.700194	0.802566	0.803029	0.531145	0.517889	0.606782	0.597915	0.0781381	0.0750245	0.0366777	0.0363438	0.673407	0.637195	0.743466	0.707295	0.482539	0.453903	0.514227	0.481028	0.0831332	0.0822268	0.0398762	0.0424089	0.586184	0.64292	0.395248	0.69591	0.724026	0.491587	0.453473	0.461552	0.35433	0.487291	0.509089	0.41447	0.0726492	0.0809441	0.0523639	0.0366036	0.0386171	0.0290708
33	0.689969	0.680767	0.808771	0.808216	0.507038	0.501082	0.609197	0.603333	0.0824174	0.0806233	0.0358829	0.0370349	0.659411	0.625445	0.750388	0.698908	0.473991	0.443474	0.517109	0.477221	0.0883919	0.0873	0.0395933	0.0416234	0.581733	0.625196	0.424567	0.710452	0.725501	0.508071	0.413227	0.459645	0.317933	0.49286	0.509285	0.372266	0.0786928	0.08387	0.0600897	0.0357296	0.038002	0.0316246
34	0.660596	0.655829	0.808734	0.807118	0.484886	0.477877	0.616699	0.60499	0.0834767	0.0838733	0.0359617	0.0371595	0.634998	0.606244	0.754656	0.703951	0.446171	0.417679	0.515828	0.481867	0.0893976	0.0886379	0.0397185	0.0402255	0.584877	0.599891	0.368157	0.727185	0.733902	0.502209	0.426653	0.432451	0.290899	0.50737	0.504232	0.387081	0.0794536	0.0881152	0.0583821	0.0345371	0.0378477	0.0315149
35	0.627216	0.624914	0.810891	0.805924	0.459719	0.448566	0.61478	0.61224	0.0839233	0.0848932	0.0356711	0.0355472	0.597983	0.566807	0.753087	0.711382	0.416009	0.386771	0.521414	0.480887	0.0905068	0.0902876	0.0406123	0.041227	0.526883	0.554494	0.307437	0.695612	0.732512	0.623631	0.373962	0.395053	0.26583	0.487017	0.508463	0.428666	0.0864478	0.0915456	0.0620796	0.0335949	0.0362181	0.0315835
36	0.585469	0.575533	0.814271	0.814403	0.435828	0.421805	0.618112	0.61265	0.0838873	0.0835163	0.0358416	0.0355447	0.562385	0.533694	0.750708	0.717194	0.385159	0.371091	0.519616	0.483704	0.0930803	0.0920991	0.0401907	0.0411079	0.459062	0.49633	0.252439	0.683187	0.738473	0.582796	0.342704	0.358995	0.221596	0.505459	0.517143	0.417314	0.0876725	0.0931435	0.0585594	0.0333226	0.0363552	0.0315247
37	0.539957	0.528423	0.814357	0.813962	0.396559	0.379395	0.615707	0.612758	0.0775078	0.0777595	0.035382	0.0356187	0.500628	0.473744	0.7521	0.716299	0.348549	0.323724	0.523602	0.488908	0.0876568	0.0867783	0.0403217	0.0418664	0.379854	0.388543	0.22439	0.691585	0.742919	0.609276	0.281408	0.282829	0.18651	0.505086	0.515494	0.432872	0.0691183	0.0815527	0.0472253	0.0341957	0.0360078	0.030736
38	0.470735	0.456573	0.819227	0.81412	0.348766	0.333575	0.617267	0.620441	0.06681	0.0691937	0.0352552	0.0355211	0.427436	0.395751	0.760868	0.730795	0.297138	0.27105	0.526028	0.497504	0.0765853	0.0767105	0.0402044	0.0418251	0.242527	0.295932	0.150674	0.72901	0.747013	0.532355	0.188102	0.211847	0.122261	0.432898	0.523692	0.408163	0.0588732	0.0672944	0.0376652	0.0345485	0.0347919	0.0298992
39	0.41641	0.407466	0.814807	0.815653	0.318233	0.298875	0.620525	0.613681	0.0493435	0.0477549	0.0357064	0.0360008	0.345811	0.321836	0.751882	0.722774	0.252943	0.227398	0.532676	0.495049	0.0586721	0.06323	0.0392878	0.041297	0.18501	0.209204	0.101659	0.732845	0.746501	0.409945	0.162891	0.174262	0.0910846	0.48363	0.52872	0.407892	0.0404788	0.0478652	0.0231954	0.0328578	0.0356047	0.0298776
40	0.412444	0.392587	0.816235	0.820348	0.315983	0.29653	0.620967	0.618799	0.0287157	0.0273	0.0348888	0.035239	0.304923	0.284146	0.762632	0.730721	0.231346	0.213604	0.528279	0.495466	0.0345531	0.0370523	0.0388823	0.03998	0.171323	0.204326	0.112565	0.730164	0.745781	0.569445	0.144348	0.160007	0.0838398	0.511293	0.528415	0.394207	0.0169955	0.0202945	0.00864928	0.0332413	0.0356399	0.0274918

## Sheet: Fig3d_Methylation_gene_body
Bin	Methylation level
	P. edulis						G. angustifolia						D. sinicus
	D_Body_CG	C_Body_CG	D_Body_CHG	C_Body_CHG	D_Body_CHH	C_Body_CHH	B_Body_CG	C_Body_CG	B_Body_CHG	C_Body_CHG	B_Body_CHH	C_Body_CHH	A_Body_CG	B_Body_CG	C_Body_CG	A_Body_CHG	B_Body_CHG	C_Body_CHG	A_Body_CHH	B_Body_CHH	C_Body_CHH
1	0.344242	0.341864	0.273784	0.267458	0.021162	0.020383	0.270006	0.251831	0.20229	0.198027	0.0231334	0.0260275	0.179736	0.223232	0.128521	0.145196	0.178628	0.114579	0.0127997	0.0159949	0.0108697
2	0.436743	0.417822	0.307214	0.299344	0.0228991	0.0208277	0.379951	0.339309	0.260416	0.232655	0.0228191	0.0252256	0.290992	0.322986	0.182393	0.205485	0.209985	0.143246	0.0162888	0.0156409	0.0116803
3	0.506239	0.483731	0.309882	0.302825	0.0218323	0.0192031	0.444643	0.391506	0.259168	0.242695	0.0240351	0.0230119	0.379962	0.394994	0.320615	0.228655	0.225707	0.164634	0.0189252	0.0187529	0.0122057
4	0.563767	0.540478	0.318746	0.31071	0.0204048	0.019721	0.478169	0.44063	0.245497	0.24423	0.0250372	0.0234912	0.412776	0.459441	0.331163	0.225102	0.244551	0.177266	0.0162108	0.0201444	0.0141631
5	0.600262	0.591634	0.329616	0.316004	0.0205252	0.0208609	0.52407	0.478497	0.273948	0.257641	0.02461	0.0241449	0.466822	0.498207	0.342292	0.235861	0.251159	0.191778	0.0185879	0.0201836	0.0148683
6	0.630969	0.626811	0.329862	0.323465	0.0200542	0.0195745	0.569085	0.513176	0.288011	0.25792	0.0228108	0.0236466	0.506033	0.53437	0.381603	0.249554	0.25839	0.194742	0.0184849	0.0208606	0.0172446
7	0.658023	0.64714	0.331166	0.326743	0.0204088	0.0190025	0.577877	0.541727	0.280495	0.258942	0.021777	0.0234226	0.556945	0.569811	0.471084	0.276225	0.271923	0.213192	0.019449	0.0213087	0.0179026
8	0.677826	0.668099	0.352826	0.334489	0.02115	0.0195351	0.599766	0.567184	0.289154	0.268317	0.0220989	0.0232683	0.567832	0.601426	0.468476	0.296875	0.277868	0.238106	0.0202596	0.0208452	0.0182607
9	0.701304	0.690134	0.361412	0.349529	0.0212071	0.020708	0.626765	0.590204	0.299821	0.28162	0.0224689	0.0222735	0.627243	0.619256	0.464384	0.288484	0.290254	0.223656	0.0208818	0.0216361	0.0171974
10	0.709448	0.713657	0.36022	0.358982	0.0215565	0.0213309	0.650912	0.611766	0.29488	0.276434	0.0231754	0.0226168	0.621149	0.652861	0.538243	0.275973	0.310059	0.236406	0.019739	0.0209211	0.0179473
11	0.729014	0.726689	0.369761	0.362216	0.0209737	0.0223337	0.664968	0.638424	0.307968	0.286083	0.0235593	0.022691	0.648086	0.675342	0.501908	0.295009	0.315571	0.25926	0.0196264	0.022527	0.0198217
12	0.737044	0.728691	0.369225	0.363101	0.0208499	0.0214901	0.666233	0.652255	0.306576	0.284738	0.0234314	0.0231828	0.677184	0.683216	0.590866	0.305675	0.3208	0.248809	0.0193649	0.0210003	0.0194248
13	0.752328	0.73662	0.392591	0.3645	0.021231	0.0216924	0.685718	0.653968	0.319909	0.292228	0.0225611	0.0221462	0.676022	0.693036	0.593472	0.311816	0.310995	0.255742	0.0211979	0.0212903	0.0186287
14	0.771245	0.75541	0.407255	0.374411	0.0222498	0.0216671	0.695328	0.671982	0.321185	0.295164	0.0228994	0.0227315	0.701547	0.707968	0.561051	0.321923	0.321335	0.273117	0.0208792	0.0219117	0.0187836
15	0.774332	0.765648	0.390816	0.388579	0.022359	0.0219558	0.70255	0.685753	0.317794	0.296809	0.0225692	0.0224687	0.650984	0.715596	0.47762	0.330928	0.316366	0.249136	0.0211254	0.0222416	0.0184037
16	0.778461	0.769091	0.406419	0.385964	0.0226813	0.0214313	0.715039	0.687124	0.322647	0.291326	0.0224409	0.0224025	0.713523	0.727832	0.48625	0.331195	0.332783	0.253293	0.020156	0.022341	0.0173351
17	0.784581	0.775676	0.410156	0.383831	0.0227452	0.0218284	0.723505	0.704141	0.327056	0.290139	0.0228581	0.0231747	0.701868	0.736316	0.57123	0.331493	0.335215	0.262134	0.0205467	0.0230773	0.0167656
18	0.788038	0.780657	0.406849	0.392208	0.022116	0.0216347	0.73481	0.71259	0.346344	0.310434	0.0224442	0.022834	0.72525	0.742039	0.648121	0.334487	0.336017	0.259089	0.0209769	0.0222152	0.0178633
19	0.786771	0.792767	0.408398	0.398944	0.022047	0.0216193	0.731421	0.722388	0.345667	0.316377	0.0219697	0.0234723	0.703535	0.75319	0.618117	0.341001	0.344661	0.276178	0.0210946	0.0212225	0.0189918
20	0.794773	0.794104	0.402166	0.404197	0.0219951	0.0220167	0.747622	0.729783	0.360696	0.315571	0.0219947	0.0230811	0.720859	0.743773	0.617115	0.336289	0.328512	0.264203	0.0217009	0.0211917	0.0196229
21	0.794428	0.797202	0.414046	0.408331	0.0224359	0.0221517	0.737832	0.720198	0.342983	0.309308	0.0224251	0.02212	0.737367	0.75027	0.618337	0.339235	0.342848	0.279936	0.0219046	0.0219671	0.0190105
22	0.802347	0.799028	0.413878	0.405666	0.022167	0.0222075	0.746279	0.724876	0.335268	0.310577	0.0230917	0.0222292	0.740877	0.753075	0.584515	0.343156	0.350148	0.282276	0.0217838	0.0213105	0.0190928
23	0.802725	0.794847	0.417157	0.395219	0.0219642	0.0211143	0.733095	0.719099	0.331851	0.306103	0.0223596	0.0216249	0.759413	0.7407	0.648667	0.345826	0.344339	0.290479	0.0216793	0.0219359	0.0195368
24	0.803187	0.79601	0.416861	0.395535	0.0227742	0.0208987	0.744028	0.727529	0.333272	0.302077	0.0224249	0.0223145	0.743573	0.766122	0.56337	0.341841	0.34806	0.271278	0.0216851	0.0224354	0.0192252
25	0.810577	0.802696	0.420566	0.393887	0.0228174	0.0211893	0.74379	0.730455	0.333577	0.301162	0.0228668	0.0220327	0.733751	0.771775	0.502394	0.337437	0.35032	0.255599	0.0208911	0.0232661	0.0184113
26	0.811669	0.801009	0.418177	0.392785	0.0228816	0.0212819	0.7394	0.724302	0.341382	0.301048	0.0227118	0.0210072	0.735129	0.761885	0.575231	0.334152	0.345476	0.255278	0.0212233	0.0218857	0.0179702
27	0.808091	0.79772	0.422988	0.390466	0.0218799	0.0210382	0.741341	0.729499	0.340588	0.30997	0.0223159	0.0215104	0.737604	0.767963	0.538194	0.341285	0.341089	0.276995	0.0214298	0.0217507	0.0181586
28	0.807871	0.803502	0.422157	0.39126	0.0216213	0.0209622	0.757253	0.722507	0.366033	0.301224	0.0223315	0.0208431	0.746189	0.768509	0.644146	0.350599	0.353078	0.277737	0.0210633	0.0215361	0.0186011
29	0.809607	0.797802	0.406925	0.391653	0.0205393	0.0203844	0.739476	0.724273	0.344118	0.309413	0.0223573	0.0219405	0.722372	0.769459	0.570238	0.345427	0.345799	0.261566	0.0220411	0.0215779	0.0179493
30	0.806683	0.796357	0.404688	0.396391	0.0210726	0.0205223	0.738849	0.713506	0.328232	0.306224	0.0217304	0.0220159	0.736166	0.76791	0.617056	0.338625	0.34773	0.25975	0.0208048	0.0219732	0.0161443
31	0.804407	0.799667	0.410378	0.398886	0.0212427	0.0214715	0.733633	0.719507	0.331234	0.319413	0.0211706	0.0223655	0.740024	0.75851	0.570313	0.330458	0.333206	0.277446	0.0209993	0.0212279	0.0163959
32	0.805341	0.798815	0.412393	0.407185	0.0213454	0.0210793	0.730212	0.707092	0.33177	0.308151	0.0217028	0.0219268	0.757504	0.76242	0.613066	0.333688	0.334111	0.265799	0.0213066	0.0210416	0.016807
33	0.806686	0.793795	0.415021	0.393693	0.0207299	0.0201049	0.725314	0.701031	0.327333	0.285685	0.0214254	0.0210189	0.741219	0.752179	0.624132	0.324588	0.329677	0.284497	0.020162	0.0216619	0.0179451
34	0.799862	0.791093	0.408243	0.392934	0.0205164	0.0199099	0.725154	0.70603	0.319095	0.294616	0.0213497	0.0206809	0.727464	0.760388	0.615353	0.328517	0.342195	0.278493	0.0198706	0.0208252	0.0185545
35	0.791271	0.777973	0.392165	0.383048	0.0202791	0.0192627	0.723746	0.706059	0.327587	0.295842	0.0211218	0.0215651	0.715327	0.748124	0.642495	0.321492	0.330716	0.260278	0.0192257	0.0189648	0.0174587
36	0.785262	0.773439	0.384179	0.371916	0.0196127	0.0187454	0.7151	0.686145	0.323692	0.278162	0.0212922	0.0203615	0.735912	0.751487	0.661209	0.321278	0.333141	0.2546	0.0193656	0.0198506	0.0175273
37	0.779455	0.771564	0.378749	0.367686	0.0197202	0.0187854	0.705939	0.67635	0.321057	0.275897	0.0209564	0.0193508	0.726632	0.743857	0.597071	0.327016	0.315784	0.241636	0.0191006	0.019035	0.0169192
38	0.776349	0.763327	0.378602	0.360988	0.0183398	0.0189461	0.71061	0.670938	0.322186	0.267324	0.0221274	0.0200411	0.732454	0.729781	0.624115	0.308506	0.306379	0.247113	0.0190006	0.018478	0.0164884
39	0.767481	0.757233	0.367106	0.356852	0.0181909	0.0181991	0.702081	0.663352	0.315971	0.268582	0.0210903	0.0199542	0.701044	0.723852	0.570077	0.292137	0.29944	0.244649	0.0191595	0.0177191	0.0163864
40	0.76191	0.745089	0.371409	0.350193	0.0178668	0.017804	0.678417	0.651549	0.295351	0.270688	0.0211359	0.0203798	0.713615	0.708854	0.618973	0.2956	0.288389	0.243411	0.0180707	0.0165623	0.0163199
41	0.744833	0.732764	0.348042	0.343509	0.0174543	0.0169406	0.664473	0.636927	0.287762	0.262983	0.0211498	0.0209139	0.700566	0.697295	0.560559	0.309854	0.287325	0.22728	0.0176563	0.0173807	0.0150691
42	0.733318	0.722654	0.347264	0.34407	0.0170763	0.017002	0.64672	0.622861	0.296725	0.264395	0.0203705	0.0202971	0.695462	0.685152	0.526674	0.298224	0.29256	0.21257	0.0165084	0.0177847	0.0142386
43	0.717173	0.703632	0.335432	0.322414	0.0167886	0.0167874	0.640658	0.605564	0.28076	0.248831	0.0203836	0.0195038	0.651054	0.652636	0.556587	0.286861	0.255471	0.189554	0.016775	0.0157888	0.0134647
44	0.692058	0.679554	0.322232	0.314995	0.0169528	0.0163444	0.600447	0.574229	0.25855	0.240058	0.019227	0.0195815	0.605733	0.626275	0.481799	0.24344	0.245736	0.19206	0.0157997	0.0149706	0.0129462
45	0.669615	0.653089	0.305884	0.298218	0.0167976	0.0153128	0.584082	0.548714	0.260674	0.233608	0.0203536	0.0194306	0.58498	0.584378	0.497476	0.244001	0.223469	0.18096	0.0148074	0.0148234	0.0125971
46	0.635313	0.626766	0.291741	0.283663	0.0154021	0.0150034	0.562617	0.529291	0.254149	0.230723	0.0214444	0.0196186	0.519209	0.539248	0.437341	0.205326	0.212308	0.149348	0.0129476	0.0150493	0.0118788
47	0.588589	0.579887	0.2794	0.262798	0.0152165	0.0151189	0.535604	0.496986	0.243273	0.22778	0.0204865	0.0199637	0.471563	0.475569	0.341847	0.196152	0.185935	0.135802	0.0132024	0.013525	0.0105303
48	0.539798	0.535704	0.250859	0.243558	0.0147243	0.0152672	0.483862	0.449937	0.221804	0.219915	0.0202037	0.020634	0.398047	0.393384	0.291842	0.168907	0.157624	0.117284	0.012045	0.0118803	0.00970025
49	0.478843	0.484245	0.245183	0.235218	0.0160313	0.0160974	0.434512	0.41491	0.211321	0.206798	0.0222302	0.0224782	0.34188	0.323952	0.22624	0.150247	0.140951	0.103428	0.011134	0.0116101	0.00954106
50	0.425145	0.435957	0.234008	0.2349	0.0175972	0.0190282	0.406548	0.397493	0.211034	0.21024	0.0257757	0.0258383	0.26928	0.263183	0.210046	0.142539	0.125719	0.109294	0.0125832	0.0133655	0.0106767
