# Supplementary material for: Genome assemblies of 11 bamboo species highlight diversification induced by dynamic subgenome dominance
Source: Nat Genet. 2024 Mar 15;56(4):710–20. doi: 10.1038/s41588-024-01683-0 (PMC11018529; doi:10.1038/s41588-024-01683-0)
Supplement: Supplementary file 6 — Statistical Source Data of Fig. 4b,c,d,f. [file 41588_2024_1683_MOESM6_ESM.xlsx]

## Sheet: Fig4b
Species	Shifted homoeologs
Hca	0.5535
Alu	0.6062
Ped	0.5839
Gan	0.6685
Ogl	0.6805
Mba	0.8479
Bam	0.889
Dsi	0.8267

## Sheet: Fig4c
Species	Log2 (TPM C/TPM D)	Tissue		Species	Log2 (TPM C/TPM B)	Tissue
Ped	0.826683	LB		Gan	-0.182318	LB
Ped	24.9591	LB		Gan	2.47692	LB
Ped	2.87488	LB		Gan	1.61698	LB
Ped	1.43075	LB		Gan	-1.03019	LB
Ped	0.238643	LB		Gan	-1.69295	LB
Ped	0.361523	LB		Gan	-7.38652	LB
Ped	0.157586	LB		Gan	0	LB
Ped	1	LB		Gan	-0.582763	LB
Ped	0.411101	LB		Gan	1.92847	LB
Ped	79.5851	LB		Gan	5.25511	LB
Ped	0.325663	LB		Gan	10.657	LB
Ped	1.46568	LB		Gan	-0.754421	LB
Ped	0.300721	LB		Gan	-2.20996	LB
Ped	0.465075	LB		Gan	-6.20144	LB
Ped	7.30618	LB		Gan	-5.58131	LB
Ped	0.865498	LB		Gan	11.7372	LB
Ped	0.212376	LB		Gan	0.605675	LB
Ped	8.51818	LB		Gan	-2.31301	LB
Ped	0.0130447	LB		Gan	-2.25315	LB
Ped	0.210299	LB		Gan	-1.78723	LB
Ped	28.4355	LB		Gan	4.38919	LB
Ped	0.676502	LB		Gan	0	LB
Ped	0.906096	LB		Gan	0.32293	LB
Ped	0.280071	LB		Gan	-1.21414	LB
Ped	12.9574	LB		Gan	1.07874	LB
Ped	134.044	LB		Gan	0.843433	LB
Ped	1	LB		Gan	4.8599	LB
Ped	2.55823	LB		Gan	-3.32684	LB
Ped	24.3292	LB		Gan	0.536367	LB
Ped	159.812	LB		Gan	-0.0519994	LB
Ped	1	LB		Gan	-1.12159	LB
Ped	1.96877	LB		Gan	1.32479	LB
Ped	0.429849	LB		Gan	0.696925	LB
Ped	2.16342	LB		Gan	-0.67029	LB
Ped	0.201588	LB		Gan	1.03726	LB
Ped	1	LB		Gan	6.08599	LB
Ped	2.76706	LB		Gan	1.27151	LB
Ped	52.623	LB		Gan	-6.35542	LB
Ped	24.6451	LB		Gan	1.12508	LB
Ped	1.47369	LB		Gan	-1.07257	LB
Ped	0.317752	LB		Gan	-9.07493	LB
Ped	0.00641702	LB		Gan	-0.879619	LB
Ped	0.148498	LB		Gan	2.20345	LB
Ped	0.147072	LB		Gan	-4.50338	LB
Ped	0.736255	LB		Gan	0	LB
Ped	0.556891	LB		Gan	-5.2719	LB
Ped	0.602228	LB		Gan	-0.17812	LB
Ped	1.46249	LB		Gan	8.9557	LB
Ped	0.329903	LB		Gan	0	LB
Ped	1	LB		Gan	1.15476	LB
Ped	0.0050277	LB		Gan	1.30164	LB
Ped	1	LB		Gan	2.54762	LB
Ped	2.75045	LB		Gan	-4.08823	LB
Ped	2.92131	LB		Gan	0.19226	LB
Ped	0.466139	LB		Gan	-0.137572	LB
Ped	4.48681	LB		Gan	0	LB
Ped	1.58384	LB		Gan	-0.797619	LB
Ped	1.79651	LB		Gan	3.62852	LB
Ped	1	LB		Gan	-1.50783	LB
Ped	1	LB		Gan	0.941329	LB
Ped	1.244	LB		Gan	2.26885	LB
Ped	18.172	LB		Gan	1.91428	LB
Ped	0.0245037	LB		Gan	-12.5815	LB
Ped	0.101182	LB		Gan	1.56078	LB
Ped	1.00689	LB		Gan	-2.31973	LB
Ped	1	LB		Gan	1.53295	LB
Ped	0.935728	LB		Gan	1.77806	LB
Ped	0.227081	LB		Gan	0.0614102	LB
Ped	0.66353	LB		Gan	-2.04798	LB
Ped	8.0022	LB		Gan	2.56057	LB
Ped	0.0122977	LB		Gan	0.263763	LB
Ped	1	LB		Gan	1.03729	LB
Ped	0.204444	LB		Gan	-5.76264	LB
Ped	0.0225987	LB		Gan	0.700121	LB
Ped	0.0153452	LB		Gan	-3.3074	LB
Ped	0.00694083	LB		Gan	3.17255	LB
Ped	0.0176748	LB		Gan	0.260017	LB
Ped	0.892972	LB		Gan	-11.1444	LB
Ped	15.8262	LB		Gan	-1.39347	LB
Ped	1	LB		Gan	-8.16115	LB
Ped	0.99051	LB		Gan	0	LB
Ped	0.272889	LB		Gan	-0.675197	LB
Ped	1	LB		Gan	0.547212	LB
Ped	1.49997	LB		Gan	-5.31001	LB
Ped	1.37811	LB		Gan	1.06131	LB
Ped	11.3024	LB		Gan	0	LB
Ped	0.200446	LB		Gan	2.34252	LB
Ped	0.43785	LB		Gan	0	LB
Ped	0.589377	LB		Gan	-2.94692	LB
Ped	1.15547	LB		Gan	6.12949	LB
Ped	36.0607	LB		Gan	-2.95775	LB
Ped	0.380242	LB		Gan	-6.63803	LB
Ped	0.60199	LB		Gan	0.665627	LB
Ped	383.92	LB		Gan	-0.814479	LB
Ped	0.0223359	LB		Gan	1.23884	LB
Ped	0.471434	LB		Gan	-3.02271	LB
Ped	1	LB		Gan	1.3705	LB
Ped	0.437291	LB		Gan	0	LB
Ped	0.262991	LB		Gan	-5.3811	LB
Ped	0.177427	LB		Gan	0	LB
Ped	3827.76	LB		Gan	6.74578	LB
Ped	0.378253	LB		Gan	3.96155	LB
Ped	0.24701	LB		Gan	2.5925	LB
Ped	1.89322	LB		Gan	0.167939	LB
Ped	8.87492	LB		Gan	0.392605	LB
Ped	379.123	LB		Gan	-5.83733	LB
Ped	0.455637	LB		Gan	-11.865	LB
Ped	0.685991	LB		Gan	-1.01063	LB
Ped	0.837513	LB		Gan	-0.0390394	LB
Ped	9.51385	LB		Gan	0.712204	LB
Ped	0.686569	LB		Gan	-3.38607	LB
Ped	19.9216	LB		Gan	1.69124	LB
Ped	0.553281	LB		Gan	-0.340678	LB
Ped	49.7382	LB		Gan	4.71341	LB
Ped	0.62871	LB		Gan	0	LB
Ped	1.2219	LB		Gan	3.29729	LB
Ped	4.95884	LB		Gan	0.422952	LB
Ped	150.898	LB		Gan	-2.28715	LB
Ped	0.018712	LB		Gan	-0.841886	LB
Ped	2.06724	LB		Gan	2.58055	LB
Ped	1.77109	LB		Gan	-1.19126	LB
Ped	1	LB		Gan	0.0868848	LB
Ped	6.6016	LB		Gan	1.45847	LB
Ped	1.03751	LB		Gan	0.391091	LB
Ped	9.23071	LB		Gan	-2.48047	LB
Ped	0.242871	LB		Gan	-10.9591	LB
Ped	0.713824	LB		Gan	2.9013	LB
Ped	1.76741	LB		Gan	5.31648	LB
Ped	0.075593	LB		Gan	0.181482	LB
Ped	55.5857	LB		Gan	0.681777	LB
Ped	0.496485	LB		Gan	-1.42542	LB
Ped	26.0412	LB		Gan	-0.310294	LB
Ped	5.46979	LB		Gan	3.33425	LB
Ped	6.39906	LB		Gan	-0.423115	LB
Ped	1.15681	LB		Gan	-7.60523	LB
Ped	3.6202	LB		Gan	-2.01189	LB
Ped	13.6688	LB		Gan	-0.0514588	LB
Ped	6.62009	LB		Gan	-3.71183	LB
Ped	0.000266268	LB		Gan	-0.819281	LB
Ped	9.74325	LB		Gan	-0.613147	LB
Ped	1.32051	LB		Gan	0.228048	LB
Ped	1.24099	LB		Gan	-1.62087	LB
Ped	0.447662	LB		Gan	-1.29985	LB
Ped	27.7724	LB		Gan	-6.31558	LB
Ped	1	LB		Gan	1.33144	LB
Ped	0.00379795	LB		Gan	-0.622436	LB
Ped	1.88055	LB		Gan	-0.728222	LB
Ped	1.18865	LB		Gan	0.300014	LB
Ped	4.71504	LB		Gan	0.563937	LB
Ped	1.26685	LB		Gan	-2.61603	LB
Ped	1.55843	LB		Gan	0.766743	LB
Ped	2.17452	LB		Gan	1.07336	LB
Ped	1.30369	LB		Gan	1.78485	LB
Ped	32.952	LB		Gan	-4.28417	LB
Ped	5.48724	LB		Gan	-0.736228	LB
Ped	0.349002	LB		Gan	-2.36312	LB
Ped	5.08484	LB		Gan	-2.30123	LB
Ped	0.955193	LB		Gan	-0.123587	LB
Ped	0.944746	LB		Gan	-0.404926	LB
Ped	0.379605	LB		Gan	-1.03724	LB
Ped	1.76689	LB		Gan	0.822478	LB
Ped	0.657209	LB		Gan	0.579978	LB
Ped	10.4133	LB		Gan	1.57163	LB
Ped	1.99174	LB		Gan	-0.962566	LB
Ped	3.4366	LB		Gan	8.11705	LB
Ped	0.550305	LB		Gan	1.40193	LB
Ped	0.0608187	LB		Gan	-5.79153	LB
Ped	7.9666	LB		Gan	0	LB
Ped	0.292922	LB		Gan	-2.09961	LB
Ped	0.474758	LB		Gan	0.23422	LB
Ped	47.0713	LB		Gan	2.91636	LB
Ped	1.6458	LB		Gan	-1.52864	LB
Ped	7.85656	LB		Gan	0.273203	LB
Ped	0.364066	LB		Gan	1.72273	LB
Ped	0.228145	LB		Gan	-0.826735	LB
Ped	0.58508	LB		Gan	-0.52773	LB
Ped	0.799008	LB		Gan	-3.18517	LB
Ped	0.321355	LB		Gan	0.827141	LB
Ped	0.956729	LB		Gan	-0.609796	LB
Ped	0.278081	LB		Gan	8.74704	LB
Ped	48.7464	LB		Gan	0.0742839	LB
Ped	0.472182	LB		Gan	-8.17965	LB
Ped	0.794359	LB		Gan	-2.62929	LB
Ped	1	LB		Gan	-0.966165	LB
Ped	0.594549	LB		Gan	0	LB
Ped	2.67192	LB		Gan	0	LB
Ped	0.00152393	LB		Gan	2.61713	LB
Ped	2.88126	LB		Gan	-10.4891	LB
Ped	2.11121	LB		Gan	-1.95045	LB
Ped	1	LB		Gan	-0.803288	LB
Ped	10.1254	LB		Gan	0	LB
Ped	0.232332	LB		Gan	0	LB
Ped	1.10957	LB		Gan	-0.446124	LB
Ped	1.49647	LB		Gan	-9.72215	LB
Ped	0.230315	LB		Gan	1.72451	LB
Ped	1	LB		Gan	-4.66372	LB
Ped	1.30415	LB		Gan	1.37244	LB
Ped	0.321585	LB		Gan	1.77687	LB
Ped	1	LB		Gan	-1.04803	LB
Ped	3.27463	LB		Gan	-0.166665	LB
Ped	0.46175	LB		Gan	3.74904	LB
Ped	0.517791	LB		Gan	1.65367	LB
Ped	0.0381142	LB		Gan	-2.99861	LB
Ped	0.0819564	LB		Gan	-0.456535	LB
Ped	22.2951	LB		Gan	-10.5989	LB
Ped	0.0312718	LB		Gan	0.604557	LB
Ped	1	LB		Gan	2.97736	LB
Ped	0.225405	LB		Gan	3.48836	LB
Ped	0.340988	LB		Gan	0	LB
Ped	2.07002	LB		Gan	0	LB
Ped	1	LB		Gan	0	LB
Ped	0.215326	LB		Gan	-0.02115	LB
Ped	2.19655	LB		Gan	1.4322	LB
Ped	0.190182	LB		Gan	-0.0050694	LB
Ped	0.418906	LB		Gan	-1.64606	LB
Ped	29.9569	LB		Gan	0.408727	LB
Ped	0.56412	LB		Gan	-0.638047	LB
Ped	0.168218	LB		Gan	-0.88064	LB
Ped	1.76749	LB		Gan	-0.207271	LB
Ped	3.55632	LB		Gan	-7.32219	LB
Ped	1.4508	LB		Gan	2.22654	LB
Ped	0.129627	LB		Gan	8.4715	LB
Ped	0.854463	LB		Gan	0.229159	LB
Ped	0.00911552	LB		Gan	2.03525	LB
Ped	39.4314	LB		Gan	0.207557	LB
Ped	1.97742	LB		Gan	1.2047	LB
Ped	1	LB		Gan	-2.66936	LB
Ped	22.3369	LB		Gan	2.27096	LB
Ped	1.78578	LB		Gan	0.325282	LB
Ped	0.170411	LB		Gan	1.56798	LB
Ped	0.00151717	LB		Gan	0.115771	LB
Ped	0.00111564	LB		Gan	1.92842	LB
Ped	5.047	LB		Gan	-2.24559	LB
Ped	13.4281	LB		Gan	0.271647	LB
Ped	0.00251617	LB		Gan	8.78661	LB
Ped	0.711853	LB		Gan	2.46355	LB
Ped	1	LB		Gan	5.28142	LB
Ped	0.244854	LB		Gan	-1.68392	LB
Ped	0.577118	LB		Gan	-0.505741	LB
Ped	9.37214	LB		Gan	-0.113177	LB
Ped	0.523719	LB		Gan	0.310752	LB
Ped	0.25145	LB		Gan	0.989195	LB
Ped	7.28498	LB		Gan	-2.87659	LB
Ped	0.621833	LB		Gan	-3.62191	LB
Ped	16.4052	LB		Gan	2.85427	LB
Ped	2.814	LB		Gan	6.55701	LB
Ped	0.125401	LB		Gan	0.361482	LB
Ped	2.92629	LB		Gan	-0.822217	LB
Ped	0.572565	LB		Gan	0.808954	LB
Ped	0.900809	LB		Gan	1.28268	LB
Ped	6.15354	LB		Gan	-0.997207	LB
Ped	1.06835	LB		Gan	1.21337	LB
Ped	7.49229	LB		Gan	4.33705	LB
Ped	68.5487	LB		Gan	-0.969745	LB
Ped	0.408809	LB		Gan	-7.2773	LB
Ped	0.00249098	LB		Gan	-2.44612	LB
Ped	0.318325	LB		Gan	1.88779	LB
Ped	0.000400612	LB		Gan	1.5806	LB
Ped	0.432972	LB		Gan	1.9197	LB
Ped	0.685632	LB		Gan	1.21983	LB
Ped	0.372997	LB		Gan	0	LB
Ped	5.26825	LB		Gan	2.53362	LB
Ped	4.50663	LB		Gan	-0.0542701	LB
Ped	0.0894451	LB		Gan	4.13168	LB
Ped	0.231744	LB		Gan	-0.028588	LB
Ped	7.48847	LB		Gan	0	LB
Ped	1.37379	LB		Gan	1.4671	LB
Ped	2.82257	LB		Gan	-12.2923	LB
Ped	0.748279	LB		Gan	-2.99723	LB
Ped	2.12829	LB		Gan	0	LB
Ped	0.938184	LB		Gan	-0.590636	LB
Ped	1.09585	LB		Gan	2.34133	LB
Ped	322.713	LB		Gan	-7.12047	LB
Ped	1	LB		Gan	0.532181	LB
Ped	1	LB		Gan	-1.98017	LB
Ped	15.9465	LB		Gan	-0.0531785	LB
Ped	0.42672	LB		Gan	0	LB
Ped	1	LB		Gan	1.93425	LB
Ped	1.36877	LB		Gan	1.26841	LB
Ped	4.97714	LB		Gan	-0.648525	LB
Ped	1.04872	LB		Gan	-0.266334	LB
Ped	0.563089	LB		Gan	1.77624	LB
Ped	1.46311	LB		Gan	1.4881	LB
Ped	14.825	LB		Gan	-2.75879	LB
Ped	0.339738	LB		Gan	-0.430777	LB
Ped	0.987735	LB		Gan	-8.49735	LB
Ped	1.3357	LB		Gan	3.54384	LB
Ped	0.642175	LB		Gan	-3.04387	LB
Ped	12.9743	LB		Gan	1.11725	LB
Ped	2.0338	LB		Gan	1.59243	LB
Ped	154.956	LB		Gan	-0.542066	LB
Ped	0.0778998	LB		Gan	4.75366	LB
Ped	0.00710417	LB		Gan	0	LB
Ped	29.5888	LB		Gan	1.90862	LB
Ped	0.696053	LB		Gan	8.78923	LB
Ped	1.7272	LB		Gan	-2.15839	LB
Ped	0.306623	LB		Gan	-0.964646	LB
Ped	0.431384	LB		Gan	1.07906	LB
Ped	0.0336302	LB		Gan	-12.8369	LB
Ped	38.2861	LB		Gan	-5.13661	LB
Ped	689.549	LB		Gan	-3.8793	LB
Ped	0.262877	LB		Gan	2.20212	LB
Ped	0.863101	LB		Gan	1.47498	LB
Ped	0.0504372	LB		Gan	1.35531	LB
Ped	7.34672	LB		Gan	2.12817	LB
Ped	8.64614	LB		Gan	1.82545	LB
Ped	2.70514	LB		Gan	-0.613701	LB
Ped	26.8382	LB		Gan	6.84458	LB
Ped	0.0166488	LB		Gan	3.28083	LB
Ped	0.985883	LB		Gan	-0.00875877	LB
Ped	0.502262	LB		Gan	-1.6294	LB
Ped	3.91438	LB		Gan	-9.37093	LB
Ped	0.820542	LB		Gan	0.23439	LB
Ped	0.145464	LB		Gan	5.46784	LB
Ped	4.06892	LB		Gan	-3.59135	LB
Ped	0.00307858	LB		Gan	-3.01684	LB
Ped	4.75591	LB		Gan	-5.17875	LB
Ped	0.83402	LB		Gan	-8.84939	LB
Ped	12298.7	LB		Gan	0	LB
Ped	1.50743	LB		Gan	0.642569	LB
Ped	1.25248	LB		Gan	2.51464	LB
Ped	0.120022	LB		Gan	7.9291	LB
Ped	1.34264	LB		Gan	-2.08558	LB
Ped	0.885644	LB		Gan	-1.67651	LB
Ped	1	LB		Gan	-0.512582	LB
Ped	0.0513368	LB		Gan	-0.977235	LB
Ped	0.344664	LB		Gan	1.32934	LB
Ped	1.23278	LB		Gan	0.0303992	LB
Ped	0.337191	LB		Gan	3.06391	LB
Ped	0.793904	LB		Gan	4.97736	LB
Ped	2981.33	LB		Gan	-4.50763	LB
Ped	0.947661	LB		Gan	9.01171	LB
Ped	1.5795	LB		Gan	0.786926	LB
Ped	771.74	LB		Gan	0.563672	LB
Ped	0.619154	LB		Gan	1.52528	LB
Ped	1.84401	LB		Gan	2.34366	LB
Ped	5.24292	LB		Gan	2.72788	LB
Ped	0.547492	LB		Gan	-0.4528	LB
Ped	0.353485	LB		Gan	5.35985	LB
Ped	22.9368	LB		Gan	0.459127	LB
Ped	0.240237	LB		Gan	2.84647	LB
Ped	0.632798	LB		Gan	0	LB
Ped	1	LB		Gan	-0.718988	LB
Ped	0.00132422	LB		Gan	-0.761727	LB
Ped	0.828372	LB		Gan	0.330621	LB
Ped	1.07683	LB		Gan	-5.7404	LB
Ped	1.44264	LB		Gan	-4.36138	LB
Ped	36.0286	LB		Gan	3.02892	LB
Ped	2.66914	LB		Gan	-2.32286	LB
Ped	1.4415	LB		Gan	5.14236	LB
Ped	8783.75	LB		Gan	0	LB
Ped	0.0493303	LB		Gan	-1.09828	LB
Ped	0.687396	LB		Gan	3.52187	LB
Ped	4.26615	LB		Gan	-0.882631	LB
Ped	1.45314	LB		Gan	0.34296	LB
Ped	0.576458	LB		Gan	-1.10041	LB
Ped	0.435509	LB		Gan	1.42116	LB
Ped	0.262283	LB		Gan	2.75537	LB
Ped	0.50356	LB		Gan	1.55659	LB
Ped	0.931617	LB		Gan	3.24257	LB
Ped	0.0440463	LB		Gan	-1.52574	LB
Ped	0.823322	LB		Gan	-5.67317	LB
Ped	0.721368	LB		Gan	0.818464	LB
Ped	0.0170798	LB		Gan	-8.40255	LB
Ped	19.7	LB		Gan	1.20186	LB
Ped	5.53427	LB		Gan	3.0952	LB
Ped	3.83376	LB		Gan	0.423865	LB
Ped	2.24672	LB		Gan	-1.34209	LB
Ped	1.98495	LB		Gan	0.947938	LB
Ped	18.7777	LB		Gan	2.33303	LB
Ped	0.354206	LB		Gan	-0.427784	LB
Ped	0.807977	LB		Gan	2.21992	LB
Ped	27.3497	LB		Gan	-2.48201	LB
Ped	0.0835199	LB		Gan	-4.68571	LB
Ped	0.811816	LB		Gan	0.386319	LB
Ped	7996.24	LB		Gan	-0.551953	LB
Ped	11.6944	LB		Gan	-0.659465	LB
Ped	5.55513	LB		Gan	0.195239	LB
Ped	1.22127	LB		Gan	0.243473	LB
Ped	3.75898	LB		Gan	-0.311696	LB
Ped	1	LB		Gan	0.694479	LB
Ped	0.162089	LB		Gan	-0.101559	LB
Ped	1.02865	LB		Gan	2.6691	LB
Ped	1768.85	LB		Gan	0.634787	LB
Ped	1.95506	LB		Gan	0.495817	LB
Ped	199.484	LB		Gan	-1.64048	LB
Ped	0.422186	LB		Gan	-1.00799	LB
Ped	1.43268	LB		Gan	-2.29655	LB
Ped	3.90971	LB		Gan	4.92562	LB
Ped	0.176975	LB		Gan	-0.363284	LB
Ped	6.48875e-05	LB		Gan	0	LB
Ped	10.0465	LB		Gan	0	LB
Ped	2.92207	LB		Gan	-7.60789	LB
Ped	0.235173	LB		Gan	-1.10778	LB
Ped	0.0314234	LB		Gan	2.21497	LB
Ped	2.19856	LB		Gan	-3.12022	LB
Ped	3.67791	LB		Gan	12.1651	LB
Ped	1.67145	LB		Gan	-1.04885	LB
Ped	0.699228	LB		Gan	-5.43725	LB
Ped	2.8973	LB		Gan	9.19771	LB
Ped	0.148784	LB		Gan	-2.22865	LB
Ped	3.60152	LB		Gan	3.29566	LB
Ped	3.88588	LB		Gan	5.65743	LB
Ped	1.21449	LB		Gan	4.00819	LB
Ped	1	LB		Gan	-2.1428	LB
Ped	1.20937	LB		Gan	-10.1907	LB
Ped	0.0175859	LB		Gan	2.01135	LB
Ped	0.154881	LB		Gan	1.24852	LB
Ped	1	LB		Gan	-2.62363	LB
Ped	1	LB		Gan	3.8029	LB
Ped	1.91094	LB		Gan	2.98803	LB
Ped	0.914796	LB		Gan	-4.39949	LB
Ped	1.04818	LB		Gan	-0.321598	LB
Ped	1.99322	LB		Gan	-5.51116	LB
Ped	1.16043	LB		Gan	0.133341	LB
Ped	1.68273	LB		Gan	3.97921	LB
Ped	339.195	LB		Gan	1.2828	LB
Ped	17.5828	LB		Gan	0.454004	LB
Ped	1	LB		Gan	-2.40141	LB
Ped	1	LB		Gan	-3.42481	LB
Ped	0.108831	LB		Gan	-1.99102	LB
Ped	0.652858	LB		Gan	2.10456	LB
Ped	2.36025	LB		Gan	0.401454	LB
Ped	0.920637	LB		Gan	0	LB
Ped	0.696049	LB		Gan	0	LB
Ped	7.01855	LB		Gan	0	LB
Ped	13241.9	LB		Gan	-0.557904	LB
Ped	1.13225	LB		Gan	-4.4083	LB
Ped	1.28244	LB		Gan	-1.05325	LB
Ped	2.87127	LB		Gan	1.15894	LB
Ped	1.22253	LB		Gan	1.34237	LB
Ped	0.186782	LB		Gan	-0.548884	LB
Ped	2.10071	LB		Gan	2.87423	LB
Ped	1	LB		Gan	3.22503	LB
Ped	0.541713	LB		Gan	1.76574	LB
Ped	1.07916	LB		Gan	10.8659	LB
Ped	0.578337	LB		Gan	-0.29632	LB
Ped	0.213158	LB		Gan	0.990981	LB
Ped	1.15739	LB		Gan	-2.31183	LB
Ped	0.0413784	LB		Gan	-0.940979	LB
Ped	1.87214	LB		Gan	-1.89254	LB
Ped	2.19376	LB		Gan	-4.06686	LB
Ped	0.75917	LB		Gan	1.13626	LB
Ped	0.0423686	LB		Gan	-0.611421	LB
Ped	1.47498	LB		Gan	1.14012	LB
Ped	0.259321	LB		Gan	0.522494	LB
Ped	0.343863	LB		Gan	2.32629	LB
Ped	0.00595571	LB		Gan	-9.59772	LB
Ped	0.582135	LB		Gan	-1.10814	LB
Ped	0.98149	LB		Gan	0.584522	LB
Ped	7.45172	LB		Gan	-2.23381	LB
Ped	0.375998	LB		Gan	0	LB
Ped	0.877894	LB		Gan	0.122138	LB
Ped	0.303143	LB		Gan	0.25192	LB
Ped	0.633134	LB		Gan	0.68165	LB
Ped	7.30525	LB		Gan	-4.45843	LB
Ped	1.03136	LB		Gan	-0.997026	LB
Ped	1.72344	LB		Gan	-0.609243	LB
Ped	6.51087	LB		Gan	0.151486	LB
Ped	0.710608	LB		Gan	-3.57606	LB
Ped	0.000583948	LB		Gan	-0.13722	LB
Ped	0.32425	LB		Gan	-0.132285	LB
Ped	0.492611	LB		Gan	-0.641004	LB
Ped	1.46397	LB		Gan	5.53758	LB
Ped	1.72582	LB		Gan	-0.448308	LB
Ped	0.866695	LB		Gan	0.0856319	LB
Ped	0.637367	LB		Gan	1.19817	LB
Ped	1.47751	LB		Gan	-3.78711	LB
Ped	0.0188977	LB		Gan	1.75857	LB
Ped	2.8873	LB		Gan	-2.72359	LB
Ped	0.881322	LB		Gan	7.74056	LB
Ped	1.32306	LB		Gan	0.671291	LB
Ped	2.35741	LB		Gan	1.09614	LB
Ped	5.32659	LB		Gan	-3.66052	LB
Ped	0.428861	LB		Gan	5.20547	LB
Ped	1.52132	LB		Gan	-0.343607	LB
Ped	1.69883	LB		Gan	0	LB
Ped	0.582742	LB		Gan	3.27414	LB
Ped	1.44023	LB		Gan	14.3992	LB
Ped	860.815	LB		Gan	1.62516	LB
Ped	1.19118	LB		Gan	-1.36312	LB
Ped	1.97421	LB		Gan	-7.69151	LB
Ped	0.109787	LB		Gan	2.05197	LB
Ped	1.05206	LB		Gan	1.6247	LB
Ped	0.00269143	LB		Gan	-2.28509	LB
Ped	6.34359	LB		Gan	8.80749	LB
Ped	0.58523	LB		Gan	1.8196	LB
Ped	1	LB		Gan	0.745738	LB
Ped	0.672246	LB		Gan	2.84882	LB
Ped	1	LB		Gan	8.21296	LB
Ped	0.00105502	LB		Gan	2.9231	LB
Ped	0.0504726	LB		Gan	-0.450755	LB
Ped	1	LB		Gan	0.952549	LB
Ped	0.00905633	LB		Gan	-0.795597	LB
Ped	0.0331392	LB		Gan	-6.79258	LB
Ped	31.6447	LB		Gan	2.2356	LB
Ped	0.21973	LB		Gan	0	LB
Ped	0.829499	LB		Gan	12.8175	LB
Ped	1.05191	LB		Gan	-2.81944	LB
Ped	504.462	LB		Gan	-1.35514	LB
Ped	0.891106	LB		Gan	0	LB
Ped	3.25053	LB		Gan	4.45335	LB
Ped	1.26922	LB		Gan	0	LB
Ped	0.00134126	LB		Gan	1.51774	LB
Ped	0.875447	LB		Gan	-8.08624	LB
Ped	3.9787	LB		Gan	-2.09965	LB
Ped	0.813664	LB		Gan	-0.830135	LB
Ped	0.377541	LB		Gan	-1.33332	LB
Ped	0.0944546	LB		Gan	1.58438	LB
Ped	2.59099	LB		Gan	-9.79972	LB
Ped	0.436198	LB		Gan	4.12785	LB
Ped	0.124114	LB		Gan	-4.07306	LB
Ped	1	LB		Gan	-1.6363	LB
Ped	1	LB		Gan	-1.07104	LB
Ped	0.864816	LB		Gan	-2.27981	LB
Ped	0.467946	LB		Gan	0	LB
Ped	1.52974	LB		Gan	0.357546	LB
Ped	0.700818	LB		Gan	-0.873326	LB
Ped	2.54135	LB		Gan	1.67435	LB
Ped	0.427484	LB		Gan	1.1836	LB
Ped	1.29049	LB		Gan	0.174725	LB
Ped	3.49668	LB		Gan	1.83542	LB
Ped	6.05567	LB		Gan	-1.08096	LB
Ped	2974.69	LB		Gan	-1.79212	LB
Ped	2.30429	LB		Gan	-1.68945	LB
Ped	0.0197459	LB		Gan	-0.696121	LB
Ped	0.973203	LB		Gan	-3.83441	LB
Ped	15.2108	LB		Gan	-1.80958	LB
Ped	0.0030328	LB		Gan	1.38909	LB
Ped	1.33502	LB		Gan	-3.14593	LB
Ped	0.454681	LB		Gan	0.287914	LB
Ped	11.1356	LB		Gan	0.587667	LB
Ped	1	LB		Gan	-1.53248	LB
Ped	0.301684	LB		Gan	3.98106	LB
Ped	7.30879	LB		Gan	0.331401	LB
Ped	3.7868	LB		Gan	-0.638006	LB
Ped	1.21609	LB		Gan	-0.929496	LB
Ped	1.46417	LB		Gan	-3.44492	LB
Ped	13.889	LB		Gan	0.785732	LB
Ped	0.804435	LB		Gan	-1.49702	LB
Ped	1.37555	LB		Gan	-1.78362	LB
Ped	0.288172	LB		Gan	8.0412	LB
Ped	2.92716	LB		Gan	2.6823	LB
Ped	2.72837	LB		Gan	1.89625	LB
Ped	0.0333691	LB		Gan	-0.238779	LB
Ped	0.594072	LB		Gan	1.85422	LB
Ped	0.455629	LB		Gan	1.47458	LB
Ped	0.0978957	LB		Gan	-1.06715	LB
Ped	0.306959	LB		Gan	-6.73027	LB
Ped	0.67137	LB		Gan	-4.37598	LB
Ped	0.446867	LB		Gan	-1.06075	LB
Ped	0.67238	LB		Gan	5.44928	LB
Ped	0.0443323	LB		Gan	-1.84926	LB
Ped	0.516528	LB		Gan	0.369459	LB
Ped	2.61523	LB		Gan	0	LB
Ped	1	LB		Gan	-2.50729	LB
Ped	0.00676019	LB		Gan	-4.15571	LB
Ped	2.32012	LB		Gan	5.67608	LB
Ped	1.10041	LB		Gan	1.70211	LB
Ped	2.74555	LB		Gan	-10.4881	LB
Ped	7.62712	LB		Gan	5.88696	LB
Ped	1.27917	LB		Gan	-0.283618	LB
Ped	32.1962	LB		Gan	-10.9347	LB
Ped	0.416864	LB		Gan	-3.89134	LB
Ped	0.00198314	LB		Gan	0.475475	LB
Ped	0.0872936	LB		Gan	-4.55899	LB
Ped	2.69753	LB		Gan	0.000871961	LB
Ped	3.22945	LB		Gan	3.43583	LB
Ped	5.43068	LB		Gan	0.708189	LB
Ped	2.26923	LB		Gan	2.03392	LB
Ped	1.50388	LB		Gan	7.24758	LB
Ped	0.179503	LB		Gan	0	LB
Ped	0.407898	LB		Gan	1.88316	LB
Ped	1.32918	LB		Gan	-0.418544	LB
Ped	0.859574	LB		Gan	-3.28327	LB
Ped	0.340501	LB		Gan	3.27542	LB
Ped	1.26312	LB		Gan	0.68763	LB
Ped	0.0169299	LB		Gan	7.94102	LB
Ped	0.0112247	LB		Gan	-1.62283	LB
Ped	0.313198	LB		Gan	1.93824	LB
Ped	48.7829	LB		Gan	-1.45859	LB
Ped	0.4715	LB		Gan	-1.39164	LB
Ped	1	LB		Gan	-2.38328	LB
Ped	0.0163615	LB		Gan	-4.56139	LB
Ped	0.00285023	LB		Gan	2.72089	LB
Ped	1.21197	LB		Gan	-0.624055	LB
Ped	2.78135	LB		Gan	-1.47017	LB
Ped	3.49658	LB		Gan	1.05853	LB
Ped	0.00450349	LB		Gan	-6.03941	LB
Ped	6.44609	LB		Gan	1.71337	LB
Ped	1.26846	LB		Gan	10.6665	LB
Ped	0.124982	LB		Gan	-0.0887573	LB
Ped	1.62045	LB		Gan	-1.76473	LB
Ped	10.9272	LB		Gan	-1.55763	LB
Ped	1.9467	LB		Gan	2.57588	LB
Ped	0.347652	LB		Gan	4.8911	LB
Ped	1.29516	LB		Gan	0.294444	LB
Ped	2.49818	LB		Gan	0.615235	LB
Ped	2.36592	LB		Gan	4.41049	LB
Ped	79.6038	LB		Gan	0.989075	LB
Ped	0.680664	LB		Gan	-1.20873	LB
Ped	0.493196	LB		Gan	0.612834	LB
Ped	4.31331	LB		Gan	-12.3162	LB
Ped	2.0207	LB		Gan	-4.34113	LB
Ped	0.919404	LB		Gan	-0.669407	LB
Ped	1.19574	LB		Gan	-1.78483	LB
Ped	0.719806	LB		Gan	-2.30269	LB
Ped	0.0545793	LB		Gan	-3.24845	LB
Ped	1.34358	LB		Gan	-4.24048	LB
Ped	0.919128	LB		Gan	-1.15298	LB
Ped	3.55235	LB		Gan	0.206369	LB
Ped	0.573007	LB		Gan	8.79793	LB
Ped	229.422	LB		Gan	-2.03139	LB
Ped	1.35385	LB		Gan	4.83733	LB
Ped	0.982025	LB		Gan	0	LB
Ped	1.22272	LB		Gan	-2.66988	LB
Ped	11.0708	LB		Gan	9.7792	LB
Ped	1	LB		Gan	-2.17225	LB
Ped	0.222993	LB		Gan	6.50502	LB
Ped	2.00947	LB		Gan	-1.74673	LB
Ped	0.657588	LB		Gan	1.41087	LB
Ped	1.61168	LB		Gan	0.713398	LB
Ped	0.344197	LB		Gan	-0.407557	LB
Ped	0.942885	LB		Gan	-0.842616	LB
Ped	0.189036	LB		Gan	5.52415	LB
Ped	1.07422	LB		Gan	1.05703	LB
Ped	0.712091	LB		Gan	0.831717	LB
Ped	2.03308	LB		Gan	8.03207	LB
Ped	1.61557	LB		Gan	3.45594	LB
Ped	2.93798	LB		Gan	0	LB
Ped	0.109489	LB		Gan	-0.825764	LB
Ped	3.08252	LB		Gan	-1.34444	LB
Ped	0.0294832	LB		Gan	-8.76602	LB
Ped	1.04788	LB		Gan	1.40483	LB
Ped	0.0920551	LB		Gan	1.53799	LB
Ped	1.58112	LB		Gan	9.06911	LB
Ped	1	LB		Gan	-1.66385	LB
Ped	14.0865	LB		Gan	2.39138	LB
Ped	12.2844	LB		Gan	5.85429	LB
Ped	0.658702	LB		Gan	-0.376131	LB
Ped	0.50806	LB		Gan	11.0513	LB
Ped	1	LB		Gan	-0.146196	LB
Ped	0.273642	LB		Gan	-10.0913	LB
Ped	0.0719928	LB		Gan	-0.413991	LB
Ped	1.32408	LB		Gan	2.38561	LB
Ped	0.357577	LB		Gan	1.27181	LB
Ped	0.000995381	LB		Gan	4.02979	LB
Ped	0.600436	LB		Gan	0.436923	LB
Ped	0.230489	LB		Gan	-6.95328	LB
Ped	2.81496	LB		Gan	0.908888	LB
Ped	5.68442	LB		Gan	12.4682	LB
Ped	0.946288	LB		Gan	1.50467	LB
Ped	346.08	LB		Gan	4.35259	LB
Ped	2.71118	LB		Gan	-4.27049	LB
Ped	0.381402	LB		Gan	0.497073	LB
Ped	0.777489	LB		Gan	-3.42217	LB
Ped	0.129854	LB		Gan	0	LB
Ped	2.87197	LB		Gan	-1.25524	LB
Ped	7.77888	LB		Gan	-1.78319	LB
Ped	4.2193	LB		Gan	0	LB
Ped	1.68761	LB		Gan	4.7486	LB
Ped	2.39069	LB		Gan	5.24942	LB
Ped	1.97051	LB		Gan	0.329062	LB
Ped	2.42507	LB		Gan	-1.10065	LB
Ped	1.54301	LB		Gan	-0.63625	LB
Ped	1	LB		Gan	1.35592	LB
Ped	0.174946	LB		Gan	0.0270089	LB
Ped	25.1986	LB		Gan	7.68191	LB
Ped	1.06311	LB		Gan	0.748873	LB
Ped	0.0252174	LB		Gan	-1.0566	LB
Ped	0.794575	LB		Gan	0	LB
Ped	2.72708	LB		Gan	-0.93116	LB
Ped	0.157027	LB		Gan	-1.20914	LB
Ped	11.6789	LB		Gan	-0.51199	LB
Ped	3.08435	LB		Gan	-0.14791	LB
Ped	1.22317	LB		Gan	1.72068	LB
Ped	0.0157622	LB		Gan	-1.1001	LB
Ped	1.94024	LB		Gan	-3.09208	LB
Ped	0.297313	LB		Gan	0.102253	LB
Ped	0.493797	LB		Gan	0	LB
Ped	3.02473	LB		Gan	2.9035	LB
Ped	1.45013	LB		Gan	1.09653	LB
Ped	0.405396	LB		Gan	2.81453	LB
Ped	0.974482	LB		Gan	-10.025	LB
Ped	0.0782884	LB		Gan	5.42833	LB
Ped	0.0156264	LB		Gan	-4.06486	LB
Ped	1.37796	LB		Gan	3.9381	LB
Ped	0.55512	LB		Gan	2.48662	LB
Ped	1.16246	LB		Gan	1.76707	LB
Ped	589.436	LB		Gan	-0.903304	LB
Ped	0.170281	LB		Gan	0.995897	LB
Ped	0.117278	LB		Gan	0.864073	LB
Ped	0.000728189	LB		Gan	1.86453	LB
Ped	0.67283	LB		Gan	0.702594	LB
Ped	1.98456	LB		Gan	0.68788	LB
Ped	0.616994	LB		Gan	-3.06427	LB
Ped	1.58919	LB		Gan	13.5329	LB
Ped	2.87226	LB		Gan	0.840397	LB
Ped	0.099983	LB		Gan	-0.145611	LB
Ped	2.28617	LB		Gan	-2.92263	LB
Ped	2.04253	LB		Gan	0.0322756	LB
Ped	0.985339	LB		Gan	1.25235	LB
Ped	0.876993	LB		Gan	-0.52723	LB
Ped	38.6139	LB		Gan	-1.67923	LB
Ped	2174.91	LB		Gan	-0.318772	LB
Ped	1	LB		Gan	0.764312	LB
Ped	0.0226833	LB		Gan	-0.327195	LB
Ped	1	LB		Gan	-2.61033	LB
Ped	0.913759	LB		Gan	2.06505	LB
Ped	0.945584	LB		Gan	3.36267	LB
Ped	1.4386	LB		Gan	-0.762155	LB
Ped	0.150897	LB		Gan	-0.755259	LB
Ped	2.76193	LB		Gan	1.99859	LB
Ped	0.14958	LB		Gan	0.743056	LB
Ped	0.329656	LB		Gan	-0.175821	LB
Ped	0.432147	LB		Gan	-0.883794	LB
Ped	4.606	LB		Gan	-0.909797	LB
Ped	0.00846941	LB		Gan	0.116153	LB
Ped	0.379935	LB		Gan	2.92785	LB
Ped	0.95364	LB		Gan	9.49046	LB
Ped	4.77659	LB		Gan	0	LB
Ped	3.6608	LB		Gan	0	LB
Ped	1.98039	LB		Gan	1.54204	LB
Ped	0.55302	LB		Gan	0.471328	LB
Ped	0.00257467	LB		Gan	-2.63439	LB
Ped	0.780178	LB		Gan	0.474254	LB
Ped	1.06166	LB		Gan	1.40474	LB
Ped	0.0494481	LB		Gan	5.25508	LB
Ped	7.7403	LB		Gan	1.65348	LB
Ped	2.96037	LB		Gan	1.96815	LB
Ped	0.29635	LB		Gan	10.141	LB
Ped	2.15278	LB		Gan	0.0458551	LB
Ped	9.24751	LB		Gan	-2.26547	LB
Ped	1.24833	LB		Gan	0.736562	LB
Ped	2.69331	LB		Gan	0.864841	LB
Ped	2.46259	LB		Gan	1.85534	LB
Ped	0.544835	LB		Gan	9.77131	LB
Ped	0.309063	LB		Gan	2.52711	LB
Ped	1.0525	LB		Gan	0.284005	LB
Ped	0.517333	LB		Gan	0.103017	LB
Ped	0.900505	LB		Gan	2.47858	LB
Ped	1.03479	LB		Gan	-5.5917	LB
Ped	0.23853	LB		Gan	0.620253	LB
Ped	2.81673	LB		Gan	1.56251	LB
Ped	0.444877	LB		Gan	-6.20782	LB
Ped	3.28142	LB		Gan	3.66064	LB
Ped	0.462267	LB		Gan	-0.422025	LB
Ped	0.267919	LB		Gan	0.135571	LB
Ped	3.27263	LB		Gan	-0.46777	LB
Ped	0.845175	LB		Gan	0.10165	LB
Ped	0.0558569	LB		Gan	-1.55674	LB
Ped	3.24235	LB		Gan	-0.59137	LB
Ped	1	LB		Gan	-1.49756	LB
Ped	0.478934	LB		Gan	-1.38467	LB
Ped	0.904144	LB		Gan	1.13568	LB
Ped	4.78172	LB		Gan	-0.881317	LB
Ped	0.917538	LB		Gan	0.2576	LB
Ped	0.463427	LB		Gan	-0.299493	LB
Ped	0.0564522	LB		Gan	-0.720333	LB
Ped	6.10806	LB		Gan	-0.530281	LB
Ped	0.785089	LB		Gan	-2.65924	LB
Ped	0.130382	LB		Gan	-0.980567	LB
Ped	7.63099	LB		Gan	-0.493755	LB
Ped	0.338912	LB		Gan	0.6586	LB
Ped	8.47059	LB		Gan	0.122254	LB
Ped	2.39426	LB		Gan	-2.30271	LB
Ped	3.6475	LB		Gan	-10.2177	LB
Ped	168.386	LB		Gan	1.43388	LB
Ped	1.40018	LB		Gan	-6.83719	LB
Ped	2.769	LB		Gan	0	LB
Ped	1.48953	LB		Gan	2.45215	LB
Ped	1	LB		Gan	1.43862	LB
Ped	80.5017	LB		Gan	0.847906	LB
Ped	0.0652637	LB		Gan	-0.708294	LB
Ped	174.877	LB		Gan	4.82394	LB
Ped	0.620211	LB		Gan	-0.806309	LB
Ped	89.2027	LB		Gan	2.90803	LB
Ped	5.58349	LB		Gan	1.18228	LB
Ped	0.881915	LB		Gan	0.836313	LB
Ped	182.402	LB		Gan	-2.32433	LB
Ped	13.3831	LB		Gan	2.68754	LB
Ped	5.04198	LB		Gan	1.70774	LB
Ped	0.315093	LB		Gan	1.93499	LB
Ped	11.1035	LB		Gan	0.0547409	LB
Ped	41.0619	LB		Gan	-7.75083	LB
Ped	0.111645	LB		Gan	1.08146	LB
Ped	0.578771	LB		Gan	0	LB
Ped	1.88406	LB		Gan	1.28566	LB
Ped	1.20915	LB		Gan	1.12354	LB
Ped	257.06	LB		Gan	4.11212	LB
Ped	0.0975125	LB		Gan	1.76899	LB
Ped	72.6071	LB		Gan	-0.139226	LB
Ped	5.95667	LB		Gan	12.8318	LB
Ped	1.0684	LB		Gan	-0.577272	LB
Ped	0.317417	LB		Gan	0.793127	LB
Ped	0.566877	LB		Gan	0.304542	LB
Ped	0.645503	LB		Gan	-2.39273	LB
Ped	0.348818	LB		Gan	-0.273868	LB
Ped	7.08227	LB		Gan	-0.313053	LB
Ped	5.03265	LB		Gan	-1.68996	LB
Ped	0.546584	LB		Gan	-0.025661	LB
Ped	0.110548	LB		Gan	-0.925812	LB
Ped	0.0133697	LB		Gan	0.710675	LB
Ped	0.808718	LB		Gan	-11.2448	LB
Ped	1.58951	LB		Gan	-0.598063	LB
Ped	0.781639	LB		Gan	2.60545	LB
Ped	1	LB		Gan	12.1048	LB
Ped	0.402742	LB		Gan	1.27158	LB
Ped	1.22911	LB		Gan	3.64996	LB
Ped	0.0487368	LB		Gan	0.614249	LB
Ped	0.718964	LB		Gan	0.462958	LB
Ped	1.68752	LB		Gan	9.62711	LB
Ped	2.93798	LB		Gan	0.754705	LB
Ped	1.9745	LB		Gan	-0.559562	LB
Ped	3.36628	LB		Gan	0	LB
Ped	2.30914	LB		Gan	-0.766853	LB
Ped	0.570968	LB		Gan	5.52802	LB
Ped	0.0524648	LB		Gan	0	LB
Ped	27.0852	LB		Gan	0.877554	LB
Ped	1	LB		Gan	0.02705	LB
Ped	0.691963	LB		Gan	-0.316318	LB
Ped	0.632377	LB		Gan	-0.435229	LB
Ped	0.425209	LB		Gan	0.16479	LB
Ped	0.657461	LB		Gan	0	LB
Ped	0.1966	LB		Gan	-0.359451	LB
Ped	0.519726	LB		Gan	2.82469	LB
Ped	0.592482	LB		Gan	1.51026	LB
Ped	1.85891	LB		Gan	-0.337449	LB
Ped	1.62587	LB		Gan	-0.104885	LB
Ped	1.00405	LB		Gan	-4.35738	LB
Ped	0.309118	LB		Gan	8.88345	LB
Ped	0.0020327	LB		Gan	-2.00219	LB
Ped	0.201923	LB		Gan	-0.649958	LB
Ped	0.00362148	LB		Gan	-0.794	LB
Ped	0.530827	LB		Gan	-3.74091	LB
Ped	0.00286323	LB		Gan	0.856317	LB
Ped	0.0580718	LB		Gan	-1.48235	LB
Ped	0.209906	LB		Gan	-2.47979	LB
Ped	2.0395	LB		Gan	-1.12679	LB
Ped	2.7665	LB		Gan	1.84283	LB
Ped	1	LB		Gan	-0.491955	LB
Ped	1	LB		Gan	-4.40713	LB
Ped	1218.45	LB		Gan	0	LB
Ped	0.102119	LB		Gan	-0.338258	LB
Ped	0.638436	LB		Gan	3.60685	LB
Ped	1.5452	LB		Gan	2.75673	LB
Ped	9.53208	LB		Gan	4.16851	LB
Ped	1.83418	LB		Gan	1.68242	LB
Ped	0.417905	LB		Gan	-1.58424	LB
Ped	97.1996	LB		Gan	-2.20671	LB
Ped	1.94715	LB		Gan	6.5031	LB
Ped	1	LB		Gan	3.49499	LB
Ped	0.816741	LB		Gan	1.83028	LB
Ped	1520.61	LB		Gan	-1.18618	LB
Ped	44.5785	LB		Gan	5.82803	LB
Ped	0.610426	LB		Gan	0	LB
Ped	1.27108	LB		Gan	-0.451887	LB
Ped	0.00218369	LB		Gan	-5.69549	LB
Ped	0.370447	LB		Gan	0	LB
Ped	2.54442	LB		Gan	-1.34132	LB
Ped	0.688213	LB		Gan	-1.53945	LB
Ped	8.56448	LB		Gan	3.37693	LB
Ped	1.056	LB		Gan	-1.54677	LB
Ped	0.195291	LB		Gan	7.51596	LB
Ped	0.000910921	LB		Gan	0	LB
Ped	10.9265	LB		Gan	0	LB
Ped	0.936543	LB		Gan	-7.07736	LB
Ped	0.00246889	LB		Gan	-3.51705	LB
Ped	1	LB		Gan	4.32916	LB
Ped	0.0172028	LB		Gan	-0.556511	LB
Ped	2.54122	LB		Gan	2.48472	LB
Ped	1	LB		Gan	0.293118	LB
Ped	11.4552	LB		Gan	7.33675	LB
Ped	97.2432	LB		Gan	-0.212238	LB
Ped	0.427365	LB		Gan	-0.867767	LB
Ped	0.45294	LB		Gan	-2.81865	LB
Ped	0.0411036	LB		Gan	-1.48121	LB
Ped	0.893177	LB		Gan	0.00701787	LB
Ped	1.3676	LB		Gan	-1.96172	LB
Ped	0.00409531	LB		Gan	-1.27476	LB
Ped	0.41342	LB		Gan	1.8404	LB
Ped	18.5146	LB		Gan	-1.76213	LB
Ped	0.384277	LB		Gan	-1.15957	LB
Ped	0.163175	LB		Gan	0.386573	LB
Ped	0.00809638	LB		Gan	1.35983	LB
Ped	0.165406	LB		Gan	1.35482	LB
Ped	1.41846	LB		Gan	-2.80388	LB
Ped	0.0991118	LB		Gan	2.86648	LB
Ped	2.78647	LB		Gan	-2.24561	LB
Ped	2.98313	LB		Gan	2.18541	LB
Ped	0.0880104	LB		Gan	0.765192	LB
Ped	1.15376	LB		Gan	-1.40221	LB
Ped	55.6804	LB		Gan	-0.65846	LB
Ped	0.138182	LB		Gan	1.22322	LB
Ped	3.80113	LB		Gan	-1.09087	LB
Ped	1.71651	LB		Gan	-7.69125	LB
Ped	1	LB		Gan	-1.46188	LB
Ped	0.397222	LB		Gan	2.31763	LB
Ped	0.353631	LB		Gan	-4.13775	LB
Ped	0.0878304	LB		Gan	0.794919	LB
Ped	1.00301	LB		Gan	7.30939	LB
Ped	0.0787338	LB		Gan	2.5602	LB
Ped	0.164158	LB		Gan	0.865437	LB
Ped	0.374114	LB		Gan	2.33853	LB
Ped	0.915476	LB		Gan	2.85039	LB
Ped	1.05761	LB		Gan	1.70773	LB
Ped	0.702553	LB		Gan	-0.943584	LB
Ped	560.845	LB		Gan	-0.453252	LB
Ped	1	LB		Gan	1.59134	LB
Ped	2.94979	LB		Gan	-1.37525	LB
Ped	1.04276	LB		Gan	1.38859	LB
Ped	0.770588	LB		Gan	-5.27324	LB
Ped	1.39819	LB		Gan	-1.67476	LB
Ped	459.441	LB		Gan	0	LB
Ped	133.214	LB		Gan	2.59329	LB
Ped	0.502551	LB		Gan	1.0394	LB
Ped	0.509184	LB		Gan	0.945958	LB
Ped	1.47547	LB		Gan	-0.931543	LB
Ped	553.323	LB		Gan	1.06311	LB
Ped	1	LB		Gan	0.615507	LB
Ped	0.760359	LB		Gan	2.19618	LB
Ped	17.7983	LB		Gan	-3.65988	LB
Ped	0.888444	LB		Gan	6.71833	LB
Ped	1.53689	LB		Gan	1.34068	LB
Ped	6.71964	LB		Gan	-1.03001	LB
Ped	0.451999	LB		Gan	-0.632876	LB
Ped	0.64399	LB		Gan	-1.26174	LB
Ped	1.82946	LB		Gan	0.948792	LB
Ped	0.306005	LB		Gan	8.49022	LB
Ped	0.0828081	LB		Gan	-2.36687	LB
Ped	0.064423	LB		Gan	-1.29181	LB
Ped	0.00215281	LB		Gan	-1.26463	LB
Ped	3.21254	LB		Gan	0	LB
Ped	0.56583	LB		Gan	0.0773851	LB
Ped	0.359512	LB		Gan	0.578179	LB
Ped	1	LB		Gan	5.8091	LB
Ped	0.0812803	LB		Gan	0	LB
Ped	0.0746191	LB		Gan	-10.4307	LB
Ped	1.26535	LB		Gan	5.70857	LB
Ped	0.12923	LB		Gan	-7.34977	LB
Ped	4.52881	LB		Gan	0.0116455	LB
Ped	1.10369	LB		Gan	4.97328	LB
Ped	230.731	LB		Gan	-1.98224	LB
Ped	10.2026	LB		Gan	0	LB
Ped	0.891274	LB		Gan	0.805513	LB
Ped	0.608506	LB		Gan	0	LB
Ped	1	LB		Gan	2.02967	LB
Ped	0.587792	LB		Gan	-3.38222	LB
Ped	0.66057	LB		Gan	0	LB
Ped	0.419063	LB		Gan	0	LB
Ped	0.0136025	LB		Gan	0	LB
Ped	1.08018	LB		Gan	-1.70649	LB
Ped	0.825148	LB		Gan	-3.7333	LB
Ped	1.24139	LB		Gan	0	LB
Ped	0.962015	LB		Gan	-4.43599	LB
Ped	2.59849	LB		Gan	-2.41783	LB
Ped	0.48431	LB		Gan	-3.11837	LB
Ped	1.48834	LB		Gan	-1.17001	LB
Ped	0.254773	LB		Gan	-7.52265	LB
Ped	1.00661	LB		Gan	0	LB
Ped	0.00124965	LB		Gan	6.38277	LB
Ped	0.114489	LB		Gan	4.64894	LB
Ped	0.125159	LB		Gan	-3.26998	LB
Ped	16.4955	LB		Gan	5.2177	LB
Ped	7.25753	LB		Gan	4.18159	LB
Ped	1	LB		Gan	1.88095	LB
Ped	1.67053	LB		Gan	-3.15615	LB
Ped	0.177592	LB		Gan	2.73846	LB
Ped	1	LB		Gan	-8.21764	LB
Ped	29.7146	LB		Gan	4.81707	LB
Ped	0.0662752	LB		Gan	2.44385	LB
Ped	1.53016	LB		Gan	2.17196	LB
Ped	0.254779	LB		Gan	0.568164	LB
Ped	163.803	LB		Gan	1.43507	LB
Ped	1	LB		Gan	-1.45018	LB
Ped	1	LB		Gan	0	LB
Ped	1.04449	LB		Gan	2.69153	LB
Ped	0.142343	LB		Gan	-5.7434	LB
Ped	23.9615	LB		Gan	-2.92271	LB
Ped	0.289757	LB		Gan	0.0892178	LB
Ped	123.146	LB		Gan	-10.1683	LB
Ped	0.503305	LB		Gan	-0.645049	LB
Ped	10.802	LB		Gan	-0.2591	LB
Ped	3.41327	LB		Gan	-0.591014	LB
Ped	0.664409	LB		Gan	-1.84616	LB
Ped	0.0745811	LB		Gan	-3.87136	LB
Ped	100.837	LB		Gan	0	LB
Ped	12.5692	LB		Gan	1.84519	LB
Ped	0.743987	LB		Gan	-0.467909	LB
Ped	3.56863	LB		Gan	0	LB
Ped	0.423377	LB		Gan	-1.5154	LB
Ped	1.21589	LB		Gan	-2.50151	LB
Ped	2.70839	LB		Gan	-1.53562	LB
Ped	1	LB		Gan	2.90574	LB
Ped	2.77173	LB		Gan	0	LB
Ped	1.0753	LB		Gan	-0.00445869	LB
Ped	3.71799	LB		Gan	1.00258	LB
Ped	0.428692	LB		Gan	3.07994	LB
Ped	15.9196	LB		Gan	-6.54355	LB
Ped	1	LB		Gan	-0.875516	LB
Ped	3.0192	LB		Gan	-0.615778	LB
Ped	1.25725	LB		Gan	4.65713	LB
Ped	1.31929	LB		Gan	5.95645	LB
Ped	0.031258	LB		Gan	-8.40176	LB
Ped	2.96624	LB		Gan	0.172715	LB
Ped	3.09604	LB		Gan	-1.79101	LB
Ped	2.14785	LB		Gan	-9.54686	LB
Ped	0.138745	LB		Gan	-5.69476	LB
Ped	0.0306794	LB		Gan	1.55296	LB
Ped	0.607827	LB		Gan	0.139962	LB
Ped	0.0134349	LB		Gan	-0.295405	LB
Ped	1.26467	LB		Gan	-0.175967	LB
Ped	0.836395	LB		Gan	-4.60811	LB
Ped	0.0274267	LB		Gan	-2.47808	LB
Ped	0.00387207	LB		Gan	-1.78582	LB
Ped	2.5447	LB		Gan	-3.54618	LB
Ped	0.714254	LB		Gan	-3.20703	LB
Ped	4.37815	LB		Gan	2.97389	LB
Ped	1.75796	LB		Gan	-2.34404	LB
Ped	1.469	LB		Gan	-7.22078	LB
Ped	18.4556	LB		Gan	2.76472	LB
Ped	1.11274	LB		Gan	-7.34929	LB
Ped	0.190706	LB		Gan	-0.972881	LB
Ped	43.6599	LB		Gan	1.22372	LB
Ped	0.843848	LB		Gan	0	LB
Ped	1.43294	LB		Gan	-0.0290969	LB
Ped	8.68637	LB		Gan	3.85118	LB
Ped	0.0101421	LB		Gan	0.229858	LB
Ped	0.751159	LB		Gan	-2.98564	LB
Ped	0.170324	LB		Gan	2.0725	LB
Ped	0.853418	LB		Gan	2.24185	LB
Ped	4.37084	LB		Gan	0.514782	LB
Ped	1	LB		Gan	8.53621	LB
Ped	0.822418	LB		Gan	0.701076	LB
Ped	1	LB		Gan	1.55189	LB
Ped	5.50624	LB		Gan	0	LB
Ped	1.85627	LB		Gan	0	LB
Ped	0.0109396	LB		Gan	0	LB
Ped	0.420329	LB		Gan	1.76462	LB
Ped	0.100261	LB		Gan	-0.211015	LB
Ped	4.70442	LB		Gan	-3.55871	LB
Ped	0.116019	LB		Gan	-1.65319	LB
Ped	1.74879	LB		Gan	1.38577	LB
Ped	0.554154	LB		Gan	-2.29855	LB
Ped	69.8896	LB		Gan	0.0795502	LB
Ped	0.473042	LB		Gan	6.91477	LB
Ped	2.03889	LB		Gan	-10.1712	LB
Ped	1.13642	LB		Gan	-2.08955	LB
Ped	1	LB		Gan	-1.88981	LB
Ped	6.08225	LB		Gan	4.28394	LB
Ped	1.02737	LB		Gan	0.196251	LB
Ped	0.345857	LB		Gan	-2.49013	LB
Ped	4.94165	LB		Gan	-7.28689	LB
Ped	0.00306131	LB		Gan	-2.75409	LB
Ped	5.91835	LB		Gan	-3.58803	LB
Ped	0.267064	LB		Gan	0.945812	LB
Ped	2.50624	LB		Gan	-1.91948	LB
Ped	7.60905	LB		Gan	0.230536	LB
Ped	1	LB		Gan	-4.87735	LB
Ped	1	LB		Gan	2.98143	LB
Ped	1.47544	LB		Gan	1.19645	LB
Ped	0.00685462	LB		Gan	-0.383192	LB
Ped	0.265596	LB		Gan	-5.40287	LB
Ped	0.212283	LB		Gan	0	LB
Ped	0.265131	LB		Gan	0	LB
Ped	0.264314	LB		Gan	-0.0241178	LB
Ped	0.524488	LB		Gan	1.70939	LB
Ped	0.91694	LB		Gan	-0.959332	LB
Ped	0.402441	LB		Gan	2.08457	LB
Ped	6.9285	LB		Gan	-0.170619	LB
Ped	0.0339209	LB		Gan	-0.276404	LB
Ped	1.4009	LB		Gan	-0.0773802	LB
Ped	90.2872	LB		Gan	1.45065	LB
Ped	0.560852	LB		Gan	-0.194648	LB
Ped	1	LB		Gan	-2.21133	LB
Ped	0.113851	LB		Gan	0.286006	LB
Ped	0.754092	LB		Gan	2.3443	LB
Ped	0.27823	LB		Gan	0.766228	LB
Ped	1.32226	LB		Gan	-7.34911	LB
Ped	3.59045	LB		Gan	5.02604	LB
Ped	0.034252	LB		Gan	2.52959	LB
Ped	0.457304	LB		Gan	1.57759	LB
Ped	1.07008	LB		Gan	2.43885	LB
Ped	3.02691	LB		Gan	2.39425	LB
Ped	0.0169445	LB		Gan	-0.967854	LB
Ped	0.0119371	LB		Gan	1.23883	LB
Ped	0.864357	LB		Gan	0.226127	LB
Ped	0.430967	LB		Gan	-5.42485	LB
Ped	2.777	LB		Gan	-1.88527	LB
Ped	1	LB		Gan	5.32752	LB
Ped	1.14465	LB		Gan	0.352884	LB
Ped	1	LB		Gan	-2.39132	LB
Ped	1	LB		Gan	-0.405054	LB
Ped	22.4354	LB		Gan	0.072245	LB
Ped	2.2863	LB		Gan	2.27144	LB
Ped	201.271	LB		Gan	2.15453	LB
Ped	0.481973	LB		Gan	-0.107047	LB
Ped	0.790038	LB		Gan	-1.40809	LB
Ped	6.10397	LB		Gan	0.495757	LB
Ped	0.211857	LB		Gan	0	LB
Ped	53.4125	LB		Gan	8.15836	LB
Ped	0.992874	LB		Gan	-8.34245	LB
Ped	0.191646	LB		Gan	1.2712	LB
Ped	0.000348294	LB		Gan	0.502981	LB
Ped	0.554037	LB		Gan	0.555593	LB
Ped	1.33473	LB		Gan	3.82728	LB
Ped	0.791189	LB		Gan	0	LB
Ped	0.0514029	LB		Gan	-3.52526	LB
Ped	17.9301	LB		Gan	0	LB
Ped	1	LB		Gan	0	LB
Ped	1	LB		Gan	1.65998	LB
Ped	0.838062	LB		Gan	-3.72802	LB
Ped	1.08793	LB		Gan	-1.30044	LB
Ped	0.230433	LB		Gan	0.268436	LB
Ped	1.79694	LB		Gan	-3.30407	LB
Ped	0.0462191	LB		Gan	-1.17006	LB
Ped	0.000373911	LB		Gan	4.03057	LB
Ped	3.91425	LB		Gan	2.503	LB
Ped	1.94557	LB		Gan	0.90964	LB
Ped	0.92851	LB		Gan	7.63196	LB
Ped	1.91877	LB		Gan	0.626765	LB
Ped	5.96663	LB		Gan	0.246584	LB
Ped	1.0636	LB		Gan	-8.22233	LB
Ped	1.00252	LB		Gan	-1.1463	LB
Ped	6.68057	LB		Gan	0.333669	LB
Ped	1.60394	LB		Gan	4.59169	LB
Ped	535.735	LB		Gan	-3.87885	LB
Ped	0.375361	LB		Gan	0.837844	LB
Ped	0.711291	LB		Gan	-1.87885	LB
Ped	1.04673	LB		Gan	9.89257	LB
Ped	1.25103	LB		Gan	-1.48492	LB
Ped	1.0779	LB		Gan	-1.23936	LB
Ped	0.93326	LB		Gan	-2.5177	LB
Ped	2027.31	LB		Gan	-2.05658	LB
Ped	0.482301	LB		Gan	0	LB
Ped	0.511638	LB		Gan	0.72198	LB
Ped	1.92508	LB		Gan	1.54999	LB
Ped	5.80938	LB		Gan	-2.43629	LB
Ped	2.21643	LB		Gan	11.1683	LB
Ped	109.337	LB		Gan	-5.06578	LB
Ped	0.0903864	LB		Gan	-0.628542	LB
Ped	2.1558	LB		Gan	1.8759	LB
Ped	0.135798	LB		Gan	6.69698	LB
Ped	0.426788	LB		Gan	-0.646223	LB
Ped	1.84007	LB		Gan	-0.16141	LB
Ped	0.639454	LB		Gan	-0.0751493	LB
Ped	1.30672	LB		Gan	0.374413	LB
Ped	1.86665	LB		Gan	-5.7666	LB
Ped	0.157792	LB		Gan	-0.49651	LB
Ped	1.98473	LB		Gan	-3.21889	LB
Ped	1.0087	LB		Gan	-0.098935	LB
Ped	0.134328	LB		Gan	7.51377	LB
Ped	0.550168	LB		Gan	1.62205	LB
Ped	5.48996	LB		Gan	0	LB
Ped	1.38973	LB		Gan	2.51156	LB
Ped	0.033663	LB		Gan	-1.6553	LB
Ped	1.00805	LB		Gan	-9.91268	LB
Ped	123.266	LB		Gan	3.5351	LB
Ped	0.422159	LB		Gan	-10.0551	LB
Ped	2.68775	LB		Gan	-1.95317	LB
Ped	16.6574	LB		Gan	4.90794	LB
Ped	0.0167401	LB		Gan	-3.77913	LB
Ped	38.3435	LB		Gan	0	LB
Ped	0.00403651	LB		Gan	0.986456	LB
Ped	1	LB		Gan	1.8897	LB
Ped	0.0200062	LB		Gan	0	LB
Ped	1.85617	LB		Gan	8.2289	LB
Ped	3.47769	LB		Gan	5.83903	LB
Ped	0.831371	LB		Gan	4.66075	LB
Ped	9.99872	LB		Gan	-3.72275	LB
Ped	12.1685	LB		Gan	2.06729	LB
Ped	1.68185	LB		Gan	-4.96238	LB
Ped	27.7576	LB		Gan	-0.91672	LB
Ped	2.6728	LB		Gan	-3.25227	LB
Ped	0.4054	LB		Gan	-1.7321	LB
Ped	0.317935	LB		Gan	0	LB
Ped	1.15677	LB		Gan	-7.70739	LB
Ped	0.154316	LB		Gan	0	LB
Ped	1.08744	LB		Gan	-1.83814	LB
Ped	1.64451	LB		Gan	-0.528983	LB
Ped	0.274985	LB		Gan	-0.389667	LB
Ped	2.40469	LB		Gan	3.25809	LB
Ped	1.48758	LB		Gan	-4.96907	LB
Ped	0.71304	LB		Gan	8.60843	LB
Ped	0.467583	LB		Gan	1.89451	LB
Ped	2.84972	LB		Gan	7.59311	LB
Ped	41.4332	LB		Gan	0	LB
Ped	3.51985	LB		Gan	8.01938	LB
Ped	0.961816	LB		Gan	0.261287	LB
Ped	2.38141	LB		Gan	2.06025	LB
Ped	0.66439	LB		Gan	-1.17044	LB
Ped	11.1293	LB		Gan	-6.71941	LB
Ped	0.518061	LB		Gan	0.109383	LB
Ped	0.358807	LB		Gan	-4.67453	LB
Ped	0.251626	LB		Gan	2.04049	LB
Ped	0.200844	LB		Gan	-3.79282	LB
Ped	1.43084	LB		Gan	-1.8685	LB
Ped	1.08483	LB		Gan	1.13298	LB
Ped	0.657913	LB		Gan	-2.20499	LB
Ped	1	LB		Gan	0	LB
Ped	3.13108	LB		Gan	-0.337231	LB
Ped	1.47682	LB		Gan	1.87499	LB
Ped	0.855978	LB		Gan	-0.754754	LB
Ped	1	LB		Gan	1.96205	LB
Ped	1.33812	LB		Gan	2.86115	LB
Ped	1	LB		Gan	6.67911	LB
Ped	2.0002	LB		Gan	-3.31308	LB
Ped	34.057	LB		Gan	-0.239988	LB
Ped	0.934604	LB		Gan	0.246621	LB
Ped	1.45199	LB		Gan	0	LB
Ped	0.0992955	LB		Gan	-0.287189	LB
Ped	0.115001	LB		Gan	5.8795	LB
Ped	0.398203	LB		Gan	2.24793	LB
Ped	0.378493	LB		Gan	6.27275	LB
Ped	0.734308	LB		Gan	-2.03836	LB
Ped	0.0989517	LB		Gan	0.198737	LB
Ped	0.364705	LB		Gan	1.31323	LB
Ped	1.13076	LB		Gan	-1.67084	LB
Ped	0.391765	LB		Gan	1.10652	LB
Ped	2.1646	LB		Gan	-0.101642	LB
Ped	1.05034	LB		Gan	0.235122	LB
Ped	0.867078	LB		Gan	-1.42363	LB
Ped	0.95438	LB		Gan	5.10307	LB
Ped	1.05932	LB		Gan	4.16284	LB
Ped	1.07199	LB		Gan	-3.36923	LB
Ped	1.34988	LB		Gan	1.1303	LB
Ped	2.57447	LB		Gan	0.65019	LB
Ped	0.815165	LB		Gan	0.00279015	LB
Ped	0.270395	LB		Gan	11.9456	LB
Ped	1.88451	LB		Gan	1.19938	LB
Ped	76.4019	LB		Gan	3.41397	LB
Ped	0.0698579	LB		Gan	1.92724	LB
Ped	0.242106	LB		Gan	-5.52115	LB
Ped	0.0798877	LB		Gan	-9.97702	LB
Ped	0.479239	LB		Gan	0.965767	LB
Ped	1.29083	LB		Gan	-15.3825	LB
Ped	0.644591	LB		Gan	-6.34947	LB
Ped	1.35661	LB		Gan	0.868189	LB
Ped	3.33203	LB		Gan	-12.8463	LB
Ped	1.44053	LB		Gan	0.338125	LB
Ped	1	LB		Gan	0.216883	LB
Ped	0.150971	LB		Gan	-0.418295	LB
Ped	8.5185	LB		Gan	12.0385	LB
Ped	2.20842	LB		Gan	2.73828	LB
Ped	0.710149	LB		Gan	-1.41942	LB
Ped	4.71318	LB		Gan	-4.03955	LB
Ped	1	LB		Gan	0.472641	LB
Ped	1	LB		Gan	1.72062	LB
Ped	31.9708	LB		Gan	-5.37971	LB
Ped	0.61076	LB		Gan	-0.382589	LB
Ped	1.27289	LB		Gan	-1.26778	LB
Ped	0.00432651	LB		Gan	-1.07024	LB
Ped	1	LB		Gan	-8.19827	LB
Ped	407.724	LB		Gan	-0.859619	LB
Ped	2.2189	LB		Gan	0.9893	LB
Ped	1.36276	LB		Gan	0.824306	LB
Ped	1658.25	LB		Gan	-0.235794	LB
Ped	0.0755425	LB		Gan	10.2864	LB
Ped	1.74952	LB		Gan	3.71161	LB
Ped	1	LB		Gan	-0.384077	LB
Ped	0.0636153	LB		Gan	-1.3371	LB
Ped	9.46918	LB		Gan	-0.503003	LB
Ped	28.7302	LB		Gan	-1.30532	LB
Ped	77.2224	LB		Gan	0.00561215	LB
Ped	0.682687	LB		Gan	-1.63855	LB
Ped	0.811385	LB		Gan	-1.84062	LB
Ped	23.2497	LB		Gan	-2.2544	LB
Ped	39.3665	LB		Gan	-1.07028	LB
Ped	1	LB		Gan	0.799047	LB
Ped	1.27427	LB		Gan	0	LB
Ped	38.5001	LB		Gan	-2.36615	LB
Ped	1	LB		Gan	0	LB
Ped	0.0107371	LB		Gan	2.14527	LB
Ped	3.58512	LB		Gan	0	LB
Ped	0.494358	LB		Gan	0	LB
Ped	3.5999	LB		Gan	0.273007	LB
Ped	17.3141	LB		Gan	6.93712	LB
Ped	178.329	LB		Gan	3.08276	LB
Ped	0.809402	LB		Gan	-3.69968	LB
Ped	0.879817	LB		Gan	-3.54274	LB
Ped	0.255305	LB		Gan	2.81931	LB
Ped	0.325543	LB		Gan	-2.56386	LB
Ped	0.708927	LB		Gan	6.93175	LB
Ped	803.05	LB		Gan	1.05798	LB
Ped	6.64613	LB		Gan	4.22914	LB
Ped	0.803488	LB		Gan	-1.73057	LB
Ped	0.670342	LB		Gan	0.976667	LB
Ped	4.7654	LB		Gan	2.27768	LB
Ped	1.2852	LB		Gan	3.43511	LB
Ped	0.358132	LB		Gan	1.58609	LB
Ped	10.5193	LB		Gan	-2.85099	LB
Ped	3.98241	LB		Gan	0	LB
Ped	10.0299	LB		Gan	-2.17662	LB
Ped	5.14902	LB		Gan	2.86972	LB
Ped	2.04951	LB		Gan	0	LB
Ped	1.71028	LB		Gan	0	LB
Ped	0.304564	LB		Gan	-4.38529	LB
Ped	0.0256098	LB		Gan	-1.85562	LB
Ped	1	LB		Gan	0.311355	LB
Ped	2.92518	LB		Gan	-2.0704	LB
Ped	0.522425	LB		Gan	-0.460775	LB
Ped	0.314627	LB		Gan	0.824036	LB
Ped	0.470594	LB		Gan	0.19242	LB
Ped	0.388736	LB		Gan	-0.778103	LB
Ped	2.789	LB		Gan	0.457369	LB
Ped	0.960856	LB		Gan	0.707804	LB
Ped	0.0542466	LB		Gan	2.70795	LB
Ped	2.43393	LB		Gan	-1.08479	LB
Ped	4.62556	LB		Gan	-4.62321	LB
Ped	0.379426	LB		Gan	-1.58145	LB
Ped	1.29384	LB		Gan	0.267745	LB
Ped	0.948023	LB		Gan	-12.13	LB
Ped	4.17439	LB		Gan	0.434393	LB
Ped	0.160372	LB		Gan	-0.971752	LB
Ped	1.73598	LB		Gan	2.69333	LB
Ped	0.155491	LB		Gan	0	LB
Ped	0.698714	LB		Gan	2.66999	LB
Ped	2.85651	LB		Gan	0.85797	LB
Ped	0.696741	LB		Gan	1.71514	LB
Ped	0.157431	LB		Gan	2.62055	LB
Ped	0.890953	LB		Gan	2.70417	LB
Ped	0.623404	LB		Gan	-2.00797	LB
Ped	112.707	LB		Gan	3.20632	LB
Ped	0.676903	LB		Gan	-1.73375	LB
Ped	4.27703	LB		Gan	-2.66429	LB
Ped	0.776997	LB		Gan	2.02475	LB
Ped	1	LB		Gan	-0.821154	LB
Ped	0.129281	LB		Gan	4.08285	LB
Ped	0.684282	LB		Gan	0.852321	LB
Ped	1.77735	LB		Gan	0.420913	LB
Ped	1.17737	LB		Gan	0.967297	LB
Ped	0.00699077	LB		Gan	-3.98047	LB
Ped	0.839044	LB		Gan	0.274392	LB
Ped	1.63181	LB		Gan	3.16111	LB
Ped	0.626902	LB		Gan	1.3099	LB
Ped	2614.37	LB		Gan	-0.596769	LB
Ped	1	LB		Gan	-9.30898	LB
Ped	1.32854	LB		Gan	-12.9194	LB
Ped	1	LB		Gan	0	LB
Ped	1	LB		Gan	0	LB
Ped	0.414168	LB		Gan	-15.5194	LB
Ped	0.638898	LB		Gan	2.40624	LB
Ped	0.470445	LB		Gan	3.25516	LB
Ped	1.04328	LB		Gan	3.31744	LB
Ped	1.02247	LB		Gan	-5.39139	LB
Ped	1	LB		Gan	-6.36465	LB
Ped	1.67215	LB		Gan	4.37787	LB
Ped	1.18959	LB		Gan	0.566682	LB
Ped	1.08009	LB		Gan	-0.921044	LB
Ped	1.47677	LB		Gan	1.08447	LB
Ped	1.0697	LB		Gan	0	LB
Ped	0.953326	LB		Gan	-4.06336	LB
Ped	50.9128	LB		Gan	-0.999624	LB
Ped	136.431	LB		Gan	2.69774	LB
Ped	0.759245	LB		Gan	3.64381	LB
Ped	1	LB		Gan	8.65915	LB
Ped	1.80791	LB		Gan	-1.39049	LB
Ped	0.551005	LB		Gan	0.99751	LB
Ped	3.2974	LB		Gan	1.77646	LB
Ped	3.28561	LB		Gan	2.29102	LB
Ped	2.24651	LB		Gan	0	LB
Ped	0.145286	LB		Gan	0.781127	LB
Ped	0.851969	LB		Gan	1.21601	LB
Ped	0.94199	LB		Gan	-0.193177	LB
Ped	0.66782	LB		Gan	0.354126	LB
Ped	0.808678	LB		Gan	-4.97643	LB
Ped	0.504999	LB		Gan	0	LB
Ped	0.631805	LB		Gan	0	LB
Ped	13.0969	LB		Gan	-1.85246	LB
Ped	3.80177	LB		Gan	1.54018	LB
Ped	3.20763	LB		Gan	-0.337269	LB
Ped	2.12174	LB		Gan	-0.0925188	LB
Ped	0.787211	LB		Gan	-0.665899	LB
Ped	0.000987606	LB		Gan	-1.89264	LB
Ped	1.62871	LB		Gan	-2.07201	LB
Ped	0.542803	LB		Gan	2.13745	LB
Ped	1431.5	LB		Gan	-0.879152	LB
Ped	118.572	LB		Gan	0.294641	LB
Ped	187.471	LB		Gan	-0.508575	LB
Ped	1	LB		Gan	1.37185	LB
Ped	1.72011	LB		Gan	0.843603	LB
Ped	0.108721	LB		Gan	-8.50409	LB
Ped	0.77597	LB		Gan	-1.9959	LB
Ped	1.5883	LB		Gan	5.37775	LB
Ped	18.6125	LB		Gan	4.17505	LB
Ped	1.31749	LB		Gan	6.67752	LB
Ped	321.824	LB		Gan	0.707899	LB
Ped	511.7	LB		Gan	-4.83876	LB
Ped	4.97628	LB		Gan	0	LB
Ped	0.409501	LB		Gan	0.502213	LB
Ped	0.783175	LB		Gan	2.13088	LB
Ped	0.0805411	LB		Gan	6.11136	LB
Ped	14.6171	LB		Gan	2.4342	LB
Ped	2.40699	LB		Gan	-3.06415	LB
Ped	45.9471	LB		Gan	-5.8898	LB
Ped	0.899935	LB		Gan	0.672467	LB
Ped	0.417521	LB		Gan	0	LB
Ped	2.37685	LB		Gan	4.66765	LB
Ped	1.58988	LB		Gan	-0.227159	LB
Ped	0.883332	LB		Gan	-11.4198	LB
Ped	0.37653	LB		Gan	2.92852	LB
Ped	1.75131	LB		Gan	1.9429	LB
Ped	0.251745	LB		Gan	1.08646	LB
Ped	500.987	LB		Gan	0.00991094	LB
Ped	77.7476	LB		Gan	1.65204	LB
Ped	1.93724	LB		Gan	1.32048	LB
Ped	113.872	LB		Gan	-5.45713	LB
Ped	1	LB		Gan	2.44979	LB
Ped	2.76763	LB		Gan	0.0139217	LB
Ped	0.167998	LB		Gan	0.256094	LB
Ped	1.22314	LB		Gan	8.30802	LB
Ped	26.6191	LB		Gan	1.23657	LB
Ped	0.487284	LB		Gan	-1.50985	LB
Ped	2.50373	LB		Gan	-1.2519	LB
Ped	1.00301	LB		Gan	-1.50771	LB
Ped	4.9277	LB		Gan	-6.31136	LB
Ped	2.91566	LB		Gan	2.74438	LB
Ped	0.752558	LB		Gan	0.259235	LB
Ped	1.2684	LB		Gan	-0.705994	LB
Ped	1.62279	LB		Gan	0.214871	LB
Ped	0.915339	LB		Gan	8.75541	LB
Ped	3.76531	LB		Gan	-1.83308	LB
Ped	65.018	LB		Gan	-1.40259	LB
Ped	3.42099	LB		Gan	4.36829	LB
Ped	1	LB		Gan	-0.549913	LB
Ped	1.18519	LB		Gan	3.72514	LB
Ped	1.05262	LB		Gan	-4.2509	LB
Ped	494.226	LB		Gan	-0.795256	LB
Ped	0.887534	LB		Gan	2.98656	LB
Ped	0.50726	LB		Gan	1.70675	LB
Ped	47.4041	LB		Gan	-2.62216	LB
Ped	0.350819	LB		Gan	2.04181	LB
Ped	0.28499	LB		Gan	0	LB
Ped	1.30029	LB		Gan	4.2794	LB
Ped	2.51983	LB		Gan	-8.20593	LB
Ped	157.949	LB		Gan	5.04783	LB
Ped	18.789	LB		Gan	2.39152	LB
Ped	0.565887	LB		Gan	-0.305639	LB
Ped	0.911416	LB		Gan	-4.00081	LB
Ped	27.2221	LB		Gan	3.53171	LB
Ped	3.13688	LB		Gan	-1.62975	LB
Ped	2.75174	LB		Gan	0.0421724	LB
Ped	2.81577	LB		Gan	1.74859	LB
Ped	4.84348	LB		Gan	-0.943029	LB
Ped	12.7142	LB		Gan	1.67589	LB
Ped	0.00873993	LB		Gan	-4.33145	LB
Ped	444.884	LB		Gan	-2.95417	LB
Ped	18.8522	LB		Gan	0.347182	LB
Ped	4.1784	LB		Gan	7.91556	LB
Ped	0.514607	LB		Gan	0.214317	LB
Ped	0.820263	LB		Gan	-0.0199753	LB
Ped	1.39327	LB		Gan	-0.694145	LB
Ped	1.11322	LB		Gan	6.28198	LB
Ped	89.3068	LB		Gan	-0.218328	LB
Ped	1	LB		Gan	-2.14754	LB
Ped	0.477024	LB		Gan	-1.75217	LB
Ped	1	LB		Gan	10.1306	LB
Ped	0.646224	LB		Gan	-4.2958	LB
Ped	0.51587	LB		Gan	0	LB
Ped	95.0799	LB		Gan	0.596602	LB
Ped	1.11684	LB		Gan	-3.31193	LB
Ped	2.03376	LB		Gan	2.21115	LB
Ped	15.4877	LB		Gan	-3.63428	LB
Ped	7.15216	LB		Gan	-1.84758	LB
Ped	3.5928	LB		Gan	0	LB
Ped	17.2329	LB		Gan	1.78931	LB
Ped	5.43718	LB		Gan	-1.61015	LB
Ped	0.86572	LB		Gan	1.50218	LB
Ped	13.0747	LB		Gan	-2.36291	LB
Ped	2.95155	LB		Gan	2.11983	LB
Ped	0.384093	LB		Gan	0	LB
Ped	1.61569	LB		Gan	1.64835	LB
Ped	19.2527	LB		Gan	1.5133	LB
Ped	6.68068	LB		Gan	-0.598005	LB
Ped	1.95001	LB		Gan	5.01091	LB
Ped	1.84742	LB		Gan	-2.1308	LB
Ped	0.573418	LB		Gan	2.96827	LB
Ped	1325.78	LB		Gan	-1.13552	LB
Ped	373.548	LB		Gan	-4.40104	LB
Ped	0.203529	LB		Gan	-2.4545	LB
Ped	0.814815	LB		Gan	0.184209	LB
Ped	0.795087	LB		Gan	0.581956	LB
Ped	25.2502	LB		Gan	2.51696	LB
Ped	2.3336	LB		Gan	0	LB
Ped	2.18022	LB		Gan	0.35749	LB
Ped	0.207517	LB		Gan	-0.0941497	LB
Ped	0.302541	LB		Gan	-1.44726	LB
Ped	0.830547	LB		Gan	1.93747	LB
Ped	0.89847	LB		Gan	2.11093	LB
Ped	0.656604	LB		Gan	2.82761	LB
Ped	0.775273	LB		Gan	2.39795	LB
Ped	1.30934	LB		Gan	-0.59067	LB
Ped	0.0487493	LB		Gan	3.45557	LB
Ped	1	LB		Gan	-3.27083	LB
Ped	1.10257	LB		Gan	-3.58157	LB
Ped	1.33675	LB		Gan	-1.51922	LB
Ped	0.901278	LB		Gan	-0.0644431	LB
Ped	1.19091	LB		Gan	1.41288	LB
Ped	1289.98	LB		Gan	6.36049	LB
Ped	561.214	LB		Gan	-0.982907	LB
Ped	0.586901	LB		Gan	2.88212	LB
Ped	0.0517225	LB		Gan	-0.519112	LB
Ped	0.00626677	LB		Gan	0.654275	LB
Ped	0.989314	LB		Gan	-5.85111	LB
Ped	0.223022	LB		Gan	-4.87536	LB
Ped	0.674582	LB		Gan	2.46632	LB
Ped	2.10339	LB		Gan	-5.83109	LB
Ped	0.317119	LB		Gan	-5.05043	LB
Ped	4.04308	LB		Gan	2.22519	LB
Ped	2.33714	LB		Gan	-2.45643	LB
Ped	0.393877	LB		Gan	-1.9995	LB
Ped	0.0768462	LB		Gan	0.369789	LB
Ped	0.0455123	LB		Gan	-4.83272	LB
Ped	2.17615	LB		Gan	11.0904	LB
Ped	3.20409	LB		Gan	-8.21819	LB
Ped	0.725101	LB		Gan	0	LB
Ped	1.68195	LB		Gan	-1.47695	LB
Ped	1.63003	LB		Gan	0	LB
Ped	0.571502	LB		Gan	1.86621	LB
Ped	5.28158	LB		Gan	0	LB
Ped	1	LB		Gan	-1.40063	LB
Ped	0.266162	LB		Gan	-4.757	LB
Ped	0.454645	LB		Gan	1.30011	LB
Ped	1.46113	LB		Gan	4.90312	LB
Ped	0.562089	LB		Gan	-1.48298	LB
Ped	0.944293	LB		Gan	1.38979	LB
Ped	0.925778	LB		Gan	2.39953	LB
Ped	6.44164	LB		Gan	0	LB
Ped	0.810066	LB		Gan	-4.06565	LB
Ped	4.09267	LB		Gan	8.47761	LB
Ped	4.90032	LB		Gan	1.19562	LB
Ped	0.459397	LB		Gan	-0.383463	LB
Ped	1.19957	LB		Gan	1.16198	LB
Ped	2.4325	LB		Gan	-2.6766	LB
Ped	0.357903	LB		Gan	-3.07127	LB
Ped	0.715953	LB		Gan	-15.4197	LB
Ped	1.08664	LB		Gan	2.60629	LB
Ped	175.858	LB		Gan	-5.37721	LB
Ped	0.341115	LB		Gan	-1.01213	LB
Ped	2.09338	LB		Gan	1.29851	LB
Ped	3957.26	LB		Gan	-1.7603	LB
Ped	2.56543	LB		Gan	-0.148347	LB
Ped	0.714252	LB		Gan	1.66305	LB
Ped	120.892	LB		Gan	2.03323	LB
Ped	0.0524853	LB		Gan	1.82873	LB
Ped	0.847535	LB		Gan	0.753803	LB
Ped	1.43583	LB		Gan	-0.583546	LB
Ped	15.3186	LB		Gan	-2.2074	LB
Ped	1	LB		Gan	0.0736938	LB
Ped	3.76646	LB		Gan	0.899782	LB
Ped	0.475292	LB		Gan	-0.452833	LB
Ped	0.41236	LB		Gan	1.31591	LB
Ped	22.5575	LB		Gan	10.9104	LB
Ped	2.80292	LB		Gan	0	LB
Ped	1.20356	LB		Gan	-1.36552	LB
Ped	1	LB		Gan	-1.62728	LB
Ped	1.1518	LB		Gan	9.7447	LB
Ped	61.5498	LB		Gan	0.847976	LB
Ped	0.580421	LB		Gan	-1.10016	LB
Ped	0.576011	LB		Gan	0.342203	LB
Ped	0.230657	LB		Gan	-3.90927	LB
Ped	6.03715	LB		Gan	-3.18646	LB
Ped	1	LB		Gan	-4.25223	LB
Ped	0.00103807	LB		Gan	5.46414	LB
Ped	0.422412	LB		Gan	0.902795	LB
Ped	2.81452	LB		Gan	0.45429	LB
Ped	3.68685	LB		Gan	-2.48391	LB
Ped	2.02752	LB		Gan	4.8118	LB
Ped	0.000570854	LB		Gan	-0.0625748	LB
Ped	1.03273	LB		Gan	1.81755	LB
Ped	1	LB		Gan	-4.57155	LB
Ped	1952.98	LB		Gan	0.31058	LB
Ped	1.79617	LB		Gan	1.42455	LB
Ped	1.03778	LB		Gan	-2.17387	LB
Ped	0.512482	LB		Gan	0	LB
Ped	6.86796	LB		Gan	-11.0487	LB
Ped	1.00906	LB		Gan	0.645006	LB
Ped	2.64722	LB		Gan	-6.5105	LB
Ped	4.91799	LB		Gan	0.884074	LB
Ped	0.0288194	LB		Gan	1.32382	LB
Ped	1.02582	LB		Gan	-4.90283	LB
Ped	0.0255139	LB		Gan	-1.07812	LB
Ped	2.8813	LB		Gan	3.41818	LB
Ped	4.74556	LB		Gan	0.932807	LB
Ped	0.134361	LB		Gan	-0.734418	LB
Ped	8.14004	LB		Gan	-6.61577	LB
Ped	2.25584	LB		Gan	-0.678898	LB
Ped	1.48694	LB		Gan	-6.15727	LB
Ped	0.0326627	LB		Gan	-0.272988	LB
Ped	0.39805	LB		Gan	-2.04202	LB
Ped	0.746024	LB		Gan	3.06995	LB
Ped	5.1221	LB		Gan	4.73264	LB
Ped	11.8787	LB		Gan	0.553323	LB
Ped	0.0186684	LB		Gan	6.21956	LB
Ped	0.683762	LB		Gan	0.0168687	LB
Ped	3.56009	LB		Gan	3.36707	LB
Ped	0.62644	LB		Gan	2.0819	LB
Ped	1.30715	LB		Gan	8.454	LB
Ped	0.817531	LB		Gan	-1.75487	LB
Ped	0.00165888	LB		Gan	1.16993	LB
Ped	0.371863	LB		Gan	3.98989	LB
Ped	0.681948	LB		Gan	-3.17984	LB
Ped	1.65019	LB		Gan	0	LB
Ped	0.670311	LB		Gan	0.584772	LB
Ped	3.92411	LB		Gan	2.04039	LB
Ped	1	LB		Gan	-1.55503	LB
Ped	3.2385	LB		Gan	4.74977	LB
Ped	0.0492183	LB		Gan	-0.28539	LB
Ped	9.9067	LB		Gan	-1.51087	LB
Ped	0.049747	LB		Gan	2.17871	LB
Ped	0.128739	LB		Gan	-9.82693	LB
Ped	0.543192	LB		Gan	-1.35603	LB
Ped	0.383079	LB		Gan	0	LB
Ped	1.12343	LB		Gan	5.39495	LB
Ped	0.00656142	LB		Gan	7.30694	LB
Ped	0.785172	LB		Gan	2.44119	LB
Ped	0.199348	LB		Gan	-0.263585	LB
Ped	0.230804	LB		Gan	2.48373	LB
Ped	11.1141	LB		Gan	-4.70276	LB
Ped	1.22013	LB		Gan	-0.213734	LB
Ped	0.016577	LB		Gan	3.16996	LB
Ped	1.526	LB		Gan	-0.793492	LB
Ped	1.12812	LB		Gan	0.0715667	LB
Ped	0.687475	LB		Gan	-1.30404	LB
Ped	1.93258	LB		Gan	1.57185	LB
Ped	0.208273	LB		Gan	-2.27361	LB
Ped	0.0538421	LB		Gan	2.41004	LB
Ped	1	LB		Gan	-2.7613	LB
Ped	0.0460905	LB		Gan	1.06917	LB
Ped	18.9493	LB		Gan	0	LB
Ped	0.0245743	LB		Gan	4.83232	LB
Ped	1.42153	LB		Gan	-2.48713	LB
Ped	0.474758	LB		Gan	-8.11648	LB
Ped	0.587687	LB		Gan	1.37286	LB
Ped	0.0166833	LB		Gan	-0.905218	LB
Ped	2.11501	LB		Gan	-2.34127	LB
Ped	1.00708	LB		Gan	-6.71833	LB
Ped	0.0304217	LB		Gan	0	LB
Ped	3.73491	LB		Gan	2.51074	LB
Ped	0.502003	LB		Gan	-4.13491	LB
Ped	2.93847	LB		Gan	0	LB
Ped	2.76887	LB		Gan	0	LB
Ped	1.11371	LB		Gan	8.81212	LB
Ped	532.129	LB		Gan	-3.42249	LB
Ped	1.23891	LB		Gan	0	LB
Ped	3.64389	LB		Gan	0	LB
Ped	1.21616	LB		Gan	9.12109	LB
Ped	0.992632	LB		Gan	5.98362	LB
Ped	1.03337	LB		Gan	-3.782	LB
Ped	108.769	LB		Gan	1.46821	LB
Ped	2.91163	LB		Gan	-2.81379	LB
Ped	1.6284	LB		Gan	4.67923	LB
Ped	5.08863	LB		Gan	2.04722	LB
Ped	3.49332	LB		Gan	0	LB
Ped	0.182744	LB		Gan	-0.599813	LB
Ped	2.12884	LB		Gan	6.15605	LB
Ped	0.520181	LB		Gan	-0.601863	LB
Ped	0.154091	LB		Gan	0.687966	LB
Ped	1.25821	LB		Gan	0.305205	LB
Ped	2.39736	LB		Gan	-3.60923	LB
Ped	1	LB		Gan	-3.47224	LB
Ped	5.97085	LB		Gan	3.9061	LB
Ped	1.01903	LB		Gan	-11.2481	LB
Ped	3.30708	LB		Gan	-1.54178	LB
Ped	0.850873	LB		Gan	-10.7585	LB
Ped	0.919374	LB		Gan	5.83115	LB
Ped	2.04138	LB		Gan	-1.39576	LB
Ped	0.000324694	LB		Gan	3.26891	LB
Ped	0.924069	LB		Gan	0.612288	LB
Ped	0.221507	LB		Gan	-2.03698	LB
Ped	0.626116	LB		Gan	-10.483	LB
Ped	1.02888	LB		Gan	1.02393	LB
Ped	0.039088	LB		Gan	-7.29035	LB
Ped	0.706703	LB		Gan	7.23003	LB
Ped	0.100316	LB		Gan	0	LB
Ped	4.83727	LB		Gan	1.72572	LB
Ped	1.95483	LB		Gan	0.45297	LB
Ped	175.21	LB		Gan	2.12081	LB
Ped	0.593143	LB		Gan	-0.800298	LB
Ped	0.402424	LB		Gan	6.20652	LB
Ped	2.93904	LB		Gan	-0.0145773	LB
Ped	1.71897	LB		Gan	6.04918	LB
Ped	0.510742	LB		Gan	-3.45929	LB
Ped	6.9613	LB		Gan	4.64546	LB
Ped	1.24558	LB		Gan	-3.03724	LB
Ped	0.667729	LB		Gan	2.55772	LB
Ped	1.15276	LB		Gan	-0.729392	LB
Ped	0.0183128	LB		Gan	-1.16946	LB
Ped	1.91278	LB		Gan	0.573088	LB
Ped	162.2	LB		Gan	0.0895035	LB
Ped	15.201	LB		Gan	0	LB
Ped	2.10637	LB		Gan	-3.44585	LB
Ped	1.1472	LB		Gan	4.09066	LB
Ped	10.0777	LB		Gan	0.394437	LB
Ped	1.59941	LB		Gan	0.251852	LB
Ped	0.698202	LB		Gan	0	LB
Ped	0.96505	LB		Gan	0	LB
Ped	0.305465	LB		Gan	-4.23856	LB
Ped	1.21294	LB		Gan	-0.103648	LB
Ped	1	LB		Gan	0.931341	LB
Ped	1.87705	LB		Gan	-6.42752	LB
Ped	0.014948	LB		Gan	-0.749182	LB
Ped	0.116507	LB		Gan	-1.00869	LB
Ped	3.92304	LB		Gan	-8.18642	LB
Ped	1.14378	LB		Gan	0.621434	LB
Ped	0.610793	LB		Gan	0.8682	LB
Ped	0.154559	LB		Gan	0.196146	LB
Ped	12.0824	LB		Gan	-0.476431	LB
Ped	1.91893	LB		Gan	2.49342	LB
Ped	1.49406	LB		Gan	0.776717	LB
Ped	1.09863	LB		Gan	0	LB
Ped	5.04675	LB		Gan	0.669731	LB
Ped	6.60601	LB		Gan	2.56023	LB
Ped	0.843368	LB		Gan	5.56896	LB
Ped	34.7572	LB		Gan	-3.41465	LB
Ped	0.26744	LB		Gan	-1.80876	LB
Ped	0.112055	LB		Gan	-3.69363	LB
Ped	0.501475	LB		Gan	1.10422	LB
Ped	2.41428	LB		Gan	2.89443	LB
Ped	0.152718	LB		Gan	-9.75379	LB
Ped	0.661779	LB		Gan	1.43078	LB
Ped	0.00259212	LB		Gan	-1.72863	LB
Ped	1.06276	LB		Gan	-3.8745	LB
Ped	0.159961	LB		Gan	0	LB
Ped	0.401655	LB		Gan	-0.151501	LB
Ped	1.83166	LB		Gan	-3.46959	LB
Ped	0.00885788	LB		Gan	-1.56589	LB
Ped	1.56838	LB		Gan	0.449492	LB
Ped	15.8331	LB		Gan	13.7531	LB
Ped	0.0486171	LB		Gan	-0.165071	LB
Ped	3.63678	LB		Gan	1.60434	LB
Ped	0.523368	LB		Gan	3.25301	LB
Ped	0.762709	LB		Gan	0.93813	LB
Ped	1.93007	LB		Gan	1.09237	LB
Ped	8.39928	LB		Gan	-2.47482	LB
Ped	5.14893	LB		Gan	0.882027	LB
Ped	0.315462	LB		Gan	-1.6781	LB
Ped	0.678852	LB		Gan	1.08007	LB
Ped	0.315549	LB		Gan	0.0976784	LB
Ped	2627.39	LB		Gan	-1.29411	LB
Ped	0.596696	LB		Gan	0.709196	LB
Ped	2.37767	LB		Gan	-4.80156	LB
Ped	3.85716	LB		Gan	-0.368467	LB
Ped	1.30991	LB		Gan	-0.300414	LB
Ped	1.37187	LB		Gan	-4.51202	LB
Ped	0.672711	LB		Gan	1.90507	LB
Ped	1.0383	LB		Gan	0	LB
Ped	0.218878	LB		Gan	3.01472	LB
Ped	1.15154	LB		Gan	1.78343	LB
Ped	9.42548	LB		Gan	-3.30682	LB
Ped	1	LB		Gan	0.630924	LB
Ped	0.395928	LB		Gan	-0.205583	LB
Ped	1	LB		Gan	1.62049	LB
Ped	0.552977	LB		Gan	-8.05161	LB
Ped	4.55718	LB		Gan	0.536326	LB
Ped	14.3745	LB		Gan	2.42668	LB
Ped	0.684132	LB		Gan	0.183804	LB
Ped	0.532263	LB		Gan	-1.476	LB
Ped	186.302	LB		Gan	0	LB
Ped	0.976501	LB		Gan	0.50962	LB
Ped	0.847441	LB		Gan	-0.901442	LB
Ped	0.0658727	LB		Gan	-4.14787	LB
Ped	0.537285	LB		Gan	-3.79346	LB
Ped	2.01938	LB		Gan	-3.62445	LB
Ped	1.4742	LB		Gan	1.61163	LB
Ped	1.73321	LB		Gan	-0.929481	LB
Ped	0.389172	LB		Gan	0.532988	LB
Ped	6.23382	LB		Gan	9.59053	LB
Ped	1.94798	LB		Gan	0.46326	LB
Ped	1.96527	LB		Gan	4.35311	LB
Ped	1	LB		Gan	2.17827	LB
Ped	0.269102	LB		Gan	-2.44462	LB
Ped	2.76203	LB		Gan	1.74551	LB
Ped	0.352581	LB		Gan	-0.887902	LB
Ped	1.20019	LB		Gan	-3.62909	LB
Ped	1	LB		Gan	1.06835	LB
Ped	24.4092	LB		Gan	-5.46989	LB
Ped	1.49871	LB		Gan	-3.18178	LB
Ped	1	LB		Gan	-2.57332	LB
Ped	0.88232	LB		Gan	11.986	LB
Ped	3.43824	LB		Gan	-3.08674	LB
Ped	2.84134	LB		Gan	-0.32388	LB
Ped	6.06636	LB		Gan	0	LB
Ped	1	LB		Gan	-2.19021	LB
Ped	2.63965	LB		Gan	1.33699	LB
Ped	1.6525	LB		Gan	-3.06475	LB
Ped	0.0107058	LB		Gan	-1.55584	LB
Ped	1.09644	LB		Gan	-3.25563	LB
Ped	2.19277	LB		Gan	0.0751526	LB
Ped	0.911493	LB		Gan	2.75183	LB
Ped	0.029393	LB		Gan	-6.3288	LB
Ped	9.96201	LB		Gan	-1.48828	LB
Ped	0.337804	LB		Gan	1.54364	LB
Ped	0.76775	LB		Gan	-5.25635	LB
Ped	0.266687	LB		Gan	0.725445	LB
Ped	0.770545	LB		Gan	-11.9965	LB
Ped	1	LB		Gan	-1.744	LB
Ped	1.27451	LB		Gan	0.478382	LB
Ped	0.411079	LB		Gan	-0.825634	LB
Ped	0.804336	LB		Gan	0.35029	LB
Ped	1	LB		Gan	5.20486	LB
Ped	0.713497	LB		Gan	0	LB
Ped	2.29153	LB		Gan	-7.66484	LB
Ped	29.4572	LB		Gan	-2.38795	LB
Ped	1.83658	LB		Gan	-10.6947	LB
Ped	0.000763598	LB		Gan	0.96106	LB
Ped	0.399056	LB		Gan	-0.472212	LB
Ped	1.07931	LB		Gan	-0.213686	LB
Ped	0.0619725	LB		Gan	0.354689	LB
Ped	0.045167	LB		Gan	1.75864	LB
Ped	36.4381	LB		Gan	3.71838	LB
Ped	2.89759	LB		Gan	0.972698	LB
Ped	0.47642	LB		Gan	-0.665381	LB
Ped	0.671202	LB		Gan	5.50796	LB
Ped	0.927914	LB		Gan	3.06413	LB
Ped	5.00372	LB		Gan	-0.644672	LB
Ped	0.441715	LB		Gan	-1.30602	LB
Ped	9.51448	LB		Gan	1.70271	LB
Ped	1307.2	LB		Gan	-6.08307	LB
Ped	1	LB		Gan	2.92053	LB
Ped	1	LB		Gan	-8.21279	LB
Ped	2.08439	LB		Gan	6.39665	LB
Ped	0.536399	LB		Gan	1.50072	LB
Ped	4.64701	LB		Gan	-1.57541	LB
Ped	1.12234	LB		Gan	-1.20146	LB
Ped	136.818	LB		Gan	2.08225	LB
Ped	0.997849	LB		Gan	-1.15216	LB
Ped	104.36	LB		Gan	0	LB
Ped	2.96969	LB		Gan	4.60943	LB
Ped	0.348567	LB		Gan	1.91032	LB
Ped	0.00798059	LB		Gan	-2.46568	LB
Ped	4.64741	LB		Gan	-0.0176153	LB
Ped	1.9862	LB		Gan	0.0628657	LB
Ped	1	LB		Gan	-2.62686	LB
Ped	0.301657	LB		Gan	7.46159	LB
Ped	0.105206	LB		Gan	-1.73397	LB
Ped	1.1115	LB		Gan	0	LB
Ped	5.02254	LB		Gan	-0.317149	LB
Ped	0.444679	LB		Gan	0	LB
Ped	981.064	LB		Gan	-0.804599	LB
Ped	1.11706	LB		Gan	-2.3388	LB
Ped	74.013	LB		Gan	3.13222	LB
Ped	0.674897	LB		Gan	2.37828	LB
Ped	2.07222	LB		Gan	0.607088	LB
Ped	3.10465	LB		Gan	1.81208	LB
Ped	0.382985	LB		Gan	0.268548	LB
Ped	1	LB		Gan	-3.90157	LB
Ped	0.75657	LB		Gan	-1.09152	LB
Ped	4.2816	LB		Gan	0.272552	LB
Ped	0.121116	LB		Gan	-0.513219	LB
Ped	0.00154661	LB		Gan	-0.64581	LB
Ped	1.27024	LB		Gan	0	LB
Ped	1.20244	LB		Gan	-5.46787	LB
Ped	0.415837	LB		Gan	-4.30658	LB
Ped	767.095	LB		Gan	-0.384096	LB
Ped	0.506653	LB		Gan	0.254253	LB
Ped	0.30317	LB		Gan	-1.12467	LB
Ped	0.123584	LB		Gan	0.611209	LB
Ped	2.82727	LB		Gan	3.19104	LB
Ped	0.121938	LB		Gan	0.7567	LB
Ped	5.43723	LB		Gan	-0.236603	LB
Ped	9.85497	LB		Gan	1.88888	LB
Ped	1.15014	LB		Gan	0.253829	LB
Ped	0.0159028	LB		Gan	3.15863	LB
Ped	1	LB		Gan	0.738898	LB
Ped	0.391025	LB		Gan	3.04738	LB
Ped	0.445648	LB		Gan	-4.68468	LB
Ped	204.564	LB		Gan	0.49734	LB
Ped	1.84571	LB		Gan	2.40282	LB
Ped	1.04205	LB		Gan	0.477057	LB
Ped	28.1719	LB		Gan	1.32348	LB
Ped	0.228541	LB		Gan	-0.684311	LB
Ped	1	LB		Gan	3.37254	LB
Ped	0.824916	LB		Gan	-2.7278	LB
Ped	249.578	LB		Gan	9.34435	LB
Ped	0.0232445	LB		Gan	-0.226708	LB
Ped	0.495555	LB		Gan	5.21968	LB
Ped	0.0431318	LB		Gan	0.43689	LB
Ped	0.000321903	LB		Gan	0.858217	LB
Ped	0.575853	LB		Gan	-0.438738	LB
Ped	2.10528	LB		Gan	0.00406849	LB
Ped	943.527	LB		Gan	10.75	LB
Ped	0.851257	LB		Gan	1.34785	LB
Ped	6.24529	LB		Gan	0.384276	LB
Ped	0.201634	LB		Gan	1.14952	LB
Ped	0.0283947	LB		Gan	10.2718	LB
Ped	0.118122	LB		Gan	-0.487867	LB
Ped	0.158726	LB		Gan	-2.82275	LB
Ped	0.326502	LB		Gan	-2.27196	LB
Ped	0.301151	LB		Gan	1.91367	LB
Ped	0.423876	LB		Gan	-0.378386	LB
Ped	1	LB		Gan	10.2603	LB
Ped	2.64815	LB		Gan	-2.18368	LB
Ped	0.00178801	LB		Gan	-1.99594	LB
Ped	9.49995	LB		Gan	2.07155	LB
Ped	19.0022	LB		Gan	-1.22652	LB
Ped	0.268054	LB		Gan	0.892162	LB
Ped	0.180797	LB		Gan	-0.737207	LB
Ped	0.0180567	LB		Gan	0.536042	LB
Ped	0.0114475	LB		Gan	1.25563	LB
Ped	155.421	LB		Gan	-1.23813	LB
Ped	1.09115	LB		Gan	-1.09936	LB
Ped	0.584897	LB		Gan	0.848289	LB
Ped	1.27725	LB		Gan	0	LB
Ped	1.59238	LB		Gan	0.452471	LB
Ped	0.85696	LB		Gan	8.23862	LB
Ped	65.8924	LB		Gan	7.84811	LB
Ped	0.41367	LB		Gan	0.214935	LB
Ped	0.623818	LB		Gan	-1.17863	LB
Ped	17.3118	LB		Gan	-0.0630608	LB
Ped	1.21658	LB		Gan	0.549158	LB
Ped	0.361233	LB		Gan	0.936818	LB
Ped	0.573123	LB		Gan	5.02566	LB
Ped	0.0625685	LB		Gan	0.701717	LB
Ped	0.51038	LB		Gan	0	LB
Ped	91.4509	LB		Gan	-0.683869	LB
Ped	1.03704	LB		Gan	-1.01523	LB
Ped	1.34048	LB		Gan	-1.39	LB
Ped	0.191577	LB		Gan	-0.68109	LB
Ped	0.00692857	LB		Gan	-0.809725	LB
Ped	1.38556	LB		Gan	-0.157763	LB
Ped	0.660521	LB		Gan	5.58363	LB
Ped	1.61306	LB		Gan	-0.271411	LB
Ped	0.00298886	LB		Gan	3.37729	LB
Ped	0.300003	LB		Gan	5.14355	LB
Ped	0.275614	LB		Gan	-1.31557	LB
Ped	0.195565	LB		Gan	0.265399	LB
Ped	0.00116842	LB		Gan	0	LB
Ped	1	LB		Gan	0.657525	LB
Ped	0.329613	LB		Gan	0	LB
Ped	0.574569	LB		Gan	8.14376	LB
Ped	0.614628	LB		Gan	5.23519	LB
Ped	7.01883	LB		Gan	0.993871	LB
Ped	1.00299	LB		Gan	9.8753	LB
Ped	0.232818	LB		Gan	1.57598	LB
Ped	0.323401	LB		Gan	-4.51494	LB
Ped	0.055414	LB		Gan	-1.9575	LB
Ped	0.201692	LB		Gan	-1.21215	LB
Ped	0.52398	LB		Gan	0.567556	LB
Ped	0.515139	LB		Gan	-0.183869	LB
Ped	1.86571	LB		Gan	-2.07565	LB
Ped	1.55031	LB		Gan	0	LB
Ped	78.1697	LB		Gan	0	LB
Ped	22.1137	LB		Gan	1.21517	LB
Ped	0.0900673	LB		Gan	0	LB
Ped	0.521639	LB		Gan	-2.18565	LB
Ped	0.871849	LB		Gan	-0.931597	LB
Ped	0.256327	LB		Gan	0	LB
Ped	6.26794	LB		Gan	-1.53531	LB
Ped	250.611	LB		Gan	0.891744	LB
Ped	0.666694	LB		Gan	-5.4027	LB
Ped	1.06324	LB		Gan	0.425533	LB
Ped	1.0618	LB		Gan	1.89527	LB
Ped	0.162079	LB		Gan	-2.81399	LB
Ped	0.607006	LB		Gan	1.93701	LB
Ped	0.0389533	LB		Gan	4.83922	LB
Ped	5.91963	LB		Gan	-2.43687	LB
Ped	1	LB		Gan	-5.36079	LB
Ped	0.270015	LB		Gan	-2.6329	LB
Ped	13.1871	LB		Gan	8.2741	LB
Ped	0.00845687	LB		Gan	-2.02765	LB
Ped	1.14167	LB		Gan	-0.587698	LB
Ped	0.00481972	LB		Gan	2.06003	LB
Ped	3.57892	LB		Gan	1.31613	LB
Ped	5.57759	LB		Gan	-0.0499114	LB
Ped	2.10168	LB		Gan	0.0924961	LB
Ped	0.0148378	LB		Gan	3.30289	LB
Ped	7.68313	LB		Gan	2.44737	LB
Ped	3.00827	LB		Gan	3.25009	LB
Ped	0.648862	LB		Gan	1.71587	LB
Ped	1	LB		Gan	0.950268	LB
Ped	21.6544	LB		Gan	0.594827	LB
Ped	0.0623541	LB		Gan	6.14476	LB
Ped	2.53041	LB		Gan	0.837314	LB
Ped	0.000819101	LB		Gan	-1.87252	LB
Ped	3.13767	LB		Gan	-4.11536	LB
Ped	0.595258	LB		Gan	3.44474	LB
Ped	0.67404	LB		Gan	-3.36933	LB
Ped	0.194506	LB		Gan	0.291442	LB
Ped	4.72491	LB		Gan	-12.3084	LB
Ped	0.114716	LB		Gan	3.11725	LB
Ped	2.59403	LB		Gan	-1.93814	LB
Ped	4.64018	LB		Gan	4.22809	LB
Ped	0.327171	LB		Gan	2.25969	LB
Ped	0.00314982	LB		Gan	0.612573	LB
Ped	560.594	LB		Gan	-0.441729	LB
Ped	0.102814	LB		Gan	1.2843	LB
Ped	0.16344	LB		Gan	4.78532	LB
Ped	1	LB		Gan	-0.212671	LB
Ped	1	LB		Gan	4.66938	LB
Ped	1.06719	LB		Gan	-0.173201	LB
Ped	0.522607	LB		Gan	-2.09673	LB
Ped	2.94586	LB		Gan	-1.27442	LB
Ped	3.19353	LB		Gan	3.0062	LB
Ped	1.17425	LB		Gan	-1.17195	LB
Ped	0.402058	LB		Gan	-7.63793	LB
Ped	1	LB		Gan	9.26991	LB
Ped	0.153555	LB		Gan	4.37491	LB
Ped	2.30521	LB		Gan	2.1639	LB
[truncated: 44,531 more rows]

## Sheet: Fig4d
Tissue	Expression category	Relative expression abundance of A	Relative expression abundance of B	Relative expression abundance of C
LB	Balanced	0.325786	0.310596	0.363619
LB	Balanced	0.350323	0.243316	0.406361
LB	Balanced	0.198383	0.302402	0.499215
LB	Balanced	0.334055	0.325312	0.340633
LB	Balanced	0.336685	0.331657	0.331657
LB	Balanced	0.286689	0.296212	0.417099
LB	Balanced	0.552219	0.205383	0.242398
LB	Balanced	0.309999	0.353412	0.336588
LB	Balanced	0.337142	0.409886	0.252972
LB	Balanced	0.327884	0.399163	0.272953
LB	Balanced	0.439848	0.305485	0.254667
LB	Balanced	0.323448	0.323448	0.353104
LB	Balanced	0.327115	0.319433	0.353452
LB	Balanced	0.330233	0.339534	0.330233
LB	Balanced	0.330516	0.338969	0.330516
LB	A suppressed	0.156181	0.557302	0.286518
LB	Balanced	0.296376	0.445205	0.258418
LB	Balanced	0.295738	0.293302	0.41096
LB	Balanced	0.295648	0.224091	0.480262
LB	Balanced	0.339157	0.330421	0.330421
LB	Balanced	0.324186	0.323331	0.352482
LB	C suppressed	0.277377	0.583528	0.139096
LB	Balanced	0.318826	0.354453	0.326721
LB	Balanced	0.326911	0.338005	0.335084
LB	Balanced	0.324006	0.351988	0.324006
LB	Balanced	0.333333	0.333333	0.333333
LB	Balanced	0.333333	0.333333	0.333333
LB	Balanced	0.229358	0.576696	0.193947
LB	A dominant	0.715723	0.175962	0.108315
LB	Balanced	0.378694	0.18392	0.437386
LB	Balanced	0.316514	0.304116	0.37937
LB	Balanced	0.327328	0.347178	0.325495
LB	Balanced	0.326693	0.338378	0.334929
LB	Balanced	0.333333	0.333333	0.333333
LB	Balanced	0.300527	0.303389	0.396084
LB	Balanced	0.336722	0.447048	0.21623
LB	Balanced	0.451866	0.359241	0.188893
LB	Balanced	0.336047	0.331976	0.331976
LB	Balanced	0.331142	0.337716	0.331142
LB	Balanced	0.375255	0.318915	0.30583
LB	Balanced	0.336138	0.343894	0.319968
LB	C suppressed	0.657447	0.179613	0.16294
LB	Balanced	0.283265	0.208254	0.50848
LB	Balanced	0.323784	0.364906	0.31131
LB	A suppressed	0.154887	0.439056	0.406057
LB	Balanced	0.3133	0.373401	0.3133
LB	Balanced	0.333333	0.333333	0.333333
LB	B suppressed	0.347611	0.106191	0.546198
LB	Balanced	0.329041	0.386438	0.28452
LB	Balanced	0.333444	0.364445	0.302111
LB	Balanced	0.301974	0.28381	0.414215
LB	Balanced	0.206005	0.348969	0.445025
LB	A suppressed	0.100447	0.485398	0.414155
LB	Balanced	0.358012	0.320994	0.320994
LB	Balanced	0.329164	0.357232	0.313604
LB	Balanced	0.393202	0.303609	0.303189
LB	C suppressed	0.285338	0.556017	0.158645
LB	Balanced	0.333333	0.333333	0.333333
LB	Balanced	0.318623	0.317773	0.363604
LB	Balanced	0.281903	0.274006	0.444091
LB	Balanced	0.282748	0.453378	0.263874
LB	A dominant	0.670391	0.164805	0.164805
LB	Balanced	0.333333	0.333333	0.333333
LB	Balanced	0.300514	0.409867	0.28962
LB	Balanced	0.328959	0.335337	0.335704
LB	Balanced	0.333333	0.333333	0.333333
LB	Balanced	0.333985	0.331381	0.334634
LB	Balanced	0.348907	0.309668	0.341425
LB	Balanced	0.409999	0.329882	0.260119
LB	Balanced	0.277474	0.356706	0.36582
LB	Balanced	0.223424	0.313125	0.463451
LB	Balanced	0.316612	0.315571	0.367816
LB	Balanced	0.168793	0.198461	0.632746
LB	Balanced	0.348353	0.349094	0.302552
LB	Balanced	0.344443	0.338793	0.316764
LB	Balanced	0.288094	0.288094	0.423812
LB	Balanced	0.263858	0.429929	0.306214
LB	Balanced	0.462174	0.284339	0.253488
LB	Balanced	0.354439	0.32278	0.32278
LB	Balanced	0.341606	0.329197	0.329197
LB	Balanced	0.333333	0.333333	0.333333
LB	Balanced	0.336106	0.331619	0.332275
LB	Balanced	0.490817	0.234808	0.274376
LB	Balanced	0.498118	0.259746	0.242136
LB	Balanced	0.328841	0.377676	0.293483
LB	Balanced	0.286986	0.291984	0.42103
LB	Balanced	0.252473	0.280802	0.466725
LB	Balanced	0.412244	0.288872	0.298884
LB	Balanced	0.213959	0.26459	0.521451
LB	Balanced	0.332263	0.335473	0.332263
LB	Balanced	0.333333	0.333333	0.333333
LB	Balanced	0.306965	0.313595	0.379441
LB	Balanced	0.391443	0.37833	0.230227
LB	Balanced	0.332963	0.334748	0.332289
LB	Balanced	0.395335	0.319903	0.284762
LB	Balanced	0.314235	0.365451	0.320314
LB	Balanced	0.20689	0.396085	0.397025
LB	Balanced	0.333333	0.333333	0.333333
LB	Balanced	0.326595	0.368793	0.304613
LB	Balanced	0.446922	0.313705	0.239374
LB	Balanced	0.354388	0.336586	0.309026
LB	Balanced	0.344269	0.369587	0.286144
LB	Balanced	0.32732	0.347359	0.325321
LB	Balanced	0.333333	0.333333	0.333333
LB	Balanced	0.303865	0.354642	0.341494
LB	Balanced	0.274588	0.273383	0.452029
LB	Balanced	0.330157	0.219867	0.449976
LB	Balanced	0.255241	0.269988	0.474771
LB	Balanced	0.333333	0.333333	0.333333
LB	Balanced	0.370541	0.314729	0.314729
LB	Balanced	0.319458	0.31424	0.366302
LB	B suppressed	0.359634	0.158067	0.482299
LB	Balanced	0.333807	0.327409	0.338784
LB	Balanced	0.433654	0.301934	0.264412
LB	Balanced	0.494252	0.267514	0.238235
LB	Balanced	0.333181	0.333181	0.333638
LB	Balanced	0.278089	0.375756	0.346156
LB	Balanced	0.329977	0.328001	0.342022
LB	Balanced	0.332439	0.332439	0.335121
LB	Balanced	0.339365	0.331282	0.329353
LB	Balanced	0.333333	0.333333	0.333333
LB	Balanced	0.403822	0.301094	0.295084
LB	Balanced	0.36672	0.317396	0.315884
LB	Balanced	0.317175	0.315197	0.367628
LB	Balanced	0.327065	0.297658	0.375277
LB	Balanced	0.336323	0.331455	0.332223
LB	Balanced	0.31248	0.314769	0.372751
LB	Balanced	0.338872	0.343415	0.317713
LB	Balanced	0.333333	0.333333	0.333333
LB	Balanced	0.25375	0.232069	0.514181
LB	Balanced	0.238726	0.339027	0.422246
LB	Balanced	0.375331	0.320933	0.303736
LB	Balanced	0.329942	0.313561	0.356497
LB	Balanced	0.333333	0.333333	0.333333
LB	Balanced	0.326912	0.294803	0.378285
LB	Balanced	0.269589	0.207777	0.522634
LB	Balanced	0.290258	0.488042	0.2217
LB	Balanced	0.324601	0.355628	0.319771
LB	Balanced	0.380421	0.359679	0.2599
LB	Balanced	0.301382	0.273047	0.425571
LB	Balanced	0.350502	0.324749	0.324749
LB	B suppressed	0.289943	0.155035	0.555022
LB	A dominant	0.712373	0.146297	0.141331
LB	Balanced	0.320924	0.320924	0.358151
LB	Balanced	0.371599	0.392474	0.235927
LB	Balanced	0.203706	0.244716	0.551578
LB	Balanced	0.297093	0.419232	0.283676
LB	Balanced	0.314898	0.390787	0.294315
LB	Balanced	0.329555	0.335984	0.334462
LB	Balanced	0.292185	0.311358	0.396456
LB	Balanced	0.286985	0.398555	0.314461
LB	Balanced	0.411194	0.335621	0.253185
LB	Balanced	0.315151	0.267453	0.417396
LB	B dominant	0.0893569	0.858371	0.0522724
LB	Balanced	0.306384	0.385595	0.308021
LB	Balanced	0.333333	0.333333	0.333333
LB	Balanced	0.489469	0.255406	0.255125
LB	Balanced	0.382399	0.358978	0.258623
LB	Balanced	0.333333	0.333333	0.333333
LB	Balanced	0.241536	0.299125	0.459339
LB	Balanced	0.359764	0.468764	0.171472
LB	Balanced	0.333333	0.333333	0.333333
LB	Balanced	0.222297	0.351635	0.426069
LB	Balanced	0.358103	0.386782	0.255115
LB	Balanced	0.312095	0.312095	0.375811
LB	Balanced	0.229692	0.358543	0.411766
LB	Balanced	0.288008	0.383627	0.328365
LB	Balanced	0.218357	0.43898	0.342662
LB	Balanced	0.343507	0.328247	0.328247
LB	Balanced	0.333333	0.333333	0.333333
LB	Balanced	0.241626	0.370872	0.387502
LB	A suppressed	0.131164	0.624823	0.244014
LB	C suppressed	0.289342	0.621484	0.0891742
LB	Balanced	0.40911	0.341082	0.249808
LB	Balanced	0.173715	0.377942	0.448343
LB	Balanced	0.362196	0.316286	0.321518
LB	Balanced	0.319973	0.23972	0.440307
LB	Balanced	0.323768	0.424741	0.251492
LB	Balanced	0.328901	0.290695	0.380404
LB	Balanced	0.333333	0.333333	0.333333
LB	Balanced	0.334889	0.339959	0.325151
LB	Balanced	0.372981	0.303476	0.323542
LB	Balanced	0.355727	0.327437	0.316837
LB	A suppressed	0.149133	0.398829	0.452038
LB	Balanced	0.334816	0.346076	0.319108
LB	Balanced	0.335841	0.330849	0.33331
LB	Balanced	0.411991	0.187106	0.400903
LB	C suppressed	0.200446	0.691231	0.108323
LB	Balanced	0.359917	0.309891	0.330192
LB	Balanced	0.33147	0.39913	0.269401
LB	A suppressed	0.0545738	0.537954	0.407472
LB	Balanced	0.362988	0.325506	0.311506
LB	Balanced	0.368377	0.262337	0.369286
LB	Balanced	0.27197	0.35399	0.374039
LB	Balanced	0.331254	0.341661	0.327085
LB	Balanced	0.333333	0.333333	0.333333
LB	Balanced	0.430211	0.218921	0.350869
LB	Balanced	0.336219	0.33189	0.33189
LB	Balanced	0.255899	0.414545	0.329556
LB	Balanced	0.38434	0.30783	0.30783
LB	Balanced	0.338265	0.336327	0.325407
LB	Balanced	0.318748	0.333802	0.347449
LB	Balanced	0.257879	0.239639	0.502482
LB	Balanced	0.226906	0.542256	0.230838
LB	Balanced	0.333333	0.333333	0.333333
LB	Balanced	0.299253	0.405564	0.295183
LB	Balanced	0.403421	0.312612	0.283966
LB	Balanced	0.292555	0.37516	0.332284
LB	A dominant	0.762005	0.085271	0.152724
LB	A suppressed	0.110447	0.41082	0.478734
LB	Balanced	0.395676	0.35611	0.248214
LB	Balanced	0.554221	0.247924	0.197855
LB	Balanced	0.378762	0.310619	0.310619
LB	B suppressed	0.294453	0.072134	0.633413
LB	Balanced	0.459862	0.255528	0.28461
LB	B dominant	0.0895777	0.831417	0.0790058
LB	Balanced	0.58906	0.198915	0.212024
LB	Balanced	0.323344	0.368494	0.308162
LB	Balanced	0.343768	0.327641	0.328591
LB	Balanced	0.349113	0.296578	0.354309
LB	Balanced	0.301162	0.232915	0.465923
LB	Balanced	0.283931	0.31521	0.400858
LB	Balanced	0.289388	0.313101	0.397512
LB	Balanced	0.348413	0.290913	0.360674
LB	Balanced	0.298115	0.359084	0.342801
LB	Balanced	0.289165	0.22188	0.488955
LB	Balanced	0.470696	0.250613	0.27869
LB	Balanced	0.346859	0.310475	0.342667
LB	Balanced	0.323401	0.255252	0.421347
LB	Balanced	0.326718	0.358182	0.3151
LB	Balanced	0.327848	0.327848	0.344305
LB	Balanced	0.488193	0.306826	0.204981
LB	Balanced	0.434973	0.385582	0.179445
LB	Balanced	0.37235	0.291572	0.336078
LB	Balanced	0.370936	0.310803	0.318261
LB	A suppressed	0.100683	0.578578	0.320739
LB	Balanced	0.32963	0.32963	0.34074
LB	Balanced	0.275637	0.327974	0.396389
LB	Balanced	0.329279	0.335463	0.335257
LB	Balanced	0.32076	0.355721	0.323519
LB	Balanced	0.333333	0.333333	0.333333
LB	Balanced	0.487081	0.291671	0.221248
LB	Balanced	0.374081	0.31779	0.308129
LB	Balanced	0.335409	0.332142	0.332449
LB	Balanced	0.336707	0.3299	0.333393
LB	Balanced	0.391922	0.27435	0.333728
LB	Balanced	0.411305	0.324673	0.264022
LB	Balanced	0.241804	0.412513	0.345683
LB	A suppressed	0.150638	0.293817	0.555545
LB	Balanced	0.315933	0.341786	0.342281
LB	Balanced	0.302939	0.39737	0.299691
LB	Balanced	0.333333	0.333333	0.333333
LB	Balanced	0.280202	0.275403	0.444396
LB	Balanced	0.285667	0.390994	0.323339
LB	Balanced	0.283183	0.362275	0.354542
LB	Balanced	0.25856	0.301957	0.439483
LB	Balanced	0.344219	0.216629	0.439151
LB	Balanced	0.187085	0.547693	0.265222
LB	Balanced	0.345996	0.32996	0.324044
LB	Balanced	0.379461	0.366832	0.253707
LB	Balanced	0.46282	0.241348	0.295832
LB	Balanced	0.457443	0.358112	0.184445
LB	Balanced	0.332365	0.332365	0.33527
LB	Balanced	0.306439	0.341467	0.352094
LB	Balanced	0.292817	0.300623	0.40656
LB	A dominant	0.708067	0.130984	0.160949
LB	Balanced	0.360148	0.361901	0.277951
LB	Balanced	0.333333	0.333333	0.333333
LB	Balanced	0.326369	0.37357	0.300061
LB	Balanced	0.333333	0.333333	0.333333
LB	Balanced	0.354412	0.380045	0.265543
LB	Balanced	0.230198	0.436117	0.333685
LB	Balanced	0.325798	0.309842	0.36436
LB	Balanced	0.276933	0.308437	0.41463
LB	Balanced	0.299666	0.414446	0.285888
LB	Balanced	0.340011	0.375284	0.284704
LB	Balanced	0.399586	0.252252	0.348162
LB	Balanced	0.386773	0.306614	0.306614
LB	Balanced	0.485846	0.292865	0.221289
LB	Balanced	0.300508	0.289015	0.410477
LB	Balanced	0.424869	0.297598	0.277533
LB	Balanced	0.410589	0.173198	0.416213
LB	Balanced	0.209048	0.324688	0.466264
LB	B suppressed	0.648722	0.161502	0.189776
LB	Balanced	0.361492	0.355126	0.283381
LB	Balanced	0.377864	0.323782	0.298354
LB	Balanced	0.225704	0.512501	0.261795
LB	A dominant	0.740591	0.103069	0.156339
LB	Balanced	0.28308	0.540021	0.176899
LB	Balanced	0.329594	0.329594	0.340813
LB	Balanced	0.321575	0.473676	0.204749
LB	Balanced	0.358936	0.268125	0.372939
LB	Balanced	0.330723	0.330723	0.338554
LB	Balanced	0.24096	0.180662	0.578378
LB	Balanced	0.394971	0.271458	0.333571
LB	Balanced	0.298701	0.348769	0.35253
LB	Balanced	0.293753	0.356267	0.34998
LB	Balanced	0.349865	0.325003	0.325131
LB	Balanced	0.301605	0.289366	0.40903
LB	Balanced	0.322362	0.327661	0.349977
LB	Balanced	0.324261	0.398006	0.277733
LB	Balanced	0.352102	0.36257	0.285328
LB	A suppressed	0.138474	0.398282	0.463244
LB	Balanced	0.288241	0.329523	0.382236
LB	Balanced	0.348845	0.351734	0.299421
LB	Balanced	0.210479	0.317313	0.472208
LB	Balanced	0.319917	0.336374	0.343708
LB	Balanced	0.331845	0.335822	0.332333
LB	Balanced	0.492963	0.258271	0.248766
LB	Balanced	0.219024	0.381091	0.399886
LB	Balanced	0.332	0.336527	0.331474
LB	Balanced	0.318784	0.389818	0.291398
LB	Balanced	0.332752	0.332752	0.334496
LB	Balanced	0.266964	0.393038	0.339998
LB	Balanced	0.332691	0.334617	0.332691
LB	Balanced	0.356897	0.32461	0.318493
LB	Balanced	0.332302	0.335397	0.332302
LB	Balanced	0.405929	0.297036	0.297036
LB	Balanced	0.25688	0.254783	0.488337
LB	Balanced	0.333333	0.333333	0.333333
LB	Balanced	0.481033	0.195655	0.323312
LB	A dominant	0.982181	0.00881644	0.00900255
LB	Balanced	0.17429	0.23998	0.58573
LB	A suppressed	0.0686119	0.695143	0.236245
LB	Balanced	0.30891	0.303203	0.387887
LB	Balanced	0.33899	0.32928	0.33173
LB	Balanced	0.337407	0.331296	0.331296
LB	Balanced	0.319469	0.34349	0.337041
LB	Balanced	0.435528	0.347631	0.216841
LB	Balanced	0.333126	0.306362	0.360512
LB	Balanced	0.266476	0.374317	0.359207
LB	B dominant	0.0526417	0.731301	0.216057
LB	Balanced	0.333333	0.333333	0.333333
LB	Balanced	0.291096	0.291096	0.417807
LB	Balanced	0.216449	0.238237	0.545313
LB	Balanced	0.325445	0.349071	0.325484
LB	Balanced	0.333333	0.333333	0.333333
LB	C dominant	0.120413	0.0997343	0.779853
LB	Balanced	0.333579	0.338197	0.328224
LB	Balanced	0.297131	0.404176	0.298693
LB	Balanced	0.200704	0.247317	0.55198
LB	A dominant	0.754546	0.106534	0.13892
LB	Balanced	0.421462	0.333689	0.244849
LB	Balanced	0.328342	0.348803	0.322855
LB	Balanced	0.333333	0.333333	0.333333
LB	Balanced	0.323686	0.359176	0.317138
LB	Balanced	0.238555	0.421421	0.340023
LB	Balanced	0.247214	0.368323	0.384464
LB	Balanced	0.325163	0.302834	0.372003
LB	Balanced	0.272469	0.361327	0.366204
LB	Balanced	0.399013	0.287274	0.313713
LB	Balanced	0.341063	0.291669	0.367268
LB	Balanced	0.333333	0.333333	0.333333
LB	Balanced	0.337141	0.33143	0.33143
LB	Balanced	0.342329	0.328836	0.328836
LB	Balanced	0.354746	0.322627	0.322627
LB	Balanced	0.447431	0.25385	0.298719
LB	C suppressed	0.672146	0.228654	0.0991997
LB	Balanced	0.312795	0.316876	0.370329
LB	Balanced	0.378633	0.41814	0.203226
LB	Balanced	0.328473	0.227418	0.444108
LB	Balanced	0.356768	0.353775	0.289456
LB	A suppressed	0.0541302	0.711181	0.234689
LB	Balanced	0.282601	0.469599	0.247799
LB	Balanced	0.320357	0.323942	0.355701
LB	C suppressed	0.557717	0.296045	0.146238
LB	Balanced	0.403529	0.356256	0.240215
LB	Balanced	0.264391	0.485504	0.250105
LB	Balanced	0.417257	0.299425	0.283317
LB	Balanced	0.28944	0.441264	0.269296
LB	Balanced	0.284131	0.321792	0.394077
LB	Balanced	0.336958	0.323789	0.339253
LB	Balanced	0.312514	0.359659	0.327826
LB	Balanced	0.210783	0.380754	0.408463
LB	B suppressed	0.507402	0.122827	0.369771
LB	Balanced	0.333333	0.333333	0.333333
LB	Balanced	0.321606	0.318391	0.360004
LB	Balanced	0.330487	0.339026	0.330487
LB	Balanced	0.195988	0.31144	0.492572
LB	Balanced	0.417168	0.22436	0.358472
LB	Balanced	0.42742	0.280547	0.292033
LB	Balanced	0.385335	0.310452	0.304212
LB	Balanced	0.333333	0.333333	0.333333
LB	Balanced	0.333333	0.333333	0.333333
LB	Balanced	0.321504	0.321504	0.356992
LB	Balanced	0.27159	0.511098	0.217312
LB	Balanced	0.427393	0.285309	0.287298
LB	Balanced	0.336549	0.210607	0.452844
LB	Balanced	0.328713	0.347865	0.323422
LB	Balanced	0.306242	0.348633	0.345125
LB	Balanced	0.410917	0.399559	0.189524
LB	Balanced	0.416068	0.291966	0.291966
LB	Balanced	0.27616	0.303447	0.420393
LB	Balanced	0.368804	0.316246	0.31495
LB	A suppressed	0.166489	0.366129	0.467382
LB	Balanced	0.36156	0.372392	0.266048
LB	Balanced	0.333333	0.333333	0.333333
LB	Balanced	0.265674	0.466989	0.267337
LB	Balanced	0.258707	0.430444	0.310849
LB	Balanced	0.333333	0.333333	0.333333
LB	Balanced	0.334552	0.332724	0.332724
LB	Balanced	0.312209	0.396116	0.291675
LB	C suppressed	0.299985	0.533904	0.166111
LB	Balanced	0.331279	0.331279	0.337441
LB	Balanced	0.398261	0.30087	0.30087
LB	Balanced	0.363913	0.341182	0.294905
LB	Balanced	0.310188	0.307137	0.382675
LB	Balanced	0.329992	0.324791	0.345217
LB	Balanced	0.333333	0.333333	0.333333
LB	Balanced	0.210052	0.542834	0.247114
LB	Balanced	0.411867	0.311346	0.276787
LB	Balanced	0.305504	0.394735	0.299761
LB	Balanced	0.315123	0.45142	0.233457
LB	Balanced	0.333333	0.333333	0.333333
LB	Balanced	0.193212	0.570515	0.236273
LB	Balanced	0.436596	0.310751	0.252653
LB	Balanced	0.385468	0.307266	0.307266
LB	Balanced	0.329063	0.279213	0.391724
LB	Balanced	0.584367	0.170405	0.245229
LB	Balanced	0.272766	0.353425	0.373809
LB	Balanced	0.333333	0.333333	0.333333
LB	Balanced	0.256864	0.341002	0.402134
LB	Balanced	0.2583	0.257844	0.483856
LB	Balanced	0.20154	0.56439	0.234071
LB	Balanced	0.333333	0.333333	0.333333
LB	Balanced	0.327422	0.327422	0.345155
LB	Balanced	0.325526	0.348947	0.325526
LB	Balanced	0.390838	0.314452	0.29471
LB	Balanced	0.464099	0.327176	0.208725
LB	Balanced	0.397934	0.198191	0.403876
LB	Balanced	0.321401	0.319283	0.359316
LB	Balanced	0.398411	0.256503	0.345086
LB	Balanced	0.36208	0.451066	0.186854
LB	Balanced	0.230326	0.30069	0.468984
LB	Balanced	0.336691	0.344695	0.318614
LB	Balanced	0.354853	0.323472	0.321675
LB	Balanced	0.229189	0.251093	0.519718
LB	Balanced	0.292159	0.415996	0.291845
LB	Balanced	0.333333	0.333333	0.333333
LB	Balanced	0.249428	0.172423	0.578148
LB	Balanced	0.332287	0.335426	0.332287
LB	Balanced	0.297473	0.362174	0.340353
LB	A suppressed	0.151394	0.211223	0.637383
LB	Balanced	0.239934	0.446262	0.313804
LB	Balanced	0.321791	0.330228	0.347981
LB	Balanced	0.364447	0.286738	0.348816
LB	Balanced	0.318946	0.362107	0.318946
LB	B suppressed	0.313337	0.121683	0.564981
LB	Balanced	0.274762	0.315397	0.409841
LB	Balanced	0.252194	0.501909	0.245897
LB	Balanced	0.410644	0.294678	0.294678
LB	Balanced	0.333333	0.333333	0.333333
LB	Balanced	0.298178	0.199629	0.502192
LB	Balanced	0.32551	0.329754	0.344736
LB	Balanced	0.333333	0.333333	0.333333
LB	Balanced	0.256595	0.44131	0.302095
LB	C suppressed	0.169571	0.668075	0.162354
LB	C suppressed	0.499779	0.348049	0.152172
LB	Balanced	0.286273	0.478136	0.235591
LB	B suppressed	0.501509	0.120171	0.37832
LB	Balanced	0.257736	0.506103	0.236162
LB	Balanced	0.349817	0.4334	0.216783
LB	Balanced	0.274825	0.502277	0.222898
LB	Balanced	0.323908	0.304764	0.371328
LB	Balanced	0.23248	0.534377	0.233143
LB	Balanced	0.229359	0.467666	0.302976
LB	Balanced	0.256927	0.476473	0.2666
LB	Balanced	0.333096	0.391903	0.275001
LB	Balanced	0.329628	0.420182	0.25019
LB	Balanced	0.332798	0.334403	0.332798
LB	Balanced	0.281986	0.452866	0.265149
LB	Balanced	0.341114	0.296067	0.36282
LB	Balanced	0.317392	0.365216	0.317392
LB	C suppressed	0.485315	0.42094	0.093745
LB	Balanced	0.277922	0.327016	0.395062
LB	Balanced	0.333333	0.333333	0.333333
LB	Balanced	0.29932	0.29932	0.401361
LB	C suppressed	0.419144	0.483799	0.0970575
LB	Balanced	0.320937	0.421905	0.257157
LB	Balanced	0.29117	0.308715	0.400115
LB	Balanced	0.370618	0.21004	0.419342
LB	Balanced	0.329545	0.254825	0.41563
LB	Balanced	0.338776	0.330612	0.330612
LB	Balanced	0.484124	0.202642	0.313234
LB	C suppressed	0.685556	0.200415	0.114029
LB	Balanced	0.332417	0.335166	0.332417
LB	Balanced	0.333333	0.333333	0.333333
LB	B suppressed	0.359764	0.147135	0.493102
LB	Balanced	0.241922	0.275431	0.482646
LB	Balanced	0.338062	0.330969	0.330969
LB	Balanced	0.270958	0.305269	0.423773
LB	Balanced	0.243075	0.243468	0.513457
LB	Balanced	0.446615	0.185303	0.368082
LB	Balanced	0.333333	0.333333	0.333333
LB	Balanced	0.293159	0.417948	0.288893
LB	Balanced	0.333333	0.333333	0.333333
LB	Balanced	0.232009	0.571129	0.196863
LB	Balanced	0.285333	0.430948	0.283719
LB	Balanced	0.274226	0.304172	0.421602
LB	Balanced	0.298036	0.273543	0.42842
LB	Balanced	0.258632	0.434158	0.307209
LB	Balanced	0.356219	0.339339	0.304442
LB	Balanced	0.235925	0.552943	0.211132
LB	Balanced	0.308446	0.327754	0.363801
LB	Balanced	0.322725	0.426604	0.25067
LB	Balanced	0.326158	0.323986	0.349856
LB	Balanced	0.330316	0.180721	0.488963
LB	Balanced	0.253138	0.344103	0.402759
LB	Balanced	0.23722	0.301792	0.460988
LB	Balanced	0.333333	0.333333	0.333333
LB	Balanced	0.346255	0.33701	0.316735
LB	Balanced	0.315361	0.375307	0.309331
LB	Balanced	0.279467	0.296619	0.423914
LB	Balanced	0.524053	0.198245	0.277702
LB	Balanced	0.333333	0.333333	0.333333
LB	B suppressed	0.23604	0.115944	0.648016
LB	Balanced	0.353521	0.389679	0.2568
LB	A suppressed	0.153877	0.192435	0.653687
LB	Balanced	0.325158	0.393181	0.281661
LB	Balanced	0.320815	0.330931	0.348254
LB	Balanced	0.573839	0.246153	0.180009
LB	Balanced	0.358082	0.317959	0.323958
LB	Balanced	0.343103	0.437959	0.218938
LB	Balanced	0.547489	0.226545	0.225966
LB	Balanced	0.339508	0.330246	0.330246
LB	Balanced	0.303351	0.336244	0.360405
LB	C suppressed	0.187412	0.668556	0.144032
LB	Balanced	0.333727	0.333137	0.333137
LB	Balanced	0.333333	0.333333	0.333333
LB	Balanced	0.406221	0.28874	0.305039
LB	Balanced	0.176632	0.268633	0.554735
LB	Balanced	0.329995	0.286204	0.383802
LB	Balanced	0.310613	0.175972	0.513415
LB	Balanced	0.336608	0.331492	0.3319
LB	Balanced	0.188261	0.616168	0.195571
LB	Balanced	0.537438	0.220922	0.24164
LB	Balanced	0.328546	0.346116	0.325338
LB	Balanced	0.276933	0.301019	0.422048
LB	Balanced	0.276539	0.323578	0.399883
LB	Balanced	0.333989	0.338	0.328011
LB	Balanced	0.333333	0.333333	0.333333
LB	Balanced	0.333333	0.333333	0.333333
LB	C suppressed	0.664285	0.176792	0.158923
LB	Balanced	0.354659	0.300999	0.344342
LB	Balanced	0.264533	0.404132	0.331335
LB	Balanced	0.395446	0.309331	0.295223
LB	C dominant	0.141716	0.15804	0.700244
LB	A suppressed	0.15699	0.533153	0.309856
LB	Balanced	0.431521	0.254435	0.314044
LB	Balanced	0.380261	0.290433	0.329306
LB	Balanced	0.334758	0.333327	0.331915
LB	Balanced	0.29251	0.277315	0.430175
LB	Balanced	0.328512	0.342976	0.328512
LB	Balanced	0.473733	0.199791	0.326475
LB	Balanced	0.283713	0.432574	0.283713
LB	Balanced	0.358847	0.328129	0.313024
LB	Balanced	0.333333	0.333333	0.333333
LB	B dominant	0.130829	0.716395	0.152776
LB	Balanced	0.333333	0.333333	0.333333
LB	Balanced	0.284637	0.307547	0.407816
LB	Balanced	0.333333	0.333333	0.333333
LB	Balanced	0.419759	0.290252	0.289989
LB	C dominant	0.153805	0.147128	0.699067
LB	Balanced	0.296206	0.290686	0.413108
LB	Balanced	0.276697	0.349843	0.373461
LB	Balanced	0.289966	0.313318	0.396716
LB	Balanced	0.44881	0.303401	0.247788
LB	Balanced	0.29893	0.29893	0.40214
LB	Balanced	0.333333	0.333333	0.333333
LB	Balanced	0.274082	0.279822	0.446097
LB	Balanced	0.333333	0.333333	0.333333
LB	Balanced	0.38156	0.311867	0.306573
LB	Balanced	0.333998	0.235362	0.43064
LB	Balanced	0.370255	0.289734	0.340011
LB	Balanced	0.333333	0.333333	0.333333
LB	A suppressed	0.0643107	0.501256	0.434434
LB	Balanced	0.326324	0.342153	0.331523
LB	Balanced	0.216569	0.404582	0.378849
LB	Balanced	0.382784	0.388809	0.228407
LB	Balanced	0.317227	0.305574	0.377199
LB	Balanced	0.373753	0.26165	0.364598
LB	Balanced	0.333333	0.333333	0.333333
LB	Balanced	0.446724	0.289031	0.264245
LB	Balanced	0.36717	0.443667	0.189163
LB	Balanced	0.281028	0.318869	0.400103
LB	Balanced	0.333333	0.333333	0.333333
LB	Balanced	0.281329	0.331493	0.387178
LB	Balanced	0.333333	0.333333	0.333333
LB	Balanced	0.333333	0.333333	0.333333
LB	Balanced	0.512494	0.245414	0.242092
LB	Balanced	0.333333	0.333333	0.333333
LB	Balanced	0.306603	0.385056	0.308341
LB	Balanced	0.313905	0.396458	0.289637
LB	Balanced	0.311542	0.307335	0.381122
LB	Balanced	0.248427	0.371935	0.379638
LB	Balanced	0.347628	0.371971	0.280401
LB	Balanced	0.333333	0.333333	0.333333
LB	Balanced	0.410453	0.302078	0.287469
LB	Balanced	0.333333	0.333333	0.333333
LB	Balanced	0.220405	0.55919	0.220405
LB	Balanced	0.303066	0.393868	0.303066
LB	Balanced	0.335354	0.332323	0.332323
LB	Balanced	0.267679	0.351758	0.380563
LB	Balanced	0.349447	0.297078	0.353475
LB	C dominant	0.0961024	0.0390945	0.864803
LB	Balanced	0.32083	0.298988	0.380182
LB	Balanced	0.278083	0.318931	0.402986
LB	Balanced	0.358518	0.323057	0.318425
LB	Balanced	0.379147	0.332515	0.288338
LB	Balanced	0.362534	0.332656	0.30481
LB	Balanced	0.294385	0.290111	0.415504
LB	Balanced	0.301281	0.442617	0.256102
LB	Balanced	0.400112	0.326959	0.272929
LB	A suppressed	0.119472	0.464219	0.416309
LB	Balanced	0.407385	0.268217	0.324399
LB	Balanced	0.361997	0.296562	0.341441
LB	Balanced	0.253255	0.496962	0.249783
LB	Balanced	0.244095	0.362593	0.393312
LB	B suppressed	0.222307	0.108403	0.66929
LB	Balanced	0.331788	0.331875	0.336337
LB	Balanced	0.339154	0.326715	0.334132
LB	Balanced	0.291293	0.312026	0.396681
LB	Balanced	0.332629	0.334742	0.332629
LB	Balanced	0.314926	0.214676	0.470398
LB	Balanced	0.324099	0.357832	0.318069
LB	Balanced	0.372145	0.268826	0.359029
LB	Balanced	0.439561	0.322124	0.238315
LB	Balanced	0.357923	0.317862	0.324214
LB	Balanced	0.345724	0.339603	0.314673
LB	A suppressed	0.105996	0.250216	0.643788
LB	Balanced	0.333333	0.333333	0.333333
LB	Balanced	0.425679	0.216624	0.357697
LB	Balanced	0.339147	0.35022	0.310633
LB	Balanced	0.30384	0.354342	0.341817
LB	Balanced	0.252239	0.365131	0.38263
LB	Balanced	0.340668	0.25304	0.406292
LB	Balanced	0.342736	0.329018	0.328246
LB	Balanced	0.381894	0.262535	0.355571
LB	Balanced	0.394955	0.319094	0.285951
LB	Balanced	0.384057	0.333102	0.282841
LB	Balanced	0.460338	0.211332	0.32833
LB	Balanced	0.416675	0.291936	0.291388
LB	Balanced	0.339201	0.3304	0.3304
LB	Balanced	0.356128	0.317683	0.326189
LB	Balanced	0.338532	0.331227	0.330241
LB	Balanced	0.325031	0.349147	0.325822
LB	Balanced	0.359606	0.312713	0.327681
LB	Balanced	0.270077	0.22587	0.504054
LB	Balanced	0.333614	0.333193	0.333193
LB	Balanced	0.333333	0.333333	0.333333
LB	Balanced	0.333333	0.333333	0.333333
LB	Balanced	0.3197	0.300583	0.379717
LB	Balanced	0.294903	0.217679	0.487418
LB	Balanced	0.333333	0.333333	0.333333
LB	C suppressed	0.594029	0.361165	0.0448063
LB	Balanced	0.324573	0.330537	0.344889
LB	Balanced	0.349192	0.329696	0.321112
LB	Balanced	0.23154	0.287434	0.481026
LB	Balanced	0.318172	0.413858	0.26797
LB	Balanced	0.352162	0.303434	0.344404
LB	Balanced	0.359192	0.305696	0.335112
LB	Balanced	0.547429	0.285287	0.167284
LB	Balanced	0.324769	0.373626	0.301604
LB	Balanced	0.336042	0.331979	0.331979
LB	Balanced	0.263598	0.387471	0.348931
LB	Balanced	0.390213	0.283748	0.326039
LB	Balanced	0.371038	0.303488	0.325474
LB	Balanced	0.177723	0.194513	0.627764
LB	C suppressed	0.565382	0.331594	0.103024
LB	B suppressed	0.362737	0.10726	0.530003
LB	Balanced	0.301727	0.311714	0.386559
LB	Balanced	0.291214	0.291196	0.417591
LB	Balanced	0.2807	0.30162	0.417679
LB	Balanced	0.356421	0.296712	0.346867
LB	Balanced	0.221567	0.472044	0.306388
LB	Balanced	0.332573	0.386762	0.280666
LB	A suppressed	0.163802	0.505185	0.331014
LB	Balanced	0.189434	0.276584	0.533982
LB	Balanced	0.276159	0.357813	0.366028
LB	A suppressed	0.1601	0.329389	0.510511
LB	Balanced	0.352442	0.279572	0.367986
LB	A dominant	0.821869	0.0959544	0.0821762
LB	Balanced	0.333333	0.333333	0.333333
LB	Balanced	0.206149	0.590449	0.203403
LB	C dominant	0.0909111	0.125443	0.783646
LB	Balanced	0.431957	0.337329	0.230714
LB	Balanced	0.306035	0.317526	0.37644
LB	Balanced	0.273877	0.36296	0.363163
LB	Balanced	0.339656	0.305586	0.354757
LB	Balanced	0.368106	0.324202	0.307692
LB	Balanced	0.400753	0.310682	0.288565
LB	A dominant	0.730935	0.110637	0.158427
LB	Balanced	0.254954	0.253583	0.491462
LB	Balanced	0.389382	0.314485	0.296132
LB	Balanced	0.31583	0.368339	0.31583
LB	Balanced	0.225833	0.325491	0.448676
LB	Balanced	0.351044	0.298713	0.350243
LB	Balanced	0.333333	0.333333	0.333333
LB	Balanced	0.292108	0.300402	0.40749
LB	A suppressed	0.128771	0.355644	0.515585
LB	Balanced	0.206627	0.33704	0.456333
LB	Balanced	0.340758	0.307009	0.352233
LB	Balanced	0.311947	0.493292	0.194761
LB	Balanced	0.333304	0.333304	0.333392
LB	Balanced	0.471456	0.227059	0.301485
LB	C suppressed	0.581232	0.282181	0.136587
LB	Balanced	0.22905	0.326159	0.444792
LB	Balanced	0.192322	0.261587	0.546091
LB	Balanced	0.520402	0.192607	0.286992
LB	Balanced	0.330176	0.385366	0.284457
LB	Balanced	0.179011	0.462119	0.358871
LB	C suppressed	0.336761	0.521693	0.141546
LB	Balanced	0.230204	0.46132	0.308475
LB	Balanced	0.420244	0.312401	0.267355
LB	Balanced	0.20744	0.441118	0.351442
LB	Balanced	0.272383	0.448171	0.279445
LB	Balanced	0.360371	0.319815	0.319815
LB	Balanced	0.314344	0.369878	0.315778
LB	Balanced	0.378151	0.312564	0.309285
LB	Balanced	0.385349	0.303377	0.311274
LB	Balanced	0.378514	0.358419	0.263067
LB	Balanced	0.26456	0.506613	0.228827
LB	Balanced	0.625376	0.178108	0.196516
LB	Balanced	0.393917	0.36291	0.243174
LB	Balanced	0.325433	0.30242	0.372147
LB	Balanced	0.333333	0.333333	0.333333
LB	Balanced	0.369201	0.332228	0.298572
LB	Balanced	0.303822	0.225548	0.47063
LB	Balanced	0.226562	0.552183	0.221254
LB	Balanced	0.3246	0.373219	0.302181
LB	Balanced	0.242965	0.45006	0.306975
LB	Balanced	0.237645	0.20918	0.553175
LB	Balanced	0.336106	0.355246	0.308648
LB	Balanced	0.296091	0.266167	0.437742
LB	Balanced	0.33239	0.335221	0.33239
LB	Balanced	0.276829	0.278844	0.444327
LB	B suppressed	0.337755	0.146058	0.516186
LB	Balanced	0.318663	0.189892	0.491446
LB	Balanced	0.287445	0.400599	0.311955
LB	A suppressed	0.11386	0.525931	0.360209
LB	Balanced	0.430363	0.22378	0.345857
LB	Balanced	0.333333	0.333333	0.333333
LB	Balanced	0.333333	0.333333	0.333333
LB	Balanced	0.272223	0.361411	0.366366
LB	Balanced	0.381369	0.198731	0.4199
LB	Balanced	0.543973	0.25102	0.205007
LB	Balanced	0.286553	0.457302	0.256145
LB	Balanced	0.403471	0.300028	0.296501
LB	Balanced	0.313993	0.312753	0.373254
LB	Balanced	0.278909	0.442122	0.278969
LB	Balanced	0.344151	0.327924	0.327924
LB	Balanced	0.382792	0.309764	0.307444
LB	Balanced	0.275442	0.319478	0.405079
LB	Balanced	0.333333	0.333333	0.333333
LB	Balanced	0.318423	0.310387	0.371189
LB	Balanced	0.267096	0.455589	0.277315
LB	Balanced	0.434019	0.282505	0.283476
LB	Balanced	0.20406	0.443664	0.352276
LB	Balanced	0.436155	0.338481	0.225364
LB	Balanced	0.328598	0.334198	0.337204
LB	Balanced	0.343798	0.362481	0.293721
LB	Balanced	0.358619	0.43114	0.210241
LB	Balanced	0.229658	0.228763	0.541579
LB	Balanced	0.217145	0.299648	0.483208
LB	Balanced	0.35121	0.418925	0.229865
LB	Balanced	0.473547	0.334537	0.191916
LB	A dominant	0.816885	0.0805901	0.102525
LB	Balanced	0.333333	0.333333	0.333333
LB	Balanced	0.330807	0.238093	0.4311
LB	Balanced	0.349879	0.185847	0.464274
LB	Balanced	0.335308	0.316034	0.348658
LB	Balanced	0.227509	0.30486	0.467631
LB	Balanced	0.309361	0.315452	0.375186
LB	Balanced	0.333333	0.333333	0.333333
LB	Balanced	0.348735	0.188287	0.462979
LB	Balanced	0.406087	0.319548	0.274365
LB	Balanced	0.333333	0.333333	0.333333
LB	Balanced	0.437251	0.299151	0.263598
LB	Balanced	0.290861	0.300201	0.408938
LB	Balanced	0.33163	0.33163	0.336741
LB	Balanced	0.372018	0.314574	0.313408
LB	Balanced	0.38049	0.325553	0.293957
LB	Balanced	0.333333	0.333333	0.333333
LB	Balanced	0.328309	0.343382	0.328309
LB	Balanced	0.285143	0.429714	0.285143
LB	Balanced	0.333378	0.326956	0.339665
LB	Balanced	0.185716	0.256544	0.55774
LB	Balanced	0.344949	0.365331	0.28972
LB	Balanced	0.419085	0.368957	0.211957
LB	Balanced	0.325917	0.433215	0.240869
LB	Balanced	0.579291	0.203246	0.217463
LB	B suppressed	0.557326	0.158658	0.284016
LB	Balanced	0.358117	0.39752	0.244364
LB	Balanced	0.226184	0.396097	0.377718
LB	Balanced	0.336405	0.323429	0.340166
LB	Balanced	0.371087	0.324229	0.304683
LB	Balanced	0.333333	0.333333	0.333333
LB	B suppressed	0.624387	0.159016	0.216597
LB	Balanced	0.268934	0.466992	0.264074
LB	Balanced	0.317743	0.26723	0.415028
LB	Balanced	0.238323	0.336075	0.425602
LB	Balanced	0.259631	0.467748	0.272622
LB	Balanced	0.366417	0.336051	0.297532
LB	Balanced	0.333333	0.333333	0.333333
LB	Balanced	0.331924	0.314935	0.353141
LB	Balanced	0.313848	0.37378	0.312372
LB	Balanced	0.317165	0.320199	0.362636
LB	Balanced	0.3221	0.355801	0.3221
LB	Balanced	0.314787	0.353879	0.331334
LB	A suppressed	0.163342	0.602167	0.234491
LB	Balanced	0.382814	0.312392	0.304794
LB	Balanced	0.544594	0.233204	0.222202
LB	Balanced	0.354029	0.27929	0.366681
LB	C suppressed	0.344524	0.489893	0.165583
LB	Balanced	0.289102	0.337683	0.373215
LB	Balanced	0.333333	0.333333	0.333333
LB	Balanced	0.547571	0.237375	0.215054
LB	Balanced	0.37881	0.28026	0.34093
LB	Balanced	0.272893	0.260212	0.466895
LB	Balanced	0.367712	0.354636	0.277652
LB	Balanced	0.266064	0.237085	0.496851
LB	Balanced	0.243383	0.410851	0.345765
LB	Balanced	0.248836	0.297261	0.453903
LB	Balanced	0.2976	0.29504	0.407359
LB	Balanced	0.335047	0.332476	0.332476
LB	Balanced	0.282713	0.267095	0.450191
LB	Balanced	0.332362	0.335277	0.332362
LB	Balanced	0.212384	0.338815	0.448801
LB	Balanced	0.333333	0.333333	0.333333
LB	Balanced	0.361508	0.256755	0.381737
LB	Balanced	0.270304	0.459393	0.270304
LB	Balanced	0.505569	0.253985	0.240446
LB	Balanced	0.326976	0.216125	0.456899
LB	C suppressed	0.525645	0.391123	0.0832326
LB	Balanced	0.311099	0.310938	0.377963
LB	Balanced	0.324345	0.234324	0.441331
LB	Balanced	0.341813	0.329094	0.329094
LB	Balanced	0.293234	0.376742	0.330024
LB	Balanced	0.381548	0.229894	0.388558
LB	Balanced	0.338031	0.330984	0.330984
LB	Balanced	0.359306	0.317536	0.323158
LB	Balanced	0.333333	0.333333	0.333333
LB	A suppressed	0.159671	0.407335	0.432994
LB	Balanced	0.367837	0.337776	0.294387
LB	Balanced	0.323111	0.335192	0.341697
LB	Balanced	0.333333	0.333333	0.333333
LB	Balanced	0.332793	0.339998	0.327209
LB	Balanced	0.278833	0.47279	0.248377
LB	C suppressed	0.557304	0.372286	0.0704099
LB	Balanced	0.321602	0.321602	0.356796
LB	Balanced	0.316483	0.37702	0.306498
LB	Balanced	0.265966	0.331842	0.402192
LB	Balanced	0.318039	0.393746	0.288215
LB	Balanced	0.28171	0.29523	0.42306
LB	Balanced	0.32851	0.327832	0.343658
LB	Balanced	0.402194	0.300152	0.297654
LB	Balanced	0.458977	0.29388	0.247143
LB	Balanced	0.380649	0.320286	0.299065
LB	Balanced	0.324148	0.489195	0.186658
LB	B suppressed	0.647684	0.0726025	0.279714
LB	C suppressed	0.532464	0.309712	0.157824
LB	Balanced	0.299096	0.39498	0.305924
LB	C suppressed	0.291965	0.549102	0.158933
LB	B suppressed	0.66084	0.0928022	0.246358
LB	Balanced	0.333333	0.333333	0.333333
LB	Balanced	0.312808	0.327685	0.359507
LB	Balanced	0.368475	0.324601	0.306924
LB	Balanced	0.33326	0.354431	0.312308
LB	Balanced	0.386564	0.354499	0.258937
LB	Balanced	0.395978	0.248492	0.355529
LB	B suppressed	0.450615	0.164305	0.38508
LB	Balanced	0.36278	0.2855	0.351721
LB	A suppressed	0.130906	0.505059	0.364035
LB	Balanced	0.403742	0.284887	0.311372
LB	Balanced	0.333333	0.333333	0.333333
LB	Balanced	0.255365	0.29538	0.449254
LB	Balanced	0.235311	0.402539	0.36215
LB	Balanced	0.333333	0.333333	0.333333
LB	Balanced	0.271791	0.347045	0.381163
LB	Balanced	0.291288	0.360902	0.34781
LB	Balanced	0.430677	0.206838	0.362485
LB	C dominant	0.133268	0.138754	0.727978
LB	Balanced	0.231562	0.364644	0.403794
LB	Balanced	0.226629	0.379858	0.393514
LB	Balanced	0.269346	0.269346	0.461308
LB	Balanced	0.303401	0.308997	0.387602
LB	Balanced	0.467994	0.230632	0.301373
LB	Balanced	0.278509	0.308644	0.412847
LB	A suppressed	0.159707	0.511265	0.329028
LB	C suppressed	0.322884	0.596172	0.0809443
LB	Balanced	0.212133	0.301303	0.486564
LB	B suppressed	0.483314	0.0703893	0.446297
LB	Balanced	0.473522	0.296986	0.229492
LB	Balanced	0.329367	0.321984	0.348649
LB	Balanced	0.219711	0.403172	0.377117
LB	Balanced	0.334918	0.323979	0.341103
LB	Balanced	0.333333	0.333333	0.333333
LB	C suppressed	0.649718	0.189459	0.160823
LB	Balanced	0.391703	0.280882	0.327415
LB	Balanced	0.319695	0.372791	0.307513
LB	Balanced	0.390414	0.375675	0.233911
LB	Balanced	0.400687	0.252342	0.346971
LB	Balanced	0.24605	0.24605	0.5079
LB	Balanced	0.415778	0.292111	0.292111
LB	Balanced	0.434634	0.210053	0.355312
LB	Balanced	0.359483	0.236128	0.404389
LB	Balanced	0.297484	0.325557	0.376959
LB	Balanced	0.492322	0.252974	0.254703
LB	Balanced	0.333333	0.333333	0.333333
LB	Balanced	0.279525	0.194068	0.526407
LB	Balanced	0.323467	0.35959	0.316943
LB	Balanced	0.456377	0.272368	0.271255
LB	C suppressed	0.471482	0.429588	0.0989298
LB	Balanced	0.348766	0.325457	0.325777
LB	Balanced	0.332856	0.334288	0.332856
LB	Balanced	0.201102	0.58242	0.216478
LB	Balanced	0.314976	0.394301	0.290723
LB	Balanced	0.330818	0.334018	0.335164
LB	Balanced	0.486861	0.307008	0.20613
LB	Balanced	0.330636	0.367097	0.302266
LB	Balanced	0.333333	0.333333	0.333333
LB	Balanced	0.330393	0.33515	0.334458
LB	Balanced	0.333333	0.333333	0.333333
LB	C dominant	0.123995	0.125335	0.75067
LB	Balanced	0.377319	0.447674	0.175007
LB	Balanced	0.33282	0.33436	0.33282
LB	Balanced	0.383581	0.340396	0.276023
LB	Balanced	0.244997	0.36148	0.393523
LB	Balanced	0.285821	0.293573	0.420605
LB	Balanced	0.354771	0.3361	0.30913
LB	B suppressed	0.442201	0.0840981	0.473701
LB	Balanced	0.382226	0.309758	0.308016
LB	Balanced	0.33246	0.335079	0.33246
LB	Balanced	0.328659	0.324392	0.346948
LB	Balanced	0.333333	0.333333	0.333333
LB	Balanced	0.328822	0.328822	0.342356
LB	Balanced	0.331188	0.331188	0.337625
LB	Balanced	0.32782	0.323134	0.349046
LB	Balanced	0.333333	0.333333	0.333333
LB	Balanced	0.387223	0.302909	0.309868
LB	Balanced	0.333333	0.333333	0.333333
LB	Balanced	0.334062	0.332969	0.332969
LB	A suppressed	0.143896	0.281555	0.574549
LB	Balanced	0.441677	0.210143	0.34818
LB	Balanced	0.338736	0.330633	0.330631
LB	Balanced	0.333333	0.333333	0.333333
LB	Balanced	0.309931	0.308633	0.381436
LB	Balanced	0.333394	0.333063	0.333543
LB	Balanced	0.379666	0.169779	0.450555
LB	Balanced	0.269593	0.355992	0.374414
LB	Balanced	0.270649	0.29688	0.432471
LB	Balanced	0.306483	0.322252	0.371265
LB	Balanced	0.324385	0.351231	0.324385
LB	Balanced	0.352158	0.362593	0.285249
LB	Balanced	0.243348	0.40696	0.349691
LB	Balanced	0.272436	0.455128	0.272436
LB	Balanced	0.232829	0.52876	0.23841
LB	Balanced	0.333333	0.333333	0.333333
LB	Balanced	0.350387	0.31325	0.336363
LB	Balanced	0.420299	0.26256	0.317142
LB	Balanced	0.257978	0.219531	0.522491
LB	Balanced	0.301281	0.470832	0.227887
LB	Balanced	0.340474	0.332586	0.32694
LB	Balanced	0.572264	0.226013	0.201723
LB	C dominant	0.0773287	0.0780069	0.844664
LB	Balanced	0.605511	0.223964	0.170525
LB	Balanced	0.255482	0.395804	0.348714
LB	Balanced	0.301664	0.304464	0.393872
LB	Balanced	0.25174	0.516888	0.231371
LB	Balanced	0.347983	0.310174	0.341843
LB	Balanced	0.363492	0.318254	0.318254
LB	Balanced	0.330684	0.332421	0.336895
LB	Balanced	0.306362	0.363623	0.330016
LB	Balanced	0.441121	0.281366	0.277512
LB	Balanced	0.327643	0.34183	0.330527
LB	Balanced	0.399411	0.295624	0.304965
LB	Balanced	0.333333	0.333333	0.333333
LB	Balanced	0.376389	0.319148	0.304463
LB	Balanced	0.332919	0.332919	0.334161
LB	Balanced	0.329857	0.330277	0.339865
LB	Balanced	0.441331	0.327874	0.230795
LB	Balanced	0.333439	0.222956	0.443605
LB	Balanced	0.279188	0.414392	0.30642
LB	Balanced	0.335117	0.332739	0.332145
LB	Balanced	0.282685	0.325651	0.391665
LB	Balanced	0.287818	0.435063	0.277118
LB	Balanced	0.278865	0.442773	0.278362
LB	Balanced	0.372302	0.33507	0.292629
LB	Balanced	0.383247	0.32974	0.287013
LB	Balanced	0.292332	0.292332	0.415336
LB	Balanced	0.33564	0.370686	0.293674
LB	A suppressed	0.159459	0.573285	0.267257
LB	Balanced	0.333333	0.333333	0.333333
LB	Balanced	0.342653	0.327726	0.329621
LB	Balanced	0.333333	0.333333	0.333333
LB	Balanced	0.230212	0.489935	0.279853
LB	Balanced	0.332586	0.332586	0.334828
LB	Balanced	0.277848	0.418311	0.303841
LB	Balanced	0.422243	0.276285	0.301473
LB	Balanced	0.435462	0.348784	0.215754
LB	Balanced	0.340394	0.345382	0.314224
LB	Balanced	0.325693	0.295166	0.379142
LB	Balanced	0.338661	0.344961	0.316379
LB	Balanced	0.309464	0.281287	0.409249
LB	Balanced	0.271793	0.229499	0.498708
LB	Balanced	0.294225	0.429	0.276775
LB	Balanced	0.347444	0.336047	0.316508
LB	Balanced	0.405139	0.270167	0.324694
LB	Balanced	0.291296	0.307647	0.401057
LB	Balanced	0.253948	0.453836	0.292216
LB	Balanced	0.534803	0.195284	0.269914
LB	Balanced	0.292747	0.272861	0.434391
LB	C suppressed	0.490382	0.377598	0.13202
LB	Balanced	0.371565	0.169592	0.458843
LB	Balanced	0.378715	0.242546	0.378739
LB	Balanced	0.319558	0.327741	0.352701
LB	Balanced	0.321623	0.29925	0.379127
LB	Balanced	0.248949	0.438026	0.313026
LB	B suppressed	0.679638	0.135382	0.18498
LB	Balanced	0.318013	0.31871	0.363277
LB	Balanced	0.323113	0.35721	0.319677
LB	C suppressed	0.659569	0.177039	0.163392
LB	B suppressed	0.240398	0.124666	0.634936
LB	Balanced	0.280942	0.482693	0.236365
LB	Balanced	0.22466	0.440326	0.335014
LB	Balanced	0.32235	0.3553	0.32235
LB	Balanced	0.31059	0.37471	0.3147
LB	Balanced	0.194382	0.565943	0.239675
LB	Balanced	0.267167	0.267167	0.465666
LB	Balanced	0.358566	0.310441	0.330994
LB	Balanced	0.334098	0.349399	0.316503
LB	Balanced	0.37312	0.349035	0.277845
LB	A dominant	0.82197	0.0953617	0.0826685
LB	Balanced	0.332256	0.332256	0.335487
LB	Balanced	0.301119	0.32026	0.378621
LB	Balanced	0.31214	0.323038	0.364821
LB	Balanced	0.369651	0.251848	0.378501
LB	Balanced	0.264817	0.236377	0.498806
LB	Balanced	0.333333	0.333333	0.333333
LB	Balanced	0.400169	0.34699	0.252841
LB	Balanced	0.342783	0.232995	0.424221
LB	Balanced	0.324478	0.351043	0.324478
LB	Balanced	0.332872	0.334256	0.332872
LB	Balanced	0.333333	0.333333	0.333333
LB	Balanced	0.474804	0.325633	0.199563
LB	Balanced	0.333333	0.333333	0.333333
LB	Balanced	0.42041	0.375689	0.203901
LB	Balanced	0.294152	0.433169	0.272679
LB	Balanced	0.318632	0.182471	0.498897
LB	Balanced	0.298388	0.334505	0.367107
LB	B suppressed	0.173155	0.160196	0.666649
LB	Balanced	0.309955	0.400771	0.289274
LB	C suppressed	0.478327	0.469085	0.0525883
LB	Balanced	0.365381	0.319713	0.314906
LB	Balanced	0.415922	0.263416	0.320661
LB	Balanced	0.292657	0.292657	0.414686
LB	Balanced	0.242279	0.242279	0.515443
LB	Balanced	0.221551	0.556898	0.221551
LB	Balanced	0.250478	0.4528	0.296722
LB	Balanced	0.333333	0.333333	0.333333
LB	Balanced	0.336438	0.295237	0.368324
LB	Balanced	0.332302	0.335396	0.332302
LB	Balanced	0.330105	0.398082	0.271813
LB	B suppressed	0.278725	0.0649263	0.656348
LB	Balanced	0.333333	0.333333	0.333333
LB	Balanced	0.283057	0.296305	0.420638
LB	Balanced	0.248118	0.516984	0.234898
LB	Balanced	0.429145	0.302498	0.268357
LB	Balanced	0.381218	0.309391	0.309391
LB	Balanced	0.333333	0.333333	0.333333
LB	Balanced	0.347199	0.394015	0.258786
LB	C suppressed	0.411582	0.536116	0.0523019
LB	B suppressed	0.44135	0.101408	0.457242
LB	Balanced	0.410497	0.341162	0.248341
LB	Balanced	0.333333	0.333333	0.333333
LB	Balanced	0.332809	0.455045	0.212147
LB	Balanced	0.354053	0.318268	0.32768
LB	Balanced	0.262755	0.31957	0.417676
LB	Balanced	0.33668	0.350202	0.313118
LB	B suppressed	0.497839	0.0997356	0.402425
LB	Balanced	0.282684	0.282684	0.434633
LB	Balanced	0.437005	0.303318	0.259677
LB	Balanced	0.331816	0.336369	0.331816
LB	Balanced	0.314785	0.314785	0.370429
LB	Balanced	0.243928	0.526449	0.229623
LB	Balanced	0.305187	0.328771	0.366042
LB	Balanced	0.318777	0.343711	0.337511
LB	Balanced	0.323212	0.413279	0.263509
LB	Balanced	0.333333	0.333333	0.333333
LB	Balanced	0.333333	0.333333	0.333333
LB	A suppressed	0.0991954	0.512088	0.388716
LB	Balanced	0.315238	0.361098	0.323664
LB	B suppressed	0.481461	0.158132	0.360407
LB	Balanced	0.280093	0.43623	0.283676
LB	Balanced	0.333333	0.333333	0.333333
LB	Balanced	0.314357	0.371287	0.314357
LB	Balanced	0.308274	0.350787	0.340938
LB	Balanced	0.587799	0.228983	0.183217
LB	Balanced	0.359663	0.320168	0.320168
LB	B suppressed	0.658432	0.163751	0.177817
LB	Balanced	0.454335	0.283249	0.262416
LB	Balanced	0.380797	0.299165	0.320038
LB	A suppressed	0.127101	0.62464	0.248258
LB	Balanced	0.257059	0.446488	0.296453
LB	Balanced	0.416275	0.215859	0.367867
LB	Balanced	0.330541	0.336339	0.33312
LB	Balanced	0.340247	0.290417	0.369336
LB	Balanced	0.279156	0.28012	0.440724
LB	Balanced	0.371633	0.329558	0.298809
LB	Balanced	0.314546	0.310549	0.374905
LB	Balanced	0.332488	0.332411	0.335101
LB	Balanced	0.421135	0.258588	0.320277
LB	Balanced	0.350226	0.324181	0.325593
LB	Balanced	0.271168	0.338069	0.390763
LB	Balanced	0.368693	0.314991	0.316316
LB	Balanced	0.362714	0.349643	0.287643
LB	Balanced	0.333333	0.333333	0.333333
LB	Balanced	0.311137	0.319231	0.369633
LB	Balanced	0.310595	0.35676	0.332645
LB	Balanced	0.338967	0.211786	0.449247
LB	Balanced	0.335657	0.332172	0.332172
LB	Balanced	0.347872	0.357585	0.294543
LB	Balanced	0.446306	0.274962	0.278732
LB	Balanced	0.267501	0.402753	0.329746
LB	Balanced	0.326416	0.347169	0.326416
LB	Balanced	0.328304	0.343391	0.328304
LB	Balanced	0.39194	0.413533	0.194526
LB	Balanced	0.333333	0.333333	0.333333
LB	Balanced	0.320739	0.314155	0.365105
LB	Balanced	0.258914	0.410672	0.330415
LB	Balanced	0.367609	0.262613	0.369777
LB	B suppressed	0.495452	0.164594	0.339954
LB	Balanced	0.274729	0.448353	0.276918
LB	Balanced	0.240855	0.483258	0.275887
LB	Balanced	0.333333	0.333333	0.333333
LB	Balanced	0.333333	0.333333	0.333333
LB	Balanced	0.286095	0.286988	0.426917
LB	Balanced	0.419171	0.275538	0.305291
LB	Balanced	0.179654	0.614777	0.205569
LB	Balanced	0.265291	0.54774	0.186969
LB	Balanced	0.291097	0.397348	0.311555
LB	Balanced	0.320501	0.449259	0.230241
LB	C suppressed	0.227028	0.625721	0.14725
LB	Balanced	0.329012	0.345844	0.325144
LB	Balanced	0.318945	0.349594	0.331461
LB	Balanced	0.338075	0.331599	0.330326
LB	Balanced	0.502872	0.24007	0.257058
LB	Balanced	0.229445	0.502562	0.267993
LB	Balanced	0.328282	0.336553	0.335165
LB	Balanced	0.175391	0.442839	0.38177
LB	Balanced	0.321598	0.334009	0.344393
LB	Balanced	0.270188	0.499754	0.230058
LB	Balanced	0.330718	0.338564	0.330718
LB	Balanced	0.336582	0.352322	0.311096
LB	Balanced	0.306767	0.377518	0.315715
LB	Balanced	0.316001	0.271803	0.412196
LB	Balanced	0.333333	0.333333	0.333333
LB	Balanced	0.363215	0.317906	0.318879
LB	Balanced	0.308654	0.308654	0.382693
LB	Balanced	0.359375	0.223935	0.41669
LB	Balanced	0.340694	0.311074	0.348232
LB	Balanced	0.318891	0.34137	0.339739
LB	Balanced	0.390432	0.374367	0.235202
LB	Balanced	0.341449	0.365529	0.293021
LB	C dominant	0.118445	0.142989	0.738566
LB	C suppressed	0.36258	0.507712	0.129708
LB	Balanced	0.298907	0.306355	0.394738
LB	Balanced	0.309599	0.254233	0.436168
LB	Balanced	0.383506	0.304258	0.312235
LB	Balanced	0.372472	0.305828	0.321701
LB	Balanced	0.216148	0.305461	0.478391
LB	Balanced	0.308336	0.391116	0.300549
LB	Balanced	0.4256	0.246401	0.327999
LB	Balanced	0.251394	0.577726	0.170879
LB	Balanced	0.347635	0.285201	0.367165
LB	Balanced	0.304895	0.391882	0.303223
LB	B dominant	0.0736642	0.852672	0.0736642
LB	Balanced	0.331361	0.335701	0.332938
LB	Balanced	0.279989	0.362055	0.357955
LB	Balanced	0.30608	0.179892	0.514028
LB	Balanced	0.303826	0.392348	0.303826
LB	Balanced	0.346828	0.391963	0.261209
LB	Balanced	0.237187	0.547998	0.214815
LB	Balanced	0.27566	0.413328	0.311012
LB	Balanced	0.247005	0.285661	0.467334
LB	Balanced	0.266773	0.376859	0.356369
LB	Balanced	0.208125	0.4197	0.372175
LB	Balanced	0.335953	0.332024	0.332024
LB	Balanced	0.314474	0.280141	0.405386
LB	Balanced	0.376393	0.315124	0.308483
LB	Balanced	0.308066	0.388502	0.303431
LB	Balanced	0.324208	0.35066	0.325132
LB	Balanced	0.427796	0.186427	0.385776
LB	Balanced	0.468727	0.240688	0.290585
LB	Balanced	0.476845	0.224977	0.298178
LB	Balanced	0.254247	0.339364	0.406389
LB	Balanced	0.430879	0.284235	0.284886
LB	Balanced	0.366322	0.243208	0.39047
LB	Balanced	0.237764	0.352309	0.409927
LB	Balanced	0.272628	0.454744	0.272628
LB	Balanced	0.348308	0.375028	0.276664
LB	Balanced	0.276568	0.340706	0.382725
LB	Balanced	0.19955	0.447656	0.352794
LB	B suppressed	0.251497	0.127813	0.62069
LB	C suppressed	0.503914	0.361369	0.134717
LB	Balanced	0.350596	0.324702	0.324702
LB	Balanced	0.443025	0.271083	0.285892
LB	A suppressed	0.137787	0.68099	0.181224
LB	Balanced	0.293244	0.342158	0.364598
LB	Balanced	0.252586	0.246367	0.501046
LB	Balanced	0.490483	0.241132	0.268385
LB	Balanced	0.363651	0.354756	0.281593
LB	Balanced	0.401007	0.285527	0.313465
LB	Balanced	0.333333	0.333333	0.333333
LB	Balanced	0.644887	0.180663	0.174451
LB	Balanced	0.325175	0.402102	0.272724
LB	Balanced	0.315379	0.308505	0.376116
LB	Balanced	0.237988	0.387441	0.374571
LB	A suppressed	0.151845	0.307368	0.540787
LB	Balanced	0.478799	0.3535	0.1677
LB	Balanced	0.301334	0.248932	0.449734
LB	Balanced	0.330157	0.410644	0.259199
LB	Balanced	0.294346	0.301748	0.403905
LB	Balanced	0.334764	0.332618	0.332618
LB	Balanced	0.311236	0.306274	0.38249
LB	Balanced	0.320928	0.328437	0.350635
LB	Balanced	0.216768	0.555691	0.227541
LB	Balanced	0.331939	0.331939	0.336122
LB	Balanced	0.251862	0.498564	0.249574
LB	Balanced	0.328978	0.420697	0.250324
LB	Balanced	0.390191	0.243789	0.36602
LB	Balanced	0.44099	0.279505	0.279505
LB	Balanced	0.271324	0.244231	0.484445
LB	Balanced	0.34031	0.271953	0.387736
LB	Balanced	0.356592	0.303315	0.340093
LB	Balanced	0.342936	0.328767	0.328297
LB	Balanced	0.32904	0.360338	0.310622
LB	Balanced	0.401469	0.250587	0.347944
LB	A suppressed	0.140427	0.338612	0.520961
LB	Balanced	0.34023	0.328484	0.331285
LB	Balanced	0.282781	0.412486	0.304733
LB	Balanced	0.333333	0.333333	0.333333
LB	Balanced	0.333333	0.333333	0.333333
LB	Balanced	0.2534	0.424695	0.321905
LB	Balanced	0.331399	0.333742	0.334859
LB	B dominant	0.0639744	0.878225	0.0578009
LB	Balanced	0.378738	0.260013	0.361248
LB	Balanced	0.45738	0.273419	0.269202
LB	Balanced	0.294071	0.451705	0.254225
LB	A suppressed	0.0119978	0.549877	0.438125
LB	Balanced	0.29524	0.358987	0.345773
LB	B suppressed	0.29723	0.161229	0.541541
LB	Balanced	0.333333	0.333333	0.333333
LB	Balanced	0.189533	0.448132	0.362334
LB	Balanced	0.408498	0.274987	0.316515
LB	C suppressed	0.214537	0.649531	0.135932
LB	Balanced	0.17242	0.619245	0.208335
LB	Balanced	0.396882	0.292652	0.310466
LB	Balanced	0.219973	0.417467	0.36256
LB	Balanced	0.174482	0.271511	0.554007
LB	Balanced	0.333333	0.333333	0.333333
LB	Balanced	0.288661	0.298335	0.413005
LB	Balanced	0.320019	0.359961	0.320019
LB	Balanced	0.211872	0.608899	0.179228
LB	Balanced	0.333333	0.333333	0.333333
LB	Balanced	0.329921	0.334997	0.335082
LB	Balanced	0.29039	0.335018	0.374593
LB	Balanced	0.273275	0.400969	0.325756
LB	Balanced	0.307702	0.327388	0.364909
LB	Balanced	0.309808	0.400691	0.289502
LB	Balanced	0.41697	0.272902	0.310128
LB	Balanced	0.305147	0.301178	0.393675
LB	Balanced	0.367057	0.314802	0.318141
LB	Balanced	0.357182	0.318509	0.324309
LB	Balanced	0.284592	0.362459	0.352949
LB	Balanced	0.340267	0.331205	0.328528
LB	Balanced	0.241567	0.529435	0.228998
LB	Balanced	0.380775	0.316528	0.302698
LB	Balanced	0.401484	0.296344	0.302173
LB	Balanced	0.317483	0.350689	0.331828
LB	Balanced	0.269507	0.324568	0.405926
LB	Balanced	0.220683	0.347259	0.432058
LB	Balanced	0.222852	0.380275	0.396873
LB	B suppressed	0.408744	0.0612902	0.529965
LB	Balanced	0.327112	0.336453	0.336435
LB	Balanced	0.330765	0.219884	0.449351
LB	Balanced	0.338268	0.366713	0.29502
LB	Balanced	0.333283	0.296166	0.370551
LB	Balanced	0.29318	0.328355	0.378465
LB	A suppressed	0.0808112	0.225425	0.693764
LB	C dominant	0.0593612	0.0827101	0.857929
LB	Balanced	0.333256	0.333256	0.333489
LB	Balanced	0.264246	0.361399	0.374356
LB	A suppressed	0.122851	0.545682	0.331467
LB	A suppressed	0.106069	0.416885	0.477046
LB	Balanced	0.619237	0.182266	0.198497
LB	Balanced	0.333333	0.333333	0.333333
LB	Balanced	0.248253	0.422186	0.329561
LB	A suppressed	0.110578	0.58388	0.305542
LB	Balanced	0.379583	0.301515	0.318902
LB	Balanced	0.333333	0.333333	0.333333
LB	Balanced	0.332671	0.327103	0.340226
LB	Balanced	0.335519	0.33222	0.332261
LB	Balanced	0.32096	0.358081	0.32096
LB	Balanced	0.333333	0.333333	0.333333
LB	Balanced	0.272137	0.455726	0.272137
LB	Balanced	0.333333	0.333333	0.333333
LB	Balanced	0.241877	0.365977	0.392145
LB	Balanced	0.45057	0.2877	0.26173
LB	Balanced	0.220187	0.21149	0.568322
LB	Balanced	0.195855	0.211726	0.592419
LB	Balanced	0.355491	0.324093	0.320416
LB	Balanced	0.274821	0.503011	0.222168
LB	Balanced	0.244865	0.238094	0.517041
LB	Balanced	0.296654	0.38963	0.313715
LB	Balanced	0.351204	0.319039	0.329757
LB	Balanced	0.371666	0.295276	0.333058
LB	Balanced	0.402965	0.383779	0.213255
LB	Balanced	0.339671	0.330164	0.330164
LB	Balanced	0.396086	0.311003	0.29291
LB	Balanced	0.569552	0.214928	0.21552
LB	A suppressed	0.115668	0.50147	0.382862
LB	Balanced	0.333333	0.333333	0.333333
LB	Balanced	0.226048	0.254101	0.519851
LB	Balanced	0.322489	0.245242	0.432268
LB	Balanced	0.373097	0.300169	0.326734
LB	Balanced	0.174257	0.510483	0.31526
LB	B suppressed	0.307765	0.124669	0.567565
LB	B dominant	0.0341034	0.936563	0.0293337
LB	Balanced	0.398712	0.272616	0.328672
LB	Balanced	0.380011	0.316317	0.303672
LB	Balanced	0.29925	0.262344	0.438405
LB	Balanced	0.458706	0.284438	0.256855
LB	Balanced	0.354173	0.351741	0.294085
LB	Balanced	0.333333	0.333333	0.333333
LB	Balanced	0.488491	0.172232	0.339277
LB	Balanced	0.351873	0.340666	0.307461
LB	Balanced	0.372777	0.218564	0.40866
LB	Balanced	0.388863	0.300525	0.310612
LB	C suppressed	0.545348	0.294803	0.15985
LB	Balanced	0.333333	0.333333	0.333333
LB	Balanced	0.530138	0.287185	0.182676
LB	Balanced	0.220724	0.387757	0.391518
LB	A dominant	0.725463	0.0983431	0.176194
LB	Balanced	0.482641	0.209326	0.308033
LB	Balanced	0.284829	0.378726	0.336445
LB	Balanced	0.330061	0.339248	0.330691
LB	Balanced	0.333343	0.331426	0.335231
LB	Balanced	0.333333	0.333333	0.333333
LB	Balanced	0.40815	0.299581	0.292268
LB	Balanced	0.271223	0.36389	0.364887
LB	Balanced	0.338365	0.257026	0.404609
LB	Balanced	0.387178	0.226813	0.386009
LB	C suppressed	0.479095	0.379952	0.140953
LB	Balanced	0.332826	0.334349	0.332826
LB	Balanced	0.257333	0.214725	0.527942
LB	Balanced	0.333333	0.333333	0.333333
LB	Balanced	0.339443	0.330279	0.330279
LB	Balanced	0.333333	0.333333	0.333333
LB	Balanced	0.328339	0.342396	0.329265
LB	Balanced	0.315377	0.430797	0.253826
LB	Balanced	0.284412	0.377896	0.337692
LB	B suppressed	0.168197	0.164776	0.667027
LB	Balanced	0.22924	0.379524	0.391236
LB	Balanced	0.527884	0.229624	0.242491
LB	Balanced	0.300145	0.31176	0.388094
LB	C suppressed	0.348544	0.495777	0.155679
LB	Balanced	0.294668	0.349336	0.355997
LB	Balanced	0.325317	0.28189	0.392792
LB	Balanced	0.389931	0.234187	0.375882
LB	Balanced	0.333333	0.333333	0.333333
LB	Balanced	0.280785	0.306267	0.412949
LB	Balanced	0.219559	0.25111	0.529331
LB	Balanced	0.327186	0.327186	0.345628
LB	Balanced	0.30052	0.351308	0.348172
LB	Balanced	0.333333	0.333333	0.333333
LB	Balanced	0.356145	0.302483	0.341372
LB	Balanced	0.329468	0.46426	0.206273
LB	Balanced	0.321468	0.214505	0.464027
LB	B suppressed	0.552254	0.0513549	0.396391
LB	Balanced	0.245866	0.387107	0.367027
LB	Balanced	0.366592	0.398181	0.235227
LB	Balanced	0.356261	0.321869	0.321869
LB	Balanced	0.280015	0.280087	0.439898
LB	Balanced	0.333333	0.333333	0.333333
LB	Balanced	0.35125	0.322606	0.326144
LB	Balanced	0.328751	0.328751	0.342497
LB	Balanced	0.389761	0.325652	0.284587
LB	Balanced	0.401935	0.298299	0.299766
LB	Balanced	0.266531	0.303883	0.429586
LB	Balanced	0.174812	0.280577	0.54461
LB	Balanced	0.277455	0.312417	0.410128
LB	Balanced	0.302725	0.339652	0.357623
LB	Balanced	0.333635	0.33237	0.333994
LB	Balanced	0.330702	0.338596	0.330702
LB	Balanced	0.333333	0.333333	0.333333
LB	Balanced	0.535467	0.224793	0.23974
LB	Balanced	0.335737	0.443196	0.221067
LB	Balanced	0.334673	0.332664	0.332664
LB	Balanced	0.277108	0.432164	0.290727
LB	Balanced	0.419186	0.286275	0.294539
LB	Balanced	0.404563	0.372148	0.223289
LB	C suppressed	0.592485	0.266208	0.141307
LB	Balanced	0.26653	0.343439	0.390031
LB	Balanced	0.405704	0.349005	0.245291
LB	Balanced	0.326717	0.399069	0.274213
LB	Balanced	0.279837	0.438678	0.281485
LB	Balanced	0.30876	0.330488	0.360752
LB	Balanced	0.334176	0.332912	0.332912
LB	Balanced	0.333333	0.333333	0.333333
LB	Balanced	0.439911	0.229805	0.330284
LB	Balanced	0.333333	0.333333	0.333333
LB	A suppressed	0.148914	0.332771	0.518316
LB	Balanced	0.322388	0.316457	0.361155
LB	Balanced	0.319669	0.316562	0.363769
LB	B suppressed	0.678885	0.142085	0.17903
LB	A dominant	0.874472	0.0883146	0.0372137
LB	Balanced	0.294216	0.235278	0.470507
LB	Balanced	0.285896	0.428208	0.285896
LB	Balanced	0.336101	0.453691	0.210208
LB	Balanced	0.222098	0.214404	0.563498
LB	Balanced	0.337691	0.331154	0.331154
LB	Balanced	0.317724	0.245818	0.436458
LB	Balanced	0.448288	0.317711	0.234001
LB	Balanced	0.451274	0.319817	0.228909
LB	Balanced	0.332028	0.278502	0.389471
LB	Balanced	0.211284	0.517749	0.270967
LB	Balanced	0.333333	0.333333	0.333333
LB	Balanced	0.440342	0.315564	0.244094
LB	Balanced	0.337493	0.385191	0.277315
LB	Balanced	0.286137	0.428426	0.285437
LB	Balanced	0.353465	0.308843	0.337692
LB	Balanced	0.312087	0.262147	0.425766
LB	Balanced	0.326487	0.344819	0.328694
LB	Balanced	0.382061	0.310172	0.307767
LB	Balanced	0.333333	0.333333	0.333333
LB	Balanced	0.300954	0.282397	0.416649
LB	Balanced	0.192732	0.497653	0.309615
LB	Balanced	0.280474	0.311556	0.40797
LB	A suppressed	0.164854	0.457577	0.377568
LB	Balanced	0.420562	0.292098	0.28734
LB	Balanced	0.324038	0.324038	0.351924
LB	Balanced	0.388007	0.303957	0.308037
LB	C suppressed	0.22591	0.647371	0.126719
LB	Balanced	0.393593	0.227777	0.37863
LB	Balanced	0.333333	0.333333	0.333333
LB	Balanced	0.327527	0.33699	0.335483
LB	Balanced	0.231409	0.334485	0.434106
LB	Balanced	0.174463	0.465193	0.360344
LB	Balanced	0.333333	0.333333	0.333333
LB	Balanced	0.391152	0.266418	0.34243
LB	Balanced	0.328084	0.323656	0.34826
LB	Balanced	0.333333	0.333333	0.333333
LB	C suppressed	0.609902	0.234914	0.155184
LB	Balanced	0.304427	0.294234	0.40134
LB	Balanced	0.191111	0.558117	0.250771
LB	Balanced	0.455361	0.200054	0.344585
LB	Balanced	0.442776	0.216936	0.340288
LB	A suppressed	0.1653	0.388469	0.446231
LB	Balanced	0.304785	0.287619	0.407596
LB	Balanced	0.28665	0.317127	0.396223
LB	Balanced	0.316146	0.299979	0.383874
LB	Balanced	0.333333	0.333333	0.333333
LB	Balanced	0.27598	0.301847	0.422173
LB	Balanced	0.240728	0.409494	0.349778
LB	Balanced	0.472962	0.259197	0.267841
LB	Balanced	0.293223	0.409128	0.297649
LB	Balanced	0.335686	0.332157	0.332157
LB	Balanced	0.333333	0.333333	0.333333
LB	A suppressed	0.139899	0.1805	0.6796
LB	Balanced	0.32356	0.42982	0.24662
LB	Balanced	0.344758	0.339546	0.315696
LB	Balanced	0.270772	0.270772	0.458456
LB	Balanced	0.278614	0.44082	0.280565
LB	Balanced	0.328163	0.333638	0.338199
LB	Balanced	0.364954	0.306971	0.328075
LB	Balanced	0.383326	0.28513	0.331543
LB	Balanced	0.311961	0.339946	0.348093
LB	Balanced	0.359572	0.324473	0.315955
LB	Balanced	0.288138	0.259387	0.452475
LB	Balanced	0.301138	0.350592	0.34827
LB	Balanced	0.345407	0.348164	0.306429
LB	Balanced	0.373956	0.304037	0.322007
LB	Balanced	0.351358	0.238508	0.410134
LB	Balanced	0.284678	0.284678	0.430645
LB	Balanced	0.333333	0.333333	0.333333
LB	Balanced	0.192999	0.331452	0.475549
LB	Balanced	0.239701	0.350052	0.410247
LB	Balanced	0.270848	0.247181	0.481971
LB	Balanced	0.266507	0.272377	0.461116
LB	Balanced	0.169743	0.177751	0.652506
LB	Balanced	0.49845	0.258379	0.243171
LB	A suppressed	0.0358735	0.263497	0.700629
LB	Balanced	0.399549	0.299288	0.301163
LB	Balanced	0.341116	0.357787	0.301097
LB	Balanced	0.306778	0.398858	0.294364
LB	Balanced	0.327956	0.344088	0.327956
LB	Balanced	0.388136	0.361145	0.250719
LB	B suppressed	0.634039	0.0865126	0.279449
LB	Balanced	0.26165	0.29326	0.44509
LB	B dominant	0.153526	0.734794	0.11168
LB	Balanced	0.320858	0.358284	0.320858
LB	C suppressed	0.555335	0.279496	0.165169
LB	Balanced	0.314819	0.318928	0.366253
LB	Balanced	0.33316	0.332467	0.334373
LB	Balanced	0.363396	0.313204	0.323399
LB	Balanced	0.296874	0.402591	0.300534
LB	Balanced	0.245083	0.327757	0.42716
LB	Balanced	0.328147	0.368011	0.303842
LB	Balanced	0.347602	0.325699	0.326699
LB	Balanced	0.332917	0.332917	0.334166
LB	Balanced	0.462521	0.226489	0.31099
LB	C suppressed	0.236108	0.643808	0.120084
LB	Balanced	0.330261	0.330261	0.339478
LB	Balanced	0.274052	0.29362	0.432329
LB	Balanced	0.532798	0.236567	0.230635
LB	A suppressed	0.154318	0.18248	0.663202
LB	Balanced	0.387935	0.298154	0.31391
LB	Balanced	0.33427	0.32978	0.33595
LB	Balanced	0.337924	0.347779	0.314297
LB	Balanced	0.388956	0.399223	0.211821
LB	Balanced	0.19351	0.508281	0.298209
LB	C suppressed	0.458034	0.395676	0.14629
LB	Balanced	0.333333	0.333333	0.333333
LB	Balanced	0.314983	0.314792	0.370225
LB	Balanced	0.457875	0.24681	0.295315
LB	Balanced	0.305316	0.212129	0.482554
LB	Balanced	0.36282	0.334736	0.302445
LB	Balanced	0.333333	0.333333	0.333333
LB	Balanced	0.305382	0.483043	0.211575
LB	A suppressed	0.159719	0.526759	0.313522
LB	Balanced	0.333333	0.333333	0.333333
LB	Balanced	0.363399	0.279479	0.357122
LB	Balanced	0.377562	0.236575	0.385864
LB	Balanced	0.327786	0.336067	0.336147
LB	Balanced	0.491511	0.254244	0.254244
LB	Balanced	0.188508	0.494553	0.316939
LB	Balanced	0.21424	0.217201	0.568559
LB	A suppressed	0.0674871	0.502707	0.429806
LB	Balanced	0.358404	0.347942	0.293654
LB	Balanced	0.356739	0.32751	0.315751
LB	A suppressed	0.127472	0.399588	0.47294
LB	Balanced	0.367204	0.373802	0.258994
LB	Balanced	0.333333	0.333333	0.333333
LB	Balanced	0.323701	0.294729	0.381571
LB	Balanced	0.376168	0.311916	0.311916
LB	Balanced	0.331484	0.337032	0.331484
LB	Balanced	0.178829	0.239283	0.581888
LB	Balanced	0.32422	0.332583	0.343197
LB	Balanced	0.348038	0.299965	0.351997
LB	C dominant	0.0925964	0.196598	0.710806
LB	Balanced	0.424592	0.254938	0.32047
LB	Balanced	0.333333	0.333333	0.333333
LB	Balanced	0.223155	0.527297	0.249548
LB	Balanced	0.379405	0.279522	0.341073
LB	Balanced	0.306235	0.345242	0.348523
LB	Balanced	0.310345	0.214393	0.475261
LB	Balanced	0.344979	0.354724	0.300297
LB	Balanced	0.356432	0.321784	0.321784
LB	Balanced	0.31477	0.390513	0.294717
LB	Balanced	0.240042	0.302633	0.457325
LB	Balanced	0.30413	0.420661	0.275209
LB	Balanced	0.415803	0.401207	0.182989
LB	A suppressed	0.134424	0.537356	0.328221
LB	Balanced	0.413599	0.277503	0.308898
LB	Balanced	0.356338	0.245854	0.397807
LB	Balanced	0.282793	0.345754	0.371453
LB	Balanced	0.309008	0.36768	0.323312
LB	B suppressed	0.198109	0.161901	0.63999
LB	Balanced	0.209417	0.339587	0.450996
LB	Balanced	0.319463	0.350034	0.330503
LB	Balanced	0.325502	0.343545	0.330953
LB	Balanced	0.402254	0.330483	0.267263
LB	Balanced	0.302299	0.238286	0.459415
LB	Balanced	0.307619	0.331	0.361381
LB	Balanced	0.301878	0.513798	0.184324
LB	B dominant	0.0329316	0.934137	0.0329316
LB	Balanced	0.26216	0.380237	0.357604
LB	Balanced	0.343842	0.225057	0.431101
LB	Balanced	0.413466	0.289272	0.297262
LB	A suppressed	0.111471	0.407601	0.480929
LB	Balanced	0.181193	0.508888	0.309919
LB	Balanced	0.333333	0.333333	0.333333
LB	Balanced	0.337831	0.329497	0.332672
LB	Balanced	0.309192	0.378418	0.31239
LB	Balanced	0.367643	0.281228	0.351129
LB	Balanced	0.333333	0.333333	0.333333
LB	Balanced	0.363155	0.344833	0.292012
LB	Balanced	0.374156	0.394914	0.23093
LB	A dominant	0.701979	0.116176	0.181844
LB	Balanced	0.362861	0.200031	0.437108
LB	Balanced	0.333333	0.333333	0.333333
LB	Balanced	0.346747	0.330085	0.323168
LB	Balanced	0.439152	0.289116	0.271733
LB	Balanced	0.353117	0.273071	0.373812
LB	Balanced	0.43037	0.296729	0.272901
LB	Balanced	0.351745	0.358275	0.28998
LB	Balanced	0.171772	0.389153	0.439074
LB	Balanced	0.366501	0.181813	0.451685
LB	Balanced	0.235232	0.335244	0.429524
LB	Balanced	0.276748	0.420882	0.30237
LB	Balanced	0.258631	0.409135	0.332233
LB	Balanced	0.311378	0.340237	0.348385
LB	Balanced	0.331662	0.33461	0.333729
LB	B suppressed	0.537863	0.138092	0.324045
LB	Balanced	0.331359	0.383375	0.285266
LB	Balanced	0.240249	0.288843	0.470909
LB	B suppressed	0.265528	0.0998587	0.634614
LB	Balanced	0.341092	0.320654	0.338254
LB	Balanced	0.256139	0.356848	0.387013
LB	Balanced	0.355881	0.314368	0.329751
LB	Balanced	0.333333	0.333333	0.333333
LB	Balanced	0.506542	0.291725	0.201733
LB	A dominant	0.668779	0.165611	0.165611
LB	Balanced	0.305759	0.388481	0.305759
LB	Balanced	0.321603	0.321603	0.356794
LB	Balanced	0.333333	0.333333	0.333333
LB	Balanced	0.322607	0.322607	0.354786
LB	Balanced	0.494275	0.272392	0.233332
LB	Balanced	0.324463	0.31144	0.364097
LB	Balanced	0.434154	0.318175	0.247671
LB	A suppressed	0.105508	0.292619	0.601873
LB	Balanced	0.234189	0.405018	0.360792
LB	Balanced	0.333333	0.333333	0.333333
LB	A dominant	0.693575	0.164772	0.141653
LB	Balanced	0.237301	0.308643	0.454056
LB	Balanced	0.378914	0.334672	0.286414
LB	A dominant	0.70515	0.158883	0.135967
LB	Balanced	0.425432	0.282172	0.292396
LB	Balanced	0.506267	0.260451	0.233282
LB	Balanced	0.312359	0.320514	0.367127
LB	Balanced	0.370417	0.313152	0.316431
LB	Balanced	0.412419	0.330005	0.257575
LB	A dominant	0.821588	0.087372	0.0910403
LB	Balanced	0.333333	0.333333	0.333333
LB	Balanced	0.380886	0.270479	0.348635
LB	Balanced	0.259728	0.477178	0.263094
LB	Balanced	0.371355	0.322087	0.306559
LB	Balanced	0.334291	0.33251	0.333199
LB	Balanced	0.281525	0.306661	0.411814
LB	Balanced	0.451949	0.19898	0.349071
LB	Balanced	0.438058	0.290798	0.271144
LB	Balanced	0.336713	0.331643	0.331643
LB	Balanced	0.384804	0.246907	0.368289
LB	Balanced	0.283106	0.283106	0.433788
LB	Balanced	0.310026	0.322128	0.367846
LB	Balanced	0.306797	0.305842	0.387362
LB	Balanced	0.334911	0.332544	0.332544
LB	Balanced	0.32656	0.32656	0.34688
LB	Balanced	0.341337	0.382376	0.276287
LB	Balanced	0.287433	0.460557	0.25201
LB	Balanced	0.324512	0.324512	0.350976
LB	Balanced	0.352003	0.32641	0.321587
LB	Balanced	0.192575	0.169117	0.638308
LB	Balanced	0.315551	0.371014	0.313435
LB	Balanced	0.339014	0.330493	0.330493
LB	Balanced	0.358342	0.321364	0.320294
LB	Balanced	0.408473	0.29972	0.291806
LB	Balanced	0.333333	0.333333	0.333333
LB	Balanced	0.353302	0.324247	0.322452
LB	Balanced	0.459201	0.299371	0.241428
LB	Balanced	0.351094	0.324078	0.324827
LB	Balanced	0.255966	0.424684	0.31935
LB	Balanced	0.347446	0.327353	0.325201
LB	Balanced	0.28745	0.441802	0.270749
LB	Balanced	0.364462	0.32079	0.314748
LB	Balanced	0.347902	0.389123	0.262975
LB	Balanced	0.280039	0.352735	0.367226
LB	Balanced	0.246363	0.38185	0.371787
LB	Balanced	0.431295	0.292983	0.275722
LB	Balanced	0.317034	0.456988	0.225978
LB	Balanced	0.196037	0.620235	0.183727
LB	Balanced	0.306074	0.311148	0.382777
LB	Balanced	0.360011	0.328291	0.311698
LB	Balanced	0.333078	0.333078	0.333843
LB	Balanced	0.260189	0.260189	0.479621
LB	Balanced	0.398636	0.304072	0.297292
LB	Balanced	0.299451	0.320349	0.380201
LB	Balanced	0.225009	0.429598	0.345393
LB	Balanced	0.342934	0.316454	0.340611
LB	Balanced	0.200375	0.302144	0.497481
LB	Balanced	0.381698	0.209497	0.408805
LB	Balanced	0.333333	0.333333	0.333333
LB	Balanced	0.333333	0.333333	0.333333
LB	Balanced	0.356096	0.311497	0.332408
LB	Balanced	0.20488	0.480758	0.314361
LB	Balanced	0.292212	0.355985	0.351803
LB	Balanced	0.262384	0.425842	0.311774
LB	C suppressed	0.346618	0.518132	0.13525
LB	Balanced	0.291994	0.382682	0.325324
LB	B suppressed	0.594042	0.132301	0.273658
LB	Balanced	0.333333	0.333333	0.333333
LB	Balanced	0.269597	0.345912	0.384491
LB	Balanced	0.319839	0.319839	0.360323
LB	Balanced	0.301979	0.315844	0.382177
LB	Balanced	0.333707	0.333146	0.333146
LB	Balanced	0.552619	0.250952	0.196429
LB	Balanced	0.294634	0.360114	0.345252
LB	Balanced	0.45412	0.225172	0.320708
LB	Balanced	0.333333	0.333333	0.333333
LB	Balanced	0.299119	0.293058	0.407823
LB	Balanced	0.348216	0.25736	0.394424
LB	Balanced	0.33997	0.359904	0.300125
LB	Balanced	0.326318	0.189825	0.483857
LB	Balanced	0.327487	0.327487	0.345026
LB	Balanced	0.37616	0.393215	0.230625
LB	Balanced	0.209022	0.442551	0.348427
LB	B suppressed	0.361217	0.155021	0.483763
LB	Balanced	0.263905	0.281765	0.45433
LB	Balanced	0.305841	0.38518	0.308979
LB	Balanced	0.223102	0.460577	0.316321
LB	Balanced	0.324812	0.353779	0.321409
LB	Balanced	0.333333	0.333333	0.333333
LB	Balanced	0.397043	0.293433	0.309523
LB	Balanced	0.429039	0.278271	0.29269
LB	Balanced	0.614454	0.199154	0.186392
LB	Balanced	0.455442	0.232711	0.311846
LB	Balanced	0.322435	0.365014	0.312551
LB	Balanced	0.34255	0.256531	0.400919
LB	Balanced	0.326911	0.235618	0.437471
LB	Balanced	0.333333	0.333333	0.333333
LB	C dominant	0.094904	0.094904	0.810192
LB	Balanced	0.362276	0.375652	0.262072
LB	Balanced	0.223476	0.321698	0.454826
LB	Balanced	0.351371	0.21049	0.438139
LB	Balanced	0.246106	0.554562	0.199333
LB	Balanced	0.318649	0.338122	0.343229
LB	Balanced	0.333333	0.333333	0.333333
LB	Balanced	0.285471	0.378649	0.335879
LB	Balanced	0.296208	0.279091	0.424701
LB	Balanced	0.27486	0.275304	0.449836
LB	Balanced	0.299087	0.348206	0.352707
LB	Balanced	0.272012	0.25922	0.468768
LB	C dominant	0.0226188	0.0332687	0.944113
LB	Balanced	0.338251	0.35305	0.308699
LB	Balanced	0.300296	0.399407	0.300296
LB	Balanced	0.333333	0.333333	0.333333
LB	Balanced	0.2779	0.354691	0.367409
LB	Balanced	0.314036	0.375366	0.310597
LB	Balanced	0.269525	0.356143	0.374332
LB	Balanced	0.344173	0.440389	0.215438
LB	Balanced	0.287644	0.366401	0.345956
LB	Balanced	0.332958	0.335806	0.331236
LB	Balanced	0.28072	0.3002	0.41908
LB	A dominant	0.684371	0.134403	0.181227
LB	Balanced	0.31092	0.454594	0.234486
LB	Balanced	0.346056	0.328769	0.325175
LB	Balanced	0.238454	0.346738	0.414808
LB	Balanced	0.212316	0.193451	0.594232
LB	Balanced	0.321885	0.505213	0.172902
LB	Balanced	0.333333	0.333333	0.333333
LB	Balanced	0.645941	0.177029	0.177029
LB	C suppressed	0.528927	0.30554	0.165533
LB	Balanced	0.438652	0.181497	0.379851
LB	Balanced	0.304832	0.357271	0.337897
LB	Balanced	0.294084	0.377381	0.328535
LB	Balanced	0.315855	0.356718	0.327427
LB	Balanced	0.327778	0.370412	0.30181
LB	Balanced	0.344152	0.327924	0.327924
LB	Balanced	0.333333	0.333333	0.333333
LB	Balanced	0.276461	0.436964	0.286574
LB	B suppressed	0.328811	0.158589	0.5126
LB	Balanced	0.279486	0.384174	0.33634
LB	Balanced	0.28765	0.34099	0.37136
LB	Balanced	0.321953	0.356094	0.321953
LB	Balanced	0.29714	0.29714	0.405721
LB	Balanced	0.295093	0.409815	0.295093
LB	Balanced	0.431195	0.283637	0.285167
LB	Balanced	0.384852	0.401199	0.213949
LB	B suppressed	0.434441	0.147853	0.417706
LB	Balanced	0.307479	0.307479	0.385042
LB	Balanced	0.302464	0.237597	0.459939
LB	Balanced	0.304374	0.246549	0.449077
LB	Balanced	0.295403	0.409195	0.295403
LB	Balanced	0.333333	0.333333	0.333333
LB	Balanced	0.28626	0.373553	0.340188
LB	Balanced	0.36725	0.310212	0.322538
LB	Balanced	0.348089	0.331787	0.320124
LB	Balanced	0.66367	0.16709	0.16924
LB	Balanced	0.27662	0.266932	0.456448
LB	Balanced	0.347564	0.337871	0.314565
LB	Balanced	0.370453	0.317469	0.312078
LB	Balanced	0.333333	0.333333	0.333333
LB	Balanced	0.424248	0.201113	0.37464
LB	A suppressed	0.16026	0.206641	0.633099
LB	Balanced	0.265727	0.430746	0.303526
LB	Balanced	0.324512	0.343961	0.331527
LB	Balanced	0.272546	0.335772	0.391682
LB	Balanced	0.355542	0.392688	0.25177
LB	B suppressed	0.655623	0.133696	0.210681
LB	Balanced	0.245827	0.419732	0.334441
LB	Balanced	0.332911	0.336988	0.3301
LB	C suppressed	0.683528	0.232061	0.0844107
LB	Balanced	0.323272	0.319514	0.357214
LB	Balanced	0.287557	0.35866	0.353783
LB	Balanced	0.408573	0.308336	0.283091
LB	Balanced	0.334038	0.301592	0.36437
LB	Balanced	0.368395	0.299818	0.331787
LB	Balanced	0.56976	0.21512	0.21512
LB	Balanced	0.324537	0.258483	0.41698
LB	Balanced	0.299665	0.27159	0.428744
LB	Balanced	0.474744	0.262061	0.263196
LB	Balanced	0.325586	0.327828	0.346586
LB	Balanced	0.39382	0.305061	0.301119
LB	Balanced	0.280048	0.22196	0.497992
LB	Balanced	0.251121	0.365612	0.383266
LB	Balanced	0.303575	0.303575	0.39285
LB	Balanced	0.333333	0.333333	0.333333
LB	Balanced	0.333333	0.333333	0.333333
LB	Balanced	0.314618	0.321965	0.363417
LB	Balanced	0.333333	0.333333	0.333333
LB	Balanced	0.310313	0.333181	0.356506
LB	A dominant	0.70899	0.171974	0.119036
LB	Balanced	0.281163	0.321473	0.397364
LB	Balanced	0.340563	0.389799	0.269639
LB	C dominant	0.156197	0.133989	0.709814
LB	Balanced	0.324283	0.350996	0.32472
LB	Balanced	0.332372	0.330464	0.337164
LB	Balanced	0.379858	0.223714	0.396428
LB	Balanced	0.323589	0.346495	0.329917
LB	Balanced	0.257858	0.316534	0.425608
LB	B suppressed	0.195551	0.130402	0.674047
LB	Balanced	0.386119	0.34181	0.272071
LB	Balanced	0.513722	0.243139	0.243139
LB	Balanced	0.325958	0.333375	0.340667
LB	Balanced	0.284373	0.351238	0.364389
LB	Balanced	0.331931	0.331438	0.336631
LB	B suppressed	0.571941	0.131107	0.296952
LB	Balanced	0.351366	0.347428	0.301207
LB	A suppressed	0.141468	0.239691	0.618841
LB	C dominant	0.0559524	0.170301	0.773747
LB	Balanced	0.331139	0.324143	0.344718
LB	Balanced	0.329953	0.402051	0.267996
LB	Balanced	0.261902	0.298884	0.439214
LB	A dominant	0.797791	0.0919593	0.11025
LB	B dominant	0.0666318	0.76802	0.165348
LB	Balanced	0.333333	0.333333	0.333333
LB	Balanced	0.273909	0.295787	0.430304
LB	Balanced	0.328348	0.2752	0.396452
LB	A suppressed	0.0992775	0.337832	0.56289
LB	A suppressed	0.162661	0.396129	0.44121
LB	A suppressed	0.0826222	0.443947	0.473431
LB	Balanced	0.339752	0.35728	0.302968
LB	Balanced	0.442816	0.278592	0.278592
LB	Balanced	0.354635	0.325702	0.319663
LB	Balanced	0.333129	0.333743	0.333129
LB	Balanced	0.196637	0.486512	0.31685
LB	Balanced	0.333333	0.333333	0.333333
LB	Balanced	0.392449	0.311695	0.295856
LB	Balanced	0.351275	0.38473	0.263996
LB	Balanced	0.333333	0.333333	0.333333
LB	Balanced	0.327774	0.334028	0.338198
LB	Balanced	0.441619	0.182524	0.375857
LB	Balanced	0.339191	0.345019	0.315791
LB	Balanced	0.355307	0.325096	0.319597
LB	Balanced	0.327033	0.353974	0.318993
LB	C dominant	0.0428417	0.0392469	0.917911
LB	Balanced	0.354797	0.344323	0.30088
LB	Balanced	0.33935	0.283259	0.377392
LB	Balanced	0.333333	0.333333	0.333333
LB	Balanced	0.333211	0.298475	0.368315
LB	Balanced	0.333333	0.333333	0.333333
LB	Balanced	0.29644	0.371147	0.332413
LB	Balanced	0.337769	0.331116	0.331116
LB	C suppressed	0.372288	0.487177	0.140535
LB	A suppressed	0.144922	0.626879	0.228199
LB	Balanced	0.513103	0.300293	0.186604
LB	B suppressed	0.185403	0.133375	0.681222
LB	Balanced	0.209055	0.275397	0.515548
LB	Balanced	0.499648	0.319934	0.180417
LB	Balanced	0.337243	0.365618	0.297139
LB	Balanced	0.330403	0.330883	0.338715
LB	Balanced	0.308226	0.349801	0.341972
LB	Balanced	0.333333	0.333333	0.333333
LB	A suppressed	0.143978	0.396562	0.45946
LB	Balanced	0.450642	0.332656	0.216702
LB	Balanced	0.333822	0.378377	0.287801
LB	Balanced	0.225355	0.444248	0.330397
LB	Balanced	0.317877	0.302946	0.379177
LB	Balanced	0.333333	0.333333	0.333333
LB	Balanced	0.333333	0.333333	0.333333
LB	Balanced	0.333333	0.333333	0.333333
LB	Balanced	0.297501	0.319492	0.383007
LB	Balanced	0.332842	0.334315	0.332842
LB	Balanced	0.333333	0.333333	0.333333
LB	Balanced	0.48721	0.254656	0.258135
LB	Balanced	0.354243	0.327229	0.318527
LB	C suppressed	0.540711	0.296031	0.163258
LB	Balanced	0.180274	0.205127	0.614599
LB	Balanced	0.328055	0.324797	0.347148
LB	Balanced	0.300046	0.300046	0.399908
LB	Balanced	0.477989	0.241349	0.280662
LB	Balanced	0.333333	0.333333	0.333333
LB	Balanced	0.202252	0.399447	0.398301
LB	Balanced	0.29856	0.485821	0.21562
LB	Balanced	0.395499	0.267486	0.337015
LB	Balanced	0.392635	0.327441	0.279923
LB	Balanced	0.404301	0.295837	0.299862
LB	Balanced	0.34913	0.329751	0.32112
LB	A suppressed	0.135348	0.365037	0.499615
LB	Balanced	0.247957	0.247957	0.504086
LB	Balanced	0.371337	0.458796	0.169867
LB	Balanced	0.17255	0.586258	0.241192
LB	Balanced	0.282829	0.438493	0.278677
LB	Balanced	0.366046	0.371732	0.262222
LB	Balanced	0.24607	0.238817	0.515113
LB	A suppressed	0.156614	0.366647	0.47674
LB	Balanced	0.292844	0.424375	0.282781
LB	Balanced	0.341306	0.334408	0.324286
LB	Balanced	0.385725	0.302776	0.311498
LB	Balanced	0.348957	0.320629	0.330413
LB	A dominant	0.694276	0.115005	0.190719
LB	Balanced	0.266407	0.495811	0.237782
LB	Balanced	0.353036	0.321897	0.325066
LB	Balanced	0.326392	0.347216	0.326392
LB	Balanced	0.433775	0.243624	0.322601
LB	B suppressed	0.282788	0.161206	0.556006
LB	Balanced	0.285755	0.256281	0.457964
LB	Balanced	0.303824	0.324399	0.371777
LB	Balanced	0.272392	0.270586	0.457022
LB	Balanced	0.276742	0.324968	0.39829
LB	Balanced	0.225776	0.200807	0.573417
LB	Balanced	0.417409	0.274017	0.308575
LB	Balanced	0.376015	0.317371	0.306614
LB	Balanced	0.3562	0.310497	0.333302
LB	Balanced	0.322261	0.386494	0.291245
LB	Balanced	0.333333	0.333333	0.333333
LB	Balanced	0.337972	0.308969	0.353059
LB	Balanced	0.333333	0.333333	0.333333
LB	Balanced	0.333333	0.333333	0.333333
LB	C dominant	0.0953769	0.0972207	0.807402
LB	Balanced	0.30708	0.404233	0.288687
LB	Balanced	0.330123	0.339753	0.330123
LB	Balanced	0.259155	0.308828	0.432017
LB	Balanced	0.333333	0.333333	0.333333
LB	Balanced	0.435244	0.347062	0.217694
LB	Balanced	0.370422	0.314789	0.314789
LB	Balanced	0.375284	0.357667	0.267048
LB	Balanced	0.333333	0.333333	0.333333
LB	A dominant	0.697989	0.105495	0.196516
LB	Balanced	0.333333	0.333333	0.333333
LB	Balanced	0.331001	0.308729	0.36027
LB	Balanced	0.29676	0.338346	0.364893
LB	Balanced	0.348149	0.325925	0.325925
LB	Balanced	0.333333	0.333333	0.333333
LB	Balanced	0.372147	0.387887	0.239965
LB	Balanced	0.305878	0.387367	0.306756
LB	Balanced	0.47255	0.306314	0.221136
LB	Balanced	0.256443	0.299682	0.443875
LB	C suppressed	0.21864	0.659879	0.121481
LB	Balanced	0.269936	0.374098	0.355966
LB	Balanced	0.265081	0.524038	0.210882
LB	Balanced	0.418877	0.337864	0.24326
LB	Balanced	0.325881	0.328682	0.345437
LB	Balanced	0.247651	0.261247	0.491102
LB	Balanced	0.400117	0.242283	0.3576
LB	Balanced	0.372934	0.308265	0.318801
LB	Balanced	0.311218	0.324182	0.3646
LB	Balanced	0.289529	0.268623	0.441849
LB	C suppressed	0.507381	0.435296	0.0573227
LB	B suppressed	0.325968	0.163546	0.510486
LB	Balanced	0.366922	0.425938	0.207141
LB	Balanced	0.31821	0.36358	0.31821
LB	Balanced	0.348642	0.347404	0.303954
LB	Balanced	0.436207	0.335	0.228793
LB	Balanced	0.388958	0.314487	0.296556
LB	Balanced	0.30612	0.362364	0.331516
LB	Balanced	0.328621	0.330914	0.340464
LB	Balanced	0.317374	0.320969	0.361657
LB	Balanced	0.327316	0.331128	0.341555
LB	Balanced	0.231093	0.39096	0.377947
LB	Balanced	0.319804	0.286281	0.393915
LB	Balanced	0.333333	0.333333	0.333333
LB	C dominant	0.167646	0.0922521	0.740102
LB	Balanced	0.34672	0.257111	0.396169
LB	Balanced	0.333333	0.333333	0.333333
LB	Balanced	0.380899	0.303233	0.315869
LB	Balanced	0.325754	0.358137	0.316109
LB	Balanced	0.354161	0.303694	0.342145
LB	Balanced	0.359083	0.355423	0.285494
LB	Balanced	0.443337	0.298917	0.257746
LB	Balanced	0.39833	0.194204	0.407466
LB	B suppressed	0.429464	0.0902501	0.480285
LB	Balanced	0.333333	0.333333	0.333333
LB	Balanced	0.291185	0.364204	0.344611
LB	Balanced	0.374277	0.181373	0.44435
LB	B suppressed	0.574111	0.138068	0.287821
LB	Balanced	0.333333	0.333333	0.333333
LB	C dominant	0.116029	0.116029	0.767942
LB	A suppressed	0.157802	0.495898	0.346301
LB	Balanced	0.333333	0.333333	0.333333
LB	Balanced	0.402992	0.297802	0.299206
LB	Balanced	0.288624	0.295787	0.415588
LB	Balanced	0.582389	0.195666	0.221945
LB	Balanced	0.333333	0.333333	0.333333
LB	Balanced	0.333333	0.333333	0.333333
LB	Balanced	0.333333	0.333333	0.333333
LB	Balanced	0.331718	0.326706	0.341576
LB	Balanced	0.37499	0.269176	0.355834
[truncated: 17,240 more rows]

## Sheet: Fig4f
Species	Module	Co-expression type	Percentage of co-expression
Dsi	black	AA	0.373737
Dsi	black	AA	0.357143
Dsi	black	AA	0.367347
Dsi	black	AA	0.357143
Dsi	black	AA	0.326531
Dsi	black	AA	0.357143
Dsi	black	AA	0.371134
Dsi	black	AA	0.373737
Dsi	black	AA	0.39
Dsi	black	AA	0.357143
Dsi	black	AA	0.367347
Dsi	black	AA	0.408163
Dsi	black	AA	0.357143
Dsi	black	AA	0.363636
Dsi	black	AA	0.333333
Dsi	black	AA	0.367347
Dsi	black	AA	0.340206
Dsi	black	AA	0.343434
Dsi	black	AA	0.353535
Dsi	black	AA	0.377551
Dsi	black	AA	0.377551
Dsi	black	AA	0.40625
Dsi	black	AA	0.340206
Dsi	black	AA	0.326531
Dsi	black	AA	0.346939
Dsi	black	AA	0.375
Dsi	black	AA	0.40404
Dsi	black	AA	0.383838
Dsi	black	AA	0.367347
Dsi	black	AA	0.333333
Dsi	black	AA	0.343434
Dsi	black	AA	0.385417
Dsi	black	AA	0.363636
Dsi	black	AA	0.363636
Dsi	black	AA	0.408163
Dsi	black	AA	0.343434
Dsi	black	AA	0.316327
Dsi	black	AA	0.383838
Dsi	black	AA	0.336735
Dsi	black	AA	0.357143
Dsi	black	AA	0.333333
Dsi	black	AA	0.393939
Dsi	black	AA	0.363636
Dsi	black	AA	0.357143
Dsi	black	AA	0.383838
Dsi	black	AA	0.357143
Dsi	black	AA	0.350515
Dsi	black	AA	0.38
Dsi	black	AA	0.377551
Dsi	black	AA	0.418367
Dsi	black	AA	0.346939
Dsi	black	AA	0.353535
Dsi	black	AA	0.298969
Dsi	black	AA	0.373737
Dsi	black	AA	0.346939
Dsi	black	AA	0.343434
Dsi	black	AA	0.347368
Dsi	black	AA	0.363636
Dsi	black	AA	0.302083
Dsi	black	AA	0.350515
Dsi	black	AA	0.343434
Dsi	black	AA	0.383838
Dsi	black	AA	0.357143
Dsi	black	AA	0.333333
Dsi	black	AA	0.336735
Dsi	black	AA	0.383838
Dsi	black	AA	0.336735
Dsi	black	AA	0.373737
Dsi	black	AA	0.336735
Dsi	black	AA	0.377551
Dsi	black	AA	0.378947
Dsi	black	AA	0.326531
Dsi	black	AA	0.387755
Dsi	black	AA	0.353535
Dsi	black	AA	0.367347
Dsi	black	AA	0.373737
Dsi	black	AA	0.378947
Dsi	black	AA	0.343434
Dsi	black	AA	0.373737
Dsi	black	AA	0.393939
Dsi	black	AA	0.343434
Dsi	black	AA	0.357143
Dsi	black	AA	0.363636
Dsi	black	AA	0.316327
Dsi	black	AA	0.295918
Dsi	black	AA	0.373737
Dsi	black	AA	0.336735
Dsi	black	AA	0.363636
Dsi	black	AA	0.336735
Dsi	black	AA	0.383838
Dsi	black	AA	0.306122
Dsi	black	AA	0.336735
Dsi	black	AA	0.373737
Dsi	black	AA	0.373737
Dsi	black	AA	0.343434
Dsi	black	AA	0.382979
Dsi	black	AA	0.363636
Dsi	black	AA	0.298969
Dsi	black	AA	0.313131
Dsi	black	AA	0.357143
Dsi	black	AA	0.353535
Dsi	black	AA	0.363636
Dsi	black	AA	0.393939
Dsi	black	AA	0.363636
Dsi	black	AA	0.368421
Dsi	black	AA	0.377551
Dsi	black	AA	0.333333
Dsi	black	AA	0.377551
Dsi	black	AA	0.37
Dsi	black	AA	0.346939
Dsi	black	AA	0.306122
Dsi	black	AA	0.353535
Dsi	black	AA	0.412371
Dsi	black	AA	0.414141
Dsi	black	AA	0.371134
Dsi	black	AA	0.367347
Dsi	black	AA	0.367347
Dsi	black	AA	0.353535
Dsi	black	AA	0.357143
Dsi	black	AA	0.340206
Dsi	black	AA	0.343434
Dsi	black	AA	0.333333
Dsi	black	AA	0.378947
Dsi	black	AA	0.346939
Dsi	black	AA	0.357895
Dsi	black	AA	0.353535
Dsi	black	AA	0.353535
Dsi	black	AA	0.329897
Dsi	black	AA	0.316327
Dsi	black	AA	0.353535
Dsi	black	AA	0.36
Dsi	black	AA	0.373737
Dsi	black	AA	0.373737
Dsi	black	AA	0.357143
Dsi	black	AA	0.346939
Dsi	black	AA	0.353535
Dsi	black	AA	0.343434
Dsi	black	AA	0.357143
Dsi	black	AA	0.393939
Dsi	black	AA	0.40404
Dsi	black	AA	0.336735
Dsi	black	AA	0.383838
Dsi	black	AA	0.350515
Dsi	black	AA	0.343434
Dsi	black	AA	0.383838
Dsi	black	AA	0.309278
Dsi	black	AA	0.363636
Dsi	black	AA	0.353535
Dsi	black	AA	0.402062
Dsi	black	AA	0.419355
Dsi	black	AA	0.302083
Dsi	black	AA	0.346939
Dsi	black	AA	0.397959
Dsi	black	AA	0.353535
Dsi	black	AA	0.323232
Dsi	black	AA	0.333333
Dsi	black	AA	0.353535
Dsi	black	AA	0.381443
Dsi	black	AA	0.357143
Dsi	black	AA	0.363636
Dsi	black	AA	0.375
Dsi	black	AA	0.371134
Dsi	black	AA	0.333333
Dsi	black	AA	0.38
Dsi	black	AA	0.371134
Dsi	black	AA	0.333333
Dsi	black	AA	0.313131
Dsi	black	AA	0.357895
Dsi	black	AA	0.4
Dsi	black	AA	0.353535
Dsi	black	AA	0.333333
Dsi	black	AA	0.333333
Dsi	black	AA	0.363636
Dsi	black	AA	0.350515
Dsi	black	AA	0.329897
Dsi	black	AA	0.357143
Dsi	black	AA	0.36
Dsi	black	AA	0.393939
Dsi	black	AA	0.375
Dsi	black	AA	0.346939
Dsi	black	AA	0.371134
Dsi	black	AA	0.336735
Dsi	black	AA	0.309278
Dsi	black	AA	0.357143
Dsi	black	AA	0.357143
Dsi	black	AA	0.36
Dsi	black	AA	0.326531
Dsi	black	AA	0.363636
Dsi	black	AA	0.33
Dsi	black	AA	0.353535
Dsi	black	AA	0.357143
Dsi	black	AA	0.3125
Dsi	black	AA	0.377551
Dsi	black	AA	0.354167
Dsi	black	AA	0.383838
Dsi	black	AA	0.336735
Dsi	black	AA	0.353535
Dsi	black	AA	0.38
Dsi	black	AA	0.343434
Dsi	black	AA	0.353535
Dsi	black	AA	0.336735
Dsi	black	AA	0.316327
Dsi	black	AA	0.333333
Dsi	black	AA	0.363636
Dsi	black	AA	0.383838
Dsi	black	AA	0.357143
Dsi	black	AA	0.367347
Dsi	black	AA	0.336735
Dsi	black	AA	0.40404
Dsi	black	AA	0.333333
Dsi	black	AA	0.354167
Dsi	black	AA	0.336842
Dsi	black	AA	0.364583
Dsi	black	AA	0.39
Dsi	black	AA	0.373737
Dsi	black	AA	0.357143
Dsi	black	AA	0.391753
Dsi	black	AA	0.40404
Dsi	black	AA	0.373737
Dsi	black	AA	0.323232
Dsi	black	AA	0.383838
Dsi	black	AA	0.343434
Dsi	black	AA	0.343434
Dsi	black	AA	0.363636
Dsi	black	AA	0.383838
Dsi	black	AA	0.347368
Dsi	black	AA	0.42268
Dsi	black	AA	0.43299
Dsi	black	AA	0.333333
Dsi	black	AA	0.367347
Dsi	black	AA	0.373737
Dsi	black	AA	0.353535
Dsi	black	AA	0.373737
Dsi	black	AA	0.373737
Dsi	black	AA	0.373737
Dsi	black	AA	0.357143
Dsi	black	AA	0.360825
Dsi	black	AA	0.38
Dsi	black	AA	0.377551
Dsi	black	AA	0.383838
Dsi	black	AA	0.316327
Dsi	black	AA	0.367347
Dsi	black	AA	0.357143
Dsi	black	AA	0.295918
Dsi	black	AA	0.343434
Dsi	black	AA	0.340206
Dsi	black	AA	0.357143
Dsi	black	AA	0.357143
Dsi	black	AA	0.38
Dsi	black	AA	0.353535
Dsi	black	AA	0.357143
Dsi	black	AA	0.333333
Dsi	black	AA	0.35
Dsi	black	AA	0.346939
Dsi	black	AA	0.353535
Dsi	black	AA	0.373737
Dsi	black	AA	0.333333
Dsi	black	AA	0.336842
Dsi	black	AA	0.377551
Dsi	black	AA	0.336735
Dsi	black	AA	0.412371
Dsi	black	AA	0.346939
Dsi	black	AA	0.322917
Dsi	black	AA	0.326531
Dsi	black	AA	0.333333
Dsi	black	AA	0.377551
Dsi	black	AA	0.346939
Dsi	black	AA	0.347368
Dsi	black	AA	0.397959
Dsi	black	AA	0.357143
Dsi	black	AA	0.302083
Dsi	black	AA	0.336735
Dsi	black	AA	0.357143
Dsi	black	AA	0.350515
Dsi	black	AA	0.353535
Dsi	black	AA	0.377551
Dsi	black	AA	0.346939
Dsi	black	AA	0.357143
Dsi	black	AA	0.385417
Dsi	black	AA	0.336735
Dsi	black	AA	0.336735
Dsi	black	AA	0.343434
Dsi	black	AA	0.363636
Dsi	black	AA	0.383838
Dsi	black	AA	0.363636
Dsi	black	AA	0.357143
Dsi	black	AA	0.363636
Dsi	black	AA	0.346939
Dsi	black	AA	0.363636
Dsi	black	AA	0.363636
Dsi	black	AA	0.383838
Dsi	black	AA	0.346939
Dsi	black	AA	0.353535
Dsi	black	AA	0.306122
Dsi	black	AA	0.363636
Dsi	black	AA	0.357895
Dsi	black	AA	0.383838
Dsi	black	AA	0.385417
Dsi	black	AA	0.302083
Dsi	black	AA	0.353535
Dsi	black	AA	0.373737
Dsi	black	AA	0.351064
Dsi	black	AA	0.378947
Dsi	black	AA	0.336735
Dsi	black	AA	0.373737
Dsi	black	AA	0.319588
Dsi	black	AA	0.326531
Dsi	black	AA	0.373737
Dsi	black	AA	0.383838
Dsi	black	AA	0.343434
Dsi	black	AA	0.316327
Dsi	black	AA	0.387755
Dsi	black	AA	0.375
Dsi	black	AA	0.373737
Dsi	black	AA	0.309278
Dsi	black	AA	0.343434
Dsi	black	AA	0.333333
Dsi	black	AA	0.323232
Dsi	black	AA	0.373737
Dsi	black	AA	0.363636
Dsi	black	AA	0.357143
Dsi	black	AA	0.305263
Dsi	black	AA	0.371134
Dsi	black	AA	0.336842
Dsi	black	AA	0.368421
Dsi	black	AA	0.336735
Dsi	black	AA	0.329897
Dsi	black	AA	0.397959
Dsi	black	AA	0.377551
Dsi	black	AA	0.42268
Dsi	black	AA	0.363636
Dsi	black	AA	0.313131
Dsi	black	AA	0.363636
Dsi	black	AA	0.377551
Dsi	black	AA	0.343434
Dsi	black	AA	0.363636
Dsi	black	AA	0.333333
Dsi	black	AA	0.373737
Dsi	black	AA	0.346939
Dsi	black	AA	0.383838
Dsi	black	AA	0.363636
Dsi	black	AA	0.38
Dsi	black	AA	0.343434
Dsi	black	AA	0.353535
Dsi	black	AA	0.316327
Dsi	black	AA	0.35
Dsi	black	AA	0.336842
Dsi	black	AA	0.360825
Dsi	black	AA	0.343434
Dsi	black	AA	0.347368
Dsi	black	AA	0.326531
Dsi	black	AA	0.357143
Dsi	black	AA	0.343434
Dsi	black	AA	0.353535
Dsi	black	AA	0.363636
Dsi	black	AA	0.373737
Dsi	black	AA	0.326531
Dsi	black	AA	0.397959
Dsi	black	AA	0.343434
Dsi	black	AA	0.367347
Dsi	black	AA	0.336735
Dsi	black	AA	0.319588
Dsi	black	AA	0.357143
Dsi	black	AA	0.371134
Dsi	black	AA	0.373737
Dsi	black	AA	0.412371
Dsi	black	AA	0.360825
Dsi	black	AA	0.373737
Dsi	black	AA	0.350515
Dsi	black	AA	0.336735
Dsi	black	AA	0.381443
Dsi	black	AA	0.333333
Dsi	black	AA	0.326531
Dsi	black	AA	0.387755
Dsi	black	AA	0.340206
Dsi	black	AA	0.319588
Dsi	black	AA	0.336842
Dsi	black	AA	0.305263
Dsi	black	AA	0.313131
Dsi	black	AA	0.336735
Dsi	black	AA	0.323232
Dsi	black	AA	0.373737
Dsi	black	AA	0.346939
Dsi	black	AA	0.353535
Dsi	black	AA	0.383838
Dsi	black	AA	0.336842
Dsi	black	AA	0.306122
Dsi	black	AA	0.367347
Dsi	black	AA	0.313131
Dsi	black	AA	0.357143
Dsi	black	AA	0.375
Dsi	black	AA	0.333333
Dsi	black	AA	0.333333
Dsi	black	AA	0.336735
Dsi	black	AA	0.393939
Dsi	black	AA	0.353535
Dsi	black	AA	0.387755
Dsi	black	AA	0.323232
Dsi	black	AA	0.381443
Dsi	black	AA	0.367347
Dsi	black	AA	0.360825
Dsi	black	AA	0.383838
Dsi	black	AA	0.333333
Dsi	black	AA	0.343434
Dsi	black	AA	0.357143
Dsi	black	AA	0.412371
Dsi	black	AA	0.357143
Dsi	black	AA	0.381443
Dsi	black	AA	0.367347
Dsi	black	AA	0.373737
Dsi	black	AA	0.391753
Dsi	black	AA	0.298969
Dsi	black	AA	0.336735
Dsi	black	AA	0.393939
Dsi	black	AB	0.282828
Dsi	black	AB	0.255102
Dsi	black	AB	0.27551
Dsi	black	AB	0.295918
Dsi	black	AB	0.295918
Dsi	black	AB	0.27551
Dsi	black	AB	0.309278
Dsi	black	AB	0.252525
Dsi	black	AB	0.3
Dsi	black	AB	0.255102
Dsi	black	AB	0.285714
Dsi	black	AB	0.255102
Dsi	black	AB	0.285714
Dsi	black	AB	0.282828
Dsi	black	AB	0.30303
Dsi	black	AB	0.306122
Dsi	black	AB	0.309278
Dsi	black	AB	0.30303
Dsi	black	AB	0.252525
Dsi	black	AB	0.285714
Dsi	black	AB	0.204082
Dsi	black	AB	0.333333
Dsi	black	AB	0.28866
Dsi	black	AB	0.306122
Dsi	black	AB	0.306122
Dsi	black	AB	0.322917
Dsi	black	AB	0.242424
Dsi	black	AB	0.242424
Dsi	black	AB	0.234694
Dsi	black	AB	0.333333
Dsi	black	AB	0.30303
Dsi	black	AB	0.302083
Dsi	black	AB	0.30303
Dsi	black	AB	0.262626
Dsi	black	AB	0.244898
Dsi	black	AB	0.313131
Dsi	black	AB	0.306122
Dsi	black	AB	0.262626
Dsi	black	AB	0.27551
Dsi	black	AB	0.316327
Dsi	black	AB	0.282828
Dsi	black	AB	0.282828
Dsi	black	AB	0.292929
Dsi	black	AB	0.295918
Dsi	black	AB	0.262626
Dsi	black	AB	0.285714
Dsi	black	AB	0.247423
Dsi	black	AB	0.28
Dsi	black	AB	0.336735
Dsi	black	AB	0.234694
Dsi	black	AB	0.265306
Dsi	black	AB	0.292929
Dsi	black	AB	0.309278
Dsi	black	AB	0.262626
Dsi	black	AB	0.295918
Dsi	black	AB	0.292929
Dsi	black	AB	0.378947
Dsi	black	AB	0.282828
Dsi	black	AB	0.322917
Dsi	black	AB	0.28866
Dsi	black	AB	0.292929
Dsi	black	AB	0.262626
Dsi	black	AB	0.316327
Dsi	black	AB	0.28125
Dsi	black	AB	0.306122
Dsi	black	AB	0.272727
Dsi	black	AB	0.27551
Dsi	black	AB	0.292929
Dsi	black	AB	0.306122
Dsi	black	AB	0.285714
Dsi	black	AB	0.357895
Dsi	black	AB	0.295918
Dsi	black	AB	0.316327
Dsi	black	AB	0.232323
Dsi	black	AB	0.27551
Dsi	black	AB	0.222222
Dsi	black	AB	0.315789
Dsi	black	AB	0.292929
Dsi	black	AB	0.30303
Dsi	black	AB	0.282828
Dsi	black	AB	0.30303
Dsi	black	AB	0.295918
Dsi	black	AB	0.313131
Dsi	black	AB	0.295918
Dsi	black	AB	0.316327
Dsi	black	AB	0.333333
Dsi	black	AB	0.306122
Dsi	black	AB	0.313131
Dsi	black	AB	0.27551
Dsi	black	AB	0.272727
Dsi	black	AB	0.367347
Dsi	black	AB	0.295918
Dsi	black	AB	0.272727
Dsi	black	AB	0.252525
Dsi	black	AB	0.313131
Dsi	black	AB	0.308511
Dsi	black	AB	0.282828
Dsi	black	AB	0.350515
Dsi	black	AB	0.282828
Dsi	black	AB	0.295918
Dsi	black	AB	0.323232
Dsi	black	AB	0.313131
Dsi	black	AB	0.262626
Dsi	black	AB	0.262626
Dsi	black	AB	0.368421
Dsi	black	AB	0.255102
Dsi	black	AB	0.292929
Dsi	black	AB	0.285714
Dsi	black	AB	0.22
Dsi	black	AB	0.326531
Dsi	black	AB	0.316327
Dsi	black	AB	0.282828
Dsi	black	AB	0.298969
Dsi	black	AB	0.282828
Dsi	black	AB	0.319588
Dsi	black	AB	0.27551
Dsi	black	AB	0.255102
Dsi	black	AB	0.323232
Dsi	black	AB	0.285714
Dsi	black	AB	0.298969
Dsi	black	AB	0.262626
Dsi	black	AB	0.232323
Dsi	black	AB	0.305263
Dsi	black	AB	0.285714
Dsi	black	AB	0.368421
Dsi	black	AB	0.30303
Dsi	black	AB	0.313131
Dsi	black	AB	0.278351
Dsi	black	AB	0.316327
Dsi	black	AB	0.242424
Dsi	black	AB	0.29
Dsi	black	AB	0.262626
Dsi	black	AB	0.262626
Dsi	black	AB	0.234694
Dsi	black	AB	0.285714
Dsi	black	AB	0.292929
Dsi	black	AB	0.252525
Dsi	black	AB	0.234694
Dsi	black	AB	0.292929
Dsi	black	AB	0.252525
Dsi	black	AB	0.295918
Dsi	black	AB	0.292929
Dsi	black	AB	0.278351
Dsi	black	AB	0.313131
Dsi	black	AB	0.282828
Dsi	black	AB	0.360825
Dsi	black	AB	0.292929
Dsi	black	AB	0.30303
Dsi	black	AB	0.268041
Dsi	black	AB	0.290323
Dsi	black	AB	0.354167
Dsi	black	AB	0.285714
Dsi	black	AB	0.27551
Dsi	black	AB	0.30303
Dsi	black	AB	0.353535
Dsi	black	AB	0.252525
Dsi	black	AB	0.323232
Dsi	black	AB	0.298969
Dsi	black	AB	0.285714
Dsi	black	AB	0.252525
Dsi	black	AB	0.28125
Dsi	black	AB	0.278351
Dsi	black	AB	0.313131
Dsi	black	AB	0.27
Dsi	black	AB	0.278351
Dsi	black	AB	0.282828
Dsi	black	AB	0.313131
Dsi	black	AB	0.347368
Dsi	black	AB	0.252632
Dsi	black	AB	0.30303
Dsi	black	AB	0.313131
Dsi	black	AB	0.262626
Dsi	black	AB	0.282828
Dsi	black	AB	0.309278
Dsi	black	AB	0.381443
Dsi	black	AB	0.255102
Dsi	black	AB	0.27
Dsi	black	AB	0.282828
Dsi	black	AB	0.302083
Dsi	black	AB	0.346939
Dsi	black	AB	0.319588
Dsi	black	AB	0.316327
Dsi	black	AB	0.371134
Dsi	black	AB	0.295918
Dsi	black	AB	0.22449
Dsi	black	AB	0.31
Dsi	black	AB	0.336735
Dsi	black	AB	0.252525
Dsi	black	AB	0.22
Dsi	black	AB	0.282828
Dsi	black	AB	0.285714
Dsi	black	AB	0.364583
Dsi	black	AB	0.295918
Dsi	black	AB	0.364583
Dsi	black	AB	0.30303
Dsi	black	AB	0.27551
Dsi	black	AB	0.272727
Dsi	black	AB	0.28
Dsi	black	AB	0.272727
Dsi	black	AB	0.30303
Dsi	black	AB	0.27551
Dsi	black	AB	0.285714
Dsi	black	AB	0.282828
Dsi	black	AB	0.272727
Dsi	black	AB	0.292929
Dsi	black	AB	0.285714
Dsi	black	AB	0.265306
Dsi	black	AB	0.295918
Dsi	black	AB	0.292929
Dsi	black	AB	0.292929
Dsi	black	AB	0.354167
Dsi	black	AB	0.368421
Dsi	black	AB	0.3125
Dsi	black	AB	0.27
Dsi	black	AB	0.242424
Dsi	black	AB	0.285714
Dsi	black	AB	0.329897
Dsi	black	AB	0.242424
Dsi	black	AB	0.272727
Dsi	black	AB	0.323232
Dsi	black	AB	0.282828
Dsi	black	AB	0.232323
Dsi	black	AB	0.262626
Dsi	black	AB	0.262626
Dsi	black	AB	0.30303
Dsi	black	AB	0.347368
Dsi	black	AB	0.278351
Dsi	black	AB	0.28866
Dsi	black	AB	0.252525
Dsi	black	AB	0.326531
Dsi	black	AB	0.252525
Dsi	black	AB	0.292929
Dsi	black	AB	0.282828
Dsi	black	AB	0.282828
Dsi	black	AB	0.282828
Dsi	black	AB	0.316327
Dsi	black	AB	0.268041
Dsi	black	AB	0.36
Dsi	black	AB	0.255102
Dsi	black	AB	0.222222
Dsi	black	AB	0.306122
Dsi	black	AB	0.285714
Dsi	black	AB	0.295918
Dsi	black	AB	0.346939
Dsi	black	AB	0.262626
Dsi	black	AB	0.329897
Dsi	black	AB	0.295918
Dsi	black	AB	0.306122
Dsi	black	AB	0.26
Dsi	black	AB	0.30303
Dsi	black	AB	0.265306
Dsi	black	AB	0.333333
Dsi	black	AB	0.28
Dsi	black	AB	0.285714
Dsi	black	AB	0.30303
Dsi	black	AB	0.272727
Dsi	black	AB	0.333333
Dsi	black	AB	0.431579
Dsi	black	AB	0.295918
Dsi	black	AB	0.316327
Dsi	black	AB	0.247423
Dsi	black	AB	0.295918
Dsi	black	AB	0.354167
Dsi	black	AB	0.306122
Dsi	black	AB	0.313131
Dsi	black	AB	0.295918
Dsi	black	AB	0.316327
Dsi	black	AB	0.336842
Dsi	black	AB	0.27551
Dsi	black	AB	0.27551
Dsi	black	AB	0.364583
Dsi	black	AB	0.265306
Dsi	black	AB	0.285714
Dsi	black	AB	0.28866
Dsi	black	AB	0.323232
Dsi	black	AB	0.244898
Dsi	black	AB	0.295918
Dsi	black	AB	0.295918
Dsi	black	AB	0.302083
Dsi	black	AB	0.295918
Dsi	black	AB	0.295918
Dsi	black	AB	0.232323
Dsi	black	AB	0.252525
Dsi	black	AB	0.272727
Dsi	black	AB	0.292929
Dsi	black	AB	0.285714
Dsi	black	AB	0.292929
Dsi	black	AB	0.316327
Dsi	black	AB	0.282828
Dsi	black	AB	0.313131
Dsi	black	AB	0.262626
Dsi	black	AB	0.285714
Dsi	black	AB	0.30303
Dsi	black	AB	0.306122
Dsi	black	AB	0.30303
Dsi	black	AB	0.336842
Dsi	black	AB	0.282828
Dsi	black	AB	0.3125
Dsi	black	AB	0.354167
Dsi	black	AB	0.272727
Dsi	black	AB	0.242424
Dsi	black	AB	0.361702
Dsi	black	AB	0.294737
Dsi	black	AB	0.326531
Dsi	black	AB	0.282828
Dsi	black	AB	0.278351
Dsi	black	AB	0.27551
Dsi	black	AB	0.272727
Dsi	black	AB	0.272727
Dsi	black	AB	0.313131
Dsi	black	AB	0.285714
Dsi	black	AB	0.27551
Dsi	black	AB	0.34375
Dsi	black	AB	0.272727
Dsi	black	AB	0.319588
Dsi	black	AB	0.313131
Dsi	black	AB	0.313131
Dsi	black	AB	0.313131
Dsi	black	AB	0.282828
Dsi	black	AB	0.282828
Dsi	black	AB	0.27551
Dsi	black	AB	0.336842
Dsi	black	AB	0.309278
Dsi	black	AB	0.336842
Dsi	black	AB	0.336842
Dsi	black	AB	0.265306
Dsi	black	AB	0.309278
Dsi	black	AB	0.234694
Dsi	black	AB	0.285714
Dsi	black	AB	0.216495
Dsi	black	AB	0.30303
Dsi	black	AB	0.333333
Dsi	black	AB	0.282828
Dsi	black	AB	0.295918
Dsi	black	AB	0.292929
Dsi	black	AB	0.292929
Dsi	black	AB	0.322917
Dsi	black	AB	0.242424
Dsi	black	AB	0.285714
Dsi	black	AB	0.252525
Dsi	black	AB	0.282828
Dsi	black	AB	0.26
Dsi	black	AB	0.272727
Dsi	black	AB	0.282828
Dsi	black	AB	0.316327
Dsi	black	AB	0.32
Dsi	black	AB	0.389474
Dsi	black	AB	0.309278
Dsi	black	AB	0.292929
Dsi	black	AB	0.357895
Dsi	black	AB	0.306122
Dsi	black	AB	0.27551
Dsi	black	AB	0.272727
Dsi	black	AB	0.272727
Dsi	black	AB	0.262626
Dsi	black	AB	0.272727
Dsi	black	AB	0.285714
Dsi	black	AB	0.234694
Dsi	black	AB	0.282828
Dsi	black	AB	0.255102
Dsi	black	AB	0.27551
Dsi	black	AB	0.329897
Dsi	black	AB	0.326531
Dsi	black	AB	0.268041
Dsi	black	AB	0.30303
Dsi	black	AB	0.298969
Dsi	black	AB	0.42268
Dsi	black	AB	0.272727
Dsi	black	AB	0.278351
Dsi	black	AB	0.295918
Dsi	black	AB	0.28866
Dsi	black	AB	0.333333
Dsi	black	AB	0.306122
Dsi	black	AB	0.244898
Dsi	black	AB	0.319588
Dsi	black	AB	0.28866
Dsi	black	AB	0.336842
Dsi	black	AB	0.357895
Dsi	black	AB	0.323232
Dsi	black	AB	0.285714
Dsi	black	AB	0.30303
Dsi	black	AB	0.313131
Dsi	black	AB	0.265306
Dsi	black	AB	0.323232
Dsi	black	AB	0.272727
Dsi	black	AB	0.357895
Dsi	black	AB	0.357143
Dsi	black	AB	0.27551
Dsi	black	AB	0.313131
Dsi	black	AB	0.285714
Dsi	black	AB	0.302083
Dsi	black	AB	0.282828
Dsi	black	AB	0.313131
Dsi	black	AB	0.285714
Dsi	black	AB	0.292929
Dsi	black	AB	0.272727
Dsi	black	AB	0.255102
Dsi	black	AB	0.30303
Dsi	black	AB	0.257732
Dsi	black	AB	0.316327
Dsi	black	AB	0.28866
Dsi	black	AB	0.282828
Dsi	black	AB	0.385417
Dsi	black	AB	0.292929
Dsi	black	AB	0.285714
Dsi	black	AB	0.257732
Dsi	black	AB	0.295918
Dsi	black	AB	0.319588
Dsi	black	AB	0.234694
Dsi	black	AB	0.282828
Dsi	black	AB	0.298969
Dsi	black	AB	0.381443
Dsi	black	AB	0.306122
Dsi	black	AB	0.272727
Dsi	black	AC	0.343434
Dsi	black	AC	0.387755
Dsi	black	AC	0.357143
Dsi	black	AC	0.346939
Dsi	black	AC	0.377551
Dsi	black	AC	0.367347
Dsi	black	AC	0.319588
Dsi	black	AC	0.373737
Dsi	black	AC	0.31
Dsi	black	AC	0.387755
Dsi	black	AC	0.346939
Dsi	black	AC	0.336735
Dsi	black	AC	0.357143
Dsi	black	AC	0.353535
Dsi	black	AC	0.363636
Dsi	black	AC	0.326531
Dsi	black	AC	0.350515
Dsi	black	AC	0.353535
Dsi	black	AC	0.393939
Dsi	black	AC	0.336735
Dsi	black	AC	0.418367
Dsi	black	AC	0.260417
Dsi	black	AC	0.371134
Dsi	black	AC	0.367347
Dsi	black	AC	0.346939
Dsi	black	AC	0.302083
Dsi	black	AC	0.353535
Dsi	black	AC	0.373737
Dsi	black	AC	0.397959
Dsi	black	AC	0.333333
Dsi	black	AC	0.353535
Dsi	black	AC	0.3125
Dsi	black	AC	0.333333
Dsi	black	AC	0.373737
Dsi	black	AC	0.346939
Dsi	black	AC	0.343434
Dsi	black	AC	0.377551
Dsi	black	AC	0.353535
Dsi	black	AC	0.387755
Dsi	black	AC	0.326531
Dsi	black	AC	0.383838
Dsi	black	AC	0.323232
Dsi	black	AC	0.343434
Dsi	black	AC	0.346939
Dsi	black	AC	0.353535
Dsi	black	AC	0.357143
Dsi	black	AC	0.402062
Dsi	black	AC	0.34
Dsi	black	AC	0.285714
Dsi	black	AC	0.346939
Dsi	black	AC	0.387755
Dsi	black	AC	0.353535
Dsi	black	AC	0.391753
Dsi	black	AC	0.363636
Dsi	black	AC	0.357143
Dsi	black	AC	0.363636
Dsi	black	AC	0.273684
Dsi	black	AC	0.353535
Dsi	black	AC	0.375
Dsi	black	AC	0.360825
Dsi	black	AC	0.363636
Dsi	black	AC	0.353535
Dsi	black	AC	0.326531
Dsi	black	AC	0.385417
Dsi	black	AC	0.357143
Dsi	black	AC	0.343434
Dsi	black	AC	0.387755
Dsi	black	AC	0.333333
Dsi	black	AC	0.357143
Dsi	black	AC	0.336735
Dsi	black	AC	0.263158
Dsi	black	AC	0.377551
Dsi	black	AC	0.295918
Dsi	black	AC	0.414141
Dsi	black	AC	0.357143
Dsi	black	AC	0.40404
Dsi	black	AC	0.305263
Dsi	black	AC	0.363636
Dsi	black	AC	0.323232
Dsi	black	AC	0.323232
Dsi	black	AC	0.353535
Dsi	black	AC	0.346939
Dsi	black	AC	0.323232
Dsi	black	AC	0.387755
Dsi	black	AC	0.387755
Dsi	black	AC	0.292929
Dsi	black	AC	0.357143
Dsi	black	AC	0.323232
Dsi	black	AC	0.387755
Dsi	black	AC	0.343434
Dsi	black	AC	0.326531
Dsi	black	AC	0.367347
Dsi	black	AC	0.353535
Dsi	black	AC	0.373737
Dsi	black	AC	0.343434
Dsi	black	AC	0.308511
Dsi	black	AC	0.353535
Dsi	black	AC	0.350515
Dsi	black	AC	0.40404
Dsi	black	AC	0.346939
Dsi	black	AC	0.323232
Dsi	black	AC	0.323232
Dsi	black	AC	0.343434
Dsi	black	AC	0.373737
Dsi	black	AC	0.263158
Dsi	black	AC	0.367347
Dsi	black	AC	0.373737
Dsi	black	AC	0.336735
Dsi	black	AC	0.41
Dsi	black	AC	0.326531
Dsi	black	AC	0.377551
Dsi	black	AC	0.363636
Dsi	black	AC	0.28866
Dsi	black	AC	0.30303
Dsi	black	AC	0.309278
Dsi	black	AC	0.357143
Dsi	black	AC	0.377551
Dsi	black	AC	0.323232
Dsi	black	AC	0.357143
Dsi	black	AC	0.360825
Dsi	black	AC	0.393939
Dsi	black	AC	0.434343
Dsi	black	AC	0.315789
Dsi	black	AC	0.367347
Dsi	black	AC	0.273684
Dsi	black	AC	0.343434
Dsi	black	AC	0.333333
Dsi	black	AC	0.391753
Dsi	black	AC	0.367347
Dsi	black	AC	0.40404
Dsi	black	AC	0.35
Dsi	black	AC	0.363636
Dsi	black	AC	0.363636
Dsi	black	AC	0.408163
Dsi	black	AC	0.367347
Dsi	black	AC	0.353535
Dsi	black	AC	0.40404
Dsi	black	AC	0.408163
Dsi	black	AC	0.313131
Dsi	black	AC	0.343434
Dsi	black	AC	0.367347
Dsi	black	AC	0.323232
Dsi	black	AC	0.371134
Dsi	black	AC	0.343434
Dsi	black	AC	0.333333
Dsi	black	AC	0.329897
Dsi	black	AC	0.343434
Dsi	black	AC	0.343434
Dsi	black	AC	0.329897
Dsi	black	AC	0.290323
Dsi	black	AC	0.34375
Dsi	black	AC	0.367347
Dsi	black	AC	0.326531
Dsi	black	AC	0.343434
Dsi	black	AC	0.323232
Dsi	black	AC	0.414141
Dsi	black	AC	0.323232
Dsi	black	AC	0.319588
Dsi	black	AC	0.357143
Dsi	black	AC	0.383838
Dsi	black	AC	0.34375
Dsi	black	AC	0.350515
Dsi	black	AC	0.353535
Dsi	black	AC	0.35
Dsi	black	AC	0.350515
Dsi	black	AC	0.383838
Dsi	black	AC	0.373737
Dsi	black	AC	0.294737
Dsi	black	AC	0.347368
Dsi	black	AC	0.343434
Dsi	black	AC	0.353535
Dsi	black	AC	0.40404
Dsi	black	AC	0.353535
Dsi	black	AC	0.340206
Dsi	black	AC	0.28866
Dsi	black	AC	0.387755
Dsi	black	AC	0.37
Dsi	black	AC	0.323232
Dsi	black	AC	0.322917
Dsi	black	AC	0.306122
Dsi	black	AC	0.309278
Dsi	black	AC	0.346939
Dsi	black	AC	0.319588
Dsi	black	AC	0.346939
Dsi	black	AC	0.418367
Dsi	black	AC	0.33
Dsi	black	AC	0.336735
Dsi	black	AC	0.383838
Dsi	black	AC	0.45
Dsi	black	AC	0.363636
Dsi	black	AC	0.357143
Dsi	black	AC	0.322917
Dsi	black	AC	0.326531
Dsi	black	AC	0.28125
Dsi	black	AC	0.313131
Dsi	black	AC	0.387755
Dsi	black	AC	0.373737
Dsi	black	AC	0.34
Dsi	black	AC	0.383838
Dsi	black	AC	0.343434
Dsi	black	AC	0.387755
Dsi	black	AC	0.397959
Dsi	black	AC	0.383838
Dsi	black	AC	0.363636
Dsi	black	AC	0.323232
Dsi	black	AC	0.357143
Dsi	black	AC	0.367347
Dsi	black	AC	0.367347
Dsi	black	AC	0.30303
Dsi	black	AC	0.373737
Dsi	black	AC	0.291667
Dsi	black	AC	0.294737
Dsi	black	AC	0.322917
Dsi	black	AC	0.34
Dsi	black	AC	0.383838
Dsi	black	AC	0.357143
Dsi	black	AC	0.278351
Dsi	black	AC	0.353535
Dsi	black	AC	0.353535
Dsi	black	AC	0.353535
Dsi	black	AC	0.333333
Dsi	black	AC	0.424242
Dsi	black	AC	0.393939
Dsi	black	AC	0.373737
Dsi	black	AC	0.313131
Dsi	black	AC	0.305263
Dsi	black	AC	0.298969
Dsi	black	AC	0.278351
Dsi	black	AC	0.414141
Dsi	black	AC	0.306122
Dsi	black	AC	0.373737
Dsi	black	AC	0.353535
Dsi	black	AC	0.343434
Dsi	black	AC	0.343434
Dsi	black	AC	0.343434
Dsi	black	AC	0.326531
Dsi	black	AC	0.371134
Dsi	black	AC	0.26
Dsi	black	AC	0.367347
Dsi	black	AC	0.393939
Dsi	black	AC	0.377551
Dsi	black	AC	0.346939
Dsi	black	AC	0.346939
Dsi	black	AC	0.357143
Dsi	black	AC	0.393939
Dsi	black	AC	0.329897
Dsi	black	AC	0.346939
Dsi	black	AC	0.336735
Dsi	black	AC	0.36
Dsi	black	AC	0.343434
Dsi	black	AC	0.377551
Dsi	black	AC	0.333333
Dsi	black	AC	0.37
Dsi	black	AC	0.367347
Dsi	black	AC	0.343434
Dsi	black	AC	0.353535
Dsi	black	AC	0.333333
Dsi	black	AC	0.231579
Dsi	black	AC	0.326531
Dsi	black	AC	0.346939
Dsi	black	AC	0.340206
Dsi	black	AC	0.357143
Dsi	black	AC	0.322917
Dsi	black	AC	0.367347
Dsi	black	AC	0.353535
Dsi	black	AC	0.326531
Dsi	black	AC	0.336735
Dsi	black	AC	0.315789
Dsi	black	AC	0.326531
Dsi	black	AC	0.367347
Dsi	black	AC	0.333333
Dsi	black	AC	0.397959
Dsi	black	AC	0.357143
Dsi	black	AC	0.360825
Dsi	black	AC	0.323232
Dsi	black	AC	0.377551
Dsi	black	AC	0.357143
Dsi	black	AC	0.346939
Dsi	black	AC	0.3125
Dsi	black	AC	0.367347
Dsi	black	AC	0.367347
Dsi	black	AC	0.424242
Dsi	black	AC	0.383838
Dsi	black	AC	0.343434
Dsi	black	AC	0.343434
Dsi	black	AC	0.357143
Dsi	black	AC	0.343434
Dsi	black	AC	0.336735
Dsi	black	AC	0.353535
Dsi	black	AC	0.323232
Dsi	black	AC	0.353535
Dsi	black	AC	0.367347
Dsi	black	AC	0.343434
Dsi	black	AC	0.387755
Dsi	black	AC	0.333333
Dsi	black	AC	0.305263
Dsi	black	AC	0.333333
Dsi	black	AC	0.302083
Dsi	black	AC	0.34375
Dsi	black	AC	0.373737
Dsi	black	AC	0.383838
Dsi	black	AC	0.287234
Dsi	black	AC	0.326316
Dsi	black	AC	0.336735
Dsi	black	AC	0.343434
Dsi	black	AC	0.402062
Dsi	black	AC	0.397959
Dsi	black	AC	0.353535
Dsi	black	AC	0.343434
Dsi	black	AC	0.343434
Dsi	black	AC	0.397959
Dsi	black	AC	0.336735
Dsi	black	AC	0.28125
Dsi	black	AC	0.353535
Dsi	black	AC	0.371134
Dsi	black	AC	0.343434
Dsi	black	AC	0.353535
Dsi	black	AC	0.363636
Dsi	black	AC	0.343434
Dsi	black	AC	0.353535
Dsi	black	AC	0.367347
Dsi	black	AC	0.357895
Dsi	black	AC	0.319588
Dsi	black	AC	0.326316
Dsi	black	AC	0.294737
Dsi	black	AC	0.397959
Dsi	black	AC	0.360825
Dsi	black	AC	0.367347
Dsi	black	AC	0.336735
Dsi	black	AC	0.360825
Dsi	black	AC	0.333333
Dsi	black	AC	0.353535
Dsi	black	AC	0.353535
Dsi	black	AC	0.326531
Dsi	black	AC	0.363636
Dsi	black	AC	0.343434
Dsi	black	AC	0.34375
Dsi	black	AC	0.383838
Dsi	black	AC	0.367347
Dsi	black	AC	0.363636
Dsi	black	AC	0.353535
Dsi	black	AC	0.36
Dsi	black	AC	0.383838
Dsi	black	AC	0.363636
Dsi	black	AC	0.367347
Dsi	black	AC	0.33
Dsi	black	AC	0.273684
Dsi	black	AC	0.329897
Dsi	black	AC	0.363636
Dsi	black	AC	0.294737
Dsi	black	AC	0.367347
Dsi	black	AC	0.367347
Dsi	black	AC	0.383838
Dsi	black	AC	0.373737
Dsi	black	AC	0.373737
Dsi	black	AC	0.353535
Dsi	black	AC	0.387755
Dsi	black	AC	0.367347
Dsi	black	AC	0.373737
Dsi	black	AC	0.377551
Dsi	black	AC	0.387755
Dsi	black	AC	0.350515
Dsi	black	AC	0.316327
Dsi	black	AC	0.360825
Dsi	black	AC	0.323232
Dsi	black	AC	0.28866
Dsi	black	AC	0.216495
Dsi	black	AC	0.353535
Dsi	black	AC	0.371134
Dsi	black	AC	0.367347
Dsi	black	AC	0.329897
Dsi	black	AC	0.333333
Dsi	black	AC	0.367347
Dsi	black	AC	0.367347
Dsi	black	AC	0.340206
Dsi	black	AC	0.391753
Dsi	black	AC	0.326316
Dsi	black	AC	0.336842
Dsi	black	AC	0.363636
Dsi	black	AC	0.377551
Dsi	black	AC	0.373737
Dsi	black	AC	0.313131
Dsi	black	AC	0.387755
Dsi	black	AC	0.323232
Dsi	black	AC	0.343434
Dsi	black	AC	0.305263
Dsi	black	AC	0.336735
Dsi	black	AC	0.357143
Dsi	black	AC	0.373737
Dsi	black	AC	0.357143
Dsi	black	AC	0.322917
Dsi	black	AC	0.383838
Dsi	black	AC	0.353535
Dsi	black	AC	0.377551
Dsi	black	AC	0.313131
Dsi	black	AC	0.373737
Dsi	black	AC	0.357143
Dsi	black	AC	0.373737
Dsi	black	AC	0.360825
Dsi	black	AC	0.316327
Dsi	black	AC	0.350515
Dsi	black	AC	0.333333
Dsi	black	AC	0.28125
Dsi	black	AC	0.363636
Dsi	black	AC	0.357143
Dsi	black	AC	0.329897
Dsi	black	AC	0.346939
Dsi	black	AC	0.298969
Dsi	black	AC	0.397959
Dsi	black	AC	0.343434
Dsi	black	AC	0.309278
Dsi	black	AC	0.319588
Dsi	black	AC	0.357143
Dsi	black	AC	0.333333
Dsi	black	BA	0.353535
Dsi	black	BA	0.357143
Dsi	black	BA	0.343434
Dsi	black	BA	0.363636
Dsi	black	BA	0.383838
Dsi	black	BA	0.383838
Dsi	black	BA	0.346939
Dsi	black	BA	0.340206
Dsi	black	BA	0.336735
Dsi	black	BA	0.34375
Dsi	black	BA	0.363636
Dsi	black	BA	0.326531
Dsi	black	BA	0.397959
Dsi	black	BA	0.353535
Dsi	black	BA	0.40404
Dsi	black	BA	0.383838
Dsi	black	BA	0.350515
Dsi	black	BA	0.363636
Dsi	black	BA	0.367347
Dsi	black	BA	0.367347
Dsi	black	BA	0.336735
Dsi	black	BA	0.353535
Dsi	black	BA	0.387755
Dsi	black	BA	0.306122
Dsi	black	BA	0.346939
Dsi	black	BA	0.313131
Dsi	black	BA	0.350515
Dsi	black	BA	0.343434
Dsi	black	BA	0.385417
Dsi	black	BA	0.360825
Dsi	black	BA	0.383838
Dsi	black	BA	0.306122
Dsi	black	BA	0.343434
Dsi	black	BA	0.40404
Dsi	black	BA	0.336735
Dsi	black	BA	0.363636
Dsi	black	BA	0.36
Dsi	black	BA	0.367347
Dsi	black	BA	0.353535
Dsi	black	BA	0.343434
Dsi	black	BA	0.353535
Dsi	black	BA	0.353535
Dsi	black	BA	0.363636
Dsi	black	BA	0.383838
Dsi	black	BA	0.42268
Dsi	black	BA	0.373737
Dsi	black	BA	0.34
Dsi	black	BA	0.30303
Dsi	black	BA	0.343434
Dsi	black	BA	0.363636
Dsi	black	BA	0.346939
Dsi	black	BA	0.346939
Dsi	black	BA	0.373737
Dsi	black	BA	0.333333
Dsi	black	BA	0.434343
Dsi	black	BA	0.343434
Dsi	black	BA	0.333333
Dsi	black	BA	0.343434
Dsi	black	BA	0.343434
Dsi	black	BA	0.373737
Dsi	black	BA	0.336735
Dsi	black	BA	0.319588
Dsi	black	BA	0.34375
Dsi	black	BA	0.326531
Dsi	black	BA	0.346939
Dsi	black	BA	0.383838
Dsi	black	BA	0.383838
Dsi	black	BA	0.35
Dsi	black	BA	0.333333
Dsi	black	BA	0.363636
Dsi	black	BA	0.353535
Dsi	black	BA	0.323232
Dsi	black	BA	0.37
Dsi	black	BA	0.391753
Dsi	black	BA	0.336735
Dsi	black	BA	0.373737
Dsi	black	BA	0.346939
Dsi	black	BA	0.383838
Dsi	black	BA	0.357895
Dsi	black	BA	0.373737
Dsi	black	BA	0.367347
Dsi	black	BA	0.383838
Dsi	black	BA	0.357143
Dsi	black	BA	0.363636
Dsi	black	BA	0.336842
Dsi	black	BA	0.336735
Dsi	black	BA	0.333333
Dsi	black	BA	0.343434
Dsi	black	BA	0.32
Dsi	black	BA	0.343434
Dsi	black	BA	0.377551
Dsi	black	BA	0.326531
Dsi	black	BA	0.421053
Dsi	black	BA	0.373737
Dsi	black	BA	0.28125
Dsi	black	BA	0.363636
Dsi	black	BA	0.373737
Dsi	black	BA	0.363636
Dsi	black	BA	0.357143
Dsi	black	BA	0.30303
Dsi	black	BA	0.326531
Dsi	black	BA	0.353535
Dsi	black	BA	0.323232
Dsi	black	BA	0.367347
Dsi	black	BA	0.377551
Dsi	black	BA	0.363636
Dsi	black	BA	0.363636
Dsi	black	BA	0.298969
Dsi	black	BA	0.354167
Dsi	black	BA	0.353535
Dsi	black	BA	0.329897
Dsi	black	BA	0.387755
Dsi	black	BA	0.326531
Dsi	black	BA	0.393939
Dsi	black	BA	0.367347
Dsi	black	BA	0.377551
Dsi	black	BA	0.333333
Dsi	black	BA	0.336735
Dsi	black	BA	0.371134
Dsi	black	BA	0.367347
Dsi	black	BA	0.336735
Dsi	black	BA	0.373737
Dsi	black	BA	0.381443
Dsi	black	BA	0.30303
Dsi	black	BA	0.354167
Dsi	black	BA	0.367347
Dsi	black	BA	0.367347
Dsi	black	BA	0.357143
Dsi	black	BA	0.333333
Dsi	black	BA	0.309278
Dsi	black	BA	0.333333
Dsi	black	BA	0.387755
Dsi	black	BA	0.353535
Dsi	black	BA	0.333333
Dsi	black	BA	0.315789
Dsi	black	BA	0.351064
Dsi	black	BA	0.402062
Dsi	black	BA	0.385417
Dsi	black	BA	0.37234
Dsi	black	BA	0.298969
Dsi	black	BA	0.343434
Dsi	black	BA	0.291667
Dsi	black	BA	0.42268
Dsi	black	BA	0.326316
Dsi	black	BA	0.346939
Dsi	black	BA	0.381443
Dsi	black	BA	0.316327
Dsi	black	BA	0.336735
Dsi	black	BA	0.393939
Dsi	black	BA	0.336735
Dsi	black	BA	0.373737
Dsi	black	BA	0.353535
Dsi	black	BA	0.373737
Dsi	black	BA	0.37
Dsi	black	BA	0.353535
Dsi	black	BA	0.367347
Dsi	black	BA	0.340206
Dsi	black	BA	0.363636
Dsi	black	BA	0.363636
Dsi	black	BA	0.367347
Dsi	black	BA	0.367347
Dsi	black	BA	0.326531
Dsi	black	BA	0.393939
Dsi	black	BA	0.357143
Dsi	black	BA	0.385417
Dsi	black	BA	0.316327
Dsi	black	BA	0.391753
Dsi	black	BA	0.316327
Dsi	black	BA	0.343434
Dsi	black	BA	0.360825
Dsi	black	BA	0.346939
Dsi	black	BA	0.357143
Dsi	black	BA	0.343434
Dsi	black	BA	0.383838
Dsi	black	BA	0.373737
Dsi	black	BA	0.346939
Dsi	black	BA	0.357143
Dsi	black	BA	0.333333
Dsi	black	BA	0.387755
Dsi	black	BA	0.367347
Dsi	black	BA	0.346939
Dsi	black	BA	0.326531
Dsi	black	BA	0.346939
Dsi	black	BA	0.363636
Dsi	black	BA	0.350515
Dsi	black	BA	0.363636
Dsi	black	BA	0.40404
Dsi	black	BA	0.357143
Dsi	black	BA	0.353535
Dsi	black	BA	0.357143
Dsi	black	BA	0.377551
Dsi	black	BA	0.357143
Dsi	black	BA	0.383838
Dsi	black	BA	0.343434
Dsi	black	BA	0.373737
Dsi	black	BA	0.313131
Dsi	black	BA	0.37
Dsi	black	BA	0.373737
Dsi	black	BA	0.343434
Dsi	black	BA	0.346939
Dsi	black	BA	0.340206
Dsi	black	BA	0.40625
Dsi	black	BA	0.412371
Dsi	black	BA	0.323232
Dsi	black	BA	0.354167
Dsi	black	BA	0.343434
Dsi	black	BA	0.346939
Dsi	black	BA	0.357143
Dsi	black	BA	0.353535
Dsi	black	BA	0.30303
Dsi	black	BA	0.319588
Dsi	black	BA	0.377551
Dsi	black	BA	0.381443
Dsi	black	BA	0.353535
Dsi	black	BA	0.377551
Dsi	black	BA	0.319588
Dsi	black	BA	0.377551
Dsi	black	BA	0.382979
Dsi	black	BA	0.357143
Dsi	black	BA	0.434343
Dsi	black	BA	0.333333
Dsi	black	BA	0.343434
Dsi	black	BA	0.373737
Dsi	black	BA	0.343434
Dsi	black	BA	0.357143
Dsi	black	BA	0.360825
Dsi	black	BA	0.336735
Dsi	black	BA	0.357143
Dsi	black	BA	0.333333
Dsi	black	BA	0.391753
Dsi	black	BA	0.333333
Dsi	black	BA	0.357143
Dsi	black	BA	0.373737
Dsi	black	BA	0.363636
Dsi	black	BA	0.377551
Dsi	black	BA	0.333333
Dsi	black	BA	0.357143
Dsi	black	BA	0.373737
Dsi	black	BA	0.346939
Dsi	black	BA	0.305263
Dsi	black	BA	0.367347
Dsi	black	BA	0.353535
Dsi	black	BA	0.333333
Dsi	black	BA	0.367347
Dsi	black	BA	0.346939
Dsi	black	BA	0.42268
Dsi	black	BA	0.313131
Dsi	black	BA	0.387755
Dsi	black	BA	0.326531
Dsi	black	BA	0.350515
Dsi	black	BA	0.363636
Dsi	black	BA	0.343434
Dsi	black	BA	0.346939
Dsi	black	BA	0.377551
Dsi	black	BA	0.373737
Dsi	black	BA	0.360825
Dsi	black	BA	0.336735
Dsi	black	BA	0.346939
Dsi	black	BA	0.363636
Dsi	black	BA	0.333333
Dsi	black	BA	0.333333
Dsi	black	BA	0.368421
Dsi	black	BA	0.39
Dsi	black	BA	0.346939
Dsi	black	BA	0.306122
Dsi	black	BA	0.340206
Dsi	black	BA	0.357143
Dsi	black	BA	0.364583
Dsi	black	BA	0.333333
Dsi	black	BA	0.395833
Dsi	black	BA	0.340206
Dsi	black	BA	0.377551
Dsi	black	BA	0.360825
Dsi	black	BA	0.383838
Dsi	black	BA	0.346939
Dsi	black	BA	0.377551
Dsi	black	BA	0.34375
Dsi	black	BA	0.373737
Dsi	black	BA	0.343434
Dsi	black	BA	0.343434
Dsi	black	BA	0.343434
Dsi	black	BA	0.336735
Dsi	black	BA	0.353535
Dsi	black	BA	0.395833
Dsi	black	BA	0.363636
Dsi	black	BA	0.373737
Dsi	black	BA	0.383838
Dsi	black	BA	0.343434
Dsi	black	BA	0.313131
Dsi	black	BA	0.373737
Dsi	black	BA	0.353535
Dsi	black	BA	0.343434
Dsi	black	BA	0.393939
Dsi	black	BA	0.357143
Dsi	black	BA	0.346939
Dsi	black	BA	0.322917
Dsi	black	BA	0.402062
Dsi	black	BA	0.383838
Dsi	black	BA	0.357895
Dsi	black	BA	0.343434
Dsi	black	BA	0.319588
Dsi	black	BA	0.346939
Dsi	black	BA	0.353535
Dsi	black	BA	0.367347
Dsi	black	BA	0.353535
Dsi	black	BA	0.357143
Dsi	black	BA	0.353535
Dsi	black	BA	0.368421
Dsi	black	BA	0.357143
Dsi	black	BA	0.346939
Dsi	black	BA	0.377551
Dsi	black	BA	0.343434
Dsi	black	BA	0.363636
Dsi	black	BA	0.329897
Dsi	black	BA	0.367347
Dsi	black	BA	0.4
Dsi	black	BA	0.381443
Dsi	black	BA	0.357143
Dsi	black	BA	0.313131
Dsi	black	BA	0.343434
Dsi	black	BA	0.381443
Dsi	black	BA	0.408163
Dsi	black	BA	0.343434
Dsi	black	BA	0.343434
Dsi	black	BA	0.326531
Dsi	black	BA	0.343434
Dsi	black	BA	0.373737
Dsi	black	BA	0.343434
Dsi	black	BA	0.319588
Dsi	black	BA	0.408163
Dsi	black	BA	0.353535
Dsi	black	BA	0.340206
Dsi	black	BA	0.383838
Dsi	black	BA	0.363636
Dsi	black	BA	0.340206
Dsi	black	BA	0.377551
Dsi	black	BA	0.343434
Dsi	black	BA	0.371134
Dsi	black	BA	0.367347
Dsi	black	BA	0.343434
Dsi	black	BA	0.357143
Dsi	black	BA	0.37
Dsi	black	BA	0.346939
Dsi	black	BA	0.367347
Dsi	black	BA	0.364583
Dsi	black	BA	0.295918
Dsi	black	BA	0.383838
Dsi	black	BA	0.353535
Dsi	black	BA	0.336735
Dsi	black	BA	0.343434
Dsi	black	BA	0.353535
Dsi	black	BA	0.336735
Dsi	black	BA	0.383838
Dsi	black	BA	0.363636
Dsi	black	BA	0.326316
Dsi	black	BA	0.333333
Dsi	black	BA	0.326531
Dsi	black	BA	0.363636
Dsi	black	BA	0.336735
Dsi	black	BA	0.343434
Dsi	black	BA	0.346939
Dsi	black	BA	0.363636
Dsi	black	BA	0.354167
Dsi	black	BA	0.383838
Dsi	black	BA	0.343434
Dsi	black	BA	0.363636
Dsi	black	BA	0.357143
Dsi	black	BA	0.323232
Dsi	black	BA	0.323232
Dsi	black	BA	0.34
Dsi	black	BA	0.371134
Dsi	black	BA	0.329897
Dsi	black	BA	0.383838
Dsi	black	BA	0.357143
Dsi	black	BA	0.364583
Dsi	black	BA	0.387755
Dsi	black	BA	0.373737
Dsi	black	BA	0.333333
Dsi	black	BA	0.326531
Dsi	black	BA	0.336735
Dsi	black	BA	0.316327
Dsi	black	BA	0.42268
Dsi	black	BA	0.346939
Dsi	black	BB	0.282828
Dsi	black	BB	0.265306
Dsi	black	BB	0.313131
Dsi	black	BB	0.252525
Dsi	black	BB	0.242424
Dsi	black	BB	0.272727
Dsi	black	BB	0.285714
Dsi	black	BB	0.329897
Dsi	black	BB	0.346939
Dsi	black	BB	0.354167
Dsi	black	BB	0.272727
Dsi	black	BB	0.336735
Dsi	black	BB	0.27551
Dsi	black	BB	0.272727
Dsi	black	BB	0.252525
Dsi	black	BB	0.30303
Dsi	black	BB	0.247423
Dsi	black	BB	0.272727
Dsi	black	BB	0.285714
Dsi	black	BB	0.316327
Dsi	black	BB	0.357143
Dsi	black	BB	0.30303
Dsi	black	BB	0.27551
Dsi	black	BB	0.346939
Dsi	black	BB	0.285714
Dsi	black	BB	0.30303
Dsi	black	BB	0.309278
Dsi	black	BB	0.292929
Dsi	black	BB	0.28125
Dsi	black	BB	0.28866
Dsi	black	BB	0.272727
Dsi	black	BB	0.326531
Dsi	black	BB	0.313131
Dsi	black	BB	0.282828
Dsi	black	BB	0.27551
Dsi	black	BB	0.282828
Dsi	black	BB	0.3
Dsi	black	BB	0.306122
Dsi	black	BB	0.292929
Dsi	black	BB	0.313131
Dsi	black	BB	0.282828
Dsi	black	BB	0.242424
Dsi	black	BB	0.262626
Dsi	black	BB	0.242424
Dsi	black	BB	0.226804
Dsi	black	BB	0.252525
Dsi	black	BB	0.3
Dsi	black	BB	0.30303
Dsi	black	BB	0.282828
Dsi	black	BB	0.262626
Dsi	black	BB	0.316327
Dsi	black	BB	0.27551
Dsi	black	BB	0.272727
Dsi	black	BB	0.272727
Dsi	black	BB	0.272727
Dsi	black	BB	0.282828
Dsi	black	BB	0.333333
Dsi	black	BB	0.333333
Dsi	black	BB	0.30303
Dsi	black	BB	0.272727
Dsi	black	BB	0.295918
Dsi	black	BB	0.298969
Dsi	black	BB	0.322917
Dsi	black	BB	0.27551
Dsi	black	BB	0.255102
Dsi	black	BB	0.262626
Dsi	black	BB	0.292929
Dsi	black	BB	0.29
Dsi	black	BB	0.364583
Dsi	black	BB	0.232323
Dsi	black	BB	0.282828
Dsi	black	BB	0.292929
Dsi	black	BB	0.33
Dsi	black	BB	0.247423
Dsi	black	BB	0.244898
Dsi	black	BB	0.292929
Dsi	black	BB	0.316327
Dsi	black	BB	0.272727
Dsi	black	BB	0.347368
Dsi	black	BB	0.262626
Dsi	black	BB	0.265306
Dsi	black	BB	0.272727
Dsi	black	BB	0.295918
Dsi	black	BB	0.30303
Dsi	black	BB	0.368421
Dsi	black	BB	0.295918
Dsi	black	BB	0.262626
Dsi	black	BB	0.313131
Dsi	black	BB	0.26
Dsi	black	BB	0.282828
Dsi	black	BB	0.306122
Dsi	black	BB	0.306122
Dsi	black	BB	0.252632
Dsi	black	BB	0.292929
Dsi	black	BB	0.28125
Dsi	black	BB	0.282828
Dsi	black	BB	0.232323
Dsi	black	BB	0.30303
Dsi	black	BB	0.295918
Dsi	black	BB	0.343434
Dsi	black	BB	0.306122
Dsi	black	BB	0.292929
Dsi	black	BB	0.333333
Dsi	black	BB	0.285714
Dsi	black	BB	0.234694
Dsi	black	BB	0.30303
Dsi	black	BB	0.313131
Dsi	black	BB	0.360825
Dsi	black	BB	0.322917
Dsi	black	BB	0.292929
Dsi	black	BB	0.340206
Dsi	black	BB	0.27551
Dsi	black	BB	0.255102
Dsi	black	BB	0.242424
Dsi	black	BB	0.285714
Dsi	black	BB	0.285714
Dsi	black	BB	0.354167
Dsi	black	BB	0.295918
Dsi	black	BB	0.268041
Dsi	black	BB	0.244898
Dsi	black	BB	0.295918
Dsi	black	BB	0.282828
Dsi	black	BB	0.278351
Dsi	black	BB	0.262626
Dsi	black	BB	0.322917
Dsi	black	BB	0.285714
Dsi	black	BB	0.295918
Dsi	black	BB	0.27551
Dsi	black	BB	0.323232
Dsi	black	BB	0.371134
Dsi	black	BB	0.313131
Dsi	black	BB	0.285714
Dsi	black	BB	0.272727
Dsi	black	BB	0.292929
Dsi	black	BB	0.368421
Dsi	black	BB	0.329787
Dsi	black	BB	0.237113
Dsi	black	BB	0.3125
Dsi	black	BB	0.319149
Dsi	black	BB	0.360825
Dsi	black	BB	0.30303
Dsi	black	BB	0.34375
Dsi	black	BB	0.340206
Dsi	black	BB	0.368421
Dsi	black	BB	0.27551
Dsi	black	BB	0.319588
Dsi	black	BB	0.306122
Dsi	black	BB	0.255102
Dsi	black	BB	0.252525
Dsi	black	BB	0.306122
Dsi	black	BB	0.282828
Dsi	black	BB	0.212121
Dsi	black	BB	0.262626
Dsi	black	BB	0.3
Dsi	black	BB	0.30303
Dsi	black	BB	0.27551
Dsi	black	BB	0.340206
Dsi	black	BB	0.252525
Dsi	black	BB	0.252525
Dsi	black	BB	0.255102
Dsi	black	BB	0.285714
Dsi	black	BB	0.27551
Dsi	black	BB	0.272727
Dsi	black	BB	0.27551
Dsi	black	BB	0.302083
Dsi	black	BB	0.326531
Dsi	black	BB	0.28866
Dsi	black	BB	0.295918
Dsi	black	BB	0.292929
Dsi	black	BB	0.319588
Dsi	black	BB	0.27551
Dsi	black	BB	0.326531
Dsi	black	BB	0.272727
Dsi	black	BB	0.323232
Dsi	black	BB	0.292929
Dsi	black	BB	0.306122
Dsi	black	BB	0.27551
Dsi	black	BB	0.282828
Dsi	black	BB	0.234694
Dsi	black	BB	0.255102
Dsi	black	BB	0.27551
Dsi	black	BB	0.316327
Dsi	black	BB	0.27551
Dsi	black	BB	0.292929
Dsi	black	BB	0.28866
Dsi	black	BB	0.282828
Dsi	black	BB	0.262626
Dsi	black	BB	0.255102
Dsi	black	BB	0.232323
Dsi	black	BB	0.265306
Dsi	black	BB	0.285714
Dsi	black	BB	0.255102
Dsi	black	BB	0.272727
Dsi	black	BB	0.252525
Dsi	black	BB	0.272727
Dsi	black	BB	0.343434
Dsi	black	BB	0.26
Dsi	black	BB	0.313131
Dsi	black	BB	0.30303
Dsi	black	BB	0.265306
Dsi	black	BB	0.309278
Dsi	black	BB	0.260417
Dsi	black	BB	0.319588
Dsi	black	BB	0.343434
Dsi	black	BB	0.322917
Dsi	black	BB	0.272727
Dsi	black	BB	0.27551
Dsi	black	BB	0.265306
Dsi	black	BB	0.272727
Dsi	black	BB	0.343434
Dsi	black	BB	0.28866
Dsi	black	BB	0.255102
Dsi	black	BB	0.28866
Dsi	black	BB	0.30303
Dsi	black	BB	0.27551
Dsi	black	BB	0.371134
Dsi	black	BB	0.265306
Dsi	black	BB	0.319149
Dsi	black	BB	0.285714
Dsi	black	BB	0.282828
Dsi	black	BB	0.292929
Dsi	black	BB	0.282828
Dsi	black	BB	0.272727
Dsi	black	BB	0.272727
Dsi	black	BB	0.265306
Dsi	black	BB	0.247423
Dsi	black	BB	0.306122
Dsi	black	BB	0.27551
Dsi	black	BB	0.30303
Dsi	black	BB	0.237113
Dsi	black	BB	0.313131
Dsi	black	BB	0.27551
Dsi	black	BB	0.262626
Dsi	black	BB	0.292929
Dsi	black	BB	0.244898
Dsi	black	BB	0.322917
Dsi	black	BB	0.285714
Dsi	black	BB	0.282828
Dsi	black	BB	0.306122
Dsi	black	BB	0.326316
Dsi	black	BB	0.27551
Dsi	black	BB	0.282828
Dsi	black	BB	0.292929
Dsi	black	BB	0.326531
Dsi	black	BB	0.295918
Dsi	black	BB	0.28866
Dsi	black	BB	0.282828
Dsi	black	BB	0.27551
Dsi	black	BB	0.316327
Dsi	black	BB	0.329897
Dsi	black	BB	0.252525
Dsi	black	BB	0.30303
Dsi	black	BB	0.27551
Dsi	black	BB	0.214286
Dsi	black	BB	0.282828
Dsi	black	BB	0.298969
Dsi	black	BB	0.265306
Dsi	black	BB	0.285714
Dsi	black	BB	0.252525
Dsi	black	BB	0.34375
Dsi	black	BB	0.291667
Dsi	black	BB	0.347368
Dsi	black	BB	0.26
Dsi	black	BB	0.326531
Dsi	black	BB	0.346939
Dsi	black	BB	0.350515
Dsi	black	BB	0.295918
Dsi	black	BB	0.333333
Dsi	black	BB	0.323232
Dsi	black	BB	0.260417
Dsi	black	BB	0.237113
Dsi	black	BB	0.326531
Dsi	black	BB	0.360825
Dsi	black	BB	0.272727
Dsi	black	BB	0.255102
Dsi	black	BB	0.336735
Dsi	black	BB	0.3125
Dsi	black	BB	0.313131
Dsi	black	BB	0.292929
Dsi	black	BB	0.272727
Dsi	black	BB	0.313131
Dsi	black	BB	0.306122
Dsi	black	BB	0.343434
Dsi	black	BB	0.28125
Dsi	black	BB	0.30303
Dsi	black	BB	0.272727
Dsi	black	BB	0.272727
Dsi	black	BB	0.292929
Dsi	black	BB	0.292929
Dsi	black	BB	0.252525
Dsi	black	BB	0.272727
Dsi	black	BB	0.313131
Dsi	black	BB	0.282828
Dsi	black	BB	0.285714
Dsi	black	BB	0.265306
Dsi	black	BB	0.333333
Dsi	black	BB	0.28866
Dsi	black	BB	0.262626
Dsi	black	BB	0.368421
Dsi	black	BB	0.313131
Dsi	black	BB	0.309278
Dsi	black	BB	0.346939
Dsi	black	BB	0.292929
Dsi	black	BB	0.357143
Dsi	black	BB	0.292929
Dsi	black	BB	0.234694
Dsi	black	BB	0.282828
Dsi	black	BB	0.252632
Dsi	black	BB	0.285714
Dsi	black	BB	0.285714
Dsi	black	BB	0.336735
Dsi	black	BB	0.282828
Dsi	black	BB	0.313131
Dsi	black	BB	0.278351
Dsi	black	BB	0.27551
Dsi	black	BB	0.29
Dsi	black	BB	0.319588
Dsi	black	BB	0.295918
Dsi	black	BB	0.313131
Dsi	black	BB	0.30303
Dsi	black	BB	0.28866
Dsi	black	BB	0.22449
Dsi	black	BB	0.313131
Dsi	black	BB	0.30303
Dsi	black	BB	0.244898
Dsi	black	BB	0.30303
Dsi	black	BB	0.242424
Dsi	black	BB	0.272727
Dsi	black	BB	0.360825
Dsi	black	BB	0.244898
Dsi	black	BB	0.30303
Dsi	black	BB	0.28866
Dsi	black	BB	0.262626
Dsi	black	BB	0.292929
Dsi	black	BB	0.257732
Dsi	black	BB	0.27551
Dsi	black	BB	0.292929
Dsi	black	BB	0.319588
Dsi	black	BB	0.265306
Dsi	black	BB	0.313131
Dsi	black	BB	0.22449
Dsi	black	BB	0.24
Dsi	black	BB	0.285714
Dsi	black	BB	0.285714
Dsi	black	BB	0.34375
Dsi	black	BB	0.326531
Dsi	black	BB	0.272727
Dsi	black	BB	0.30303
Dsi	black	BB	0.306122
Dsi	black	BB	0.30303
Dsi	black	BB	0.272727
Dsi	black	BB	0.336735
Dsi	black	BB	0.272727
Dsi	black	BB	0.232323
Dsi	black	BB	0.357895
Dsi	black	BB	0.313131
Dsi	black	BB	0.326531
Dsi	black	BB	0.292929
Dsi	black	BB	0.295918
Dsi	black	BB	0.30303
Dsi	black	BB	0.255102
Dsi	black	BB	0.30303
Dsi	black	BB	0.302083
Dsi	black	BB	0.292929
Dsi	black	BB	0.323232
Dsi	black	BB	0.30303
Dsi	black	BB	0.285714
Dsi	black	BB	0.373737
Dsi	black	BB	0.282828
Dsi	black	BB	0.31
Dsi	black	BB	0.268041
Dsi	black	BB	0.309278
Dsi	black	BB	0.333333
Dsi	black	BB	0.265306
[truncated: 177,487 more rows]
