# Supplementary material for: Genome assemblies of 11 bamboo species highlight diversification induced by dynamic subgenome dominance
Source: Nat Genet. 2024 Mar 15;56(4):710–20. doi: 10.1038/s41588-024-01683-0 (PMC11018529; doi:10.1038/s41588-024-01683-0)
Supplement: Supplementary file 7 — Statistical Source Data of Fig. 5a,b,d. [file 41588_2024_1683_MOESM7_ESM.xlsx]

## Sheet: Fig5a_VennDiagram
SEGs	EGFs	PSGs	NGFs	SEGs & EGFs	SEGs & PSGs	SEGs & NGFs	EGFs & PSGs	EGFs& NGFs	SEGs & EGFs & PSGs
Dsi01Ag00900	Dsi01Ag00050	Dsi01Ag04420	Dsi05Ag03170	Dsi01Ag01020	Dsi01Cg03010	Dsi02Ag03410	Dsi01Ag05340	Dsi03Ag07850	Dsi01Bg04030
Dsi01Ag01200	Dsi01Ag00060	Dsi01Ag27100	Dsi05Ag04680	Dsi01Ag01330	Dsi04Cg03680	Dsi02Bg11830	Dsi01Ag05380	Dsi03Bg07600	Dsi06Cg10420
Dsi01Ag02380	Dsi01Ag00070	Dsi01Bg03450	Dsi05Ag09550	Dsi01Ag01870	Dsi06Cg15150	Dsi07Ag03450	Dsi01Ag05620	Dsi03Cg11530	Dsi01Ag03540
Dsi01Ag02770	Dsi01Ag00130	Dsi01Bg13570	Dsi01Bg15610	Dsi01Ag02260	Dsi08Cg05450	Dsi01Cg21900	Dsi01Ag21320	Dsi06Bg12520	Dsi01Bg02610
Dsi01Ag02860	Dsi01Ag00150	Dsi01Cg02190	Dsi01Bg18240	Dsi01Ag03720	Dsi01Cg13410	Dsi03Cg09570	Dsi01Ag21620	Dsi06Cg09990	Dsi01Cg02050
Dsi01Ag03200	Dsi01Ag00190	Dsi01Cg02890	Dsi05Bg08540	Dsi01Ag04070	Dsi03Ag10680	Dsi05Cg06160	Dsi01Ag21640		Dsi02Cg06780
Dsi01Ag03220	Dsi01Ag00230	Dsi01Cg03310	Dsi06Bg11020	Dsi01Ag04170	Dsi03Ag24070	Dsi11Cg08960	Dsi01Ag23130		Dsi02Cg09430
Dsi01Ag03420	Dsi01Ag00360	Dsi01Cg05670	Dsi07Bg09820	Dsi01Ag04780	Dsi04Cg07000	Dsi12Bg02270	Dsi01Bg19160		Dsi03Ag18440
Dsi01Ag03460	Dsi01Ag00480	Dsi01Cg12690	Dsi08Bg05210	Dsi01Ag05290	Dsi06Cg06450		Dsi01Bg20940		Dsi03Bg08650
Dsi01Ag03630	Dsi01Ag00490	Dsi01Cg13270	Dsi04Cg14380	Dsi01Ag05690	Dsi06Cg09070		Dsi01Cg00730		Dsi03Bg17720
Dsi01Ag04530	Dsi01Ag00500	Dsi01Cg14160	Dsi04Cg14390	Dsi01Ag05740	Dsi07Cg02330		Dsi01Cg04140		Dsi03Cg07920
Dsi01Ag04810	Dsi01Ag00530	Dsi01Cg17310	Dsi08Cg07920	Dsi01Ag05830	Dsi10Cg03670		Dsi01Cg04540		Dsi03Cg10630
Dsi01Ag06190	Dsi01Ag00600	Dsi01Cg19650	Dsi08Ag09630	Dsi01Ag07370	Dsi11Ag01520		Dsi01Cg04580		Dsi03Cg14860
Dsi01Ag06200	Dsi01Ag00630	Dsi02Ag09550	Dsi02Bg06130	Dsi01Ag07480			Dsi01Cg07370		Dsi03Cg18530
Dsi01Ag06210	Dsi01Ag00640	Dsi02Bg09220	Dsi05Bg07230	Dsi01Ag08830			Dsi01Cg08010		Dsi04Cg00980
Dsi01Ag06520	Dsi01Ag00650	Dsi02Bg09230	Dsi08Bg05690	Dsi01Ag09660			Dsi01Cg10760		Dsi05Cg08230
Dsi01Ag08420	Dsi01Ag00880	Dsi02Cg03840	Dsi10Bg00330	Dsi01Ag09870			Dsi01Cg10970		Dsi06Ag01390
Dsi01Ag08450	Dsi01Ag00920	Dsi02Cg04120	Dsi03Cg01860	Dsi01Ag11400			Dsi01Cg14170		Dsi08Ag08810
Dsi01Ag09000	Dsi01Ag01000	Dsi02Cg07620	Dsi07Bg05730	Dsi01Ag13160			Dsi01Cg15590		Dsi08Cg09860
Dsi01Ag09970	Dsi01Ag01140	Dsi02Cg09750	Dsi07Bg09460	Dsi01Ag13180			Dsi01Cg17140		Dsi09Cg01590
Dsi01Ag10020	Dsi01Ag01170	Dsi03Ag20140	Dsi03Ag13760	Dsi01Ag14950			Dsi01Cg18270		Dsi09Cg04130
Dsi01Ag12370	Dsi01Ag01260	Dsi03Bg19560	Dsi04Ag16590	Dsi01Ag15290			Dsi01Cg18640		Dsi09Cg09200
Dsi01Ag12760	Dsi01Ag01280	Dsi03Cg01460	Dsi05Ag04960	Dsi01Ag16020			Dsi02Ag09520		Dsi12Ag03390
Dsi01Ag12980	Dsi01Ag01340	Dsi03Cg06510	Dsi07Ag05760	Dsi01Ag16980			Dsi02Bg13800		Dsi12Bg04880
Dsi01Ag14580	Dsi01Ag01370	Dsi03Cg08750	Dsi09Ag06200	Dsi01Ag17040			Dsi02Cg04140
Dsi01Ag15110	Dsi01Ag01380	Dsi03Cg12390	Dsi11Ag13000	Dsi01Ag18710			Dsi02Cg04290
Dsi01Ag15520	Dsi01Ag01390	Dsi03Cg13190	Dsi03Bg22540	Dsi01Ag18890			Dsi03Ag03020
Dsi01Ag15950	Dsi01Ag01400	Dsi03Cg15730	Dsi08Bg02940	Dsi01Ag18900			Dsi03Ag04310
Dsi01Ag16340	Dsi01Ag01410	Dsi03Cg18590	Dsi03Cg01640	Dsi01Ag20700			Dsi03Ag11730
Dsi01Ag17350	Dsi01Ag01430	Dsi04Bg04460	Dsi04Cg06730	Dsi01Ag22090			Dsi03Ag15650
Dsi01Ag17380	Dsi01Ag01480	Dsi04Bg05400	Dsi06Cg07220	Dsi01Ag22120			Dsi03Ag17230
Dsi01Ag18980	Dsi01Ag01500	Dsi04Bg14410	Dsi10Cg02180	Dsi01Ag22280			Dsi03Ag18310
Dsi01Ag19250	Dsi01Ag01510	Dsi04Cg10170	Dsi10Cg06070	Dsi01Ag22300			Dsi03Bg03210
Dsi01Ag19820	Dsi01Ag01530	Dsi04Cg11180	Dsi07Ag09160	Dsi01Ag23180			Dsi03Bg11070
Dsi01Ag19950	Dsi01Ag01570	Dsi05Ag01050	Dsi08Ag00930	Dsi01Ag23420			Dsi03Bg14870
Dsi01Ag21080	Dsi01Ag01600	Dsi05Ag11290	Dsi08Bg00660	Dsi01Ag23730			Dsi03Bg17510
Dsi01Ag22070	Dsi01Ag01650	Dsi05Cg01140	Dsi11Ag08050	Dsi01Ag24400			Dsi03Bg20640
Dsi01Ag22150	Dsi01Ag01670	Dsi05Cg02870	Dsi09Cg00560	Dsi01Ag25070			Dsi03Bg22420
Dsi01Ag22440	Dsi01Ag01730	Dsi05Cg08120	Dsi09Cg00570	Dsi01Ag25500			Dsi03Cg01140
Dsi01Ag23080	Dsi01Ag01740	Dsi06Ag10270	Dsi07Ag12070	Dsi01Ag26360			Dsi03Cg08570
Dsi01Ag23200	Dsi01Ag01790	Dsi06Bg04720	Dsi07Bg11910	Dsi01Ag26810			Dsi03Cg13000
Dsi01Ag23460	Dsi01Ag01820	Dsi06Bg11580	Dsi06Cg02780	Dsi01Ag27010			Dsi03Cg15080
Dsi01Ag24140	Dsi01Ag01900	Dsi06Cg01830	Dsi02Cg06930	Dsi01Bg00070			Dsi03Cg15850
Dsi01Ag24190	Dsi01Ag01910	Dsi06Cg09280	Dsi08Bg04330	Dsi01Bg02470			Dsi03Cg17260
Dsi01Ag24290	Dsi01Ag01920	Dsi06Cg11450	Dsi06Bg14270	Dsi01Bg02810			Dsi03Cg18750
Dsi01Ag24710	Dsi01Ag01970	Dsi06Cg15210	Dsi09Bg02120	Dsi01Bg02940			Dsi04Ag02010
Dsi01Ag27020	Dsi01Ag01990	Dsi07Ag11400	Dsi03Bg13830	Dsi01Bg03120			Dsi04Ag06400
Dsi01Ag27640	Dsi01Ag02000	Dsi07Cg03200	Dsi04Ag08380	Dsi01Bg03230			Dsi04Ag07830
Dsi01Ag27730	Dsi01Ag02060	Dsi07Cg04360	Dsi06Cg15900	Dsi01Bg03520			Dsi04Bg09060
Dsi01Ag27830	Dsi01Ag02070	Dsi07Cg08360	Dsi02Ag02510	Dsi01Bg03750			Dsi04Bg09760
Dsi01Ag27930	Dsi01Ag02080	Dsi08Ag04900	Dsi03Cg04170	Dsi01Bg04280			Dsi04Bg13640
Dsi01Bg01400	Dsi01Ag02090	Dsi09Bg08060	Dsi03Cg02330	Dsi01Bg04330			Dsi04Cg00490
Dsi01Bg01810	Dsi01Ag02330	Dsi09Cg00850	Dsi01Ag25360	Dsi01Bg04440			Dsi04Cg02070
Dsi01Bg01820	Dsi01Ag02400	Dsi09Cg02960	Dsi08Ag01350	Dsi01Bg06050			Dsi04Cg02250
Dsi01Bg02500	Dsi01Ag02470	Dsi09Cg04240	Dsi01Bg09820	Dsi01Bg07200			Dsi04Cg04410
Dsi01Bg02700	Dsi01Ag02490	Dsi10Bg04790	Dsi08Bg05520	Dsi01Bg07210			Dsi04Cg05240
Dsi01Bg03180	Dsi01Ag02520	Dsi10Bg06590	Dsi02Cg01820	Dsi01Bg07910			Dsi04Cg06410
Dsi01Bg03210	Dsi01Ag02530	Dsi11Cg02340	Dsi02Ag05270	Dsi01Bg08280			Dsi04Cg06670
Dsi01Bg03550	Dsi01Ag02700	Dsi11Cg10410	Dsi02Bg04740	Dsi01Bg08440			Dsi05Ag07800
Dsi01Bg03560	Dsi01Ag02710		Dsi02Cg02670	Dsi01Bg08750			Dsi05Ag11640
Dsi01Bg03570	Dsi01Ag02750		Dsi02Cg02750	Dsi01Bg08760			Dsi05Cg01040
Dsi01Bg03580	Dsi01Ag02780		Dsi09Cg07050	Dsi01Bg09320			Dsi05Cg07690
Dsi01Bg03640	Dsi01Ag02800		Dsi07Ag09190	Dsi01Bg09710			Dsi05Cg09770
Dsi01Bg04680	Dsi01Ag02850		Dsi08Bg03800	Dsi01Bg09870			Dsi06Cg02870
Dsi01Bg05030	Dsi01Ag02910		Dsi02Bg08980	Dsi01Bg10600			Dsi06Cg08570
Dsi01Bg05080	Dsi01Ag02920		Dsi02Bg06580	Dsi01Bg10960			Dsi06Cg09590
Dsi01Bg05350	Dsi01Ag02930		Dsi06Bg12200	Dsi01Bg11650			Dsi06Cg09770
Dsi01Bg05460	Dsi01Ag02940		Dsi03Cg05380	Dsi01Bg12200			Dsi07Ag10910
Dsi01Bg06840	Dsi01Ag02950		Dsi05Ag07560	Dsi01Bg14040			Dsi07Cg00510
Dsi01Bg06960	Dsi01Ag02970		Dsi05Bg00720	Dsi01Bg14590			Dsi07Cg03080
Dsi01Bg07900	Dsi01Ag02990		Dsi05Bg00730	Dsi01Bg14740			Dsi07Cg04410
Dsi01Bg08310	Dsi01Ag03010		Dsi05Bg00740	Dsi01Bg14750			Dsi07Cg06950
Dsi01Bg08610	Dsi01Ag03020		Dsi05Bg00660	Dsi01Bg16440			Dsi07Cg07430
Dsi01Bg08830	Dsi01Ag03050		Dsi03Bg21200	Dsi01Bg17850			Dsi07Cg09050
Dsi01Bg09640	Dsi01Ag03060		Dsi09Cg08630	Dsi01Bg19010			Dsi08Bg07280
Dsi01Bg10810	Dsi01Ag03100		Dsi05Cg01930	Dsi01Bg19020			Dsi08Cg06360
Dsi01Bg11360	Dsi01Ag03130		Dsi11Cg10240	Dsi01Bg19570			Dsi08Cg06830
Dsi01Bg11870	Dsi01Ag03160		Dsi02Ag13500	Dsi01Bg20100			Dsi08Cg08900
Dsi01Bg12100	Dsi01Ag03210		Dsi09Cg07310	Dsi01Bg20740			Dsi09Ag01340
Dsi01Bg12160	Dsi01Ag03300		Dsi04Ag02590	Dsi01Bg21130			Dsi09Bg01920
Dsi01Bg12380	Dsi01Ag03310		Dsi08Bg03510	Dsi01Bg21550			Dsi09Bg05300
Dsi01Bg13140	Dsi01Ag03320		Dsi09Cg01880	Dsi01Bg22630			Dsi09Bg05340
Dsi01Bg13190	Dsi01Ag03400		Dsi05Ag12800	Dsi01Bg23190			Dsi09Cg01300
Dsi01Bg13710	Dsi01Ag03430		Dsi02Bg03060	Dsi01Bg24280			Dsi09Cg02660
Dsi01Bg13740	Dsi01Ag03450		Dsi05Ag10000	Dsi01Bg24550			Dsi09Cg04160
Dsi01Bg14420	Dsi01Ag03550		Dsi02Ag15130	Dsi01Cg00620			Dsi09Cg07610
Dsi01Bg14700	Dsi01Ag03560		Dsi05Bg03660	Dsi01Cg00710			Dsi09Cg07620
Dsi01Bg14790	Dsi01Ag03570		Dsi11Ag12530	Dsi01Cg00750			Dsi09Cg07690
Dsi01Bg15540	Dsi01Ag03580		Dsi06Ag07750	Dsi01Cg01900			Dsi09Cg09750
Dsi01Bg15920	Dsi01Ag03590		Dsi02Bg01700	Dsi01Cg02230			Dsi09Cg09850
Dsi01Bg16110	Dsi01Ag03600		Dsi08Ag11670	Dsi01Cg02560			Dsi10Bg08510
Dsi01Bg16120	Dsi01Ag03610		Dsi08Cg04540	Dsi01Cg02670			Dsi10Cg05700
Dsi01Bg16680	Dsi01Ag03670		Dsi09Ag03590	Dsi01Cg02920			Dsi10Cg06760
Dsi01Bg16720	Dsi01Ag03700		Dsi08Ag05700	Dsi01Cg04070			Dsi11Ag05110
Dsi01Bg16730	Dsi01Ag03710		Dsi02Bg11210	Dsi01Cg04110			Dsi11Cg04180
Dsi01Bg16840	Dsi01Ag03760		Dsi06Cg14650	Dsi01Cg04800			Dsi11Cg04860
Dsi01Bg17930	Dsi01Ag03790		Dsi02Bg03380	Dsi01Cg04980			Dsi11Cg05210
Dsi01Bg18690	Dsi01Ag03850		Dsi03Ag03650	Dsi01Cg05200			Dsi11Cg05340
Dsi01Bg19420	Dsi01Ag03870		Dsi03Ag03640	Dsi01Cg06060			Dsi11Cg09490
Dsi01Bg20840	Dsi01Ag03910		Dsi12Ag05850	Dsi01Cg06610
Dsi01Bg21300	Dsi01Ag03920		Dsi07Bg09850	Dsi01Cg06690
Dsi01Bg21930	Dsi01Ag03940		Dsi03Bg10570	Dsi01Cg06780
Dsi01Bg22920	Dsi01Ag03950		Dsi08Bg01420	Dsi01Cg07190
Dsi01Bg23490	Dsi01Ag03990		Dsi04Ag16550	Dsi01Cg07690
Dsi01Bg23520	Dsi01Ag04010		Dsi08Ag02260	Dsi01Cg07750
Dsi01Bg24370	Dsi01Ag04020		Dsi09Cg08560	Dsi01Cg08410
Dsi01Bg24410	Dsi01Ag04080		Dsi11Bg02010	Dsi01Cg08670
Dsi01Bg25650	Dsi01Ag04100		Dsi06Ag08990	Dsi01Cg08810
Dsi01Bg25950	Dsi01Ag04110		Dsi01Bg23050	Dsi01Cg08920
Dsi01Bg26090	Dsi01Ag04200		Dsi09Cg07900	Dsi01Cg09100
Dsi01Cg00330	Dsi01Ag04220		Dsi03Bg06960	Dsi01Cg09300
Dsi01Cg00490	Dsi01Ag04260		Dsi06Cg08200	Dsi01Cg09350
Dsi01Cg01420	Dsi01Ag04320		Dsi07Cg02640	Dsi01Cg09910
Dsi01Cg01610	Dsi01Ag04350		Dsi08Cg01870	Dsi01Cg09980
Dsi01Cg01870	Dsi01Ag04360		Dsi04Ag18270	Dsi01Cg11390
Dsi01Cg01890	Dsi01Ag04400		Dsi02Cg03800	Dsi01Cg12930
Dsi01Cg01930	Dsi01Ag04410		Dsi12Ag01100	Dsi01Cg13160
Dsi01Cg04130	Dsi01Ag04450		Dsi03Bg12540	Dsi01Cg13300
Dsi01Cg04740	Dsi01Ag04460			Dsi01Cg13320
Dsi01Cg05280	Dsi01Ag04470			Dsi01Cg14350
Dsi01Cg05650	Dsi01Ag04490			Dsi01Cg16740
Dsi01Cg05920	Dsi01Ag04500			Dsi01Cg16780
Dsi01Cg05990	Dsi01Ag04510			Dsi01Cg18330
Dsi01Cg06410	Dsi01Ag04520			Dsi01Cg19930
Dsi01Cg06430	Dsi01Ag04560			Dsi01Cg20880
Dsi01Cg06440	Dsi01Ag04570			Dsi01Cg21400
Dsi01Cg06760	Dsi01Ag04580			Dsi02Ag01280
Dsi01Cg07800	Dsi01Ag04680			Dsi02Ag02110
Dsi01Cg08040	Dsi01Ag04700			Dsi02Ag02230
Dsi01Cg08190	Dsi01Ag04730			Dsi02Ag02240
Dsi01Cg09940	Dsi01Ag04910			Dsi02Ag02650
Dsi01Cg10830	Dsi01Ag04920			Dsi02Ag02960
Dsi01Cg11060	Dsi01Ag04950			Dsi02Ag04060
Dsi01Cg12180	Dsi01Ag04960			Dsi02Ag05250
Dsi01Cg12540	Dsi01Ag04970			Dsi02Ag06960
Dsi01Cg12680	Dsi01Ag04980			Dsi02Ag07490
Dsi01Cg13090	Dsi01Ag05010			Dsi02Ag08240
Dsi01Cg13550	Dsi01Ag05020			Dsi02Ag08660
Dsi01Cg14020	Dsi01Ag05070			Dsi02Ag11190
Dsi01Cg14030	Dsi01Ag05080			Dsi02Ag12080
Dsi01Cg14080	Dsi01Ag05100			Dsi02Ag12190
Dsi01Cg15160	Dsi01Ag05110			Dsi02Ag13850
Dsi01Cg15770	Dsi01Ag05140			Dsi02Ag14030
Dsi01Cg16370	Dsi01Ag05150			Dsi02Ag14170
Dsi01Cg16860	Dsi01Ag05190			Dsi02Ag14410
Dsi01Cg17290	Dsi01Ag05200			Dsi02Ag14490
Dsi01Cg17790	Dsi01Ag05250			Dsi02Ag15100
Dsi01Cg18510	Dsi01Ag05260			Dsi02Ag15500
Dsi01Cg19480	Dsi01Ag05310			Dsi02Ag15560
Dsi01Cg20320	Dsi01Ag05320			Dsi02Ag15610
Dsi01Cg20640	Dsi01Ag05370			Dsi02Ag15680
Dsi01Cg21210	Dsi01Ag05420			Dsi02Ag16700
Dsi01Cg21660	Dsi01Ag05480			Dsi02Ag16850
Dsi02Ag00470	Dsi01Ag05490			Dsi02Ag17130
Dsi02Ag02490	Dsi01Ag05500			Dsi02Ag20230
Dsi02Ag02860	Dsi01Ag05630			Dsi02Ag20370
Dsi02Ag03280	Dsi01Ag05640			Dsi02Ag20910
Dsi02Ag03820	Dsi01Ag05660			Dsi02Ag20970
Dsi02Ag04640	Dsi01Ag05680			Dsi02Ag21080
Dsi02Ag06150	Dsi01Ag05710			Dsi02Ag21100
Dsi02Ag06280	Dsi01Ag05770			Dsi02Ag21480
Dsi02Ag06320	Dsi01Ag05780			Dsi02Ag21680
Dsi02Ag07350	Dsi01Ag05790			Dsi02Ag21930
Dsi02Ag07540	Dsi01Ag05850			Dsi02Ag22010
Dsi02Ag07700	Dsi01Ag05860			Dsi02Ag22500
Dsi02Ag08200	Dsi01Ag05880			Dsi02Bg00290
Dsi02Ag08480	Dsi01Ag05890			Dsi02Bg01330
Dsi02Ag08740	Dsi01Ag05900			Dsi02Bg01880
Dsi02Ag09000	Dsi01Ag05910			Dsi02Bg02210
Dsi02Ag09060	Dsi01Ag05950			Dsi02Bg03340
Dsi02Ag10300	Dsi01Ag05970			Dsi02Bg03360
Dsi02Ag10340	Dsi01Ag06000			Dsi02Bg04130
Dsi02Ag11330	Dsi01Ag06010			Dsi02Bg07870
Dsi02Ag11350	Dsi01Ag06050			Dsi02Bg07940
Dsi02Ag11360	Dsi01Ag06060			Dsi02Bg08060
Dsi02Ag11420	Dsi01Ag06070			Dsi02Bg08230
Dsi02Ag12180	Dsi01Ag06090			Dsi02Bg08470
Dsi02Ag13100	Dsi01Ag06110			Dsi02Bg08500
Dsi02Ag13250	Dsi01Ag06150			Dsi02Bg09440
Dsi02Ag14120	Dsi01Ag06220			Dsi02Bg09660
Dsi02Ag14220	Dsi01Ag06230			Dsi02Bg10520
Dsi02Ag14390	Dsi01Ag06250			Dsi02Bg10880
Dsi02Ag14460	Dsi01Ag06290			Dsi02Bg12130
Dsi02Ag15490	Dsi01Ag06380			Dsi02Bg12210
Dsi02Ag16070	Dsi01Ag06400			Dsi02Bg12410
Dsi02Ag16180	Dsi01Ag06470			Dsi02Bg12940
Dsi02Ag16730	Dsi01Ag06480			Dsi02Bg13190
Dsi02Ag16780	Dsi01Ag06490			Dsi02Bg14240
Dsi02Ag17260	Dsi01Ag06580			Dsi02Bg14720
Dsi02Ag18770	Dsi01Ag06630			Dsi02Bg15580
Dsi02Ag18950	Dsi01Ag06660			Dsi02Bg15800
Dsi02Ag19410	Dsi01Ag06670			Dsi02Bg15870
Dsi02Ag20060	Dsi01Ag06710			Dsi02Bg16190
Dsi02Ag20170	Dsi01Ag06730			Dsi02Bg17470
Dsi02Ag21220	Dsi01Ag06750			Dsi02Bg17780
Dsi02Bg00060	Dsi01Ag06820			Dsi02Bg18250
Dsi02Bg00820	Dsi01Ag06850			Dsi02Bg18830
Dsi02Bg01720	Dsi01Ag06880			Dsi02Bg18850
Dsi02Bg01730	Dsi01Ag06890			Dsi02Bg19030
Dsi02Bg02040	Dsi01Ag06980			Dsi02Bg19290
Dsi02Bg02860	Dsi01Ag07010			Dsi02Bg19330
Dsi02Bg03690	Dsi01Ag07030			Dsi02Bg19670
Dsi02Bg03770	Dsi01Ag07060			Dsi02Bg20770
Dsi02Bg04140	Dsi01Ag07080			Dsi02Bg21320
Dsi02Bg05260	Dsi01Ag07090			Dsi02Bg21490
Dsi02Bg06040	Dsi01Ag07100			Dsi02Cg00170
Dsi02Bg07130	Dsi01Ag07110			Dsi02Cg00610
Dsi02Bg07220	Dsi01Ag07120			Dsi02Cg00620
Dsi02Bg07420	Dsi01Ag07130			Dsi02Cg00770
Dsi02Bg07430	Dsi01Ag07160			Dsi02Cg01070
Dsi02Bg08900	Dsi01Ag07170			Dsi02Cg01210
Dsi02Bg09290	Dsi01Ag07200			Dsi02Cg01590
Dsi02Bg09680	Dsi01Ag07210			Dsi02Cg01990
Dsi02Bg09720	Dsi01Ag07270			Dsi02Cg02090
Dsi02Bg11220	Dsi01Ag07350			Dsi02Cg03990
Dsi02Bg11320	Dsi01Ag07380			Dsi02Cg04300
Dsi02Bg11540	Dsi01Ag07390			Dsi02Cg04560
Dsi02Bg11690	Dsi01Ag07470			Dsi02Cg04600
Dsi02Bg12140	Dsi01Ag07500			Dsi02Cg04670
Dsi02Bg12260	Dsi01Ag07520			Dsi02Cg04880
Dsi02Bg12610	Dsi01Ag07580			Dsi02Cg05590
Dsi02Bg12860	Dsi01Ag07590			Dsi02Cg05970
Dsi02Bg13480	Dsi01Ag07600			Dsi02Cg06070
Dsi02Bg14730	Dsi01Ag07620			Dsi02Cg06250
Dsi02Bg14890	Dsi01Ag07670			Dsi02Cg06400
Dsi02Bg15240	Dsi01Ag07690			Dsi02Cg08160
Dsi02Bg15310	Dsi01Ag07720			Dsi02Cg09800
Dsi02Bg15920	Dsi01Ag07780			Dsi02Cg10650
Dsi02Bg15940	Dsi01Ag07790			Dsi02Cg10990
Dsi02Bg16080	Dsi01Ag07800			Dsi02Cg11180
Dsi02Bg16120	Dsi01Ag07900			Dsi02Cg11220
Dsi02Bg17000	Dsi01Ag07910			Dsi02Cg11830
Dsi02Bg17550	Dsi01Ag07920			Dsi02Cg13030
Dsi02Bg20060	Dsi01Ag07930			Dsi02Cg13040
Dsi02Bg20270	Dsi01Ag07940			Dsi02Cg13160
Dsi02Bg20520	Dsi01Ag07950			Dsi02Cg13360
Dsi02Bg20560	Dsi01Ag07990			Dsi02Cg13440
Dsi02Bg20720	Dsi01Ag08020			Dsi02Cg14330
Dsi02Bg20780	Dsi01Ag08050			Dsi02Cg14870
Dsi02Bg21330	Dsi01Ag08060			Dsi02Cg15050
Dsi02Bg21380	Dsi01Ag08070			Dsi02Cg15170
Dsi02Bg21390	Dsi01Ag08120			Dsi02Cg15610
Dsi02Cg00010	Dsi01Ag08170			Dsi02Cg15990
Dsi02Cg00200	Dsi01Ag08210			Dsi02Cg16010
Dsi02Cg00440	Dsi01Ag08230			Dsi02Cg16160
Dsi02Cg00500	Dsi01Ag08270			Dsi02Cg16890
Dsi02Cg03040	Dsi01Ag08280			Dsi02Cg16900
Dsi02Cg03140	Dsi01Ag08290			Dsi02Cg17080
Dsi02Cg03890	Dsi01Ag08300			Dsi02Cg17250
Dsi02Cg04020	Dsi01Ag08310			Dsi02Cg17500
Dsi02Cg04080	Dsi01Ag08320			Dsi02Cg18040
Dsi02Cg04680	Dsi01Ag08330			Dsi03Ag00640
Dsi02Cg05160	Dsi01Ag08340			Dsi03Ag00690
Dsi02Cg05450	Dsi01Ag08370			Dsi03Ag01490
Dsi02Cg06370	Dsi01Ag08430			Dsi03Ag02200
Dsi02Cg06590	Dsi01Ag08440			Dsi03Ag02330
Dsi02Cg06960	Dsi01Ag08480			Dsi03Ag02400
Dsi02Cg07290	Dsi01Ag08510			Dsi03Ag03100
Dsi02Cg07510	Dsi01Ag08530			Dsi03Ag03350
Dsi02Cg08880	Dsi01Ag08570			Dsi03Ag03830
Dsi02Cg09020	Dsi01Ag08620			Dsi03Ag04770
Dsi02Cg09230	Dsi01Ag08630			Dsi03Ag05250
Dsi02Cg09570	Dsi01Ag08660			Dsi03Ag05430
Dsi02Cg09810	Dsi01Ag08710			Dsi03Ag05710
Dsi02Cg10170	Dsi01Ag08750			Dsi03Ag05750
Dsi02Cg10320	Dsi01Ag08760			Dsi03Ag05880
Dsi02Cg10360	Dsi01Ag08840			Dsi03Ag06560
Dsi02Cg11120	Dsi01Ag08850			Dsi03Ag07240
Dsi02Cg11370	Dsi01Ag08890			Dsi03Ag07770
Dsi02Cg12490	Dsi01Ag08900			Dsi03Ag08060
Dsi02Cg13050	Dsi01Ag08910			Dsi03Ag09150
Dsi02Cg13080	Dsi01Ag08970			Dsi03Ag09370
Dsi02Cg14060	Dsi01Ag08980			Dsi03Ag09920
Dsi02Cg14390	Dsi01Ag09010			Dsi03Ag11410
Dsi02Cg14890	Dsi01Ag09040			Dsi03Ag11480
Dsi02Cg15140	Dsi01Ag09090			Dsi03Ag11720
Dsi02Cg15390	Dsi01Ag09110			Dsi03Ag11740
Dsi02Cg15600	Dsi01Ag09120			Dsi03Ag12590
Dsi02Cg15890	Dsi01Ag09130			Dsi03Ag12620
Dsi02Cg16260	Dsi01Ag09140			Dsi03Ag14960
Dsi02Cg16270	Dsi01Ag09160			Dsi03Ag15080
Dsi02Cg17010	Dsi01Ag09170			Dsi03Ag16320
Dsi02Cg17680	Dsi01Ag09250			Dsi03Ag16360
Dsi02Cg17690	Dsi01Ag09280			Dsi03Ag17320
Dsi02Cg18030	Dsi01Ag09300			Dsi03Ag17690
Dsi03Ag00550	Dsi01Ag09330			Dsi03Ag18010
Dsi03Ag00620	Dsi01Ag09370			Dsi03Ag18630
Dsi03Ag00680	Dsi01Ag09400			Dsi03Ag18850
Dsi03Ag00880	Dsi01Ag09410			Dsi03Ag19570
Dsi03Ag00900	Dsi01Ag09440			Dsi03Ag19630
Dsi03Ag01080	Dsi01Ag09450			Dsi03Ag19860
Dsi03Ag01120	Dsi01Ag09490			Dsi03Ag22500
Dsi03Ag01450	Dsi01Ag09510			Dsi03Ag22570
Dsi03Ag01730	Dsi01Ag09520			Dsi03Ag24030
Dsi03Ag01840	Dsi01Ag09560			Dsi03Ag24100
Dsi03Ag02070	Dsi01Ag09600			Dsi03Bg02370
Dsi03Ag02150	Dsi01Ag09610			Dsi03Bg02510
Dsi03Ag02270	Dsi01Ag09620			Dsi03Bg03810
Dsi03Ag02630	Dsi01Ag09630			Dsi03Bg04180
Dsi03Ag03610	Dsi01Ag09670			Dsi03Bg04310
Dsi03Ag03620	Dsi01Ag09680			Dsi03Bg04760
Dsi03Ag03980	Dsi01Ag09700			Dsi03Bg04880
Dsi03Ag04160	Dsi01Ag09720			Dsi03Bg05790
Dsi03Ag04970	Dsi01Ag09740			Dsi03Bg06140
Dsi03Ag05930	Dsi01Ag09760			Dsi03Bg06170
Dsi03Ag06350	Dsi01Ag09770			Dsi03Bg07490
Dsi03Ag06430	Dsi01Ag09910			Dsi03Bg08160
Dsi03Ag06970	Dsi01Ag10050			Dsi03Bg08780
Dsi03Ag07270	Dsi01Ag10060			Dsi03Bg08990
Dsi03Ag07360	Dsi01Ag10070			Dsi03Bg10650
Dsi03Ag07530	Dsi01Ag10090			Dsi03Bg10750
Dsi03Ag07560	Dsi01Ag10180			Dsi03Bg10760
Dsi03Ag07610	Dsi01Ag10200			Dsi03Bg11080
Dsi03Ag07680	Dsi01Ag10210			Dsi03Bg11860
Dsi03Ag07780	Dsi01Ag10260			Dsi03Bg12720
Dsi03Ag08030	Dsi01Ag10270			Dsi03Bg14190
Dsi03Ag08200	Dsi01Ag10280			Dsi03Bg14500
Dsi03Ag08220	Dsi01Ag10340			Dsi03Bg15570
Dsi03Ag08380	Dsi01Ag10350			Dsi03Bg15580
Dsi03Ag08530	Dsi01Ag10370			Dsi03Bg15590
Dsi03Ag08730	Dsi01Ag10380			Dsi03Bg15620
Dsi03Ag09510	Dsi01Ag10390			Dsi03Bg17150
Dsi03Ag09590	Dsi01Ag10410			Dsi03Bg17280
Dsi03Ag10240	Dsi01Ag10430			Dsi03Bg17700
Dsi03Ag10520	Dsi01Ag10470			Dsi03Bg18070
Dsi03Ag10840	Dsi01Ag10520			Dsi03Bg18190
Dsi03Ag11810	Dsi01Ag10550			Dsi03Bg18410
Dsi03Ag12380	Dsi01Ag10660			Dsi03Bg18660
Dsi03Ag13230	Dsi01Ag10680			Dsi03Bg20230
Dsi03Ag13580	Dsi01Ag10690			Dsi03Bg20730
Dsi03Ag13730	Dsi01Ag10710			Dsi03Bg21280
Dsi03Ag13820	Dsi01Ag10790			Dsi03Bg22210
Dsi03Ag13840	Dsi01Ag10810			Dsi03Bg23240
Dsi03Ag14550	Dsi01Ag10880			Dsi03Bg23290
Dsi03Ag14750	Dsi01Ag10890			Dsi03Cg01650
Dsi03Ag15090	Dsi01Ag10900			Dsi03Cg02210
Dsi03Ag15140	Dsi01Ag10920			Dsi03Cg02840
Dsi03Ag15570	Dsi01Ag10930			Dsi03Cg04210
Dsi03Ag17650	Dsi01Ag10950			Dsi03Cg04760
Dsi03Ag18190	Dsi01Ag10970			Dsi03Cg04810
Dsi03Ag19510	Dsi01Ag11040			Dsi03Cg05420
Dsi03Ag20100	Dsi01Ag11050			Dsi03Cg05600
Dsi03Ag20400	Dsi01Ag11060			Dsi03Cg06120
Dsi03Ag21360	Dsi01Ag11080			Dsi03Cg06810
Dsi03Ag21990	Dsi01Ag11100			Dsi03Cg07750
Dsi03Ag23990	Dsi01Ag11130			Dsi03Cg08530
Dsi03Ag24420	Dsi01Ag11140			Dsi03Cg08690
Dsi03Bg00490	Dsi01Ag11170			Dsi03Cg08880
Dsi03Bg00620	Dsi01Ag11180			Dsi03Cg09100
Dsi03Bg02060	Dsi01Ag11200			Dsi03Cg09320
Dsi03Bg02160	Dsi01Ag11230			Dsi03Cg09740
Dsi03Bg02240	Dsi01Ag11250			Dsi03Cg09900
Dsi03Bg02330	Dsi01Ag11410			Dsi03Cg10150
Dsi03Bg02340	Dsi01Ag11450			Dsi03Cg10390
Dsi03Bg03130	Dsi01Ag11460			Dsi03Cg10410
Dsi03Bg03720	Dsi01Ag11470			Dsi03Cg11570
Dsi03Bg04000	Dsi01Ag11490			Dsi03Cg12580
Dsi03Bg04410	Dsi01Ag11510			Dsi03Cg13360
Dsi03Bg04680	Dsi01Ag11600			Dsi03Cg13410
Dsi03Bg04930	Dsi01Ag11660			Dsi03Cg14350
Dsi03Bg05070	Dsi01Ag11670			Dsi03Cg14590
Dsi03Bg05300	Dsi01Ag11750			Dsi03Cg14760
Dsi03Bg05650	Dsi01Ag11760			Dsi03Cg15130
Dsi03Bg05820	Dsi01Ag11800			Dsi03Cg15590
Dsi03Bg06060	Dsi01Ag11810			Dsi03Cg15840
Dsi03Bg06380	Dsi01Ag11840			Dsi03Cg15950
Dsi03Bg06850	Dsi01Ag11850			Dsi03Cg16370
Dsi03Bg07160	Dsi01Ag11900			Dsi03Cg16510
Dsi03Bg07220	Dsi01Ag11910			Dsi03Cg17090
Dsi03Bg07290	Dsi01Ag11930			Dsi03Cg17100
Dsi03Bg07670	Dsi01Ag11950			Dsi03Cg17360
Dsi03Bg07780	Dsi01Ag11990			Dsi03Cg18170
Dsi03Bg08030	Dsi01Ag12020			Dsi04Ag00260
Dsi03Bg08120	Dsi01Ag12030			Dsi04Ag00480
Dsi03Bg08400	Dsi01Ag12040			Dsi04Ag00580
Dsi03Bg08420	Dsi01Ag12050			Dsi04Ag01860
Dsi03Bg09220	Dsi01Ag12060			Dsi04Ag01940
Dsi03Bg09840	Dsi01Ag12140			Dsi04Ag02220
Dsi03Bg10510	Dsi01Ag12160			Dsi04Ag02640
Dsi03Bg10860	Dsi01Ag12200			Dsi04Ag02980
Dsi03Bg11220	Dsi01Ag12230			Dsi04Ag03770
Dsi03Bg12150	Dsi01Ag12290			Dsi04Ag04150
Dsi03Bg12500	Dsi01Ag12330			Dsi04Ag04570
Dsi03Bg13380	Dsi01Ag12340			Dsi04Ag05560
Dsi03Bg13960	Dsi01Ag12360			Dsi04Ag05660
Dsi03Bg14660	Dsi01Ag12380			Dsi04Ag05690
Dsi03Bg16260	Dsi01Ag12480			Dsi04Ag06300
Dsi03Bg17570	Dsi01Ag12490			Dsi04Ag06390
Dsi03Bg18290	Dsi01Ag12500			Dsi04Ag06920
Dsi03Bg18330	Dsi01Ag12550			Dsi04Ag07550
Dsi03Bg18360	Dsi01Ag12580			Dsi04Ag07810
Dsi03Bg18680	Dsi01Ag12600			Dsi04Ag08170
Dsi03Bg19370	Dsi01Ag12650			Dsi04Ag08350
Dsi03Bg19490	Dsi01Ag12680			Dsi04Ag08370
Dsi03Bg19540	Dsi01Ag12690			Dsi04Ag08580
Dsi03Bg19800	Dsi01Ag12720			Dsi04Ag09710
Dsi03Bg20500	Dsi01Ag12730			Dsi04Ag09940
Dsi03Bg21190	Dsi01Ag12740			Dsi04Ag10100
Dsi03Bg21410	Dsi01Ag12800			Dsi04Ag10620
Dsi03Bg21450	Dsi01Ag12810			Dsi04Ag10910
Dsi03Bg22190	Dsi01Ag12860			Dsi04Ag11900
Dsi03Bg23120	Dsi01Ag12920			Dsi04Ag12830
Dsi03Bg23150	Dsi01Ag12930			Dsi04Ag12850
Dsi03Bg23230	Dsi01Ag12950			Dsi04Ag12860
Dsi03Cg00350	Dsi01Ag13020			Dsi04Ag13080
Dsi03Cg00840	Dsi01Ag13040			Dsi04Ag13830
Dsi03Cg01610	Dsi01Ag13060			Dsi04Ag13960
Dsi03Cg02150	Dsi01Ag13070			Dsi04Ag14980
Dsi03Cg02250	Dsi01Ag13120			Dsi04Ag15090
Dsi03Cg02550	Dsi01Ag13130			Dsi04Ag15630
Dsi03Cg02590	Dsi01Ag13140			Dsi04Ag15920
Dsi03Cg02920	Dsi01Ag13150			Dsi04Ag15930
Dsi03Cg03530	Dsi01Ag13230			Dsi04Ag15950
Dsi03Cg03920	Dsi01Ag13330			Dsi04Ag15960
Dsi03Cg04080	Dsi01Ag13360			Dsi04Ag16940
Dsi03Cg05190	Dsi01Ag13370			Dsi04Ag17590
Dsi03Cg05360	Dsi01Ag13380			Dsi04Bg02470
Dsi03Cg05370	Dsi01Ag13560			Dsi04Bg03620
Dsi03Cg05390	Dsi01Ag13610			Dsi04Bg03710
Dsi03Cg06330	Dsi01Ag13680			Dsi04Bg03820
Dsi03Cg06940	Dsi01Ag13690			Dsi04Bg04280
Dsi03Cg07700	Dsi01Ag13710			Dsi04Bg04650
Dsi03Cg07990	Dsi01Ag13740			Dsi04Bg04850
Dsi03Cg08310	Dsi01Ag13750			Dsi04Bg05080
Dsi03Cg08450	Dsi01Ag13790			Dsi04Bg06170
Dsi03Cg08730	Dsi01Ag13800			Dsi04Bg06730
Dsi03Cg08860	Dsi01Ag13860			Dsi04Bg08290
Dsi03Cg09880	Dsi01Ag13870			Dsi04Bg09160
Dsi03Cg10940	Dsi01Ag13890			Dsi04Bg09770
Dsi03Cg11330	Dsi01Ag13910			Dsi04Bg10390
Dsi03Cg11610	Dsi01Ag13930			Dsi04Bg10870
Dsi03Cg11760	Dsi01Ag13940			Dsi04Bg11870
Dsi03Cg12180	Dsi01Ag13990			Dsi04Bg12800
Dsi03Cg12400	Dsi01Ag14000			Dsi04Bg13390
Dsi03Cg13100	Dsi01Ag14020			Dsi04Bg13500
Dsi03Cg13490	Dsi01Ag14030			Dsi04Bg13720
Dsi03Cg13610	Dsi01Ag14040			Dsi04Bg13820
Dsi03Cg14420	Dsi01Ag14050			Dsi04Bg15330
Dsi03Cg14600	Dsi01Ag14070			Dsi04Bg15400
Dsi03Cg15070	Dsi01Ag14080			Dsi04Cg00910
Dsi03Cg15170	Dsi01Ag14210			Dsi04Cg01920
Dsi03Cg15310	Dsi01Ag14240			Dsi04Cg02470
Dsi03Cg15410	Dsi01Ag14270			Dsi04Cg02650
Dsi03Cg17870	Dsi01Ag14280			Dsi04Cg03120
Dsi03Cg18210	Dsi01Ag14300			Dsi04Cg03780
Dsi03Cg18270	Dsi01Ag14310			Dsi04Cg04000
Dsi03Cg18700	Dsi01Ag14380			Dsi04Cg04050
Dsi04Ag00100	Dsi01Ag14390			Dsi04Cg05180
Dsi04Ag00570	Dsi01Ag14400			Dsi04Cg05230
Dsi04Ag00710	Dsi01Ag14430			Dsi04Cg06240
Dsi04Ag01040	Dsi01Ag14470			Dsi04Cg06600
Dsi04Ag01200	Dsi01Ag14480			Dsi04Cg06900
Dsi04Ag01470	Dsi01Ag14500			Dsi04Cg08660
Dsi04Ag02030	Dsi01Ag14530			Dsi04Cg09130
Dsi04Ag02180	Dsi01Ag14540			Dsi04Cg09270
Dsi04Ag03390	Dsi01Ag14550			Dsi04Cg10430
Dsi04Ag05490	Dsi01Ag14560			Dsi04Cg10920
Dsi04Ag05890	Dsi01Ag14610			Dsi04Cg11540
Dsi04Ag06280	Dsi01Ag14640			Dsi04Cg12210
Dsi04Ag07310	Dsi01Ag14710			Dsi04Cg12280
Dsi04Ag07760	Dsi01Ag14720			Dsi04Cg12560
Dsi04Ag07780	Dsi01Ag14760			Dsi05Ag00320
Dsi04Ag07970	Dsi01Ag14870			Dsi05Ag00520
Dsi04Ag08280	Dsi01Ag14880			Dsi05Ag00630
Dsi04Ag08530	Dsi01Ag14890			Dsi05Ag00730
Dsi04Ag08710	Dsi01Ag14940			Dsi05Ag02510
Dsi04Ag08880	Dsi01Ag14960			Dsi05Ag04050
Dsi04Ag09060	Dsi01Ag14970			Dsi05Ag05320
Dsi04Ag09290	Dsi01Ag14980			Dsi05Ag07420
Dsi04Ag09560	Dsi01Ag14990			Dsi05Ag07880
Dsi04Ag09670	Dsi01Ag15010			Dsi05Ag07960
Dsi04Ag09720	Dsi01Ag15020			Dsi05Ag08200
Dsi04Ag10210	Dsi01Ag15070			Dsi05Ag09430
Dsi04Ag10350	Dsi01Ag15100			Dsi05Ag09980
Dsi04Ag10670	Dsi01Ag15160			Dsi05Ag10290
Dsi04Ag10680	Dsi01Ag15170			Dsi05Ag11340
Dsi04Ag11130	Dsi01Ag15190			Dsi05Ag11490
Dsi04Ag11210	Dsi01Ag15220			Dsi05Ag11850
Dsi04Ag11260	Dsi01Ag15230			Dsi05Ag12010
Dsi04Ag11310	Dsi01Ag15240			Dsi05Ag13110
Dsi04Ag11960	Dsi01Ag15250			Dsi05Ag13240
Dsi04Ag13290	Dsi01Ag15260			Dsi05Ag13250
Dsi04Ag13400	Dsi01Ag15280			Dsi05Ag13320
Dsi04Ag13510	Dsi01Ag15330			Dsi05Ag13330
Dsi04Ag14100	Dsi01Ag15370			Dsi05Ag13630
Dsi04Ag14310	Dsi01Ag15380			Dsi05Ag13750
Dsi04Ag14340	Dsi01Ag15390			Dsi05Ag13890
Dsi04Ag14560	Dsi01Ag15410			Dsi05Bg00060
Dsi04Ag14690	Dsi01Ag15430			Dsi05Bg00590
Dsi04Ag17470	Dsi01Ag15480			Dsi05Bg00780
Dsi04Bg01150	Dsi01Ag15550			Dsi05Bg01020
Dsi04Bg01190	Dsi01Ag15560			Dsi05Bg04520
Dsi04Bg02040	Dsi01Ag15570			Dsi05Bg05260
Dsi04Bg03060	Dsi01Ag15600			Dsi05Bg05910
Dsi04Bg03490	Dsi01Ag15620			Dsi05Bg07040
Dsi04Bg03990	Dsi01Ag15630			Dsi05Bg07810
Dsi04Bg04220	Dsi01Ag15690			Dsi05Bg09240
Dsi04Bg05060	Dsi01Ag15700			Dsi05Bg10170
Dsi04Bg05540	Dsi01Ag15720			Dsi05Bg10340
Dsi04Bg06120	Dsi01Ag15750			Dsi05Bg11080
Dsi04Bg06590	Dsi01Ag15790			Dsi05Bg12250
Dsi04Bg07300	Dsi01Ag15800			Dsi05Cg00210
Dsi04Bg07380	Dsi01Ag15830			Dsi05Cg00510
Dsi04Bg07860	Dsi01Ag15890			Dsi05Cg00850
Dsi04Bg08700	Dsi01Ag15900			Dsi05Cg00890
Dsi04Bg09780	Dsi01Ag15910			Dsi05Cg00960
Dsi04Bg09800	Dsi01Ag15920			Dsi05Cg01310
Dsi04Bg09870	Dsi01Ag15940			Dsi05Cg01410
Dsi04Bg11110	Dsi01Ag15960			Dsi05Cg02140
Dsi04Bg11140	Dsi01Ag15990			Dsi05Cg02170
Dsi04Bg11490	Dsi01Ag16100			Dsi05Cg02250
Dsi04Bg11550	Dsi01Ag16110			Dsi05Cg02530
Dsi04Bg11820	Dsi01Ag16140			Dsi05Cg03540
Dsi04Bg11860	Dsi01Ag16150			Dsi05Cg03890
Dsi04Bg12550	Dsi01Ag16160			Dsi05Cg04370
Dsi04Bg14530	Dsi01Ag16190			Dsi05Cg04980
Dsi04Cg00480	Dsi01Ag16220			Dsi05Cg05010
Dsi04Cg00640	Dsi01Ag16240			Dsi05Cg05300
Dsi04Cg00740	Dsi01Ag16250			Dsi05Cg05950
Dsi04Cg01230	Dsi01Ag16310			Dsi05Cg06020
Dsi04Cg01460	Dsi01Ag16350			Dsi05Cg06040
Dsi04Cg01550	Dsi01Ag16370			Dsi05Cg06120
Dsi04Cg03000	Dsi01Ag16420			Dsi05Cg06860
Dsi04Cg04730	Dsi01Ag16450			Dsi05Cg08010
Dsi04Cg04840	Dsi01Ag16480			Dsi05Cg08560
Dsi04Cg04950	Dsi01Ag16560			Dsi05Cg09400
Dsi04Cg05830	Dsi01Ag16580			Dsi05Cg09450
Dsi04Cg05930	Dsi01Ag16590			Dsi05Cg09550
Dsi04Cg05940	Dsi01Ag16600			Dsi05Cg09680
Dsi04Cg06820	Dsi01Ag16610			Dsi05Cg09890
Dsi04Cg06910	Dsi01Ag16650			Dsi05Cg10290
Dsi04Cg07210	Dsi01Ag16660			Dsi05Cg10650
Dsi04Cg07740	Dsi01Ag16730			Dsi06Ag00660
Dsi04Cg08290	Dsi01Ag16750			Dsi06Ag00930
Dsi04Cg08810	Dsi01Ag16770			Dsi06Ag01110
Dsi04Cg08930	Dsi01Ag16780			Dsi06Ag01280
Dsi04Cg09010	Dsi01Ag16790			Dsi06Ag02200
Dsi04Cg09050	Dsi01Ag16800			Dsi06Ag02320
Dsi04Cg10450	Dsi01Ag16830			Dsi06Ag02550
Dsi04Cg11250	Dsi01Ag16850			Dsi06Ag02900
Dsi04Cg11370	Dsi01Ag16880			Dsi06Ag03100
Dsi04Cg13210	Dsi01Ag16900			Dsi06Ag03630
Dsi05Ag01270	Dsi01Ag16920			Dsi06Ag03750
Dsi05Ag01640	Dsi01Ag16930			Dsi06Ag04640
Dsi05Ag01900	Dsi01Ag16940			Dsi06Ag05300
Dsi05Ag02190	Dsi01Ag16960			Dsi06Ag05860
Dsi05Ag02530	Dsi01Ag16970			Dsi06Ag07670
Dsi05Ag02780	Dsi01Ag16990			Dsi06Ag07780
Dsi05Ag03310	Dsi01Ag17010			Dsi06Ag07920
Dsi05Ag03320	Dsi01Ag17030			Dsi06Ag08430
Dsi05Ag03390	Dsi01Ag17110			Dsi06Ag10510
Dsi05Ag03480	Dsi01Ag17120			Dsi06Ag11800
Dsi05Ag04010	Dsi01Ag17170			Dsi06Ag12040
Dsi05Ag04450	Dsi01Ag17190			Dsi06Ag12230
Dsi05Ag04570	Dsi01Ag17240			Dsi06Ag13780
Dsi05Ag04580	Dsi01Ag17280			Dsi06Ag14120
Dsi05Ag05120	Dsi01Ag17320			Dsi06Ag14250
Dsi05Ag05420	Dsi01Ag17330			Dsi06Bg00810
Dsi05Ag05930	Dsi01Ag17360			Dsi06Bg02650
Dsi05Ag05950	Dsi01Ag17390			Dsi06Bg02740
Dsi05Ag05970	Dsi01Ag17420			Dsi06Bg03440
Dsi05Ag07040	Dsi01Ag17450			Dsi06Bg05370
Dsi05Ag07400	Dsi01Ag17460			Dsi06Bg06590
Dsi05Ag07450	Dsi01Ag17520			Dsi06Bg08270
Dsi05Ag08080	Dsi01Ag17540			Dsi06Bg09090
Dsi05Ag08540	Dsi01Ag17560			Dsi06Bg11400
Dsi05Ag09440	Dsi01Ag17650			Dsi06Bg11520
Dsi05Ag09600	Dsi01Ag17660			Dsi06Bg11860
Dsi05Ag10190	Dsi01Ag17740			Dsi06Bg13050
Dsi05Ag10240	Dsi01Ag17780			Dsi06Bg13150
Dsi05Ag10620	Dsi01Ag17790			Dsi06Bg13560
Dsi05Ag10840	Dsi01Ag17830			Dsi06Cg00230
Dsi05Ag11380	Dsi01Ag17840			Dsi06Cg01310
Dsi05Ag11550	Dsi01Ag17860			Dsi06Cg03810
Dsi05Ag11790	Dsi01Ag17900			Dsi06Cg04180
Dsi05Ag11840	Dsi01Ag17910			Dsi06Cg04990
Dsi05Ag12070	Dsi01Ag17940			Dsi06Cg05240
Dsi05Ag12880	Dsi01Ag17950			Dsi06Cg06630
Dsi05Ag12930	Dsi01Ag17990			Dsi06Cg06720
Dsi05Ag12940	Dsi01Ag18020			Dsi06Cg07470
Dsi05Ag12950	Dsi01Ag18070			Dsi06Cg08560
Dsi05Ag13010	Dsi01Ag18100			Dsi06Cg09220
Dsi05Ag13020	Dsi01Ag18140			Dsi06Cg09670
Dsi05Ag13150	Dsi01Ag18150			Dsi06Cg09720
Dsi05Ag13740	Dsi01Ag18170			Dsi06Cg10120
Dsi05Bg00140	Dsi01Ag18180			Dsi06Cg10230
Dsi05Bg00500	Dsi01Ag18230			Dsi06Cg10990
Dsi05Bg00890	Dsi01Ag18260			Dsi06Cg11580
Dsi05Bg02320	Dsi01Ag18310			Dsi06Cg11840
Dsi05Bg02700	Dsi01Ag18330			Dsi06Cg12140
Dsi05Bg03720	Dsi01Ag18360			Dsi06Cg12260
Dsi05Bg04270	Dsi01Ag18400			Dsi06Cg12680
Dsi05Bg06070	Dsi01Ag18450			Dsi06Cg13350
Dsi05Bg06380	Dsi01Ag18460			Dsi06Cg13600
Dsi05Bg08610	Dsi01Ag18650			Dsi06Cg13700
Dsi05Bg08880	Dsi01Ag18670			Dsi06Cg13870
Dsi05Bg09730	Dsi01Ag18690			Dsi06Cg14370
Dsi05Bg10530	Dsi01Ag18730			Dsi06Cg14710
Dsi05Bg10760	Dsi01Ag18740			Dsi06Cg15500
Dsi05Bg11250	Dsi01Ag18760			Dsi06Cg15960
Dsi05Bg12020	Dsi01Ag18780			Dsi06Cg16720
Dsi05Bg12070	Dsi01Ag18800			Dsi06Cg16810
Dsi05Bg12300	Dsi01Ag18840			Dsi06Cg17360
Dsi05Bg13120	Dsi01Ag18860			Dsi06Cg18290
Dsi05Bg14430	Dsi01Ag18880			Dsi07Ag00630
Dsi05Bg14490	Dsi01Ag18920			Dsi07Ag01140
Dsi05Cg00380	Dsi01Ag18930			Dsi07Ag01370
Dsi05Cg00560	Dsi01Ag18960			Dsi07Ag01950
Dsi05Cg01780	Dsi01Ag19040			Dsi07Ag02530
Dsi05Cg02060	Dsi01Ag19060			Dsi07Ag05400
Dsi05Cg02070	Dsi01Ag19080			Dsi07Ag05450
Dsi05Cg02580	Dsi01Ag19110			Dsi07Ag06530
Dsi05Cg03120	Dsi01Ag19150			Dsi07Ag06880
Dsi05Cg03550	Dsi01Ag19160			Dsi07Ag07110
Dsi05Cg04150	Dsi01Ag19200			Dsi07Ag07470
Dsi05Cg04440	Dsi01Ag19210			Dsi07Ag08690
Dsi05Cg05200	Dsi01Ag19270			Dsi07Ag08730
Dsi05Cg05540	Dsi01Ag19300			Dsi07Ag09270
Dsi05Cg05710	Dsi01Ag19310			Dsi07Ag10520
Dsi05Cg06550	Dsi01Ag19360			Dsi07Ag11300
Dsi05Cg07500	Dsi01Ag19370			Dsi07Ag11660
Dsi05Cg08220	Dsi01Ag19400			Dsi07Ag12400
Dsi05Cg08580	Dsi01Ag19480			Dsi07Ag12410
Dsi05Cg09800	Dsi01Ag19490			Dsi07Ag12500
Dsi05Cg10900	Dsi01Ag19500			Dsi07Ag12590
Dsi05Cg11760	Dsi01Ag19560			Dsi07Bg00220
Dsi05Cg12280	Dsi01Ag19570			Dsi07Bg01120
Dsi05Cg12520	Dsi01Ag19580			Dsi07Bg01530
Dsi06Ag00230	Dsi01Ag19600			Dsi07Bg01990
Dsi06Ag00260	Dsi01Ag19610			Dsi07Bg02080
Dsi06Ag01510	Dsi01Ag19630			Dsi07Bg02840
Dsi06Ag01890	Dsi01Ag19690			Dsi07Bg03830
Dsi06Ag02190	Dsi01Ag19720			Dsi07Bg05430
Dsi06Ag03010	Dsi01Ag19730			Dsi07Bg05640
Dsi06Ag03190	Dsi01Ag19750			Dsi07Bg05740
Dsi06Ag04710	Dsi01Ag19770			Dsi07Bg06600
Dsi06Ag05260	Dsi01Ag19780			Dsi07Bg06990
Dsi06Ag05370	Dsi01Ag19790			Dsi07Bg07010
Dsi06Ag05550	Dsi01Ag19800			Dsi07Bg07110
Dsi06Ag05920	Dsi01Ag19810			Dsi07Bg09300
Dsi06Ag05980	Dsi01Ag19840			Dsi07Bg09350
Dsi06Ag06330	Dsi01Ag19850			Dsi07Bg09400
Dsi06Ag07360	Dsi01Ag19860			Dsi07Bg09670
Dsi06Ag07880	Dsi01Ag19870			Dsi07Bg10260
Dsi06Ag08350	Dsi01Ag19920			Dsi07Bg10530
Dsi06Ag09070	Dsi01Ag19980			Dsi07Bg11970
Dsi06Ag10200	Dsi01Ag20000			Dsi07Bg12610
Dsi06Ag10340	Dsi01Ag20070			Dsi07Cg00310
Dsi06Ag10580	Dsi01Ag20120			Dsi07Cg00330
Dsi06Ag11110	Dsi01Ag20160			Dsi07Cg02220
Dsi06Ag11750	Dsi01Ag20190			Dsi07Cg02620
Dsi06Ag12500	Dsi01Ag20200			Dsi07Cg02950
Dsi06Ag13050	Dsi01Ag20220			Dsi07Cg03640
Dsi06Ag13190	Dsi01Ag20230			Dsi07Cg05420
Dsi06Ag13210	Dsi01Ag20270			Dsi07Cg05520
Dsi06Ag14370	Dsi01Ag20280			Dsi07Cg06400
Dsi06Bg00180	Dsi01Ag20290			Dsi07Cg06890
Dsi06Bg00370	Dsi01Ag20350			Dsi07Cg07230
Dsi06Bg01230	Dsi01Ag20360			Dsi07Cg07710
Dsi06Bg01600	Dsi01Ag20480			Dsi07Cg08530
Dsi06Bg02190	Dsi01Ag20490			Dsi07Cg09610
Dsi06Bg02220	Dsi01Ag20500			Dsi07Cg09720
Dsi06Bg02460	Dsi01Ag20520			Dsi08Ag00300
Dsi06Bg03180	Dsi01Ag20530			Dsi08Ag00590
Dsi06Bg04230	Dsi01Ag20540			Dsi08Ag00600
Dsi06Bg04620	Dsi01Ag20550			Dsi08Ag01850
Dsi06Bg04940	Dsi01Ag20560			Dsi08Ag02130
Dsi06Bg06180	Dsi01Ag20570			Dsi08Ag02490
Dsi06Bg06190	Dsi01Ag20630			Dsi08Ag03370
Dsi06Bg07200	Dsi01Ag20730			Dsi08Ag04080
Dsi06Bg07220	Dsi01Ag20760			Dsi08Ag04690
Dsi06Bg07880	Dsi01Ag20800			Dsi08Ag06490
Dsi06Bg08130	Dsi01Ag20870			Dsi08Ag07750
Dsi06Bg08390	Dsi01Ag20880			Dsi08Ag07880
Dsi06Bg10430	Dsi01Ag20930			Dsi08Ag08880
Dsi06Bg10560	Dsi01Ag20940			Dsi08Ag09020
Dsi06Bg10770	Dsi01Ag20950			Dsi08Ag09250
Dsi06Bg10940	Dsi01Ag20970			Dsi08Ag09300
Dsi06Bg11210	Dsi01Ag20980			Dsi08Ag09730
Dsi06Bg11820	Dsi01Ag20990			Dsi08Ag10910
Dsi06Bg11980	Dsi01Ag21000			Dsi08Ag12340
Dsi06Bg14420	Dsi01Ag21030			Dsi08Ag12680
Dsi06Bg14460	Dsi01Ag21040			Dsi08Ag12880
Dsi06Bg14490	Dsi01Ag21060			Dsi08Bg00710
Dsi06Bg14520	Dsi01Ag21090			Dsi08Bg00810
Dsi06Cg00450	Dsi01Ag21100			Dsi08Bg00960
Dsi06Cg02060	Dsi01Ag21130			Dsi08Bg01170
Dsi06Cg02660	Dsi01Ag21150			Dsi08Bg01560
Dsi06Cg02910	Dsi01Ag21160			Dsi08Bg01570
Dsi06Cg03270	Dsi01Ag21170			Dsi08Bg03130
Dsi06Cg05660	Dsi01Ag21180			Dsi08Bg03340
Dsi06Cg06810	Dsi01Ag21220			Dsi08Bg03370
Dsi06Cg06880	Dsi01Ag21230			Dsi08Bg03460
Dsi06Cg07230	Dsi01Ag21290			Dsi08Bg03490
Dsi06Cg07340	Dsi01Ag21340			Dsi08Bg03530
Dsi06Cg09290	Dsi01Ag21350			Dsi08Bg04580
Dsi06Cg09520	Dsi01Ag21370			Dsi08Bg05190
Dsi06Cg09580	Dsi01Ag21440			Dsi08Bg05400
Dsi06Cg09790	Dsi01Ag21450			Dsi08Bg06560
Dsi06Cg10300	Dsi01Ag21460			Dsi08Bg06910
Dsi06Cg10360	Dsi01Ag21480			Dsi08Bg07010
Dsi06Cg10700	Dsi01Ag21490			Dsi08Bg07630
Dsi06Cg10780	Dsi01Ag21530			Dsi08Bg07650
Dsi06Cg11200	Dsi01Ag21540			Dsi08Bg07970
Dsi06Cg11410	Dsi01Ag21560			Dsi08Bg08520
Dsi06Cg11440	Dsi01Ag21570			Dsi08Bg08650
Dsi06Cg11550	Dsi01Ag21590			Dsi08Bg09010
Dsi06Cg12520	Dsi01Ag21650			Dsi08Bg11760
Dsi06Cg12600	Dsi01Ag21690			Dsi08Bg12320
Dsi06Cg12760	Dsi01Ag21740			Dsi08Bg12340
Dsi06Cg12790	Dsi01Ag21750			Dsi08Bg12380
Dsi06Cg13140	Dsi01Ag21780			Dsi08Cg01430
Dsi06Cg13500	Dsi01Ag21800			Dsi08Cg01920
Dsi06Cg13530	Dsi01Ag21810			Dsi08Cg03170
Dsi06Cg13580	Dsi01Ag21850			Dsi08Cg03260
Dsi06Cg13730	Dsi01Ag21860			Dsi08Cg03370
Dsi06Cg13990	Dsi01Ag21880			Dsi08Cg03380
Dsi06Cg15270	Dsi01Ag21890			Dsi08Cg03540
Dsi06Cg15410	Dsi01Ag21900			Dsi08Cg04530
Dsi06Cg15470	Dsi01Ag21940			Dsi08Cg04750
Dsi06Cg15490	Dsi01Ag21960			Dsi08Cg05170
Dsi06Cg16510	Dsi01Ag21970			Dsi08Cg06010
Dsi06Cg16740	Dsi01Ag21980			Dsi08Cg06730
Dsi06Cg16800	Dsi01Ag21990			Dsi08Cg06760
Dsi06Cg17840	Dsi01Ag22000			Dsi08Cg07000
Dsi06Cg17940	Dsi01Ag22010			Dsi08Cg07300
Dsi07Ag00350	Dsi01Ag22020			Dsi08Cg07340
Dsi07Ag00400	Dsi01Ag22030			Dsi08Cg07630
Dsi07Ag00550	Dsi01Ag22060			Dsi08Cg07790
Dsi07Ag00830	Dsi01Ag22080			Dsi08Cg08110
Dsi07Ag00840	Dsi01Ag22100			Dsi08Cg08780
Dsi07Ag01210	Dsi01Ag22110			Dsi09Ag00020
Dsi07Ag01930	Dsi01Ag22130			Dsi09Ag02260
Dsi07Ag02140	Dsi01Ag22160			Dsi09Ag04340
Dsi07Ag02440	Dsi01Ag22210			Dsi09Ag04350
Dsi07Ag03440	Dsi01Ag22270			Dsi09Ag04420
Dsi07Ag03560	Dsi01Ag22310			Dsi09Ag06370
Dsi07Ag03810	Dsi01Ag22330			Dsi09Ag07230
Dsi07Ag03920	Dsi01Ag22350			Dsi09Ag07260
Dsi07Ag04840	Dsi01Ag22370			Dsi09Ag07370
Dsi07Ag05540	Dsi01Ag22420			Dsi09Ag07960
Dsi07Ag06090	Dsi01Ag22450			Dsi09Ag08750
Dsi07Ag06330	Dsi01Ag22470			Dsi09Ag09540
Dsi07Ag06990	Dsi01Ag22500			Dsi09Ag09560
Dsi07Ag07090	Dsi01Ag22510			Dsi09Ag09700
Dsi07Ag07100	Dsi01Ag22520			Dsi09Ag10880
Dsi07Ag08180	Dsi01Ag22560			Dsi09Ag11570
Dsi07Ag08800	Dsi01Ag22590			Dsi09Ag11580
Dsi07Ag08950	Dsi01Ag22610			Dsi09Ag11810
Dsi07Ag09290	Dsi01Ag22670			Dsi09Ag12270
Dsi07Ag09330	Dsi01Ag22680			Dsi09Bg00860
Dsi07Ag10360	Dsi01Ag22690			Dsi09Bg01000
Dsi07Ag10450	Dsi01Ag22720			Dsi09Bg01480
Dsi07Ag10640	Dsi01Ag22730			Dsi09Bg02610
Dsi07Ag12040	Dsi01Ag22740			Dsi09Bg02690
Dsi07Ag12620	Dsi01Ag22790			Dsi09Bg02780
Dsi07Ag12650	Dsi01Ag22860			Dsi09Bg04110
Dsi07Ag12730	Dsi01Ag22880			Dsi09Bg04220
Dsi07Ag12780	Dsi01Ag22940			Dsi09Bg04510
Dsi07Ag13100	Dsi01Ag22960			Dsi09Bg04940
Dsi07Bg00250	Dsi01Ag23020			Dsi09Bg04960
Dsi07Bg00270	Dsi01Ag23040			Dsi09Bg05920
Dsi07Bg00680	Dsi01Ag23060			Dsi09Bg07050
Dsi07Bg01490	Dsi01Ag23110			Dsi09Bg07230
Dsi07Bg01760	Dsi01Ag23170			Dsi09Bg07890
Dsi07Bg03050	Dsi01Ag23260			Dsi09Bg08330
Dsi07Bg03950	Dsi01Ag23270			Dsi09Cg01600
Dsi07Bg04530	Dsi01Ag23310			Dsi09Cg03610
Dsi07Bg04810	Dsi01Ag23320			Dsi09Cg04320
Dsi07Bg07270	Dsi01Ag23330			Dsi09Cg04750
Dsi07Bg07480	Dsi01Ag23360			Dsi09Cg04990
Dsi07Bg07970	Dsi01Ag23380			Dsi09Cg05160
Dsi07Bg08520	Dsi01Ag23390			Dsi09Cg05320
Dsi07Bg08760	Dsi01Ag23400			Dsi09Cg05480
Dsi07Bg09230	Dsi01Ag23480			Dsi09Cg06060
Dsi07Bg09240	Dsi01Ag23490			Dsi09Cg06720
Dsi07Bg09760	Dsi01Ag23530			Dsi09Cg07480
Dsi07Bg09780	Dsi01Ag23570			Dsi09Cg07820
Dsi07Bg10380	Dsi01Ag23590			Dsi09Cg08270
Dsi07Bg10860	Dsi01Ag23620			Dsi09Cg08960
Dsi07Bg11420	Dsi01Ag23640			Dsi09Cg09780
Dsi07Bg11640	Dsi01Ag23700			Dsi09Cg09980
Dsi07Bg11670	Dsi01Ag23710			Dsi09Cg10000
Dsi07Bg12290	Dsi01Ag23760			Dsi09Cg10790
Dsi07Bg12300	Dsi01Ag23800			Dsi09Cg10830
Dsi07Cg00170	Dsi01Ag23970			Dsi09Cg11070
Dsi07Cg01410	Dsi01Ag23980			Dsi09Cg11080
Dsi07Cg01740	Dsi01Ag23990			Dsi09Cg11590
Dsi07Cg02300	Dsi01Ag24020			Dsi10Ag00190
Dsi07Cg02810	Dsi01Ag24030			Dsi10Ag00340
Dsi07Cg04090	Dsi01Ag24040			Dsi10Ag00380
Dsi07Cg04170	Dsi01Ag24060			Dsi10Ag00590
Dsi07Cg04550	Dsi01Ag24070			Dsi10Ag01960
Dsi07Cg06010	Dsi01Ag24080			Dsi10Ag02090
Dsi07Cg06050	Dsi01Ag24130			Dsi10Ag03220
Dsi07Cg06370	Dsi01Ag24150			Dsi10Ag03230
Dsi07Cg07410	Dsi01Ag24170			Dsi10Ag03380
Dsi07Cg07560	Dsi01Ag24180			Dsi10Ag03620
Dsi07Cg07600	Dsi01Ag24200			Dsi10Ag04450
Dsi07Cg08140	Dsi01Ag24220			Dsi10Ag05300
Dsi07Cg08840	Dsi01Ag24230			Dsi10Ag05310
Dsi07Cg09400	Dsi01Ag24240			Dsi10Ag05330
Dsi07Cg09410	Dsi01Ag24250			Dsi10Ag05500
Dsi07Cg09770	Dsi01Ag24270			Dsi10Ag05760
Dsi07Cg11070	Dsi01Ag24280			Dsi10Ag06060
Dsi07Cg11520	Dsi01Ag24300			Dsi10Ag06430
Dsi08Ag00050	Dsi01Ag24310			Dsi10Bg02380
Dsi08Ag01030	Dsi01Ag24330			Dsi10Bg03210
Dsi08Ag01100	Dsi01Ag24340			Dsi10Bg03630
Dsi08Ag01250	Dsi01Ag24410			Dsi10Bg03680
Dsi08Ag01420	Dsi01Ag24420			Dsi10Bg03750
Dsi08Ag04540	Dsi01Ag24440			Dsi10Bg04480
Dsi08Ag04770	Dsi01Ag24450			Dsi10Bg04690
Dsi08Ag04790	Dsi01Ag24480			Dsi10Bg04700
Dsi08Ag05570	Dsi01Ag24490			Dsi10Bg05680
Dsi08Ag05760	Dsi01Ag24530			Dsi10Bg06250
Dsi08Ag05980	Dsi01Ag24550			Dsi10Bg06460
Dsi08Ag06930	Dsi01Ag24580			Dsi10Bg08530
Dsi08Ag06940	Dsi01Ag24600			Dsi10Bg08550
Dsi08Ag06980	Dsi01Ag24650			Dsi10Bg08560
Dsi08Ag07230	Dsi01Ag24700			Dsi10Cg00480
Dsi08Ag07420	Dsi01Ag24740			Dsi10Cg00490
Dsi08Ag07480	Dsi01Ag24760			Dsi10Cg00810
Dsi08Ag09350	Dsi01Ag24770			Dsi10Cg01520
Dsi08Ag09800	Dsi01Ag24780			Dsi10Cg02610
Dsi08Ag09810	Dsi01Ag24810			Dsi10Cg02700
Dsi08Ag09930	Dsi01Ag24840			Dsi10Cg02730
Dsi08Ag10520	Dsi01Ag24870			Dsi10Cg04520
Dsi08Ag10640	Dsi01Ag24880			Dsi10Cg04550
Dsi08Ag10980	Dsi01Ag24890			Dsi10Cg05120
Dsi08Ag11370	Dsi01Ag24910			Dsi10Cg05320
Dsi08Ag11780	Dsi01Ag24940			Dsi10Cg07390
Dsi08Ag12850	Dsi01Ag24970			Dsi10Cg08470
Dsi08Ag12920	Dsi01Ag25090			Dsi10Cg08930
Dsi08Ag12980	Dsi01Ag25100			Dsi10Cg09130
Dsi08Bg00060	Dsi01Ag25140			Dsi10Cg09180
Dsi08Bg00590	Dsi01Ag25170			Dsi11Ag00080
Dsi08Bg00790	Dsi01Ag25190			Dsi11Ag00410
Dsi08Bg01360	Dsi01Ag25220			Dsi11Ag01160
Dsi08Bg01600	Dsi01Ag25270			Dsi11Ag01490
Dsi08Bg01800	Dsi01Ag25310			Dsi11Ag01570
Dsi08Bg02360	Dsi01Ag25320			Dsi11Ag04120
Dsi08Bg04310	Dsi01Ag25340			Dsi11Ag04180
Dsi08Bg04430	Dsi01Ag25370			Dsi11Ag04560
Dsi08Bg04470	Dsi01Ag25390			Dsi11Ag06790
Dsi08Bg04500	Dsi01Ag25400			Dsi11Ag07880
Dsi08Bg04660	Dsi01Ag25450			Dsi11Ag08630
Dsi08Bg04830	Dsi01Ag25460			Dsi11Ag13230
Dsi08Bg05090	Dsi01Ag25480			Dsi11Ag14640
Dsi08Bg05440	Dsi01Ag25530			Dsi11Bg01280
Dsi08Bg05450	Dsi01Ag25550			Dsi11Bg01830
Dsi08Bg06740	Dsi01Ag25570			Dsi11Bg02280
Dsi08Bg06880	Dsi01Ag25580			Dsi11Bg04100
Dsi08Bg07680	Dsi01Ag25630			Dsi11Bg05230
Dsi08Bg08640	Dsi01Ag25640			Dsi11Bg05960
Dsi08Bg09120	Dsi01Ag25650			Dsi11Bg08220
Dsi08Bg10280	Dsi01Ag25660			Dsi11Cg00210
Dsi08Bg10730	Dsi01Ag25690			Dsi11Cg01790
Dsi08Bg10870	Dsi01Ag25710			Dsi11Cg01900
Dsi08Cg00120	Dsi01Ag25750			Dsi11Cg02780
Dsi08Cg00890	Dsi01Ag25770			Dsi11Cg03480
Dsi08Cg01930	Dsi01Ag25790			Dsi11Cg04220
Dsi08Cg02900	Dsi01Ag25840			Dsi11Cg04650
Dsi08Cg03140	Dsi01Ag25860			Dsi11Cg05060
Dsi08Cg03830	Dsi01Ag25870			Dsi11Cg05090
Dsi08Cg04100	Dsi01Ag25900			Dsi11Cg05230
Dsi08Cg04410	Dsi01Ag25960			Dsi11Cg05390
Dsi08Cg05430	Dsi01Ag25970			Dsi11Cg06700
Dsi08Cg05750	Dsi01Ag25980			Dsi11Cg07600
Dsi08Cg05760	Dsi01Ag25990			Dsi11Cg07980
Dsi08Cg05910	Dsi01Ag26020			Dsi11Cg08320
Dsi08Cg06400	Dsi01Ag26030			Dsi11Cg09060
Dsi08Cg06420	Dsi01Ag26040			Dsi11Cg10540
Dsi08Cg06850	Dsi01Ag26070			Dsi12Ag00190
Dsi08Cg07060	Dsi01Ag26080			Dsi12Ag00730
Dsi08Cg08080	Dsi01Ag26090			Dsi12Ag01440
Dsi08Cg08470	Dsi01Ag26110			Dsi12Ag01470
Dsi08Cg09280	Dsi01Ag26120			Dsi12Ag06090
Dsi08Cg10400	Dsi01Ag26140			Dsi12Ag06360
Dsi09Ag00230	Dsi01Ag26170			Dsi12Ag06370
Dsi09Ag00280	Dsi01Ag26240			Dsi12Ag07210
Dsi09Ag00350	Dsi01Ag26260			Dsi12Ag07240
Dsi09Ag00430	Dsi01Ag26270			Dsi12Ag07270
Dsi09Ag00600	Dsi01Ag26300			Dsi12Ag07340
Dsi09Ag01050	Dsi01Ag26350			Dsi12Ag08250
Dsi09Ag01500	Dsi01Ag26450			Dsi12Ag08650
Dsi09Ag01810	Dsi01Ag26490			Dsi12Bg00400
Dsi09Ag02450	Dsi01Ag26500			Dsi12Bg00460
Dsi09Ag04230	Dsi01Ag26570			Dsi12Bg00980
Dsi09Ag04240	Dsi01Ag26580			Dsi12Bg01210
Dsi09Ag04690	Dsi01Ag26610			Dsi12Bg02200
Dsi09Ag04750	Dsi01Ag26630			Dsi12Bg04510
Dsi09Ag05540	Dsi01Ag26640			Dsi12Bg04980
Dsi09Ag07690	Dsi01Ag26670			Dsi12Bg06010
Dsi09Ag07930	Dsi01Ag26740			Dsi12Bg06260
Dsi09Ag08270	Dsi01Ag26750			Dsi12Bg06270
Dsi09Ag08810	Dsi01Ag26760			Dsi12Bg06320
Dsi09Ag09520	Dsi01Ag26770			Dsi12Bg07240
Dsi09Ag09550	Dsi01Ag26920			Dsi12Bg08050
Dsi09Ag10940	Dsi01Ag26930			DsiCtg00042ag00080
Dsi09Ag10950	Dsi01Ag26940			DsiCtg00074g00130
Dsi09Ag11090	Dsi01Ag26960			DsiCtg00074g00250
Dsi09Ag11290	Dsi01Ag27050			DsiCtg00154g00090
Dsi09Ag12140	Dsi01Ag27110			DsiCtg00154g00100
Dsi09Ag12210	Dsi01Ag27140			DsiCtg00160g00070
Dsi09Ag12220	Dsi01Ag27190			DsiCtg00177g00090
Dsi09Ag12360	Dsi01Ag27220			DsiCtg00177g00110
Dsi09Ag12450	Dsi01Ag27230			DsiCtg00196cg00030
Dsi09Bg00760	Dsi01Ag27290			DsiCtg00259g00130
Dsi09Bg01030	Dsi01Ag27330			DsiCtg00259g00160
Dsi09Bg01130	Dsi01Ag27410			DsiCtg00313ag00030
Dsi09Bg02350	Dsi01Ag27420			DsiCtg00346g00010
Dsi09Bg02370	Dsi01Ag27430			DsiCtg00348g00280
Dsi09Bg02700	Dsi01Ag27480			DsiCtg00349g00020
Dsi09Bg02890	Dsi01Ag27490			DsiCtg00349g00090
Dsi09Bg03760	Dsi01Ag27520			DsiCtg00367g00010
Dsi09Bg03920	Dsi01Ag27540			DsiCtg00428g00010
Dsi09Bg03940	Dsi01Ag27560			DsiCtg00453g00060
Dsi09Bg04230	Dsi01Ag27590			DsiCtg00464g00010
Dsi09Bg05580	Dsi01Ag27620			DsiCtg00468g00050
Dsi09Bg05910	Dsi01Ag27710			DsiCtg00483g00150
Dsi09Bg06050	Dsi01Ag27720			DsiCtg00483g00190
Dsi09Bg06550	Dsi01Ag27750			DsiCtg00502g00040
Dsi09Bg06680	Dsi01Ag27780			DsiCtg00524g00020
Dsi09Bg06820	Dsi01Ag27810			DsiCtg00533g00050
Dsi09Bg07170	Dsi01Ag27920			DsiCtg00593g00010
Dsi09Bg07220	Dsi01Ag27970			DsiCtg00619ag00070
Dsi09Bg07720	Dsi01Ag27990			DsiCtg00644bg00010
Dsi09Bg08170	Dsi01Ag28020			DsiCtg00644cg00060
Dsi09Bg08310	Dsi01Ag28110			DsiCtg00664g00180
Dsi09Cg00420	Dsi01Ag28160			Dsi01Ag00220
Dsi09Cg00870	Dsi01Ag28200			Dsi01Ag00260
Dsi09Cg02200	Dsi01Ag28210			Dsi01Ag00280
Dsi09Cg02640	Dsi01Ag28270			Dsi01Ag00620
Dsi09Cg05220	Dsi01Ag28280			Dsi01Ag01160
Dsi09Cg05280	Dsi01Ag28310			Dsi01Ag01520
Dsi09Cg05460	Dsi01Ag28340			Dsi01Ag01560
Dsi09Cg06100	Dsi01Ag28360			Dsi01Ag01760
Dsi09Cg06110	Dsi01Ag28380			Dsi01Ag02880
Dsi09Cg06370	Dsi01Ag28400			Dsi01Ag03000
Dsi09Cg07810	Dsi01Ag28440			Dsi01Ag03040
Dsi09Cg07830	Dsi01Ag28450			Dsi01Ag03140
Dsi09Cg08170	Dsi01Ag28480			Dsi01Ag03150
Dsi09Cg08300	Dsi01Ag28520			Dsi01Ag03190
Dsi09Cg08730	Dsi01Ag28540			Dsi01Ag03480
Dsi09Cg08920	Dsi01Ag28570			Dsi01Ag04090
Dsi09Cg09370	Dsi01Bg00050			Dsi01Ag04240
Dsi09Cg10210	Dsi01Bg00060			Dsi01Ag04270
Dsi09Cg10650	Dsi01Bg00110			Dsi01Ag04630
Dsi09Cg10810	Dsi01Bg00340			Dsi01Ag04720
Dsi09Cg11130	Dsi01Bg00350			Dsi01Ag04740
Dsi09Cg11170	Dsi01Bg00380			Dsi01Ag04840
Dsi09Cg11230	Dsi01Bg00430			Dsi01Ag04880
Dsi09Cg11500	Dsi01Bg00450			Dsi01Ag05430
Dsi09Cg11550	Dsi01Bg00470			Dsi01Ag05450
Dsi09Cg11650	Dsi01Bg00610			Dsi01Ag06030
Dsi09Cg12170	Dsi01Bg00680			Dsi01Ag06180
Dsi10Ag00650	Dsi01Bg00690			Dsi01Ag06280
Dsi10Ag00720	Dsi01Bg00770			Dsi01Ag06680
Dsi10Ag01050	Dsi01Bg00780			Dsi01Ag06740
Dsi10Ag01360	Dsi01Bg00790			Dsi01Ag06830
Dsi10Ag01370	Dsi01Bg00820			Dsi01Ag07230
Dsi10Ag03250	Dsi01Bg00840			Dsi01Ag07710
Dsi10Ag03400	Dsi01Bg00850			Dsi01Ag07770
Dsi10Ag03810	Dsi01Bg00870			Dsi01Ag07820
Dsi10Ag04000	Dsi01Bg00900			Dsi01Ag07860
Dsi10Ag04290	Dsi01Bg00910			Dsi01Ag08460
Dsi10Ag04310	Dsi01Bg00920			Dsi01Ag08790
Dsi10Ag04410	Dsi01Bg00930			Dsi01Ag09500
Dsi10Ag05770	Dsi01Bg00950			Dsi01Ag10030
Dsi10Ag06190	Dsi01Bg00980			Dsi01Ag10080
Dsi10Ag07430	Dsi01Bg01000			Dsi01Ag10100
Dsi10Ag08000	Dsi01Bg01020			Dsi01Ag10640
Dsi10Ag08530	Dsi01Bg01030			Dsi01Ag10700
Dsi10Bg00190	Dsi01Bg01080			Dsi01Ag10990
Dsi10Bg00400	Dsi01Bg01090			Dsi01Ag11000
Dsi10Bg01820	Dsi01Bg01110			Dsi01Ag12570
Dsi10Bg02160	Dsi01Bg01160			Dsi01Ag12700
Dsi10Bg02200	Dsi01Bg01170			Dsi01Ag13270
Dsi10Bg03090	Dsi01Bg01220			Dsi01Ag13390
Dsi10Bg04180	Dsi01Bg01250			Dsi01Ag13530
Dsi10Bg04530	Dsi01Bg01310			Dsi01Ag13720
Dsi10Bg05230	Dsi01Bg01330			Dsi01Ag13810
Dsi10Bg05410	Dsi01Bg01390			Dsi01Ag14230
Dsi10Bg06090	Dsi01Bg01410			Dsi01Ag14250
Dsi10Bg06630	Dsi01Bg01430			Dsi01Ag14290
Dsi10Bg07240	Dsi01Bg01450			Dsi01Ag14660
Dsi10Bg07400	Dsi01Bg01460			Dsi01Ag14750
Dsi10Bg08030	Dsi01Bg01470			Dsi01Ag14770
Dsi10Bg09070	Dsi01Bg01490			Dsi01Ag15340
Dsi10Cg00790	Dsi01Bg01520			Dsi01Ag15500
Dsi10Cg01930	Dsi01Bg01570			Dsi01Ag15730
Dsi10Cg02600	Dsi01Bg01580			Dsi01Ag15780
Dsi10Cg03060	Dsi01Bg01590			Dsi01Ag15820
Dsi10Cg03840	Dsi01Bg01640			Dsi01Ag16130
Dsi10Cg04230	Dsi01Bg01660			Dsi01Ag16720
Dsi10Cg04330	Dsi01Bg01700			Dsi01Ag16890
Dsi10Cg04340	Dsi01Bg01710			Dsi01Ag17810
Dsi10Cg04770	Dsi01Bg01830			Dsi01Ag17870
Dsi10Cg05000	Dsi01Bg01870			Dsi01Ag17920
Dsi10Cg06300	Dsi01Bg01890			Dsi01Ag18030
Dsi10Cg06320	Dsi01Bg01920			Dsi01Ag18090
Dsi10Cg06560	Dsi01Bg01930			Dsi01Ag18110
Dsi10Cg06620	Dsi01Bg01970			Dsi01Ag18430
Dsi10Cg07020	Dsi01Bg02020			Dsi01Ag18600
Dsi10Cg07190	Dsi01Bg02080			Dsi01Ag18770
Dsi10Cg07570	Dsi01Bg02100			Dsi01Ag18850
Dsi10Cg08240	Dsi01Bg02120			Dsi01Ag19890
Dsi10Cg09410	Dsi01Bg02130			Dsi01Ag20180
Dsi10Cg09420	Dsi01Bg02140			Dsi01Ag20420
Dsi10Cg09730	Dsi01Bg02160			Dsi01Ag20720
Dsi11Ag00430	Dsi01Bg02170			Dsi01Ag21020
Dsi11Ag00460	Dsi01Bg02180			Dsi01Ag21950
Dsi11Ag00950	Dsi01Bg02220			Dsi01Ag22640
Dsi11Ag02090	Dsi01Bg02230			Dsi01Ag22700
Dsi11Ag04970	Dsi01Bg02250			Dsi01Ag22830
Dsi11Ag05150	Dsi01Bg02280			Dsi01Ag23370
Dsi11Ag05210	Dsi01Bg02290			Dsi01Ag23470
Dsi11Ag05290	Dsi01Bg02300			Dsi01Ag23770
Dsi11Ag05310	Dsi01Bg02350			Dsi01Ag23810
Dsi11Ag05410	Dsi01Bg02390			Dsi01Ag24470
Dsi11Ag07030	Dsi01Bg02400			Dsi01Ag24500
Dsi11Ag08570	Dsi01Bg02410			Dsi01Ag24540
Dsi11Ag09130	Dsi01Bg02420			Dsi01Ag25020
Dsi11Ag09140	Dsi01Bg02480			Dsi01Ag25060
Dsi11Ag09150	Dsi01Bg02520			Dsi01Ag25180
Dsi11Ag09160	Dsi01Bg02530			Dsi01Ag25200
Dsi11Ag09170	Dsi01Bg02590			Dsi01Ag25420
Dsi11Ag09200	Dsi01Bg02620			Dsi01Ag26150
Dsi11Ag09210	Dsi01Bg02640			Dsi01Ag26650
Dsi11Ag10070	Dsi01Bg02650			Dsi01Ag26780
Dsi11Ag10250	Dsi01Bg02660			Dsi01Ag27260
Dsi11Ag10610	Dsi01Bg02670			Dsi01Ag27390
Dsi11Ag10630	Dsi01Bg02680			Dsi01Ag27660
Dsi11Ag10670	Dsi01Bg02790			Dsi01Ag27850
Dsi11Ag11370	Dsi01Bg02840			Dsi01Ag28000
Dsi11Ag13990	Dsi01Bg02970			Dsi01Ag28320
Dsi11Ag14370	Dsi01Bg02980			Dsi01Bg00140
Dsi11Ag14650	Dsi01Bg03000			Dsi01Bg00190
Dsi11Ag14660	Dsi01Bg03100			Dsi01Bg00210
Dsi11Ag14760	Dsi01Bg03130			Dsi01Bg00460
Dsi11Ag15270	Dsi01Bg03140			Dsi01Bg01050
Dsi11Bg00550	Dsi01Bg03150			Dsi01Bg01280
Dsi11Bg00950	Dsi01Bg03160			Dsi01Bg01600
Dsi11Bg00960	Dsi01Bg03190			Dsi01Bg01620
Dsi11Bg01430	Dsi01Bg03260			Dsi01Bg02570
Dsi11Bg01660	Dsi01Bg03270			Dsi01Bg02690
Dsi11Bg02290	Dsi01Bg03290			Dsi01Bg02730
Dsi11Bg03580	Dsi01Bg03350			Dsi01Bg02890
Dsi11Bg05740	Dsi01Bg03370			Dsi01Bg03080
Dsi11Bg06160	Dsi01Bg03390			Dsi01Bg03330
Dsi11Bg06520	Dsi01Bg03400			Dsi01Bg04110
Dsi11Bg07460	Dsi01Bg03430			Dsi01Bg04460
Dsi11Bg08310	Dsi01Bg03440			Dsi01Bg04830
Dsi11Cg00840	Dsi01Bg03470			Dsi01Bg04950
Dsi11Cg01020	Dsi01Bg03480			Dsi01Bg05830
Dsi11Cg01140	Dsi01Bg03490			Dsi01Bg05960
Dsi11Cg01880	Dsi01Bg03510			Dsi01Bg06030
Dsi11Cg01890	Dsi01Bg03530			Dsi01Bg06250
Dsi11Cg01940	Dsi01Bg03540			Dsi01Bg06420
Dsi11Cg02120	Dsi01Bg03660			Dsi01Bg06490
Dsi11Cg02330	Dsi01Bg03670			Dsi01Bg07440
Dsi11Cg02720	Dsi01Bg03700			Dsi01Bg07500
Dsi11Cg03010	Dsi01Bg03780			Dsi01Bg07560
Dsi11Cg03290	Dsi01Bg03840			Dsi01Bg08200
Dsi11Cg03950	Dsi01Bg03880			Dsi01Bg08930
Dsi11Cg04280	Dsi01Bg03890			Dsi01Bg09340
Dsi11Cg04440	Dsi01Bg03920			Dsi01Bg09360
Dsi11Cg06720	Dsi01Bg03930			Dsi01Bg10800
Dsi11Cg06930	Dsi01Bg03940			Dsi01Bg10850
Dsi11Cg07250	Dsi01Bg03960			Dsi01Bg11020
Dsi11Cg07260	Dsi01Bg03970			Dsi01Bg11290
Dsi11Cg07710	Dsi01Bg03980			Dsi01Bg11830
Dsi11Cg07810	Dsi01Bg03990			Dsi01Bg11920
Dsi11Cg07830	Dsi01Bg04010			Dsi01Bg12460
Dsi11Cg07930	Dsi01Bg04020			Dsi01Bg12790
Dsi11Cg08330	Dsi01Bg04040			Dsi01Bg12810
Dsi11Cg08790	Dsi01Bg04070			Dsi01Bg13160
Dsi11Cg09340	Dsi01Bg04130			Dsi01Bg13290
Dsi11Cg10110	Dsi01Bg04160			Dsi01Bg13340
Dsi11Cg10460	Dsi01Bg04180			Dsi01Bg13490
Dsi11Cg10580	Dsi01Bg04200			Dsi01Bg13730
Dsi11Cg10640	Dsi01Bg04210			Dsi01Bg13880
Dsi11Cg10780	Dsi01Bg04220			Dsi01Bg14570
Dsi12Ag00360	Dsi01Bg04290			Dsi01Bg14870
Dsi12Ag00540	Dsi01Bg04350			Dsi01Bg15400
Dsi12Ag00720	Dsi01Bg04370			Dsi01Bg15500
Dsi12Ag00950	Dsi01Bg04380			Dsi01Bg15630
Dsi12Ag01330	Dsi01Bg04390			Dsi01Bg16000
Dsi12Ag02650	Dsi01Bg04410			Dsi01Bg16300
Dsi12Ag02760	Dsi01Bg04420			Dsi01Bg16800
Dsi12Ag02870	Dsi01Bg04500			Dsi01Bg16850
Dsi12Ag03160	Dsi01Bg04510			Dsi01Bg17240
Dsi12Ag03480	Dsi01Bg04550			Dsi01Bg17560
Dsi12Ag03830	Dsi01Bg04560			Dsi01Bg18190
Dsi12Ag04200	Dsi01Bg04570			Dsi01Bg18630
Dsi12Ag05310	Dsi01Bg04580			Dsi01Bg18680
Dsi12Ag05710	Dsi01Bg04590			Dsi01Bg18720
Dsi12Ag05900	Dsi01Bg04620			Dsi01Bg18730
Dsi12Ag07000	Dsi01Bg04640			Dsi01Bg18920
Dsi12Ag07310	Dsi01Bg04660			Dsi01Bg18930
Dsi12Ag07970	Dsi01Bg04670			Dsi01Bg19390
Dsi12Ag08350	Dsi01Bg04740			Dsi01Bg19410
Dsi12Ag08390	Dsi01Bg04750			Dsi01Bg19760
Dsi12Ag08860	Dsi01Bg04760			Dsi01Bg20000
Dsi12Ag09110	Dsi01Bg04770			Dsi01Bg20050
Dsi12Bg00350	Dsi01Bg04790			Dsi01Bg20110
Dsi12Bg01800	Dsi01Bg04800			Dsi01Bg20140
Dsi12Bg02310	Dsi01Bg04820			Dsi01Bg20190
Dsi12Bg02490	Dsi01Bg04840			Dsi01Bg20470
Dsi12Bg03160	Dsi01Bg04860			Dsi01Bg20650
Dsi12Bg03290	Dsi01Bg04880			Dsi01Bg20780
Dsi12Bg03300	Dsi01Bg04910			Dsi01Bg21320
Dsi12Bg03320	Dsi01Bg04920			Dsi01Bg21730
Dsi12Bg03360	Dsi01Bg04930			Dsi01Bg22240
Dsi12Bg03740	Dsi01Bg04980			Dsi01Bg22260
Dsi12Bg04230	Dsi01Bg05010			Dsi01Bg22340
Dsi12Bg04680	Dsi01Bg05040			Dsi01Bg22510
Dsi12Bg04810	Dsi01Bg05050			Dsi01Bg22760
Dsi12Bg05410	Dsi01Bg05060			Dsi01Bg22890
Dsi12Bg05790	Dsi01Bg05110			Dsi01Bg23270
Dsi12Bg06000	Dsi01Bg05120			Dsi01Bg23330
Dsi12Bg06620	Dsi01Bg05160			Dsi01Bg23350
Dsi12Bg07180	Dsi01Bg05190			Dsi01Bg23410
Dsi12Bg07630	Dsi01Bg05250			Dsi01Bg24320
Dsi12Bg07640	Dsi01Bg05260			Dsi01Bg24330
DsiCtg00007g00050	Dsi01Bg05300			Dsi01Bg24340
DsiCtg00021bg00020	Dsi01Bg05310			Dsi01Bg24860
DsiCtg00035dg00100	Dsi01Bg05320			Dsi01Bg25270
DsiCtg00035eg00080	Dsi01Bg05370			Dsi01Bg25530
DsiCtg00045g00030	Dsi01Bg05410			Dsi01Bg26060
DsiCtg00048g00010	Dsi01Bg05420			Dsi01Bg26080
DsiCtg00062ag00150	Dsi01Bg05440			Dsi01Cg00230
DsiCtg00101g00030	Dsi01Bg05450			Dsi01Cg00260
DsiCtg00103g00050	Dsi01Bg05470			Dsi01Cg00440
DsiCtg00124ag00060	Dsi01Bg05480			Dsi01Cg00740
DsiCtg00127g00080	Dsi01Bg05490			Dsi01Cg00820
DsiCtg00138ag00070	Dsi01Bg05500			Dsi01Cg00890
DsiCtg00143g00180	Dsi01Bg05520			Dsi01Cg01010
DsiCtg00145g00050	Dsi01Bg05570			Dsi01Cg01250
DsiCtg00150g00110	Dsi01Bg05620			Dsi01Cg01310
DsiCtg00153bg00070	Dsi01Bg05630			Dsi01Cg01490
DsiCtg00156g00050	Dsi01Bg05660			Dsi01Cg01620
DsiCtg00217bg00290	Dsi01Bg05710			Dsi01Cg01740
DsiCtg00226bg00220	Dsi01Bg05770			Dsi01Cg01990
DsiCtg00226bg00230	Dsi01Bg05780			Dsi01Cg02110
DsiCtg00226bg00260	Dsi01Bg05790			Dsi01Cg02120
DsiCtg00230g00290	Dsi01Bg05800			Dsi01Cg02130
DsiCtg00230g00600	Dsi01Bg05850			Dsi01Cg02260
DsiCtg00230g00610	Dsi01Bg05870			Dsi01Cg02350
DsiCtg00230g00660	Dsi01Bg05880			Dsi01Cg02570
DsiCtg00237g00040	Dsi01Bg05920			Dsi01Cg02710
DsiCtg00263g00060	Dsi01Bg05930			Dsi01Cg03200
DsiCtg00360g00060	Dsi01Bg05940			Dsi01Cg03240
DsiCtg00360g00080	Dsi01Bg06000			Dsi01Cg03630
DsiCtg00360g00090	Dsi01Bg06060			Dsi01Cg03730
DsiCtg00385g00050	Dsi01Bg06100			Dsi01Cg03890
DsiCtg00434g00140	Dsi01Bg06120			Dsi01Cg03950
DsiCtg00435g00040	Dsi01Bg06140			Dsi01Cg04870
DsiCtg00436g00020	Dsi01Bg06150			Dsi01Cg05110
DsiCtg00437g00040	Dsi01Bg06170			Dsi01Cg05160
DsiCtg00457g00070	Dsi01Bg06220			Dsi01Cg05530
DsiCtg00467ag00060	Dsi01Bg06230			Dsi01Cg05660
DsiCtg00468g00060	Dsi01Bg06240			Dsi01Cg05770
DsiCtg00471g00030	Dsi01Bg06270			Dsi01Cg05840
DsiCtg00491g00040	Dsi01Bg06280			Dsi01Cg06090
DsiCtg00514g00100	Dsi01Bg06320			Dsi01Cg06250
DsiCtg00527g00090	Dsi01Bg06390			Dsi01Cg06630
DsiCtg00566g00050	Dsi01Bg06410			Dsi01Cg06650
DsiCtg00587ag00030	Dsi01Bg06500			Dsi01Cg06830
DsiCtg00587ag00090	Dsi01Bg06580			Dsi01Cg06930
DsiCtg00588bg00050	Dsi01Bg06600			Dsi01Cg07030
DsiCtg00619ag00020	Dsi01Bg06610			Dsi01Cg07040
DsiCtg00630g00230	Dsi01Bg06620			Dsi01Cg07380
DsiCtg00633g00030	Dsi01Bg06650			Dsi01Cg07950
DsiCtg00644eg00030	Dsi01Bg06670			Dsi01Cg08340
DsiCtg00663bg00010	Dsi01Bg06680			Dsi01Cg08350
DsiCtg00664g00160	Dsi01Bg06690			Dsi01Cg08380
Dsi01Ag00100	Dsi01Bg06720			Dsi01Cg08390
Dsi01Ag00250	Dsi01Bg06750			Dsi01Cg08610
Dsi01Ag00300	Dsi01Bg06780			Dsi01Cg08640
Dsi01Ag00330	Dsi01Bg06790			Dsi01Cg08720
Dsi01Ag00380	Dsi01Bg06810			Dsi01Cg09040
Dsi01Ag00460	Dsi01Bg06830			Dsi01Cg09230
Dsi01Ag00510	Dsi01Bg06910			Dsi01Cg09710
Dsi01Ag00540	Dsi01Bg06920			Dsi01Cg09800
Dsi01Ag00850	Dsi01Bg06990			Dsi01Cg10340
Dsi01Ag00890	Dsi01Bg07100			Dsi01Cg10680
Dsi01Ag00940	Dsi01Bg07110			Dsi01Cg10990
Dsi01Ag01550	Dsi01Bg07120			Dsi01Cg11170
Dsi01Ag01880	Dsi01Bg07140			Dsi01Cg11200
Dsi01Ag01890	Dsi01Bg07170			Dsi01Cg11460
Dsi01Ag01980	Dsi01Bg07180			Dsi01Cg11470
Dsi01Ag02040	Dsi01Bg07190			Dsi01Cg11610
Dsi01Ag02210	Dsi01Bg07230			Dsi01Cg12100
Dsi01Ag02240	Dsi01Bg07240			Dsi01Cg13360
Dsi01Ag02980	Dsi01Bg07290			Dsi01Cg13710
Dsi01Ag03520	Dsi01Bg07320			Dsi01Cg13910
Dsi01Ag03530	Dsi01Bg07340			Dsi01Cg14280
Dsi01Ag04030	Dsi01Bg07350			Dsi01Cg14390
Dsi01Ag04210	Dsi01Bg07390			Dsi01Cg15010
Dsi01Ag04290	Dsi01Bg07410			Dsi01Cg15020
Dsi01Ag04750	Dsi01Bg07460			Dsi01Cg15130
Dsi01Ag04850	Dsi01Bg07480			Dsi01Cg15310
Dsi01Ag04870	Dsi01Bg07530			Dsi01Cg15410
Dsi01Ag05210	Dsi01Bg07570			Dsi01Cg15830
Dsi01Ag05650	Dsi01Bg07580			Dsi01Cg16090
Dsi01Ag05720	Dsi01Bg07590			Dsi01Cg16190
Dsi01Ag06330	Dsi01Bg07660			Dsi01Cg16540
Dsi01Ag06430	Dsi01Bg07670			Dsi01Cg16650
Dsi01Ag06840	Dsi01Bg07680			Dsi01Cg16670
Dsi01Ag06900	Dsi01Bg07700			Dsi01Cg16900
Dsi01Ag07360	Dsi01Bg07710			Dsi01Cg17190
Dsi01Ag07560	Dsi01Bg07720			Dsi01Cg17270
Dsi01Ag07570	Dsi01Bg07730			Dsi01Cg17680
Dsi01Ag07850	Dsi01Bg07770			Dsi01Cg17740
Dsi01Ag07890	Dsi01Bg07780			Dsi01Cg17780
Dsi01Ag08030	Dsi01Bg07790			Dsi01Cg17910
Dsi01Ag08160	Dsi01Bg07800			Dsi01Cg17940
Dsi01Ag08260	Dsi01Bg07830			Dsi01Cg18200
Dsi01Ag08780	Dsi01Bg07920			Dsi01Cg18220
Dsi01Ag08950	Dsi01Bg07940			Dsi01Cg18290
Dsi01Ag09460	Dsi01Bg07960			Dsi01Cg18360
Dsi01Ag09470	Dsi01Bg08000			Dsi01Cg18740
Dsi01Ag10170	Dsi01Bg08010			Dsi01Cg18760
Dsi01Ag10750	Dsi01Bg08020			Dsi01Cg18900
Dsi01Ag11240	Dsi01Bg08040			Dsi01Cg19060
Dsi01Ag12000	Dsi01Bg08070			Dsi01Cg19070
Dsi01Ag12080	Dsi01Bg08090			Dsi01Cg19180
Dsi01Ag12250	Dsi01Bg08110			Dsi01Cg19680
Dsi01Ag12640	Dsi01Bg08140			Dsi01Cg20110
Dsi01Ag13570	Dsi01Bg08170			Dsi01Cg20370
Dsi01Ag13970	Dsi01Bg08180			Dsi01Cg20380
Dsi01Ag14060	Dsi01Bg08210			Dsi01Cg21730
Dsi01Ag14600	Dsi01Bg08220			Dsi02Ag00460
Dsi01Ag14690	Dsi01Bg08260			Dsi02Ag00510
Dsi01Ag14840	Dsi01Bg08290			Dsi02Ag00790
Dsi01Ag15060	Dsi01Bg08330			Dsi02Ag00870
Dsi01Ag15540	Dsi01Bg08390			Dsi02Ag00950
Dsi01Ag15870	Dsi01Bg08430			Dsi02Ag01320
Dsi01Ag16010	Dsi01Bg08470			Dsi02Ag02130
Dsi01Ag16270	Dsi01Bg08480			Dsi02Ag02260
Dsi01Ag16320	Dsi01Bg08500			Dsi02Ag02600
Dsi01Ag16430	Dsi01Bg08510			Dsi02Ag02930
Dsi01Ag16620	Dsi01Bg08630			Dsi02Ag03420
Dsi01Ag16700	Dsi01Bg08660			Dsi02Ag03480
Dsi01Ag17140	Dsi01Bg08670			Dsi02Ag03580
Dsi01Ag17370	Dsi01Bg08700			Dsi02Ag03910
Dsi01Ag17470	Dsi01Bg08730			Dsi02Ag04130
Dsi01Ag17630	Dsi01Bg08780			Dsi02Ag04300
Dsi01Ag17750	Dsi01Bg08850			Dsi02Ag05090
Dsi01Ag17890	Dsi01Bg08860			Dsi02Ag05120
Dsi01Ag17930	Dsi01Bg08900			Dsi02Ag05480
Dsi01Ag18390	Dsi01Bg08910			Dsi02Ag05620
Dsi01Ag18480	Dsi01Bg08960			Dsi02Ag05630
Dsi01Ag18640	Dsi01Bg08970			Dsi02Ag05870
Dsi01Ag18700	Dsi01Bg09030			Dsi02Ag05960
Dsi01Ag18750	Dsi01Bg09050			Dsi02Ag06760
Dsi01Ag18820	Dsi01Bg09110			Dsi02Ag07450
Dsi01Ag18970	Dsi01Bg09190			Dsi02Ag08160
Dsi01Ag19020	Dsi01Bg09220			Dsi02Ag08500
Dsi01Ag19090	Dsi01Bg09250			Dsi02Ag09470
Dsi01Ag19130	Dsi01Bg09270			Dsi02Ag09850
Dsi01Ag19710	Dsi01Bg09280			Dsi02Ag10030
Dsi01Ag20240	Dsi01Bg09300			Dsi02Ag10060
Dsi01Ag20470	Dsi01Bg09310			Dsi02Ag10720
Dsi01Ag20690	Dsi01Bg09370			Dsi02Ag11880
Dsi01Ag20780	Dsi01Bg09430			Dsi02Ag11890
Dsi01Ag20790	Dsi01Bg09440			Dsi02Ag11990
Dsi01Ag20920	Dsi01Bg09490			Dsi02Ag13090
Dsi01Ag21010	Dsi01Bg09520			Dsi02Ag13380
Dsi01Ag21420	Dsi01Bg09540			Dsi02Ag13470
Dsi01Ag21470	Dsi01Bg09550			Dsi02Ag13900
Dsi01Ag21630	Dsi01Bg09720			Dsi02Ag14140
Dsi01Ag22290	Dsi01Bg09730			Dsi02Ag14450
Dsi01Ag22460	Dsi01Bg09750			Dsi02Ag14720
Dsi01Ag22530	Dsi01Bg09770			Dsi02Ag14920
Dsi01Ag22580	Dsi01Bg09790			Dsi02Ag15240
Dsi01Ag23230	Dsi01Bg09960			Dsi02Ag15250
Dsi01Ag23340	Dsi01Bg09970			Dsi02Ag15470
Dsi01Ag23560	Dsi01Bg10000			Dsi02Ag15830
Dsi01Ag23650	Dsi01Bg10030			Dsi02Ag16220
Dsi01Ag23670	Dsi01Bg10040			Dsi02Ag16240
Dsi01Ag23750	Dsi01Bg10060			Dsi02Ag16390
Dsi01Ag23780	Dsi01Bg10070			Dsi02Ag16650
Dsi01Ag23820	Dsi01Bg10110			Dsi02Ag17050
Dsi01Ag25110	Dsi01Bg10120			Dsi02Ag17090
Dsi01Ag25130	Dsi01Bg10210			Dsi02Ag17210
Dsi01Ag25150	Dsi01Bg10230			Dsi02Ag17760
Dsi01Ag25250	Dsi01Bg10240			Dsi02Ag17820
Dsi01Ag25260	Dsi01Bg10300			Dsi02Ag17910
Dsi01Ag25300	Dsi01Bg10400			Dsi02Ag18550
Dsi01Ag25490	Dsi01Bg10410			Dsi02Ag18730
Dsi01Ag25590	Dsi01Bg10420			Dsi02Ag18800
Dsi01Ag25700	Dsi01Bg10430			Dsi02Ag18880
Dsi01Ag26060	Dsi01Bg10440			Dsi02Ag18970
Dsi01Ag26160	Dsi01Bg10470			Dsi02Ag19190
Dsi01Ag26210	Dsi01Bg10500			Dsi02Ag19290
Dsi01Ag26850	Dsi01Bg10560			Dsi02Ag19450
Dsi01Ag27060	Dsi01Bg10610			Dsi02Ag19580
Dsi01Ag27080	Dsi01Bg10620			Dsi02Ag20390
Dsi01Ag27280	Dsi01Bg10640			Dsi02Ag20630
Dsi01Ag27370	Dsi01Bg10650			Dsi02Ag20860
Dsi01Ag27440	Dsi01Bg10660			Dsi02Ag21460
Dsi01Ag27650	Dsi01Bg10680			Dsi02Ag21580
Dsi01Ag27840	Dsi01Bg10740			Dsi02Ag21590
Dsi01Ag27980	Dsi01Bg10770			Dsi02Ag21720
Dsi01Ag28290	Dsi01Bg10830			Dsi02Ag21730
Dsi01Ag28390	Dsi01Bg10860			Dsi02Ag22150
Dsi01Ag28550	Dsi01Bg10870			Dsi02Bg00390
Dsi01Ag28560	Dsi01Bg10910			Dsi02Bg01600
Dsi01Bg00150	Dsi01Bg10990			Dsi02Bg01740
Dsi01Bg00360	Dsi01Bg11010			Dsi02Bg01760
Dsi01Bg00630	Dsi01Bg11040			Dsi02Bg01930
Dsi01Bg01360	Dsi01Bg11060			Dsi02Bg02090
Dsi01Bg01480	Dsi01Bg11070			Dsi02Bg02430
Dsi01Bg01780	Dsi01Bg11090			Dsi02Bg02500
Dsi01Bg01990	Dsi01Bg11100			Dsi02Bg02600
Dsi01Bg02040	Dsi01Bg11110			Dsi02Bg02780
Dsi01Bg03020	Dsi01Bg11120			Dsi02Bg02790
Dsi01Bg03110	Dsi01Bg11150			Dsi02Bg02940
Dsi01Bg03320	Dsi01Bg11180			Dsi02Bg03090
Dsi01Bg03710	Dsi01Bg11190			Dsi02Bg03530
Dsi01Bg03820	Dsi01Bg11200			Dsi02Bg04570
Dsi01Bg03900	Dsi01Bg11260			Dsi02Bg04750
Dsi01Bg04490	Dsi01Bg11300			Dsi02Bg04970
Dsi01Bg05170	Dsi01Bg11320			Dsi02Bg05040
Dsi01Bg05340	Dsi01Bg11340			Dsi02Bg05150
Dsi01Bg05390	Dsi01Bg11370			Dsi02Bg05200
Dsi01Bg05510	Dsi01Bg11450			Dsi02Bg05450
Dsi01Bg05550	Dsi01Bg11470			Dsi02Bg08440
Dsi01Bg05580	Dsi01Bg11490			Dsi02Bg08540
Dsi01Bg05740	Dsi01Bg11540			Dsi02Bg08600
Dsi01Bg06130	Dsi01Bg11550			Dsi02Bg08990
Dsi01Bg06360	Dsi01Bg11560			Dsi02Bg09890
Dsi01Bg06510	Dsi01Bg11610			Dsi02Bg10040
Dsi01Bg06730	Dsi01Bg11620			Dsi02Bg10350
Dsi01Bg06740	Dsi01Bg11630			Dsi02Bg10870
Dsi01Bg06800	Dsi01Bg11700			Dsi02Bg10910
Dsi01Bg07030	Dsi01Bg11930			Dsi02Bg11350
Dsi01Bg07080	Dsi01Bg11940			Dsi02Bg11580
Dsi01Bg07090	Dsi01Bg11970			Dsi02Bg11600
Dsi01Bg07450	Dsi01Bg11990			Dsi02Bg12030
Dsi01Bg07600	Dsi01Bg12040			Dsi02Bg12390
Dsi01Bg07930	Dsi01Bg12070			Dsi02Bg12460
Dsi01Bg07980	Dsi01Bg12080			Dsi02Bg12830
Dsi01Bg08400	Dsi01Bg12110			Dsi02Bg13250
Dsi01Bg09400	Dsi01Bg12190			Dsi02Bg13260
Dsi01Bg09450	Dsi01Bg12260			Dsi02Bg13830
Dsi01Bg09470	Dsi01Bg12280			Dsi02Bg13900
Dsi01Bg09560	Dsi01Bg12290			Dsi02Bg14010
Dsi01Bg09740	Dsi01Bg12320			Dsi02Bg14880
Dsi01Bg09850	Dsi01Bg12360			Dsi02Bg14900
Dsi01Bg09880	Dsi01Bg12390			Dsi02Bg15980
Dsi01Bg10130	Dsi01Bg12410			Dsi02Bg16280
Dsi01Bg10510	Dsi01Bg12420			Dsi02Bg16340
Dsi01Bg10580	Dsi01Bg12450			Dsi02Bg16360
Dsi01Bg11130	Dsi01Bg12470			Dsi02Bg16470
Dsi01Bg11840	Dsi01Bg12490			Dsi02Bg16600
Dsi01Bg12010	Dsi01Bg12710			Dsi02Bg16650
Dsi01Bg12370	Dsi01Bg12730			Dsi02Bg16740
Dsi01Bg12830	Dsi01Bg12740			Dsi02Bg16990
Dsi01Bg13230	Dsi01Bg12770			Dsi02Bg17190
Dsi01Bg13270	Dsi01Bg12780			Dsi02Bg17460
Dsi01Bg13310	Dsi01Bg12880			Dsi02Bg17510
Dsi01Bg13440	Dsi01Bg12890			Dsi02Bg17670
Dsi01Bg13460	Dsi01Bg12900			Dsi02Bg17860
Dsi01Bg13680	Dsi01Bg12930			Dsi02Bg17980
Dsi01Bg14000	Dsi01Bg12960			Dsi02Bg18230
Dsi01Bg14090	Dsi01Bg12970			Dsi02Bg18390
Dsi01Bg14520	Dsi01Bg13000			Dsi02Bg18620
Dsi01Bg14650	Dsi01Bg13020			Dsi02Bg18710
Dsi01Bg15320	Dsi01Bg13040			Dsi02Bg19310
Dsi01Bg15580	Dsi01Bg13070			Dsi02Bg20120
Dsi01Bg16290	Dsi01Bg13100			Dsi02Bg20130
Dsi01Bg16370	Dsi01Bg13150			Dsi02Bg20260
Dsi01Bg16470	Dsi01Bg13240			Dsi02Bg20630
Dsi01Bg17140	Dsi01Bg13250			Dsi02Bg20660
Dsi01Bg17210	Dsi01Bg13390			Dsi02Bg21210
Dsi01Bg17420	Dsi01Bg13420			Dsi02Bg21300
Dsi01Bg17770	Dsi01Bg13450			Dsi02Bg21540
Dsi01Bg17840	Dsi01Bg13470			Dsi02Bg21630
Dsi01Bg18330	Dsi01Bg13500			Dsi02Cg00130
Dsi01Bg18370	Dsi01Bg13520			Dsi02Cg00270
Dsi01Bg18390	Dsi01Bg13530			Dsi02Cg00580
Dsi01Bg18400	Dsi01Bg13630			Dsi02Cg01950
Dsi01Bg18660	Dsi01Bg13660			Dsi02Cg02020
Dsi01Bg18740	Dsi01Bg13750			Dsi02Cg02460
Dsi01Bg18750	Dsi01Bg13760			Dsi02Cg02490
Dsi01Bg19650	Dsi01Bg13780			Dsi02Cg03270
Dsi01Bg19940	Dsi01Bg13790			Dsi02Cg03350
Dsi01Bg20150	Dsi01Bg13820			Dsi02Cg03470
Dsi01Bg20230	Dsi01Bg13830			Dsi02Cg03620
Dsi01Bg20360	Dsi01Bg13870			Dsi02Cg03630
Dsi01Bg20990	Dsi01Bg13890			Dsi02Cg04030
Dsi01Bg21000	Dsi01Bg13910			Dsi02Cg04270
Dsi01Bg21370	Dsi01Bg13920			Dsi02Cg04740
Dsi01Bg21420	Dsi01Bg13930			Dsi02Cg05000
Dsi01Bg21750	Dsi01Bg13940			Dsi02Cg05170
Dsi01Bg22930	Dsi01Bg13950			Dsi02Cg05320
Dsi01Bg23260	Dsi01Bg13960			Dsi02Cg06110
Dsi01Bg23590	Dsi01Bg13990			Dsi02Cg06140
Dsi01Bg24250	Dsi01Bg14030			Dsi02Cg06160
Dsi01Bg24870	Dsi01Bg14080			Dsi02Cg06460
Dsi01Bg25050	Dsi01Bg14130			Dsi02Cg06910
Dsi01Bg25280	Dsi01Bg14140			Dsi02Cg07270
Dsi01Bg25390	Dsi01Bg14160			Dsi02Cg07450
Dsi01Cg00050	Dsi01Bg14170			Dsi02Cg07540
Dsi01Cg00170	Dsi01Bg14180			Dsi02Cg07670
Dsi01Cg00210	Dsi01Bg14190			Dsi02Cg07780
Dsi01Cg00520	Dsi01Bg14200			Dsi02Cg08270
Dsi01Cg00550	Dsi01Bg14250			Dsi02Cg08370
Dsi01Cg00910	Dsi01Bg14260			Dsi02Cg08510
Dsi01Cg01480	Dsi01Bg14280			Dsi02Cg09270
Dsi01Cg02030	Dsi01Bg14340			Dsi02Cg10300
Dsi01Cg02150	Dsi01Bg14350			Dsi02Cg10520
Dsi01Cg02650	Dsi01Bg14370			Dsi02Cg10530
Dsi01Cg02790	Dsi01Bg14400			Dsi02Cg10600
Dsi01Cg02820	Dsi01Bg14430			Dsi02Cg10710
Dsi01Cg02900	Dsi01Bg14470			Dsi02Cg10930
Dsi01Cg03530	Dsi01Bg14480			Dsi02Cg11060
Dsi01Cg03550	Dsi01Bg14530			Dsi02Cg11460
Dsi01Cg03570	Dsi01Bg14540			Dsi02Cg11560
Dsi01Cg03820	Dsi01Bg14550			Dsi02Cg11780
Dsi01Cg04050	Dsi01Bg14610			Dsi02Cg11810
Dsi01Cg04730	Dsi01Bg14630			Dsi02Cg12200
Dsi01Cg04900	Dsi01Bg14670			Dsi02Cg12800
Dsi01Cg05190	Dsi01Bg14690			Dsi02Cg12810
Dsi01Cg05690	Dsi01Bg14800			Dsi02Cg12860
Dsi01Cg05780	Dsi01Bg14830			Dsi02Cg13100
Dsi01Cg06070	Dsi01Bg14840			Dsi02Cg13330
Dsi01Cg06560	Dsi01Bg14850			Dsi02Cg13410
Dsi01Cg06740	Dsi01Bg14880			Dsi02Cg13690
Dsi01Cg07340	Dsi01Bg14890			Dsi02Cg13940
Dsi01Cg07350	Dsi01Bg14900			Dsi02Cg13990
Dsi01Cg07360	Dsi01Bg14920			Dsi02Cg14680
Dsi01Cg07720	Dsi01Bg14940			Dsi02Cg14730
Dsi01Cg07820	Dsi01Bg15000			Dsi02Cg15160
Dsi01Cg08050	Dsi01Bg15060			Dsi02Cg15180
Dsi01Cg09030	Dsi01Bg15120			Dsi02Cg15530
Dsi01Cg09210	Dsi01Bg15130			Dsi02Cg16600
Dsi01Cg09400	Dsi01Bg15140			Dsi02Cg16650
Dsi01Cg09720	Dsi01Bg15150			Dsi02Cg16660
Dsi01Cg09760	Dsi01Bg15190			Dsi02Cg16950
Dsi01Cg10060	Dsi01Bg15250			Dsi02Cg17030
Dsi01Cg10910	Dsi01Bg15260			Dsi02Cg17320
Dsi01Cg11150	Dsi01Bg15270			Dsi02Cg17340
Dsi01Cg11330	Dsi01Bg15280			Dsi02Cg17460
Dsi01Cg13100	Dsi01Bg15300			Dsi02Cg18290
Dsi01Cg13260	Dsi01Bg15330			Dsi03Ag00070
Dsi01Cg13420	Dsi01Bg15340			Dsi03Ag00360
Dsi01Cg13630	Dsi01Bg15380			Dsi03Ag01110
Dsi01Cg13920	Dsi01Bg15390			Dsi03Ag01350
Dsi01Cg14000	Dsi01Bg15430			Dsi03Ag01540
Dsi01Cg14260	Dsi01Bg15440			Dsi03Ag01570
Dsi01Cg14680	Dsi01Bg15460			Dsi03Ag01660
Dsi01Cg14830	Dsi01Bg15480			Dsi03Ag01750
Dsi01Cg15480	Dsi01Bg15510			Dsi03Ag02320
Dsi01Cg15510	Dsi01Bg15520			Dsi03Ag02690
Dsi01Cg15870	Dsi01Bg15530			Dsi03Ag02700
Dsi01Cg15920	Dsi01Bg15550			Dsi03Ag02970
Dsi01Cg15950	Dsi01Bg15570			Dsi03Ag03160
Dsi01Cg16070	Dsi01Bg15590			Dsi03Ag03500
Dsi01Cg16410	Dsi01Bg15600			Dsi03Ag03510
Dsi01Cg16430	Dsi01Bg15620			Dsi03Ag03690
Dsi01Cg16870	Dsi01Bg15650			Dsi03Ag04830
Dsi01Cg17060	Dsi01Bg15670			Dsi03Ag05090
Dsi01Cg17100	Dsi01Bg15680			Dsi03Ag05340
Dsi01Cg17620	Dsi01Bg15700			Dsi03Ag05830
Dsi01Cg17630	Dsi01Bg15720			Dsi03Ag05860
Dsi01Cg18030	Dsi01Bg15730			Dsi03Ag06030
Dsi01Cg18560	Dsi01Bg15740			Dsi03Ag06040
Dsi01Cg18670	Dsi01Bg15760			Dsi03Ag06220
Dsi01Cg18770	Dsi01Bg15860			Dsi03Ag06260
Dsi01Cg19130	Dsi01Bg15960			Dsi03Ag06280
Dsi01Cg19270	Dsi01Bg15970			Dsi03Ag06360
Dsi01Cg19320	Dsi01Bg16010			Dsi03Ag06400
Dsi01Cg19740	Dsi01Bg16030			Dsi03Ag07100
Dsi01Cg19920	Dsi01Bg16080			Dsi03Ag07640
Dsi01Cg19980	Dsi01Bg16090			Dsi03Ag07690
Dsi01Cg20150	Dsi01Bg16140			Dsi03Ag09180
Dsi01Cg20200	Dsi01Bg16170			Dsi03Ag10760
Dsi01Cg20360	Dsi01Bg16220			Dsi03Ag11110
Dsi01Cg20930	Dsi01Bg16240			Dsi03Ag11900
Dsi01Cg21490	Dsi01Bg16330			Dsi03Ag12110
Dsi01Cg21520	Dsi01Bg16390			Dsi03Ag12120
Dsi01Cg21710	Dsi01Bg16420			Dsi03Ag12290
Dsi01Cg21890	Dsi01Bg16430			Dsi03Ag12530
Dsi02Ag00090	Dsi01Bg16450			Dsi03Ag12560
Dsi02Ag00400	Dsi01Bg16460			Dsi03Ag12750
Dsi02Ag00850	Dsi01Bg16480			Dsi03Ag12820
Dsi02Ag01190	Dsi01Bg16490			Dsi03Ag13020
Dsi02Ag01510	Dsi01Bg16500			Dsi03Ag13660
Dsi02Ag01650	Dsi01Bg16520			Dsi03Ag14000
Dsi02Ag01840	Dsi01Bg16560			Dsi03Ag14300
Dsi02Ag01900	Dsi01Bg16660			Dsi03Ag15190
Dsi02Ag01980	Dsi01Bg16710			Dsi03Ag15200
Dsi02Ag02000	Dsi01Bg16740			Dsi03Ag15210
Dsi02Ag02360	Dsi01Bg16760			Dsi03Ag15640
Dsi02Ag02380	Dsi01Bg16820			Dsi03Ag15670
Dsi02Ag02480	Dsi01Bg16830			Dsi03Ag15850
Dsi02Ag02630	Dsi01Bg16860			Dsi03Ag15880
Dsi02Ag02660	Dsi01Bg16900			Dsi03Ag16210
Dsi02Ag03960	Dsi01Bg16920			Dsi03Ag16530
Dsi02Ag04370	Dsi01Bg16940			Dsi03Ag16740
Dsi02Ag04860	Dsi01Bg16970			Dsi03Ag16750
Dsi02Ag04880	Dsi01Bg16980			Dsi03Ag16870
Dsi02Ag04910	Dsi01Bg16990			Dsi03Ag16950
Dsi02Ag05300	Dsi01Bg17000			Dsi03Ag16970
Dsi02Ag05560	Dsi01Bg17030			Dsi03Ag17180
Dsi02Ag05830	Dsi01Bg17040			Dsi03Ag17510
Dsi02Ag05930	Dsi01Bg17050			Dsi03Ag17910
Dsi02Ag06070	Dsi01Bg17120			Dsi03Ag17950
Dsi02Ag06330	Dsi01Bg17150			Dsi03Ag18200
Dsi02Ag06380	Dsi01Bg17170			Dsi03Ag18220
Dsi02Ag06620	Dsi01Bg17190			Dsi03Ag18370
Dsi02Ag06640	Dsi01Bg17260			Dsi03Ag18430
Dsi02Ag06750	Dsi01Bg17270			Dsi03Ag18490
Dsi02Ag07620	Dsi01Bg17280			Dsi03Ag18530
Dsi02Ag07860	Dsi01Bg17400			Dsi03Ag18700
Dsi02Ag07980	Dsi01Bg17410			Dsi03Ag18780
Dsi02Ag08000	Dsi01Bg17430			Dsi03Ag19230
Dsi02Ag08250	Dsi01Bg17460			Dsi03Ag19270
Dsi02Ag08570	Dsi01Bg17480			Dsi03Ag19340
Dsi02Ag08710	Dsi01Bg17500			Dsi03Ag19820
Dsi02Ag08850	Dsi01Bg17520			Dsi03Ag19940
Dsi02Ag09590	Dsi01Bg17550			Dsi03Ag20250
Dsi02Ag09860	Dsi01Bg17600			Dsi03Ag20300
Dsi02Ag10080	Dsi01Bg17610			Dsi03Ag21380
Dsi02Ag10150	Dsi01Bg17640			Dsi03Ag22050
Dsi02Ag10690	Dsi01Bg17650			Dsi03Ag22150
Dsi02Ag13620	Dsi01Bg17660			Dsi03Ag23030
Dsi02Ag13940	Dsi01Bg17670			Dsi03Ag23080
Dsi02Ag14020	Dsi01Bg17680			Dsi03Ag23920
Dsi02Ag14980	Dsi01Bg17690			Dsi03Ag24060
Dsi02Ag15510	Dsi01Bg17710			Dsi03Bg00360
Dsi02Ag15880	Dsi01Bg17720			Dsi03Bg00430
Dsi02Ag16380	Dsi01Bg17750			Dsi03Bg00520
Dsi02Ag16640	Dsi01Bg17790			Dsi03Bg00530
Dsi02Ag16810	Dsi01Bg17810			Dsi03Bg01070
Dsi02Ag16950	Dsi01Bg17870			Dsi03Bg01130
Dsi02Ag17140	Dsi01Bg17880			Dsi03Bg01150
Dsi02Ag18290	Dsi01Bg17910			Dsi03Bg01540
Dsi02Ag18600	Dsi01Bg17950			Dsi03Bg01640
Dsi02Ag18850	Dsi01Bg17980			Dsi03Bg01660
Dsi02Ag19620	Dsi01Bg17990			Dsi03Bg01690
Dsi02Ag19740	Dsi01Bg18000			Dsi03Bg01870
Dsi02Ag19900	Dsi01Bg18040			Dsi03Bg01930
Dsi02Ag20020	Dsi01Bg18170			Dsi03Bg02010
Dsi02Ag20120	Dsi01Bg18180			Dsi03Bg02020
Dsi02Ag20340	Dsi01Bg18250			Dsi03Bg02190
Dsi02Ag20450	Dsi01Bg18260			Dsi03Bg02380
Dsi02Ag20520	Dsi01Bg18280			Dsi03Bg02620
Dsi02Ag20770	Dsi01Bg18290			Dsi03Bg02720
Dsi02Ag20780	Dsi01Bg18310			Dsi03Bg02870
Dsi02Ag21330	Dsi01Bg18320			Dsi03Bg03240
Dsi02Ag22280	Dsi01Bg18360			Dsi03Bg03630
Dsi02Ag22420	Dsi01Bg18380			Dsi03Bg03750
Dsi02Bg00090	Dsi01Bg18460			Dsi03Bg03760
Dsi02Bg00170	Dsi01Bg18480			Dsi03Bg03870
Dsi02Bg00350	Dsi01Bg18490			Dsi03Bg03900
Dsi02Bg00410	Dsi01Bg18500			Dsi03Bg04300
Dsi02Bg00620	Dsi01Bg18510			Dsi03Bg04650
Dsi02Bg01070	Dsi01Bg18520			Dsi03Bg04770
Dsi02Bg01500	Dsi01Bg18540			Dsi03Bg04920
Dsi02Bg01590	Dsi01Bg18550			Dsi03Bg04940
Dsi02Bg01610	Dsi01Bg18570			Dsi03Bg04980
Dsi02Bg01860	Dsi01Bg18640			Dsi03Bg05730
Dsi02Bg02560	Dsi01Bg18780			Dsi03Bg05740
Dsi02Bg02570	Dsi01Bg18870			Dsi03Bg05890
Dsi02Bg02730	Dsi01Bg18900			Dsi03Bg06040
Dsi02Bg03110	Dsi01Bg18910			Dsi03Bg06050
Dsi02Bg03860	Dsi01Bg18950			Dsi03Bg06190
Dsi02Bg04560	Dsi01Bg18960			Dsi03Bg06270
Dsi02Bg05330	Dsi01Bg18980			Dsi03Bg06300
Dsi02Bg05430	Dsi01Bg19000			Dsi03Bg06340
Dsi02Bg05710	Dsi01Bg19030			Dsi03Bg06880
Dsi02Bg05770	Dsi01Bg19040			Dsi03Bg07020
Dsi02Bg06060	Dsi01Bg19050			Dsi03Bg07110
Dsi02Bg06490	Dsi01Bg19070			Dsi03Bg07360
Dsi02Bg07270	Dsi01Bg19120			Dsi03Bg07420
Dsi02Bg07280	Dsi01Bg19170			Dsi03Bg07830
Dsi02Bg07290	Dsi01Bg19230			Dsi03Bg08210
Dsi02Bg07450	Dsi01Bg19240			Dsi03Bg08260
Dsi02Bg07490	Dsi01Bg19280			Dsi03Bg09250
Dsi02Bg07560	Dsi01Bg19290			Dsi03Bg10100
Dsi02Bg07790	Dsi01Bg19300			Dsi03Bg10440
Dsi02Bg09170	Dsi01Bg19330			Dsi03Bg10730
Dsi02Bg09270	Dsi01Bg19380			Dsi03Bg10900
Dsi02Bg09340	Dsi01Bg19440			Dsi03Bg11490
Dsi02Bg09940	Dsi01Bg19470			Dsi03Bg12130
Dsi02Bg09950	Dsi01Bg19480			Dsi03Bg12220
Dsi02Bg10100	Dsi01Bg19490			Dsi03Bg12380
Dsi02Bg10980	Dsi01Bg19510			Dsi03Bg12900
Dsi02Bg11190	Dsi01Bg19520			Dsi03Bg12940
Dsi02Bg11260	Dsi01Bg19590			Dsi03Bg12980
Dsi02Bg13640	Dsi01Bg19610			Dsi03Bg13430
Dsi02Bg13760	Dsi01Bg19620			Dsi03Bg13500
Dsi02Bg14410	Dsi01Bg19660			Dsi03Bg13600
Dsi02Bg14790	Dsi01Bg19690			Dsi03Bg13610
Dsi02Bg15290	Dsi01Bg19730			Dsi03Bg14000
Dsi02Bg15520	Dsi01Bg19740			Dsi03Bg14230
Dsi02Bg15730	Dsi01Bg19780			Dsi03Bg14770
Dsi02Bg16550	Dsi01Bg19790			Dsi03Bg14780
Dsi02Bg17260	Dsi01Bg19850			Dsi03Bg14860
Dsi02Bg17740	Dsi01Bg19860			Dsi03Bg14900
Dsi02Bg17870	Dsi01Bg19870			Dsi03Bg14930
Dsi02Bg18110	Dsi01Bg19880			Dsi03Bg15090
Dsi02Bg18150	Dsi01Bg19890			Dsi03Bg15140
Dsi02Bg19080	Dsi01Bg19920			Dsi03Bg15180
Dsi02Bg19350	Dsi01Bg19970			Dsi03Bg15460
Dsi02Bg19390	Dsi01Bg20060			Dsi03Bg15490
Dsi02Bg19440	Dsi01Bg20090			Dsi03Bg15790
Dsi02Bg19830	Dsi01Bg20120			Dsi03Bg16170
Dsi02Bg19940	Dsi01Bg20130			Dsi03Bg16350
Dsi02Bg19990	Dsi01Bg20180			Dsi03Bg16360
Dsi02Bg21200	Dsi01Bg20200			Dsi03Bg16460
Dsi02Bg21310	Dsi01Bg20250			Dsi03Bg16690
Dsi02Bg21400	Dsi01Bg20260			Dsi03Bg16770
Dsi02Bg21430	Dsi01Bg20270			Dsi03Bg16840
Dsi02Bg21520	Dsi01Bg20280			Dsi03Bg17000
Dsi02Bg21530	Dsi01Bg20290			Dsi03Bg17410
Dsi02Cg00110	Dsi01Bg20300			Dsi03Bg17590
Dsi02Cg00140	Dsi01Bg20310			Dsi03Bg17650
Dsi02Cg00490	Dsi01Bg20320			Dsi03Bg17660
Dsi02Cg01260	Dsi01Bg20330			Dsi03Bg18240
Dsi02Cg01510	Dsi01Bg20370			Dsi03Bg18550
Dsi02Cg01560	Dsi01Bg20380			Dsi03Bg18570
Dsi02Cg01650	Dsi01Bg20400			Dsi03Bg18760
Dsi02Cg01890	Dsi01Bg20410			Dsi03Bg18780
Dsi02Cg02130	Dsi01Bg20420			Dsi03Bg19050
Dsi02Cg02320	Dsi01Bg20480			Dsi03Bg19240
Dsi02Cg02990	Dsi01Bg20490			Dsi03Bg19600
Dsi02Cg03130	Dsi01Bg20550			Dsi03Bg19670
Dsi02Cg04150	Dsi01Bg20570			Dsi03Bg19890
Dsi02Cg04450	Dsi01Bg20610			Dsi03Bg20720
Dsi02Cg04460	Dsi01Bg20640			Dsi03Bg20840
Dsi02Cg04940	Dsi01Bg20660			Dsi03Bg20970
Dsi02Cg05270	Dsi01Bg20670			Dsi03Bg21290
Dsi02Cg05440	Dsi01Bg20690			Dsi03Bg21390
Dsi02Cg05620	Dsi01Bg20700			Dsi03Bg21720
Dsi02Cg05760	Dsi01Bg20710			Dsi03Bg21730
Dsi02Cg05930	Dsi01Bg20730			Dsi03Bg21740
Dsi02Cg06260	Dsi01Bg20750			Dsi03Bg21880
Dsi02Cg06390	Dsi01Bg20760			Dsi03Bg22300
Dsi02Cg06560	Dsi01Bg20790			Dsi03Bg22710
Dsi02Cg06700	Dsi01Bg20800			Dsi03Bg22860
Dsi02Cg07040	Dsi01Bg20810			Dsi03Bg23210
Dsi02Cg07470	Dsi01Bg20870			Dsi03Bg23260
Dsi02Cg07550	Dsi01Bg20900			Dsi03Cg00270
Dsi02Cg07660	Dsi01Bg20910			Dsi03Cg00310
Dsi02Cg07960	Dsi01Bg20920			Dsi03Cg00450
Dsi02Cg08020	Dsi01Bg20960			Dsi03Cg00510
Dsi02Cg08170	Dsi01Bg21010			Dsi03Cg00800
Dsi02Cg08360	Dsi01Bg21050			Dsi03Cg02370
Dsi02Cg08820	Dsi01Bg21080			Dsi03Cg02650
Dsi02Cg09000	Dsi01Bg21120			Dsi03Cg03010
Dsi02Cg09350	Dsi01Bg21150			Dsi03Cg03020
Dsi02Cg09500	Dsi01Bg21160			Dsi03Cg03260
Dsi02Cg09620	Dsi01Bg21180			Dsi03Cg03380
Dsi02Cg09630	Dsi01Bg21210			Dsi03Cg03440
Dsi02Cg10020	Dsi01Bg21230			Dsi03Cg03900
Dsi02Cg10210	Dsi01Bg21240			Dsi03Cg04070
Dsi02Cg11520	Dsi01Bg21260			Dsi03Cg04360
Dsi02Cg11770	Dsi01Bg21280			Dsi03Cg04500
Dsi02Cg11950	Dsi01Bg21290			Dsi03Cg04640
Dsi02Cg12340	Dsi01Bg21310			Dsi03Cg04960
Dsi02Cg12910	Dsi01Bg21330			Dsi03Cg05040
Dsi02Cg13300	Dsi01Bg21340			Dsi03Cg05180
Dsi02Cg13450	Dsi01Bg21360			Dsi03Cg05650
Dsi02Cg13860	Dsi01Bg21410			Dsi03Cg05700
Dsi02Cg14010	Dsi01Bg21480			Dsi03Cg05770
Dsi02Cg14450	Dsi01Bg21510			Dsi03Cg06040
Dsi02Cg14610	Dsi01Bg21520			Dsi03Cg06110
Dsi02Cg14900	Dsi01Bg21540			Dsi03Cg06190
Dsi02Cg15620	Dsi01Bg21590			Dsi03Cg06290
Dsi02Cg15780	Dsi01Bg21600			Dsi03Cg06460
Dsi02Cg15830	Dsi01Bg21610			Dsi03Cg06790
Dsi02Cg16300	Dsi01Bg21620			Dsi03Cg07080
Dsi02Cg16510	Dsi01Bg21640			Dsi03Cg08120
Dsi02Cg16770	Dsi01Bg21650			Dsi03Cg08180
Dsi02Cg17100	Dsi01Bg21660			Dsi03Cg08370
Dsi02Cg17120	Dsi01Bg21760			Dsi03Cg08470
Dsi02Cg17360	Dsi01Bg21770			Dsi03Cg08820
Dsi02Cg17950	Dsi01Bg21800			Dsi03Cg09080
Dsi02Cg18200	Dsi01Bg21860			Dsi03Cg09170
Dsi02Cg18450	Dsi01Bg21870			Dsi03Cg09250
Dsi02Cg18530	Dsi01Bg21880			Dsi03Cg09360
Dsi02Cg18540	Dsi01Bg21890			Dsi03Cg09560
Dsi03Ag00050	Dsi01Bg21910			Dsi03Cg10320
Dsi03Ag00780	Dsi01Bg21950			Dsi03Cg10910
Dsi03Ag01670	Dsi01Bg21990			Dsi03Cg11010
Dsi03Ag02020	Dsi01Bg22020			Dsi03Cg11020
Dsi03Ag02530	Dsi01Bg22040			Dsi03Cg11220
Dsi03Ag03080	Dsi01Bg22060			Dsi03Cg11320
Dsi03Ag03420	Dsi01Bg22100			Dsi03Cg11370
Dsi03Ag03460	Dsi01Bg22150			Dsi03Cg11540
Dsi03Ag03490	Dsi01Bg22170			Dsi03Cg11560
Dsi03Ag04660	Dsi01Bg22190			Dsi03Cg11720
Dsi03Ag04670	Dsi01Bg22270			Dsi03Cg11870
Dsi03Ag04960	Dsi01Bg22310			Dsi03Cg11960
Dsi03Ag05070	Dsi01Bg22320			Dsi03Cg12150
Dsi03Ag05140	Dsi01Bg22350			Dsi03Cg12820
Dsi03Ag05450	Dsi01Bg22390			Dsi03Cg12900
Dsi03Ag05910	Dsi01Bg22410			Dsi03Cg12920
Dsi03Ag06380	Dsi01Bg22420			Dsi03Cg13380
Dsi03Ag06450	Dsi01Bg22450			Dsi03Cg13470
Dsi03Ag06530	Dsi01Bg22460			Dsi03Cg13670
Dsi03Ag06620	Dsi01Bg22470			Dsi03Cg14200
Dsi03Ag06680	Dsi01Bg22480			Dsi03Cg14310
Dsi03Ag06810	Dsi01Bg22490			Dsi03Cg14480
Dsi03Ag07030	Dsi01Bg22500			Dsi03Cg14490
Dsi03Ag08650	Dsi01Bg22550			Dsi03Cg14520
Dsi03Ag08890	Dsi01Bg22580			Dsi03Cg15250
Dsi03Ag09020	Dsi01Bg22600			Dsi03Cg15320
Dsi03Ag09080	Dsi01Bg22640			Dsi03Cg15360
Dsi03Ag09340	Dsi01Bg22650			Dsi03Cg15400
Dsi03Ag09450	Dsi01Bg22680			Dsi03Cg15820
Dsi03Ag09470	Dsi01Bg22710			Dsi03Cg16150
Dsi03Ag09820	Dsi01Bg22720			Dsi03Cg16260
Dsi03Ag10060	Dsi01Bg22730			Dsi03Cg16540
Dsi03Ag10340	Dsi01Bg22740			Dsi03Cg16620
Dsi03Ag10360	Dsi01Bg22750			Dsi03Cg16910
Dsi03Ag10630	Dsi01Bg22820			Dsi03Cg17040
Dsi03Ag10890	Dsi01Bg22960			Dsi03Cg17110
Dsi03Ag11450	Dsi01Bg23000			Dsi03Cg17120
Dsi03Ag11600	Dsi01Bg23010			Dsi03Cg17130
Dsi03Ag11820	Dsi01Bg23080			Dsi03Cg17350
Dsi03Ag12170	Dsi01Bg23100			Dsi03Cg17380
Dsi03Ag12320	Dsi01Bg23120			Dsi03Cg17400
Dsi03Ag12440	Dsi01Bg23150			Dsi03Cg17890
Dsi03Ag13190	Dsi01Bg23160			Dsi03Cg18040
Dsi03Ag13610	Dsi01Bg23170			Dsi03Cg18150
Dsi03Ag14250	Dsi01Bg23300			Dsi03Cg18160
Dsi03Ag14270	Dsi01Bg23310			Dsi03Cg18810
Dsi03Ag14280	Dsi01Bg23320			Dsi04Ag00300
Dsi03Ag14520	Dsi01Bg23390			Dsi04Ag00390
Dsi03Ag14810	Dsi01Bg23460			Dsi04Ag00490
Dsi03Ag14880	Dsi01Bg23470			Dsi04Ag00870
Dsi03Ag15050	Dsi01Bg23480			Dsi04Ag00920
Dsi03Ag15510	Dsi01Bg23500			Dsi04Ag01060
Dsi03Ag15790	Dsi01Bg23510			Dsi04Ag01120
Dsi03Ag15920	Dsi01Bg23550			Dsi04Ag01550
Dsi03Ag16400	Dsi01Bg23600			Dsi04Ag01740
Dsi03Ag16620	Dsi01Bg23610			Dsi04Ag02000
Dsi03Ag16770	Dsi01Bg23620			Dsi04Ag02130
Dsi03Ag16980	Dsi01Bg23640			Dsi04Ag02350
Dsi03Ag17350	Dsi01Bg23680			Dsi04Ag02430
Dsi03Ag17940	Dsi01Bg23700			Dsi04Ag02520
Dsi03Ag17990	Dsi01Bg23730			Dsi04Ag02560
Dsi03Ag18180	Dsi01Bg23740			Dsi04Ag03110
Dsi03Ag18230	Dsi01Bg23760			Dsi04Ag03320
Dsi03Ag18300	Dsi01Bg23770			Dsi04Ag03800
Dsi03Ag18410	Dsi01Bg23780			Dsi04Ag04180
Dsi03Ag19100	Dsi01Bg23790			Dsi04Ag04240
Dsi03Ag19360	Dsi01Bg23800			Dsi04Ag04280
Dsi03Ag19370	Dsi01Bg23820			Dsi04Ag04350
Dsi03Ag19420	Dsi01Bg23860			Dsi04Ag04370
Dsi03Ag19500	Dsi01Bg23880			Dsi04Ag04990
Dsi03Ag19520	Dsi01Bg23900			Dsi04Ag05160
Dsi03Ag21130	Dsi01Bg23910			Dsi04Ag05230
Dsi03Ag21730	Dsi01Bg23920			Dsi04Ag05670
Dsi03Ag22780	Dsi01Bg24050			Dsi04Ag06080
Dsi03Ag23010	Dsi01Bg24090			Dsi04Ag06550
Dsi03Ag23040	Dsi01Bg24110			Dsi04Ag06760
Dsi03Ag23130	Dsi01Bg24160			Dsi04Ag06780
Dsi03Ag23820	Dsi01Bg24170			Dsi04Ag07270
Dsi03Ag23950	Dsi01Bg24180			Dsi04Ag07580
Dsi03Ag24300	Dsi01Bg24190			Dsi04Ag07960
Dsi03Ag24440	Dsi01Bg24220			Dsi04Ag08130
Dsi03Bg00020	Dsi01Bg24230			Dsi04Ag09220
Dsi03Bg00190	Dsi01Bg24240			Dsi04Ag09270
Dsi03Bg00320	Dsi01Bg24260			Dsi04Ag09590
Dsi03Bg00780	Dsi01Bg24270			Dsi04Ag09640
Dsi03Bg00890	Dsi01Bg24300			Dsi04Ag09910
Dsi03Bg01080	Dsi01Bg24310			Dsi04Ag09960
Dsi03Bg01100	Dsi01Bg24350			Dsi04Ag10640
Dsi03Bg01230	Dsi01Bg24360			Dsi04Ag11480
Dsi03Bg01320	Dsi01Bg24440			Dsi04Ag11550
Dsi03Bg02430	Dsi01Bg24460			Dsi04Ag11990
Dsi03Bg02480	Dsi01Bg24470			Dsi04Ag12000
Dsi03Bg02520	Dsi01Bg24520			Dsi04Ag12350
Dsi03Bg02600	Dsi01Bg24590			Dsi04Ag12660
Dsi03Bg03370	Dsi01Bg24610			Dsi04Ag12960
Dsi03Bg03690	Dsi01Bg24630			Dsi04Ag13130
Dsi03Bg03780	Dsi01Bg24680			Dsi04Ag13300
Dsi03Bg03860	Dsi01Bg24690			Dsi04Ag13370
Dsi03Bg04430	Dsi01Bg24700			Dsi04Ag13590
Dsi03Bg04660	Dsi01Bg24720			Dsi04Ag13600
Dsi03Bg04710	Dsi01Bg24740			Dsi04Ag13750
Dsi03Bg05140	Dsi01Bg24750			Dsi04Ag14210
Dsi03Bg05240	Dsi01Bg24770			Dsi04Ag14370
Dsi03Bg05530	Dsi01Bg24800			Dsi04Ag14510
Dsi03Bg05940	Dsi01Bg24830			Dsi04Ag14720
Dsi03Bg06090	Dsi01Bg24840			Dsi04Ag14830
Dsi03Bg06120	Dsi01Bg24850			Dsi04Ag15610
Dsi03Bg06320	Dsi01Bg24900			Dsi04Ag17400
Dsi03Bg06410	Dsi01Bg24910			Dsi04Ag17710
Dsi03Bg06450	Dsi01Bg24920			Dsi04Ag18180
Dsi03Bg06700	Dsi01Bg24930			Dsi04Ag18190
Dsi03Bg06890	Dsi01Bg25040			Dsi04Ag18210
Dsi03Bg06900	Dsi01Bg25100			Dsi04Ag18470
Dsi03Bg07460	Dsi01Bg25170			Dsi04Ag18500
Dsi03Bg07580	Dsi01Bg25200			Dsi04Ag19440
Dsi03Bg07610	Dsi01Bg25220			Dsi04Ag19470
Dsi03Bg07630	Dsi01Bg25310			Dsi04Ag19830
Dsi03Bg07730	Dsi01Bg25370			Dsi04Ag20050
Dsi03Bg08100	Dsi01Bg25380			Dsi04Ag20110
Dsi03Bg08110	Dsi01Bg25410			Dsi04Bg00160
Dsi03Bg08200	Dsi01Bg25420			Dsi04Bg00600
Dsi03Bg08230	Dsi01Bg25430			Dsi04Bg00610
Dsi03Bg08250	Dsi01Bg25440			Dsi04Bg00850
Dsi03Bg08870	Dsi01Bg25550			Dsi04Bg00920
Dsi03Bg09260	Dsi01Bg25560			Dsi04Bg00940
Dsi03Bg09420	Dsi01Bg25580			Dsi04Bg00980
Dsi03Bg09710	Dsi01Bg25610			Dsi04Bg01000
Dsi03Bg10150	Dsi01Bg25640			Dsi04Bg01180
Dsi03Bg10230	Dsi01Bg25670			Dsi04Bg02070
Dsi03Bg10260	Dsi01Bg25690			Dsi04Bg03280
Dsi03Bg10290	Dsi01Bg25700			Dsi04Bg03370
Dsi03Bg10520	Dsi01Bg25730			Dsi04Bg03400
Dsi03Bg10720	Dsi01Bg25740			Dsi04Bg03460
Dsi03Bg10850	Dsi01Bg25750			Dsi04Bg03980
Dsi03Bg12420	Dsi01Bg25760			Dsi04Bg04750
Dsi03Bg12430	Dsi01Bg25770			Dsi04Bg04870
Dsi03Bg12600	Dsi01Bg25790			Dsi04Bg05090
Dsi03Bg13810	Dsi01Bg25850			Dsi04Bg05710
Dsi03Bg13900	Dsi01Bg25890			Dsi04Bg06220
Dsi03Bg14040	Dsi01Bg25920			Dsi04Bg06330
Dsi03Bg14270	Dsi01Bg25960			Dsi04Bg06340
Dsi03Bg15030	Dsi01Bg26000			Dsi04Bg06500
Dsi03Bg15070	Dsi01Bg26010			Dsi04Bg06630
Dsi03Bg15280	Dsi01Bg26020			Dsi04Bg06820
Dsi03Bg15290	Dsi01Bg26030			Dsi04Bg07090
Dsi03Bg15600	Dsi01Bg26100			Dsi04Bg07330
Dsi03Bg15660	Dsi01Bg26160			Dsi04Bg07460
Dsi03Bg16390	Dsi01Bg26180			Dsi04Bg07720
Dsi03Bg16820	Dsi01Bg26240			Dsi04Bg07910
Dsi03Bg17340	Dsi01Bg26250			Dsi04Bg07920
Dsi03Bg17460	Dsi01Bg26300			Dsi04Bg08820
Dsi03Bg17490	Dsi01Cg00030			Dsi04Bg09630
Dsi03Bg18310	Dsi01Cg00040			Dsi04Bg10350
Dsi03Bg18400	Dsi01Cg00100			Dsi04Bg10380
Dsi03Bg18800	Dsi01Cg00120			Dsi04Bg10760
Dsi03Bg18810	Dsi01Cg00150			Dsi04Bg11230
Dsi03Bg18820	Dsi01Cg00180			Dsi04Bg11590
Dsi03Bg19220	Dsi01Cg00340			Dsi04Bg12060
Dsi03Bg19820	Dsi01Cg00350			Dsi04Bg12080
Dsi03Bg19840	Dsi01Cg00360			Dsi04Bg12150
Dsi03Bg20080	Dsi01Cg00420			Dsi04Bg12750
Dsi03Bg20140	Dsi01Cg00430			Dsi04Bg12920
Dsi03Bg20460	Dsi01Cg00500			Dsi04Bg13150
Dsi03Bg21370	Dsi01Cg00540			Dsi04Bg13300
Dsi03Bg21600	Dsi01Cg00580			Dsi04Bg13550
Dsi03Bg21750	Dsi01Cg00660			Dsi04Bg13580
Dsi03Bg21850	Dsi01Cg00720			Dsi04Bg14010
Dsi03Bg22230	Dsi01Cg00760			Dsi04Bg14160
Dsi03Bg22840	Dsi01Cg00770			Dsi04Bg14620
Dsi03Bg22850	Dsi01Cg00790			Dsi04Bg14790
Dsi03Bg22960	Dsi01Cg00800			Dsi04Bg15040
Dsi03Cg00100	Dsi01Cg00810			Dsi04Bg15120
Dsi03Cg00860	Dsi01Cg00830			Dsi04Bg15370
Dsi03Cg00870	Dsi01Cg00840			Dsi04Cg00380
Dsi03Cg01020	Dsi01Cg00900			Dsi04Cg00500
Dsi03Cg01030	Dsi01Cg00930			Dsi04Cg00510
Dsi03Cg01180	Dsi01Cg00990			Dsi04Cg01130
Dsi03Cg02040	Dsi01Cg01060			Dsi04Cg01660
Dsi03Cg02080	Dsi01Cg01070			Dsi04Cg01770
Dsi03Cg02520	Dsi01Cg01110			Dsi04Cg02180
Dsi03Cg02530	Dsi01Cg01140			Dsi04Cg02300
Dsi03Cg04010	Dsi01Cg01150			Dsi04Cg02390
Dsi03Cg04290	Dsi01Cg01170			Dsi04Cg02480
Dsi03Cg04880	Dsi01Cg01190			Dsi04Cg02500
Dsi03Cg04940	Dsi01Cg01200			Dsi04Cg02560
Dsi03Cg05020	Dsi01Cg01220			Dsi04Cg03150
Dsi03Cg05610	Dsi01Cg01240			Dsi04Cg03340
Dsi03Cg05720	Dsi01Cg01270			Dsi04Cg03460
Dsi03Cg06150	Dsi01Cg01280			Dsi04Cg04250
Dsi03Cg06540	Dsi01Cg01330			Dsi04Cg04290
Dsi03Cg07150	Dsi01Cg01340			Dsi04Cg04770
Dsi03Cg07220	Dsi01Cg01440			Dsi04Cg04930
Dsi03Cg07780	Dsi01Cg01450			Dsi04Cg05010
Dsi03Cg07850	Dsi01Cg01500			Dsi04Cg05170
Dsi03Cg07950	Dsi01Cg01510			Dsi04Cg05290
Dsi03Cg08190	Dsi01Cg01520			Dsi04Cg05980
Dsi03Cg08250	Dsi01Cg01550			Dsi04Cg06260
Dsi03Cg08710	Dsi01Cg01560			Dsi04Cg07050
Dsi03Cg08720	Dsi01Cg01570			Dsi04Cg07060
Dsi03Cg08830	Dsi01Cg01580			Dsi04Cg07420
Dsi03Cg09090	Dsi01Cg01600			Dsi04Cg07760
Dsi03Cg09370	Dsi01Cg01630			Dsi04Cg07800
Dsi03Cg09390	Dsi01Cg01650			Dsi04Cg07950
Dsi03Cg09460	Dsi01Cg01660			Dsi04Cg08120
Dsi03Cg09580	Dsi01Cg01680			Dsi04Cg08360
Dsi03Cg09960	Dsi01Cg01700			Dsi04Cg08700
Dsi03Cg10110	Dsi01Cg01720			Dsi04Cg08860
Dsi03Cg10160	Dsi01Cg01750			Dsi04Cg09190
Dsi03Cg10450	Dsi01Cg01790			Dsi04Cg09280
Dsi03Cg10460	Dsi01Cg01800			Dsi04Cg09290
Dsi03Cg10760	Dsi01Cg01810			Dsi04Cg09740
Dsi03Cg11820	Dsi01Cg01860			Dsi04Cg09830
Dsi03Cg11850	Dsi01Cg01910			Dsi04Cg10870
Dsi03Cg11930	Dsi01Cg01960			Dsi04Cg11070
Dsi03Cg12000	Dsi01Cg02060			Dsi04Cg11130
Dsi03Cg12060	Dsi01Cg02080			Dsi04Cg11290
Dsi03Cg12250	Dsi01Cg02090			Dsi04Cg11380
Dsi03Cg12380	Dsi01Cg02100			Dsi04Cg12050
Dsi03Cg12520	Dsi01Cg02160			Dsi04Cg12170
Dsi03Cg12560	Dsi01Cg02180			Dsi04Cg12710
Dsi03Cg12660	Dsi01Cg02200			Dsi04Cg12930
Dsi03Cg12670	Dsi01Cg02250			Dsi04Cg13330
Dsi03Cg12780	Dsi01Cg02380			Dsi04Cg13610
Dsi03Cg12950	Dsi01Cg02410			Dsi05Ag00270
Dsi03Cg13130	Dsi01Cg02420			Dsi05Ag00280
Dsi03Cg13290	Dsi01Cg02440			Dsi05Ag00360
Dsi03Cg13370	Dsi01Cg02480			Dsi05Ag00620
Dsi03Cg13600	Dsi01Cg02500			Dsi05Ag00650
Dsi03Cg13710	Dsi01Cg02520			Dsi05Ag00790
Dsi03Cg13880	Dsi01Cg02550			Dsi05Ag00950
Dsi03Cg14290	Dsi01Cg02580			Dsi05Ag01310
Dsi03Cg14380	Dsi01Cg02620			Dsi05Ag01960
Dsi03Cg14780	Dsi01Cg02680			Dsi05Ag02380
Dsi03Cg15370	Dsi01Cg02700			Dsi05Ag02440
Dsi03Cg15470	Dsi01Cg02720			Dsi05Ag02610
Dsi03Cg15740	Dsi01Cg02740			Dsi05Ag02740
Dsi03Cg16170	Dsi01Cg02750			Dsi05Ag03010
Dsi03Cg16360	Dsi01Cg02850			Dsi05Ag03450
Dsi03Cg16390	Dsi01Cg02930			Dsi05Ag03530
Dsi03Cg16410	Dsi01Cg02950			Dsi05Ag03860
Dsi03Cg16870	Dsi01Cg02970			Dsi05Ag04080
Dsi03Cg16900	Dsi01Cg02980			Dsi05Ag04200
Dsi03Cg17030	Dsi01Cg02990			Dsi05Ag04480
Dsi03Cg18020	Dsi01Cg03000			Dsi05Ag06170
Dsi03Cg18120	Dsi01Cg03040			Dsi05Ag06360
Dsi03Cg18130	Dsi01Cg03060			Dsi05Ag06450
Dsi03Cg18430	Dsi01Cg03070			Dsi05Ag06550
Dsi03Cg18710	Dsi01Cg03130			Dsi05Ag06720
Dsi03Cg18900	Dsi01Cg03190			Dsi05Ag06960
Dsi04Ag00040	Dsi01Cg03220			Dsi05Ag06970
Dsi04Ag00090	Dsi01Cg03250			Dsi05Ag07180
Dsi04Ag00340	Dsi01Cg03260			Dsi05Ag07390
Dsi04Ag00530	Dsi01Cg03330			Dsi05Ag07570
Dsi04Ag00660	Dsi01Cg03370			Dsi05Ag07790
Dsi04Ag00730	Dsi01Cg03400			Dsi05Ag07910
Dsi04Ag00790	Dsi01Cg03450			Dsi05Ag08220
Dsi04Ag01140	Dsi01Cg03460			Dsi05Ag08280
Dsi04Ag01170	Dsi01Cg03470			Dsi05Ag08300
Dsi04Ag01210	Dsi01Cg03480			Dsi05Ag08570
Dsi04Ag01480	Dsi01Cg03560			Dsi05Ag08660
Dsi04Ag01770	Dsi01Cg03590			Dsi05Ag08700
Dsi04Ag01850	Dsi01Cg03600			Dsi05Ag08760
Dsi04Ag02210	Dsi01Cg03610			Dsi05Ag09010
Dsi04Ag02380	Dsi01Cg03620			Dsi05Ag09060
Dsi04Ag02420	Dsi01Cg03650			Dsi05Ag09170
Dsi04Ag03010	Dsi01Cg03660			Dsi05Ag09260
Dsi04Ag03020	Dsi01Cg03750			Dsi05Ag09290
Dsi04Ag03270	Dsi01Cg03770			Dsi05Ag09350
Dsi04Ag03380	Dsi01Cg03780			Dsi05Ag09710
Dsi04Ag03890	Dsi01Cg03790			Dsi05Ag10080
Dsi04Ag03960	Dsi01Cg03800			Dsi05Ag10280
Dsi04Ag04710	Dsi01Cg03850			Dsi05Ag10640
Dsi04Ag04930	Dsi01Cg03870			Dsi05Ag10800
Dsi04Ag05030	Dsi01Cg03880			Dsi05Ag10810
Dsi04Ag05810	Dsi01Cg03900			Dsi05Ag11020
Dsi04Ag05900	Dsi01Cg03910			Dsi05Ag11590
Dsi04Ag06160	Dsi01Cg03920			Dsi05Ag11680
Dsi04Ag06420	Dsi01Cg03940			Dsi05Ag11760
Dsi04Ag06450	Dsi01Cg03980			Dsi05Ag11980
Dsi04Ag06480	Dsi01Cg04020			Dsi05Ag12120
Dsi04Ag06800	Dsi01Cg04040			Dsi05Ag12210
Dsi04Ag06830	Dsi01Cg04120			Dsi05Ag12270
Dsi04Ag07170	Dsi01Cg04150			Dsi05Ag12380
Dsi04Ag07240	Dsi01Cg04160			Dsi05Ag12390
Dsi04Ag07950	Dsi01Cg04180			Dsi05Ag12590
Dsi04Ag08200	Dsi01Cg04190			Dsi05Ag12680
Dsi04Ag08410	Dsi01Cg04200			Dsi05Ag13380
Dsi04Ag08430	Dsi01Cg04240			Dsi05Ag13420
Dsi04Ag08470	Dsi01Cg04270			Dsi05Ag13510
Dsi04Ag08740	Dsi01Cg04280			Dsi05Ag13530
Dsi04Ag08940	Dsi01Cg04300			Dsi05Ag13600
Dsi04Ag09450	Dsi01Cg04350			Dsi05Ag13900
Dsi04Ag10440	Dsi01Cg04360			Dsi05Bg00030
Dsi04Ag10880	Dsi01Cg04380			Dsi05Bg00090
Dsi04Ag11840	Dsi01Cg04400			Dsi05Bg00130
Dsi04Ag12010	Dsi01Cg04410			Dsi05Bg00180
Dsi04Ag12030	Dsi01Cg04470			Dsi05Bg00710
Dsi04Ag12130	Dsi01Cg04480			Dsi05Bg00840
Dsi04Ag12310	Dsi01Cg04490			Dsi05Bg01090
Dsi04Ag12340	Dsi01Cg04500			Dsi05Bg02340
Dsi04Ag12480	Dsi01Cg04510			Dsi05Bg02410
Dsi04Ag13220	Dsi01Cg04550			Dsi05Bg02800
Dsi04Ag13230	Dsi01Cg04560			Dsi05Bg02900
Dsi04Ag13240	Dsi01Cg04590			Dsi05Bg02930
Dsi04Ag14180	Dsi01Cg04600			Dsi05Bg03140
Dsi04Ag14320	Dsi01Cg04650			Dsi05Bg03290
Dsi04Ag14460	Dsi01Cg04670			Dsi05Bg03340
Dsi04Ag14840	Dsi01Cg04680			Dsi05Bg03740
Dsi04Ag15010	Dsi01Cg04690			Dsi05Bg04120
Dsi04Ag16240	Dsi01Cg04760			Dsi05Bg04250
[truncated: 17,358 more rows]

## Sheet: Fig5b
Type	Fg_num	Bg_num	P-value	Q-value	Ratio	Class	ID	Descrption
WB	160	282	8.19E-20	1.04E-17	0.567	Environmental Information Processing	ko04075	Plant hormone signal transduction
WB	92	209	4.86E-05	2.06E-03	0.44	Environmental Information Processing	ko04016	MAPK signaling pathway - plant
WB	56	122	0.00040635	1.29E-02	0.459	Genetic Information Processing	ko03015	mRNA surveillance pathway
WB	71	174	0.00409058	7.42E-02	0.408	Metabolism	ko00520	Amino sugar and nucleotide sugar metabolism
WB	101	264	0.00747878	1.05E-01	0.383	Metabolism	ko01230	Biosynthesis of amino acids
WB	28	60	0.00829259	1.05E-01	0.467	Metabolism	ko00030	Pentose phosphate pathway
WB	22	50	0.0378521	3.50E-01	0.44	Organismal Systems	ko04712	Circadian rhythm - plant
SubA	8	62	3.59E-09	3.59E-09	0.129	Metabolism	ko00941	Flavonoid biosynthesis
SubA	3	34	0.00129563	0.00129563	0.088	Metabolism	ko00960	Tropane, piperidine and pyridine alkaloid biosynthesis
SubA	3	41	0.00223741	0.00223741	0.073	Metabolism	ko01040	Biosynthesis of unsaturated fatty acids
SubA	3	50	0.00395284	0.00395284	0.06	Metabolism	ko00061	Fatty acid biosynthesis
SubA	6	288	0.00956411	0.00956411	0.021	Organismal Systems	ko04626	Plant-pathogen interaction
SubC	5	21	4.76E-06	4.76E-06	0.238	Metabolism	ko00780	Biotin metabolism
SubC	6	39	7.53E-06	7.53E-06	0.154	Metabolism	ko00910	Nitrogen metabolism
SubC	6	59	8.53E-05	8.53E-05	0.102	Metabolism	ko00250	Alanine, aspartate and glutamate metabolism
SubC	5	50	0.000373177	0.000373177	0.1	Metabolism	ko00061	Fatty acid biosynthesis
SubC	5	53	0.00049088	0.00049088	0.094	Metabolism	ko00904	Diterpenoid biosynthesis
SubC	32	1527	0.000809415	0.000809415	0.021	Metabolism	ko01110	Biosynthesis of secondary metabolites
SubC	5	89	0.00500611	0.00500611	0.056	Metabolism	ko01212	Fatty acid metabolism
SubC	45	2684	0.0052893	0.0052893	0.017	Metabolism	ko01100	Metabolic pathways
SubC	2	9	0.00530389	0.00530389	0.222	Metabolism	ko00430	Taurine and hypotaurine metabolism
SubC	9	264	0.00546855	0.00546855	0.034	Metabolism	ko00940	Phenylpropanoid biosynthesis
SubD	11	69	3.87E-08	3.87E-08	0.159	Metabolism	ko00330	Arginine and proline metabolism
SubD	10	55	4.51E-08	4.51E-08	0.182	Metabolism	ko00360	Phenylalanine metabolism
SubD	11	80	1.88E-07	1.88E-07	0.138	Metabolism	ko00380	Tryptophan metabolism
SubD	3	4	2.44E-05	2.44E-05	0.75	Metabolism	ko00998	Biosynthesis of various antibiotics
SubD	11	155	0.000121755	0.000121755	0.071	Genetic Information Processing	ko04120	Ubiquitin mediated proteolysis
SubD	2	2	0.000339641	0.000339641	1	Metabolism	ko00942	Anthocyanin biosynthesis
SubD	3	10	0.000673575	0.000673575	0.3	Metabolism	ko00660	C5-Branched dibasic acid metabolism
SubD	3	11	0.000913731	0.000913731	0.273	Metabolism	ko00944	Flavone and flavonol biosynthesis
SubD	4	34	0.00335854	0.00335854	0.118	Metabolism	ko00770	Pantothenate and CoA biosynthesis
SubD	3	23	0.00834605	0.00834605	0.13	Metabolism	ko00290	Valine, leucine and isoleucine biosynthesis
PSG	9	282	3.42E-05	3.42E-05	0.032	Environmental Information Processing	ko04075	Plant hormone signal transduction
PSG	2	50	0.037034	0.037034	0.04	Organismal Systems	ko04712	Circadian rhythm - plant
PSG	2	55	0.0440536	0.0440536	0.036	Metabolism	ko00360	Phenylalanine metabolism

## Sheet: Fig5d
karyotype_block
ID	LABEL	START	END
OsChr08	Os08	3309355	3369355
Ola08	Ola08	33675724	33735724
Rgu08	Rgu08	5002560	5062560
Alu09C	Alu09C	64325903	64385903
Alu08D	Alu08D	6347999	6407999
Hca09C	Hca09C	47880223	47940223
Hca08D	Hca08D	5451761	5511761
Ped09C	Ped09C	65882494	65942494
Ped08D	Ped08D	9120553	9180553
Rra08B	Rra08B	3509509	3569509
Rra09C	Rra09C	55248379	55308379
Ogl08B	Ogl08B	4916023	4976023
Ogl09C	Ogl09C	48806939	48866939
Gan08B	Gan08B	28657857	28717857
Gan09C	Gan09C	41579298	41639298
Mba08A	Mba08A	2602739	2662739
Mba08B	Mba08B	2114870	2174870
Mba09C	Mba09C	19332554	19392554
Bam08A	Bam08A	1230659	1290659
Bam08B	Bam08B	1505307	1565307
Bam09C	Bam09C	14669273	14729273
Dsi08A	Dsi08A	4323210	4383210
Dsi08B	Dsi08B	3099672	3159672
Dsi09C	Dsi09C	25057195	25117195
links.syntenicblockPair
ID	START	END	ID	START	END
Alu09C	64331555	64372051	Alu08D	6369619	6394228
Ped09C	65889685	65923805	Ped08D	9135839	9163245
Hca09C	47895223	47925223	Hca08D	5466761	5496761
Gan08B	28675357	28700258	Gan09C	41593585	41610084
Ogl08B	4899929	4965417	Ogl09C	48853625	48794364
Rra08B	3534538	3584211	Rra09C	55274212	55295584
Bam08A	1278680	1245220	Bam08B	1540709	1519284
Bam08B	1540648	1521874	Bam09C	14679492	14714197
Bam08A	1274582	1245299	Bam09C	14680504	14714201
Dsi08A	4349454	4349454	Dsi08B	3156107	3077666
Dsi08A	4406247	4368163	Dsi08B	3156107	3077666
Dsi08B	3114833	3150767	Dsi09C	25060194	25100700
Dsi08A	4351438	4368851	Dsi09C	25054567	25100573
Dsi08A	4354763	4378663	Dsi09C	25054567	25100573
Mba08A	2618350	2647041	Mba08B	2134870	2155439
Mba08B	2134870	2155439	Mba09C	19347101	19382756
Mba08A	2617735	2647779	Mba09C	19354459	19372996
links.genePair
ID	START	END	ID	START	END
OsChr08	3337750	3340959	Ola08	33703881	33707566
OsChr08	3337750	3340959	Rgu08	5030837	5034282
OsChr08	3337750	3340959	Alu09C	64354564	64357241
OsChr08	3337750	3340959	Alu08D	6376750	6379247
OsChr08	3337750	3340959	Hca09C	47908650	47911796
OsChr08	3337750	3340959	Hca08D	5480665	5482857
OsChr08	3337750	3340959	Ped09C	65910870	65914117
OsChr08	3337750	3340959	Ped08D	9149071	9152034
OsChr08	3337750	3340959	Rra08B	3537979	3541038
OsChr08	3337750	3340959	Rra09C	55277298	55279460
OsChr08	3337750	3340959	Ogl08B	4943767	4948279
OsChr08	3337750	3340959	Ogl09C	48835273	48838604
OsChr08	3337750	3340959	Gan09C	41607005	41611590
OsChr08	3337750	3340959	Mba08A	2631559	2633919
OsChr08	3337750	3340959	Mba09C	19360516	19364592
OsChr08	3337750	3340959	Bam08A	1259627	1261691
OsChr08	3337750	3340959	Bam08B	1533717	1536897
OsChr08	3337750	3340959	Bam09C	14698264	14700282
OsChr08	3337750	3340959	Dsi08A	4352092	4354328
OsChr08	3337750	3340959	Dsi08A	4368577	4371715
OsChr08	3337750	3340959	Dsi08B	3127960	3131384
OsChr08	3337750	3340959	Dsi09C	25084991	25089399
COMT_gene_expression
ID	Total TPM	Proportion
Alu09C	7563.11	0.632
Alu08D	4411.83	0.368
Hca09C	4753.88	0.734
Hca08D	1721.29	0.266
Ped09C	3886.83	0.809
Ped08D	916.301	0.191
Ogl08B	3289.92	0.534
Ogl09C	2868.64	0.466
Gan09C	1453.66	1
Mba08A	673.467	0.131
Mba09C	4459.12	0.869
Bam08A	2464.79	0.793
Bam08B	0	0
Bam09C	644.619	0.207
Dsi08A	275.025	0.116
Dsi08A	1642.04	0.694
Dsi08B	138.07	0.058
Dsi09C	309.695	0.131
