# Supplementary material for: Genome assemblies of 11 bamboo species highlight diversification induced by dynamic subgenome dominance
Source: Nat Genet. 2024 Mar 15;56(4):710–20. doi: 10.1038/s41588-024-01683-0 (PMC11018529; doi:10.1038/s41588-024-01683-0)
Supplement: Supplementary file 8 — Statistical Source Data of Extended Data Fig. 1m. [file 41588_2024_1683_MOESM8_ESM.xlsx]

## Sheet: ED_Fig1
Assembly	Chr	From	To	Intact	Total	raw_LAI	LAI
A. luodianensis	Alu09X	1	3000000	0.033	0.3305	9.97	14.76
A. luodianensis	Alu09X	300001	3300000	0.0343	0.3274	10.47	15.26
A. luodianensis	Alu09X	600001	3600000	0.0372	0.3361	11.08	15.87
A. luodianensis	Alu09X	900001	3900000	0.0352	0.3366	10.46	15.25
A. luodianensis	Alu09X	1200001	4200000	0.0349	0.3498	9.98	14.77
A. luodianensis	Alu09X	1500001	4500000	0.0354	0.3647	9.7	14.49
A. luodianensis	Alu09X	1800001	4800000	0.0321	0.381	8.42	13.21
A. luodianensis	Alu09X	2100001	5100000	0.0304	0.3895	7.8	12.59
A. luodianensis	Alu09X	2400001	5400000	0.0274	0.3806	7.19	11.98
A. luodianensis	Alu09X	2700001	5700000	0.025	0.3968	6.31	11.1
A. luodianensis	Alu09X	3000001	6000000	0.0297	0.4181	7.1	11.89
A. luodianensis	Alu09X	3300001	6300000	0.0361	0.4157	8.67	13.46
A. luodianensis	Alu09X	3600001	6600000	0.0338	0.4151	8.13	12.92
A. luodianensis	Alu09X	3900001	6900000	0.0407	0.4258	9.55	14.34
A. luodianensis	Alu09X	4200001	7200000	0.0378	0.4328	8.73	13.52
A. luodianensis	Alu09X	4500001	7500000	0.0369	0.4203	8.78	13.57
A. luodianensis	Alu09X	4800001	7800000	0.0392	0.4218	9.29	14.08
A. luodianensis	Alu09X	5100001	8100000	0.0366	0.4305	8.5	13.29
A. luodianensis	Alu09X	5400001	8400000	0.0376	0.4467	8.42	13.21
A. luodianensis	Alu09X	5700001	8700000	0.0399	0.4278	9.32	14.11
A. luodianensis	Alu09X	6000001	9000000	0.0405	0.4219	9.59	14.38
A. luodianensis	Alu09X	6300001	9300000	0.0351	0.4266	8.22	13.01
A. luodianensis	Alu09X	6600001	9600000	0.0449	0.4341	10.34	15.13
A. luodianensis	Alu09X	6900001	9900000	0.0456	0.4346	10.49	15.28
A. luodianensis	Alu09X	7200001	10200000	0.0585	0.4458	13.12	17.91
A. luodianensis	Alu09X	7500001	10500000	0.0558	0.4587	12.17	16.96
A. luodianensis	Alu09X	7800001	10800000	0.0524	0.4547	11.52	16.31
A. luodianensis	Alu09X	8100001	11100000	0.0537	0.4611	11.66	16.45
A. luodianensis	Alu09X	8400001	11400000	0.0534	0.4607	11.59	16.38
A. luodianensis	Alu09X	8700001	11700000	0.0562	0.4678	12.01	16.8
A. luodianensis	Alu09X	9000001	12000000	0.0514	0.4779	10.75	15.54
A. luodianensis	Alu09X	9300001	12300000	0.0525	0.4945	10.61	15.4
A. luodianensis	Alu09X	9600001	12600000	0.0397	0.5024	7.9	12.69
A. luodianensis	Alu09X	9900001	12900000	0.0352	0.5174	6.81	11.6
A. luodianensis	Alu09X	10200001	13200000	0.0256	0.5132	4.99	9.78
A. luodianensis	Alu09X	10500001	13500000	0.028	0.516	5.42	10.21
A. luodianensis	Alu09X	10800001	13800000	0.0376	0.5247	7.16	11.95
A. luodianensis	Alu09X	11100001	14100000	0.0401	0.5296	7.57	12.36
A. luodianensis	Alu09X	11400001	14400000	0.0439	0.5538	7.93	12.72
A. luodianensis	Alu09X	11700001	14700000	0.0406	0.5667	7.16	11.95
A. luodianensis	Alu09X	12000001	15000000	0.0517	0.5829	8.87	13.66
A. luodianensis	Alu09X	12300001	15300000	0.0524	0.5966	8.78	13.57
A. luodianensis	Alu09X	12600001	15600000	0.0599	0.6019	9.95	14.74
A. luodianensis	Alu09X	12900001	15900000	0.0616	0.6141	10.03	14.82
A. luodianensis	Alu09X	13200001	16200000	0.0607	0.6194	9.8	14.59
A. luodianensis	Alu09X	13500001	16500000	0.0641	0.6281	10.21	15
A. luodianensis	Alu09X	13800001	16800000	0.0557	0.6242	8.92	13.71
A. luodianensis	Alu09X	14100001	17100000	0.0561	0.6209	9.04	13.83
A. luodianensis	Alu09X	14400001	17400000	0.0566	0.5936	9.53	14.32
A. luodianensis	Alu09X	14700001	17700000	0.0622	0.5995	10.38	15.17
A. luodianensis	Alu09X	15000001	18000000	0.0558	0.5855	9.53	14.32
A. luodianensis	Alu09X	15300001	18300000	0.0534	0.5494	9.72	14.51
A. luodianensis	Alu09X	15600001	18600000	0.0469	0.5408	8.67	13.46
A. luodianensis	Alu09X	15900001	18900000	0.0595	0.5358	11.11	15.9
A. luodianensis	Alu09X	16200001	19200000	0.067	0.533	12.56	17.35
A. luodianensis	Alu09X	16500001	19500000	0.076	0.5439	13.97	18.76
A. luodianensis	Alu09X	16800001	19800000	0.08	0.5661	14.14	18.93
A. luodianensis	Alu09X	17100001	20100000	0.0794	0.552	14.39	19.18
A. luodianensis	Alu09X	17400001	20400000	0.0826	0.5546	14.89	19.68
A. luodianensis	Alu09X	17700001	20700000	0.0818	0.5642	14.5	19.29
A. luodianensis	Alu09X	18000001	21000000	0.0924	0.5832	15.84	20.63
A. luodianensis	Alu09X	18300001	21300000	0.0915	0.6005	15.23	20.02
A. luodianensis	Alu09X	18600001	21600000	0.0954	0.6048	15.78	20.57
A. luodianensis	Alu09X	18900001	21900000	0.0871	0.601	14.5	19.29
A. luodianensis	Alu09X	19200001	22200000	0.0821	0.6085	13.49	18.28
A. luodianensis	Alu09X	19500001	22500000	0.0712	0.5991	11.89	16.68
A. luodianensis	Alu09X	19800001	22800000	0.0705	0.6067	11.61	16.4
A. luodianensis	Alu09X	20100001	23100000	0.0815	0.625	13.04	17.83
A. luodianensis	Alu09X	20400001	23400000	0.0761	0.6219	12.23	17.02
A. luodianensis	Alu09X	20700001	23700000	0.0756	0.6034	12.53	17.32
A. luodianensis	Alu09X	21000001	24000000	0.0756	0.5939	12.73	17.52
A. luodianensis	Alu09X	21300001	24300000	0.0804	0.6151	13.07	17.86
A. luodianensis	Alu09X	21600001	24600000	0.0796	0.6359	12.52	17.31
A. luodianensis	Alu09X	21900001	24900000	0.075	0.6477	11.59	16.38
A. luodianensis	Alu09X	22200001	25200000	0.0817	0.6748	12.11	16.9
A. luodianensis	Alu09X	22500001	25500000	0.091	0.7153	12.72	17.51
A. luodianensis	Alu09X	22800001	25800000	0.0925	0.7348	12.58	17.37
A. luodianensis	Alu09X	23100001	26100000	0.0807	0.7579	10.65	15.44
A. luodianensis	Alu09X	23400001	26400000	0.0819	0.7901	10.37	15.16
A. luodianensis	Alu09X	23700001	26700000	0.0834	0.8173	10.2	14.99
A. luodianensis	Alu09X	24000001	27000000	0.0696	0.8248	8.43	13.22
A. luodianensis	Alu09X	24300001	27300000	0.0754	0.8306	9.08	13.87
A. luodianensis	Alu09X	24600001	27600000	0.0939	0.8357	11.23	16.02
A. luodianensis	Alu09X	24900001	27900000	0.0937	0.8502	11.02	15.81
A. luodianensis	Alu09X	25200001	28200000	0.1018	0.8521	11.95	16.74
A. luodianensis	Alu09X	25500001	28500000	0.1003	0.8476	11.83	16.62
A. luodianensis	Alu09X	25800001	28800000	0.1153	0.8497	13.57	18.36
A. luodianensis	Alu09X	26100001	29100000	0.1307	0.861	15.18	19.97
A. luodianensis	Alu09X	26400001	29400000	0.1332	0.8762	15.2	19.99
A. luodianensis	Alu09X	26700001	29700000	0.1275	0.8823	14.45	19.24
A. luodianensis	Alu09X	27000001	30000000	0.1316	0.8805	14.95	19.74
A. luodianensis	Alu09X	27300001	30300000	0.1246	0.8588	14.51	19.3
A. luodianensis	Alu09X	27600001	30600000	0.102	0.8527	11.97	16.76
A. luodianensis	Alu09X	27900001	30900000	0.1011	0.848	11.92	16.71
A. luodianensis	Alu09X	28200001	31200000	0.0956	0.8272	11.55	16.34
A. luodianensis	Alu09X	28500001	31500000	0.0873	0.7959	10.97	15.76
A. luodianensis	Alu09X	28800001	31800000	0.0692	0.7632	9.07	13.86
A. luodianensis	Alu09X	29100001	32100000	0.0573	0.7442	7.7	12.49
A. luodianensis	Alu09X	29400001	32400000	0.0593	0.7251	8.18	12.97
A. luodianensis	Alu09X	29700001	32700000	0.0678	0.6967	9.73	14.52
A. luodianensis	Alu09X	30000001	33000000	0.0744	0.6908	10.77	15.56
A. luodianensis	Alu09X	30300001	33300000	0.0827	0.6929	11.94	16.73
A. luodianensis	Alu09X	30600001	33600000	0.1011	0.683	14.8	19.59
A. luodianensis	Alu09X	30900001	33900000	0.1268	0.692	18.33	23.12
A. luodianensis	Alu09X	31200001	34200000	0.1171	0.6938	16.88	21.67
A. luodianensis	Alu09X	31500001	34500000	0.1175	0.6842	17.17	21.96
A. luodianensis	Alu09X	31800001	34800000	0.1185	0.6727	17.61	22.4
A. luodianensis	Alu09X	32100001	35100000	0.1203	0.6658	18.07	22.86
A. luodianensis	Alu09X	32400001	35400000	0.111	0.6475	17.14	21.93
A. luodianensis	Alu09X	32700001	35700000	0.1021	0.6665	15.32	20.11
A. luodianensis	Alu09X	33000001	36000000	0.095	0.6698	14.18	18.97
A. luodianensis	Alu09X	33300001	36300000	0.0866	0.694	12.48	17.27
A. luodianensis	Alu09X	33600001	36600000	0.0767	0.7036	10.9	15.69
A. luodianensis	Alu09X	33900001	36900000	0.0468	0.6792	6.89	11.68
A. luodianensis	Alu09X	34200001	37200000	0.0454	0.6786	6.69	11.48
A. luodianensis	Alu09X	34500001	37500000	0.0454	0.6897	6.59	11.38
A. luodianensis	Alu09X	34800001	37800000	0.0439	0.7099	6.18	10.97
A. luodianensis	Alu09X	35100001	38100000	0.0418	0.7159	5.84	10.63
A. luodianensis	Alu09X	35400001	38400000	0.0394	0.7289	5.4	10.19
A. luodianensis	Alu09X	35700001	38700000	0.0531	0.7331	7.24	12.03
A. luodianensis	Alu09X	36000001	39000000	0.0662	0.7476	8.85	13.64
A. luodianensis	Alu09X	36300001	39300000	0.0587	0.7308	8.03	12.82
A. luodianensis	Alu09X	36600001	39600000	0.0546	0.7225	7.56	12.35
A. luodianensis	Alu09X	36900001	39900000	0.062	0.7291	8.5	13.29
A. luodianensis	Alu09X	37200001	40200000	0.0635	0.7268	8.74	13.53
A. luodianensis	Alu09X	37500001	40500000	0.0697	0.735	9.49	14.28
A. luodianensis	Alu09X	37800001	40800000	0.0806	0.7387	10.9	15.69
A. luodianensis	Alu09X	38100001	41100000	0.0915	0.7412	12.34	17.13
A. luodianensis	Alu09X	38400001	41400000	0.0915	0.7326	12.49	17.28
A. luodianensis	Alu09X	38700001	41700000	0.0958	0.7205	13.3	18.09
A. luodianensis	Alu09X	39000001	42000000	0.0846	0.7159	11.82	16.61
A. luodianensis	Alu09X	39300001	42300000	0.1044	0.7209	14.47	19.26
A. luodianensis	Alu09X	39600001	42600000	0.1137	0.7475	15.21	20
A. luodianensis	Alu09X	39900001	42900000	0.1267	0.7677	16.5	21.29
A. luodianensis	Alu09X	40200001	43200000	0.1321	0.7964	16.58	21.37
A. luodianensis	Alu09X	40500001	43500000	0.1288	0.8039	16.03	20.82
A. luodianensis	Alu09X	40800001	43800000	0.1201	0.8135	14.76	19.55
A. luodianensis	Alu09X	41100001	44100000	0.1121	0.8259	13.58	18.37
A. luodianensis	Alu09X	41400001	44400000	0.1289	0.8381	15.38	20.17
A. luodianensis	Alu09X	41700001	44700000	0.1292	0.8509	15.18	19.97
A. luodianensis	Alu09X	42000001	45000000	0.1293	0.8376	15.44	20.23
A. luodianensis	Alu09X	42300001	45300000	0.1164	0.8247	14.12	18.91
A. luodianensis	Alu09X	42600001	45600000	0.1122	0.805	13.94	18.73
A. luodianensis	Alu09X	42900001	45900000	0.1053	0.805	13.08	17.87
A. luodianensis	Alu09X	43200001	46200000	0.1011	0.7868	12.85	17.64
A. luodianensis	Alu09X	43500001	46500000	0.0943	0.7844	12.02	16.81
A. luodianensis	Alu09X	43800001	46800000	0.0984	0.7614	12.92	17.71
A. luodianensis	Alu09X	44100001	47100000	0.0981	0.7485	13.11	17.9
A. luodianensis	Alu09X	44400001	47400000	0.0957	0.7614	12.57	17.36
A. luodianensis	Alu09X	44700001	47700000	0.0892	0.7615	11.71	16.5
A. luodianensis	Alu09X	45000001	48000000	0.0858	0.7841	10.95	15.74
A. luodianensis	Alu09X	45300001	48300000	0.0875	0.8059	10.85	15.64
A. luodianensis	Alu09X	45600001	48600000	0.0824	0.8257	9.99	14.78
A. luodianensis	Alu09X	45900001	48900000	0.0854	0.8148	10.48	15.27
A. luodianensis	Alu09X	46200001	49200000	0.09	0.8179	11	15.79
A. luodianensis	Alu09X	46500001	49500000	0.1009	0.8187	12.33	17.12
A. luodianensis	Alu09X	46800001	49800000	0.0992	0.8375	11.85	16.64
A. luodianensis	Alu09X	47100001	50100000	0.0903	0.838	10.78	15.57
A. luodianensis	Alu09X	47400001	50400000	0.0827	0.8267	10.01	14.8
A. luodianensis	Alu09X	47700001	50700000	0.0898	0.8314	10.8	15.59
A. luodianensis	Alu09X	48000001	51000000	0.085	0.8281	10.26	15.05
A. luodianensis	Alu09X	48300001	51300000	0.0778	0.8098	9.6	14.39
A. luodianensis	Alu09X	48600001	51600000	0.0794	0.7765	10.22	15.01
A. luodianensis	Alu09X	48900001	51900000	0.0816	0.7818	10.44	15.23
A. luodianensis	Alu09X	49200001	52200000	0.0783	0.7914	9.9	14.69
A. luodianensis	Alu09X	49500001	52500000	0.0841	0.7988	10.53	15.32
A. luodianensis	Alu09X	49800001	52800000	0.0931	0.8139	11.44	16.23
A. luodianensis	Alu09X	50100001	53100000	0.113	0.8281	13.65	18.44
A. luodianensis	Alu09X	50400001	53400000	0.1159	0.8395	13.81	18.6
A. luodianensis	Alu09X	50700001	53700000	0.1037	0.8528	12.16	16.95
A. luodianensis	Alu09X	51000001	54000000	0.117	0.8624	13.57	18.36
A. luodianensis	Alu09X	51300001	54300000	0.141	0.8862	15.91	20.7
A. luodianensis	Alu09X	51600001	54600000	0.1495	0.9259	16.15	20.94
A. luodianensis	Alu09X	51900001	54900000	0.1405	0.9323	15.07	19.86
A. luodianensis	Alu09X	52200001	55200000	0.1412	0.9397	15.02	19.81
A. luodianensis	Alu09X	52500001	55500000	0.1481	0.949	15.61	20.4
A. luodianensis	Alu09X	52800001	55800000	0.1399	0.939	14.9	19.69
A. luodianensis	Alu09X	53100001	56100000	0.1275	0.9465	13.47	18.26
A. luodianensis	Alu09X	53400001	56400000	0.1332	0.9545	13.96	18.75
A. luodianensis	Alu09X	53700001	56700000	0.1383	0.9472	14.61	19.4
A. luodianensis	Alu09X	54000001	57000000	0.1324	0.9372	14.12	18.91
A. luodianensis	Alu09X	54300001	57300000	0.1208	0.9391	12.86	17.65
A. luodianensis	Alu09X	54600001	57600000	0.1144	0.9359	12.23	17.02
A. luodianensis	Alu09X	54900001	57900000	0.1305	0.938	13.92	18.71
A. luodianensis	Alu09X	55200001	58200000	0.1485	0.9352	15.88	20.67
A. luodianensis	Alu09X	55500001	58500000	0.1398	0.9388	14.89	19.68
A. luodianensis	Alu09X	55800001	58800000	0.1427	0.9406	15.17	19.96
A. luodianensis	Alu09X	56100001	59100000	0.145	0.9397	15.43	20.22
A. luodianensis	Alu09X	56400001	59400000	0.166	0.9425	17.61	22.4
A. luodianensis	Alu09X	56700001	59700000	0.1741	0.9464	18.4	23.19
A. luodianensis	Alu09X	57000001	60000000	0.1858	0.9547	19.46	24.25
A. luodianensis	Alu09X	57300001	60300000	0.1953	0.9507	20.55	25.34
A. luodianensis	Alu09X	57600001	60600000	0.1938	0.9497	20.4	25.19
A. luodianensis	Alu09X	57900001	60900000	0.1871	0.9384	19.94	24.73
A. luodianensis	Alu09X	58200001	61200000	0.172	0.9372	18.35	23.14
A. luodianensis	Alu09X	58500001	61500000	0.1693	0.9341	18.13	22.92
A. luodianensis	Alu09X	58800001	61800000	0.1766	0.936	18.87	23.66
A. luodianensis	Alu09X	59100001	62100000	0.1791	0.9368	19.12	23.91
A. luodianensis	Alu09X	59400001	62400000	0.1517	0.9318	16.28	21.07
A. luodianensis	Alu09X	59700001	62700000	0.1494	0.9258	16.14	20.93
A. luodianensis	Alu09X	60000001	63000000	0.1463	0.9188	15.93	20.72
A. luodianensis	Alu09X	60300001	63300000	0.1432	0.917	15.62	20.41
A. luodianensis	Alu09X	60600001	63600000	0.1485	0.9106	16.3	21.09
A. luodianensis	Alu09X	60900001	63900000	0.1505	0.9174	16.41	21.2
A. luodianensis	Alu09X	61200001	64200000	0.1466	0.9024	16.25	21.04
A. luodianensis	Alu09X	61500001	64500000	0.1372	0.8841	15.52	20.31
A. luodianensis	Alu09X	61800001	64800000	0.1423	0.8838	16.1	20.89
A. luodianensis	Alu09X	62100001	65100000	0.1476	0.871	16.95	21.74
A. luodianensis	Alu09X	62400001	65400000	0.1508	0.8648	17.44	22.23
A. luodianensis	Alu09X	62700001	65700000	0.1424	0.8612	16.53	21.32
A. luodianensis	Alu09X	63000001	66000000	0.1492	0.8537	17.48	22.27
A. luodianensis	Alu09X	63300001	66300000	0.1427	0.8575	16.64	21.43
A. luodianensis	Alu09X	63600001	66600000	0.1625	0.8674	18.74	23.53
A. luodianensis	Alu09X	63900001	66900000	0.1497	0.8675	17.26	22.05
A. luodianensis	Alu09X	64200001	67200000	0.156	0.8647	18.04	22.83
A. luodianensis	Alu09X	64500001	67500000	0.1635	0.8496	19.24	24.03
A. luodianensis	Alu09X	64800001	67800000	0.1589	0.8199	19.38	24.17
A. luodianensis	Alu09X	65100001	68100000	0.1536	0.8131	18.89	23.68
A. luodianensis	Alu09X	65400001	68400000	0.1532	0.8023	19.1	23.89
A. luodianensis	Alu09X	65700001	68700000	0.1513	0.7831	19.32	24.11
A. luodianensis	Alu09X	66000001	69000000	0.1434	0.7836	18.31	23.1
A. luodianensis	Alu09X	66300001	69300000	0.1389	0.7685	18.08	22.87
A. luodianensis	Alu09X	66600001	69600000	0.1292	0.7631	16.92	21.71
A. luodianensis	Alu09X	66900001	69900000	0.1358	0.7626	17.81	22.6
A. luodianensis	Alu09X	67200001	70200000	0.1317	0.7606	17.31	22.1
A. luodianensis	Alu09X	67500001	70500000	0.1231	0.7739	15.91	20.7
A. luodianensis	Alu09X	67800001	70800000	0.112	0.7766	14.43	19.22
A. luodianensis	Alu09X	68100001	71100000	0.1158	0.7699	15.04	19.83
A. luodianensis	Alu09X	68400001	71400000	0.1072	0.7655	14	18.79
A. luodianensis	Alu09X	68700001	71700000	0.1098	0.7648	14.36	19.15
A. luodianensis	Alu09X	69000001	72000000	0.098	0.7573	12.94	17.73
A. luodianensis	Alu09X	69300001	72300000	0.0979	0.7524	13.02	17.81
A. luodianensis	Alu09X	69600001	72600000	0.0891	0.7364	12.11	16.9
A. luodianensis	Alu09X	69900001	72900000	0.0869	0.7285	11.93	16.72
A. luodianensis	Alu09X	70200001	73200000	0.0963	0.7337	13.13	17.92
A. luodianensis	Alu09X	70500001	73500000	0.1185	0.7391	16.03	20.82
A. luodianensis	Alu09X	70800001	73800000	0.1302	0.7391	17.61	22.4
A. luodianensis	Alu09X	71100001	74100000	0.1277	0.7317	17.45	22.24
A. luodianensis	Alu09X	71400001	74400000	0.1246	0.7187	17.33	22.12
A. luodianensis	Alu09X	71700001	74700000	0.1202	0.7178	16.75	21.54
A. luodianensis	Alu09X	72000001	75000000	0.1259	0.717	17.56	22.35
A. luodianensis	Alu09X	72300001	75300000	0.1203	0.7133	16.86	21.65
A. luodianensis	Alu09X	72600001	75600000	0.1187	0.6999	16.96	21.75
A. luodianensis	Alu09X	72900001	75900000	0.113	0.6898	16.38	21.17
A. luodianensis	Alu09X	73200001	76200000	0.1045	0.6863	15.23	20.02
A. luodianensis	Alu09X	73500001	76500000	0.0968	0.6796	14.24	19.03
A. luodianensis	Alu09X	73800001	76800000	0.0803	0.6691	12.01	16.8
A. luodianensis	Alu09X	74100001	77100000	0.0804	0.6631	12.12	16.91
A. luodianensis	Alu09X	74400001	77400000	0.1022	0.6689	15.27	20.06
A. luodianensis	Alu09X	74700001	77700000	0.0988	0.6644	14.87	19.66
A. luodianensis	Alu09X	75000001	78000000	0.1106	0.667	16.59	21.38
A. luodianensis	Alu09X	75300001	78300000	0.1234	0.6648	18.57	23.36
A. luodianensis	Alu09X	75600001	78600000	0.1188	0.668	17.79	22.58
A. luodianensis	Alu09X	75900001	78900000	0.1233	0.6596	18.69	23.48
A. luodianensis	Alu09X	76200001	79200000	0.1186	0.649	18.28	23.07
A. luodianensis	Alu09X	76500001	79500000	0.1053	0.6388	16.49	21.28
A. luodianensis	Alu09X	76800001	79800000	0.1131	0.6513	17.37	22.16
A. luodianensis	Alu09X	77100001	80100000	0.1075	0.6685	16.08	20.87
A. luodianensis	Alu09X	77400001	80400000	0.0857	0.6775	12.65	17.44
A. luodianensis	Alu09X	77700001	80700000	0.0867	0.6753	12.84	17.63
A. luodianensis	Alu09X	78000001	81000000	0.0662	0.6742	9.82	14.61
A. luodianensis	Alu09X	78300001	81300000	0.0539	0.6564	8.21	13
A. luodianensis	Alu09X	78600001	81600000	0.0529	0.6616	8	12.79
A. luodianensis	Alu09X	78900001	81900000	0.0557	0.6617	8.42	13.21
A. luodianensis	Alu09X	79200001	82200000	0.0546	0.6546	8.34	13.13
A. luodianensis	Alu09X	79500001	82500000	0.0558	0.6465	8.64	13.43
A. luodianensis	Alu09X	79800001	82800000	0.0449	0.6412	7.01	11.8
A. luodianensis	Alu09X	80100001	83100000	0.0369	0.6189	5.97	10.76
A. luodianensis	Alu09X	80400001	83400000	0.0394	0.5956	6.61	11.4
A. luodianensis	Alu09X	80700001	83700000	0.045	0.6131	7.35	12.14
A. luodianensis	Alu09X	81000001	84000000	0.0479	0.6237	7.68	12.47
A. luodianensis	Alu09X	81300001	84300000	0.0439	0.6508	6.75	11.54
A. luodianensis	Alu09X	81600001	84600000	0.0435	0.6387	6.81	11.6
A. luodianensis	Alu09X	81900001	84900000	0.0345	0.6313	5.46	10.25
A. luodianensis	Alu09X	82200001	85200000	0.0306	0.6355	4.81	9.6
A. luodianensis	Alu09X	82500001	85500000	0.036	0.6467	5.57	10.36
A. luodianensis	Alu09X	82800001	85800000	0.0368	0.6514	5.64	10.43
A. luodianensis	Alu09X	83100001	86100000	0.0414	0.6696	6.18	10.97
A. luodianensis	Alu09X	83400001	86400000	0.0432	0.6687	6.46	11.25
A. luodianensis	Alu09X	83700001	86700000	0.0449	0.6529	6.88	11.67
A. luodianensis	Alu09X	84000001	87000000	0.042	0.616	6.83	11.62
A. luodianensis	Alu09X	84300001	87300000	0.0426	0.5853	7.28	12.07
A. luodianensis	Alu09X	84600001	87600000	0.0431	0.586	7.36	12.15
A. luodianensis	Alu09X	84900001	87900000	0.0459	0.5851	7.84	12.63
A. luodianensis	Alu09X	85200001	88200000	0.0548	0.5803	9.44	14.23
A. luodianensis	Alu09X	85500001	88500000	0.0583	0.5754	10.13	14.92
A. luodianensis	Alu09X	85800001	88800000	0.0576	0.5611	10.26	15.05
A. luodianensis	Alu09X	86100001	89100000	0.0611	0.5382	11.35	16.14
A. luodianensis	Alu09X	86400001	89400000	0.0623	0.5425	11.49	16.28
A. luodianensis	Alu09X	86700001	89700000	0.0565	0.5293	10.68	15.47
A. luodianensis	Alu09X	87000001	90000000	0.0565	0.5342	10.58	15.37
A. luodianensis	Alu09X	87300001	90300000	0.0591	0.5387	10.98	15.77
A. luodianensis	Alu09X	87600001	90600000	0.0553	0.532	10.4	15.19
A. luodianensis	Alu09X	87900001	90900000	0.0518	0.5269	9.82	14.61
A. luodianensis	Alu09X	88200001	91200000	0.0449	0.5149	8.72	13.51
A. luodianensis	Alu09X	88500001	91500000	0.036	0.4955	7.27	12.06
A. luodianensis	Alu09X	88800001	91800000	0.0378	0.4922	7.68	12.47
A. luodianensis	Alu09X	89100001	92100000	0.0297	0.4992	5.96	10.75
A. luodianensis	Alu09X	89400001	92400000	0.0265	0.4915	5.38	10.17
A. luodianensis	Alu09X	89700001	92700000	0.0266	0.4821	5.51	10.3
A. luodianensis	Alu09X	90000001	93000000	0.0359	0.4775	7.52	12.31
A. luodianensis	Alu09X	90300001	93300000	0.0328	0.4744	6.91	11.7
A. luodianensis	Alu09X	90600001	93600000	0.0385	0.4667	8.26	13.05
A. luodianensis	Alu09X	90900001	93900000	0.0431	0.4514	9.56	14.35
A. luodianensis	Alu09X	91200001	94200000	0.0502	0.45	11.15	15.94
A. luodianensis	Alu09X	91500001	94500000	0.0579	0.4458	12.98	17.77
A. luodianensis	Alu09X	91800001	94800000	0.0561	0.4347	12.9	17.69
A. luodianensis	Alu09X	92100001	95100000	0.0586	0.4205	13.93	18.72
A. luodianensis	Alu09X	92400001	95400000	0.0657	0.4251	15.46	20.25
A. luodianensis	Alu09X	92700001	95700000	0.0594	0.4183	14.2	18.99
A. luodianensis	Alu09X	93000001	96000000	0.0562	0.4038	13.91	18.7
A. luodianensis	Alu09X	93300001	96300000	0.0657	0.4061	16.18	20.97
A. luodianensis	Alu09X	93600001	96600000	0.0633	0.3983	15.9	20.69
A. luodianensis	Alu09X	93900001	96900000	0.0544	0.4103	13.27	18.06
A. luodianensis	Alu09X	94200001	97200000	0.0539	0.4183	12.89	17.68
A. luodianensis	Alu09X	94500001	97500000	0.0497	0.4217	11.79	16.58
A. luodianensis	Alu09X	94800001	97800000	0.0546	0.4156	13.13	17.92
A. luodianensis	Alu09X	95100001	98100000	0.0544	0.4151	13.1	17.89
A. luodianensis	Alu09X	95400001	98400000	0.0466	0.4104	11.35	16.14
A. luodianensis	Alu09X	95700001	98700000	0.054	0.4229	12.78	17.57
A. luodianensis	Alu09X	96000001	99000000	0.0534	0.4447	12.01	16.8
A. luodianensis	Alu09X	96300001	99300000	0.0489	0.4372	11.17	15.96
A. luodianensis	Alu09X	96600001	99600000	0.0525	0.4424	11.87	16.66
A. luodianensis	Alu09X	96900001	99762816	0.0566	0.4456	12.12	16.91
A. luodianensis	Alu01D	1	3000000	0.0561	0.4032	13.92	18.71
A. luodianensis	Alu01D	300001	3300000	0.0587	0.3982	14.73	19.52
A. luodianensis	Alu01D	600001	3600000	0.0596	0.3962	15.05	19.84
A. luodianensis	Alu01D	900001	3900000	0.0534	0.4188	12.74	17.53
A. luodianensis	Alu01D	1200001	4200000	0.0657	0.4315	15.22	20.01
A. luodianensis	Alu01D	1500001	4500000	0.0684	0.4554	15.02	19.81
A. luodianensis	Alu01D	1800001	4800000	0.0684	0.4668	14.66	19.45
A. luodianensis	Alu01D	2100001	5100000	0.0659	0.4697	14.04	18.83
A. luodianensis	Alu01D	2400001	5400000	0.0673	0.4755	14.14	18.93
A. luodianensis	Alu01D	2700001	5700000	0.0633	0.4651	13.61	18.4
A. luodianensis	Alu01D	3000001	6000000	0.0603	0.4543	13.26	18.05
A. luodianensis	Alu01D	3300001	6300000	0.0645	0.4457	14.48	19.27
A. luodianensis	Alu01D	3600001	6600000	0.0644	0.4465	14.43	19.22
A. luodianensis	Alu01D	3900001	6900000	0.0616	0.4323	14.24	19.03
A. luodianensis	Alu01D	4200001	7200000	0.0529	0.4353	12.14	16.93
A. luodianensis	Alu01D	4500001	7500000	0.0519	0.4111	12.61	17.4
A. luodianensis	Alu01D	4800001	7800000	0.0561	0.4238	13.23	18.02
A. luodianensis	Alu01D	5100001	8100000	0.0521	0.4251	12.26	17.05
A. luodianensis	Alu01D	5400001	8400000	0.0443	0.4161	10.65	15.44
A. luodianensis	Alu01D	5700001	8700000	0.0446	0.4316	10.34	15.13
A. luodianensis	Alu01D	6000001	9000000	0.0428	0.4451	9.63	14.42
A. luodianensis	Alu01D	6300001	9300000	0.0343	0.4517	7.58	12.37
A. luodianensis	Alu01D	6600001	9600000	0.0359	0.4569	7.86	12.65
A. luodianensis	Alu01D	6900001	9900000	0.0374	0.4749	7.87	12.66
A. luodianensis	Alu01D	7200001	10200000	0.0327	0.4917	6.65	11.44
A. luodianensis	Alu01D	7500001	10500000	0.0366	0.5144	7.11	11.9
A. luodianensis	Alu01D	7800001	10800000	0.0331	0.5016	6.6	11.39
A. luodianensis	Alu01D	8100001	11100000	0.038	0.5098	7.45	12.24
A. luodianensis	Alu01D	8400001	11400000	0.039	0.5131	7.61	12.4
A. luodianensis	Alu01D	8700001	11700000	0.0507	0.5192	9.77	14.56
A. luodianensis	Alu01D	9000001	12000000	0.056	0.525	10.67	15.46
A. luodianensis	Alu01D	9300001	12300000	0.0564	0.523	10.79	15.58
A. luodianensis	Alu01D	9600001	12600000	0.0577	0.5235	11.03	15.82
A. luodianensis	Alu01D	9900001	12900000	0.0565	0.5134	11.01	15.8
A. luodianensis	Alu01D	10200001	13200000	0.0565	0.5049	11.2	15.99
A. luodianensis	Alu01D	10500001	13500000	0.0526	0.5022	10.47	15.26
A. luodianensis	Alu01D	10800001	13800000	0.0633	0.5285	11.97	16.76
A. luodianensis	Alu01D	11100001	14100000	0.0592	0.5249	11.27	16.06
A. luodianensis	Alu01D	11400001	14400000	0.0557	0.5337	10.43	15.22
A. luodianensis	Alu01D	11700001	14700000	0.0474	0.5278	8.99	13.78
A. luodianensis	Alu01D	12000001	15000000	0.0434	0.5388	8.05	12.84
A. luodianensis	Alu01D	12300001	15300000	0.0541	0.5408	10.01	14.8
A. luodianensis	Alu01D	12600001	15600000	0.0483	0.5468	8.83	13.62
A. luodianensis	Alu01D	12900001	15900000	0.0559	0.566	9.87	14.66
A. luodianensis	Alu01D	13200001	16200000	0.0641	0.5762	11.13	15.92
A. luodianensis	Alu01D	13500001	16500000	0.07	0.5638	12.41	17.2
A. luodianensis	Alu01D	13800001	16800000	0.0561	0.5532	10.15	14.94
A. luodianensis	Alu01D	14100001	17100000	0.0619	0.5621	11.01	15.8
A. luodianensis	Alu01D	14400001	17400000	0.0639	0.5697	11.21	16
A. luodianensis	Alu01D	14700001	17700000	0.0668	0.5755	11.61	16.4
A. luodianensis	Alu01D	15000001	18000000	0.0684	0.5879	11.64	16.43
A. luodianensis	Alu01D	15300001	18300000	0.0573	0.5955	9.62	14.41
A. luodianensis	Alu01D	15600001	18600000	0.0773	0.6192	12.49	17.28
A. luodianensis	Alu01D	15900001	18900000	0.0678	0.6266	10.82	15.61
A. luodianensis	Alu01D	16200001	19200000	0.0747	0.6307	11.85	16.64
A. luodianensis	Alu01D	16500001	19500000	0.0673	0.6455	10.42	15.21
A. luodianensis	Alu01D	16800001	19800000	0.0825	0.6748	12.22	17.01
A. luodianensis	Alu01D	17100001	20100000	0.0785	0.6822	11.51	16.3
A. luodianensis	Alu01D	17400001	20400000	0.0829	0.6807	12.18	16.97
A. luodianensis	Alu01D	17700001	20700000	0.0848	0.6997	12.12	16.91
A. luodianensis	Alu01D	18000001	21000000	0.0906	0.704	12.88	17.67
A. luodianensis	Alu01D	18300001	21300000	0.1011	0.7127	14.19	18.98
A. luodianensis	Alu01D	18600001	21600000	0.0844	0.7098	11.89	16.68
A. luodianensis	Alu01D	18900001	21900000	0.0898	0.6901	13.02	17.81
A. luodianensis	Alu01D	19200001	22200000	0.0818	0.6859	11.93	16.72
A. luodianensis	Alu01D	19500001	22500000	0.0818	0.6871	11.91	16.7
A. luodianensis	Alu01D	19800001	22800000	0.0649	0.6688	9.7	14.49
A. luodianensis	Alu01D	20100001	23100000	0.0652	0.6824	9.56	14.35
A. luodianensis	Alu01D	20400001	23400000	0.0628	0.6802	9.23	14.02
A. luodianensis	Alu01D	20700001	23700000	0.0555	0.6797	8.16	12.95
A. luodianensis	Alu01D	21000001	24000000	0.0568	0.6852	8.3	13.09
A. luodianensis	Alu01D	21300001	24300000	0.0574	0.674	8.52	13.31
A. luodianensis	Alu01D	21600001	24600000	0.0641	0.6718	9.54	14.33
A. luodianensis	Alu01D	21900001	24900000	0.0584	0.6706	8.71	13.5
A. luodianensis	Alu01D	22200001	25200000	0.0575	0.6841	8.4	13.19
A. luodianensis	Alu01D	22500001	25500000	0.0623	0.6771	9.21	14
A. luodianensis	Alu01D	22800001	25800000	0.0685	0.6566	10.44	15.23
A. luodianensis	Alu01D	23100001	26100000	0.0682	0.6478	10.53	15.32
A. luodianensis	Alu01D	23400001	26400000	0.0687	0.665	10.33	15.12
A. luodianensis	Alu01D	23700001	26700000	0.0745	0.6635	11.23	16.02
A. luodianensis	Alu01D	24000001	27000000	0.0739	0.6602	11.2	15.99
A. luodianensis	Alu01D	24300001	27300000	0.0693	0.6715	10.32	15.11
A. luodianensis	Alu01D	24600001	27600000	0.071	0.6854	10.36	15.15
A. luodianensis	Alu01D	24900001	27900000	0.0864	0.7048	12.27	17.06
A. luodianensis	Alu01D	25200001	28200000	0.0938	0.707	13.27	18.06
A. luodianensis	Alu01D	25500001	28500000	0.0938	0.7259	12.92	17.71
A. luodianensis	Alu01D	25800001	28800000	0.1048	0.7526	13.93	18.72
A. luodianensis	Alu01D	26100001	29100000	0.1093	0.7688	14.21	19
A. luodianensis	Alu01D	26400001	29400000	0.119	0.7675	15.5	20.29
A. luodianensis	Alu01D	26700001	29700000	0.1133	0.7672	14.77	19.56
A. luodianensis	Alu01D	27000001	30000000	0.1139	0.7684	14.82	19.61
A. luodianensis	Alu01D	27300001	30300000	0.1215	0.7882	15.42	20.21
A. luodianensis	Alu01D	27600001	30600000	0.1236	0.7892	15.66	20.45
A. luodianensis	Alu01D	27900001	30900000	0.1234	0.8005	15.42	20.21
A. luodianensis	Alu01D	28200001	31200000	0.1099	0.8094	13.58	18.37
A. luodianensis	Alu01D	28500001	31500000	0.1272	0.8105	15.7	20.49
A. luodianensis	Alu01D	28800001	31800000	0.1143	0.8067	14.17	18.96
A. luodianensis	Alu01D	29100001	32100000	0.1096	0.7983	13.73	18.52
A. luodianensis	Alu01D	29400001	32400000	0.092	0.7931	11.6	16.39
A. luodianensis	Alu01D	29700001	32700000	0.0886	0.7947	11.15	15.94
A. luodianensis	Alu01D	30000001	33000000	0.0814	0.7906	10.29	15.08
A. luodianensis	Alu01D	30300001	33300000	0.0814	0.7864	10.35	15.14
A. luodianensis	Alu01D	30600001	33600000	0.0689	0.789	8.73	13.52
A. luodianensis	Alu01D	30900001	33900000	0.0594	0.7831	7.58	12.37
A. luodianensis	Alu01D	31200001	34200000	0.061	0.7663	7.97	12.76
A. luodianensis	Alu01D	31500001	34500000	0.044	0.7621	5.78	10.57
A. luodianensis	Alu01D	31800001	34800000	0.0493	0.7665	6.44	11.23
A. luodianensis	Alu01D	32100001	35100000	0.0497	0.7721	6.44	11.23
A. luodianensis	Alu01D	32400001	35400000	0.0569	0.7804	7.3	12.09
A. luodianensis	Alu01D	32700001	35700000	0.0665	0.7967	8.35	13.14
A. luodianensis	Alu01D	33000001	36000000	0.0783	0.7895	9.91	14.7
A. luodianensis	Alu01D	33300001	36300000	0.0736	0.7881	9.34	14.13
A. luodianensis	Alu01D	33600001	36600000	0.0742	0.7679	9.67	14.46
A. luodianensis	Alu01D	33900001	36900000	0.0737	0.7566	9.74	14.53
A. luodianensis	Alu01D	34200001	37200000	0.0819	0.7559	10.84	15.63
A. luodianensis	Alu01D	34500001	37500000	0.0849	0.7535	11.26	16.05
A. luodianensis	Alu01D	34800001	37800000	0.0799	0.76	10.52	15.31
A. luodianensis	Alu01D	35100001	38100000	0.0891	0.7449	11.97	16.76
A. luodianensis	Alu01D	35400001	38400000	0.0856	0.7272	11.77	16.56
A. luodianensis	Alu01D	35700001	38700000	0.0864	0.7178	12.03	16.82
A. luodianensis	Alu01D	36000001	39000000	0.0749	0.7048	10.63	15.42
A. luodianensis	Alu01D	36300001	39300000	0.0676	0.6852	9.87	14.66
A. luodianensis	Alu01D	36600001	39600000	0.0747	0.6894	10.83	15.62
A. luodianensis	Alu01D	36900001	39900000	0.0819	0.7149	11.46	16.25
A. luodianensis	Alu01D	37200001	40200000	0.0795	0.7196	11.04	15.83
A. luodianensis	Alu01D	37500001	40500000	0.0779	0.7315	10.65	15.44
A. luodianensis	Alu01D	37800001	40800000	0.0798	0.713	11.19	15.98
A. luodianensis	Alu01D	38100001	41100000	0.081	0.7155	11.32	16.11
A. luodianensis	Alu01D	38400001	41400000	0.0931	0.726	12.82	17.61
A. luodianensis	Alu01D	38700001	41700000	0.0978	0.7393	13.23	18.02
A. luodianensis	Alu01D	39000001	42000000	0.0998	0.7585	13.16	17.95
A. luodianensis	Alu01D	39300001	42300000	0.1047	0.7667	13.66	18.45
A. luodianensis	Alu01D	39600001	42600000	0.1077	0.7781	13.84	18.63
A. luodianensis	Alu01D	39900001	42900000	0.114	0.7737	14.74	19.53
A. luodianensis	Alu01D	40200001	43200000	0.1207	0.7871	15.33	20.12
A. luodianensis	Alu01D	40500001	43500000	0.121	0.7944	15.23	20.02
A. luodianensis	Alu01D	40800001	43800000	0.128	0.8028	15.94	20.73
A. luodianensis	Alu01D	41100001	44100000	0.127	0.8115	15.66	20.45
A. luodianensis	Alu01D	41400001	44400000	0.1258	0.8068	15.59	20.38
A. luodianensis	Alu01D	41700001	44700000	0.1215	0.7927	15.32	20.11
A. luodianensis	Alu01D	42000001	45000000	0.1324	0.7995	16.56	21.35
A. luodianensis	Alu01D	42300001	45300000	0.1343	0.7967	16.85	21.64
A. luodianensis	Alu01D	42600001	45600000	0.1238	0.7732	16.02	20.81
A. luodianensis	Alu01D	42900001	45900000	0.1087	0.7596	14.31	19.1
A. luodianensis	Alu01D	43200001	46200000	0.1013	0.7353	13.77	18.56
A. luodianensis	Alu01D	43500001	46500000	0.1101	0.7223	15.25	20.04
A. luodianensis	Alu01D	43800001	46800000	0.1024	0.725	14.13	18.92
A. luodianensis	Alu01D	44100001	47100000	0.102	0.7371	13.83	18.62
A. luodianensis	Alu01D	44400001	47400000	0.0875	0.7267	12.05	16.84
A. luodianensis	Alu01D	44700001	47700000	0.0818	0.713	11.47	16.26
A. luodianensis	Alu01D	45000001	48000000	0.0763	0.6965	10.96	15.75
A. luodianensis	Alu01D	45300001	48300000	0.0657	0.6945	9.46	14.25
A. luodianensis	Alu01D	45600001	48600000	0.0725	0.7187	10.08	14.87
A. luodianensis	Alu01D	45900001	48900000	0.0916	0.7224	12.68	17.47
A. luodianensis	Alu01D	46200001	49200000	0.0981	0.732	13.41	18.2
A. luodianensis	Alu01D	46500001	49500000	0.0842	0.7147	11.78	16.57
A. luodianensis	Alu01D	46800001	49800000	0.0895	0.7064	12.67	17.46
A. luodianensis	Alu01D	47100001	50100000	0.0778	0.6975	11.15	15.94
A. luodianensis	Alu01D	47400001	50400000	0.0937	0.7285	12.87	17.66
A. luodianensis	Alu01D	47700001	50700000	0.0977	0.756	12.92	17.71
A. luodianensis	Alu01D	48000001	51000000	0.0982	0.754	13.02	17.81
A. luodianensis	Alu01D	48300001	51300000	0.1052	0.7526	13.97	18.76
A. luodianensis	Alu01D	48600001	51600000	0.1058	0.7331	14.43	19.22
A. luodianensis	Alu01D	48900001	51900000	0.1041	0.7373	14.12	18.91
A. luodianensis	Alu01D	49200001	52200000	0.0975	0.7445	13.1	17.89
A. luodianensis	Alu01D	49500001	52500000	0.1067	0.7622	14	18.79
A. luodianensis	Alu01D	49800001	52800000	0.103	0.7704	13.37	18.16
A. luodianensis	Alu01D	50100001	53100000	0.1126	0.7459	15.09	19.88
A. luodianensis	Alu01D	50400001	53400000	0.1004	0.7104	14.13	18.92
A. luodianensis	Alu01D	50700001	53700000	0.1057	0.6853	15.42	20.21
A. luodianensis	Alu01D	51000001	54000000	0.1044	0.6754	15.46	20.25
A. luodianensis	Alu01D	51300001	54300000	0.1025	0.6964	14.72	19.51
A. luodianensis	Alu01D	51600001	54600000	0.1094	0.7068	15.47	20.26
A. luodianensis	Alu01D	51900001	54900000	0.0898	0.6828	13.15	17.94
A. luodianensis	Alu01D	52200001	55200000	0.0886	0.6788	13.05	17.84
A. luodianensis	Alu01D	52500001	55500000	0.092	0.6698	13.73	18.52
A. luodianensis	Alu01D	52800001	55800000	0.0991	0.6739	14.71	19.5
A. luodianensis	Alu01D	53100001	56100000	0.1001	0.6953	14.4	19.19
A. luodianensis	Alu01D	53400001	56400000	0.1044	0.7064	14.78	19.57
A. luodianensis	Alu01D	53700001	56700000	0.1029	0.7073	14.55	19.34
A. luodianensis	Alu01D	54000001	57000000	0.0974	0.723	13.47	18.26
A. luodianensis	Alu01D	54300001	57300000	0.0988	0.7037	14.04	18.83
A. luodianensis	Alu01D	54600001	57600000	0.0911	0.679	13.42	18.21
A. luodianensis	Alu01D	54900001	57900000	0.099	0.6823	14.51	19.3
A. luodianensis	Alu01D	55200001	58200000	0.1002	0.6658	15.05	19.84
A. luodianensis	Alu01D	55500001	58500000	0.0897	0.651	13.78	18.57
A. luodianensis	Alu01D	55800001	58800000	0.0799	0.6415	12.45	17.24
A. luodianensis	Alu01D	56100001	59100000	0.0813	0.6319	12.86	17.65
A. luodianensis	Alu01D	56400001	59400000	0.0701	0.6301	11.12	15.91
A. luodianensis	Alu01D	56700001	59700000	0.0621	0.6191	10.02	14.81
A. luodianensis	Alu01D	57000001	60000000	0.0577	0.6131	9.41	14.2
A. luodianensis	Alu01D	57300001	60300000	0.0604	0.6138	9.84	14.63
A. luodianensis	Alu01D	57600001	60600000	0.0524	0.624	8.39	13.18
A. luodianensis	Alu01D	57900001	60900000	0.0565	0.641	8.81	13.6
A. luodianensis	Alu01D	58200001	61200000	0.0589	0.6507	9.05	13.84
A. luodianensis	Alu01D	58500001	61500000	0.0549	0.6594	8.33	13.12
A. luodianensis	Alu01D	58800001	61800000	0.0591	0.6355	9.29	14.08
A. luodianensis	Alu01D	59100001	62100000	0.0482	0.6178	7.8	12.59
A. luodianensis	Alu01D	59400001	62400000	0.0534	0.6013	8.87	13.66
A. luodianensis	Alu01D	59700001	62700000	0.0537	0.6262	8.57	13.36
A. luodianensis	Alu01D	60000001	63000000	0.0609	0.6381	9.54	14.33
A. luodianensis	Alu01D	60300001	63300000	0.055	0.6473	8.5	13.29
A. luodianensis	Alu01D	60600001	63600000	0.0732	0.664	11.02	15.81
A. luodianensis	Alu01D	60900001	63900000	0.0752	0.66	11.39	16.18
A. luodianensis	Alu01D	61200001	64200000	0.0709	0.6414	11.05	15.84
A. luodianensis	Alu01D	61500001	64500000	0.0825	0.6366	12.97	17.76
A. luodianensis	Alu01D	61800001	64800000	0.081	0.6419	12.61	17.4
A. luodianensis	Alu01D	62100001	65100000	0.0808	0.6517	12.4	17.19
A. luodianensis	Alu01D	62400001	65400000	0.0832	0.6465	12.86	17.65
A. luodianensis	Alu01D	62700001	65700000	0.0825	0.6159	13.39	18.18
A. luodianensis	Alu01D	63000001	66000000	0.0752	0.5917	12.71	17.5
A. luodianensis	Alu01D	63300001	66300000	0.0826	0.5693	14.51	19.3
A. luodianensis	Alu01D	63600001	66600000	0.067	0.5445	12.31	17.1
A. luodianensis	Alu01D	63900001	66900000	0.0532	0.5249	10.15	14.94
A. luodianensis	Alu01D	64200001	67200000	0.0548	0.5319	10.3	15.09
A. luodianensis	Alu01D	64500001	67500000	0.0512	0.5331	9.6	14.39
A. luodianensis	Alu01D	64800001	67800000	0.0438	0.5239	8.36	13.15
A. luodianensis	Alu01D	65100001	68100000	0.0505	0.5273	9.59	14.38
A. luodianensis	Alu01D	65400001	68400000	0.0483	0.5493	8.79	13.58
A. luodianensis	Alu01D	65700001	68700000	0.0478	0.5577	8.57	13.36
A. luodianensis	Alu01D	66000001	69000000	0.0539	0.5602	9.61	14.4
A. luodianensis	Alu01D	66300001	69300000	0.0466	0.5645	8.25	13.04
A. luodianensis	Alu01D	66600001	69600000	0.0448	0.5684	7.88	12.67
A. luodianensis	Alu01D	66900001	69900000	0.0467	0.5659	8.24	13.03
A. luodianensis	Alu01D	67200001	70200000	0.0448	0.5622	7.97	12.76
A. luodianensis	Alu01D	67500001	70500000	0.0441	0.5577	7.9	12.69
A. luodianensis	Alu01D	67800001	70800000	0.0496	0.5656	8.77	13.56
A. luodianensis	Alu01D	68100001	71100000	0.0485	0.5528	8.77	13.56
A. luodianensis	Alu01D	68400001	71400000	0.0463	0.5358	8.63	13.42
A. luodianensis	Alu01D	68700001	71700000	0.0424	0.52	8.16	12.95
A. luodianensis	Alu01D	69000001	72000000	0.0402	0.5156	7.79	12.58
A. luodianensis	Alu01D	69300001	72300000	0.0418	0.5116	8.18	12.97
A. luodianensis	Alu01D	69600001	72600000	0.0468	0.5132	9.12	13.91
A. luodianensis	Alu01D	69900001	72900000	0.0606	0.515	11.76	16.55
A. luodianensis	Alu01D	70200001	73200000	0.0659	0.509	12.96	17.75
A. luodianensis	Alu01D	70500001	73500000	0.0626	0.4965	12.6	17.39
A. luodianensis	Alu01D	70800001	73800000	0.0608	0.4913	12.38	17.17
A. luodianensis	Alu01D	71100001	74100000	0.0563	0.4866	11.56	16.35
A. luodianensis	Alu01D	71400001	74400000	0.0549	0.4884	11.25	16.04
A. luodianensis	Alu01D	71700001	74700000	0.0647	0.4889	13.22	18.01
A. luodianensis	Alu01D	72000001	75000000	0.0655	0.4785	13.68	18.47
A. luodianensis	Alu01D	72300001	75300000	0.0604	0.4613	13.09	17.88
A. luodianensis	Alu01D	72600001	75600000	0.0606	0.4465	13.57	18.36
A. luodianensis	Alu01D	72900001	75900000	0.0457	0.4326	10.57	15.36
A. luodianensis	Alu01D	73200001	76200000	0.0377	0.427	8.83	13.62
A. luodianensis	Alu01D	73500001	76500000	0.0457	0.4557	10.02	14.81
A. luodianensis	Alu01D	73800001	76800000	0.0474	0.4633	10.23	15.02
A. luodianensis	Alu01D	74100001	77100000	0.052	0.4659	11.17	15.96
A. luodianensis	Alu01D	74400001	77400000	0.0527	0.4558	11.55	16.34
A. luodianensis	Alu01D	74700001	77700000	0.0453	0.4662	9.71	14.5
A. luodianensis	Alu01D	75000001	78000000	0.0407	0.4759	8.55	13.34
A. luodianensis	Alu01D	75300001	78300000	0.0473	0.4955	9.54	14.33
A. luodianensis	Alu01D	75600001	78600000	0.0513	0.4877	10.52	15.31
A. luodianensis	Alu01D	75900001	78900000	0.0591	0.4903	12.05	16.84
A. luodianensis	Alu01D	76200001	79200000	0.0579	0.4908	11.8	16.59
A. luodianensis	Alu01D	76500001	79500000	0.0579	0.4737	12.23	17.02
A. luodianensis	Alu01D	76800001	79800000	0.0524	0.4726	11.09	15.88
A. luodianensis	Alu01D	77100001	80100000	0.0526	0.4759	11.06	15.85
A. luodianensis	Alu01D	77400001	80400000	0.053	0.4776	11.1	15.89
A. luodianensis	Alu01D	77700001	80700000	0.0608	0.4639	13.11	17.9
A. luodianensis	Alu01D	78000001	81000000	0.0626	0.4614	13.56	18.35
A. luodianensis	Alu01D	78300001	81300000	0.0644	0.4501	14.3	19.09
A. luodianensis	Alu01D	78600001	81600000	0.0615	0.4545	13.54	18.33
A. luodianensis	Alu01D	78900001	81900000	0.0592	0.4675	12.67	17.46
A. luodianensis	Alu01D	79200001	82200000	0.061	0.475	12.85	17.64
A. luodianensis	Alu01D	79500001	82500000	0.0491	0.4596	10.69	15.48
A. luodianensis	Alu01D	79800001	82800000	0.0491	0.4425	11.11	15.9
A. luodianensis	Alu01D	80100001	83100000	0.0447	0.433	10.32	15.11
A. luodianensis	Alu01D	80400001	83400000	0.0466	0.4313	10.8	15.59
A. luodianensis	Alu01D	80700001	83700000	0.0364	0.4281	8.51	13.3
A. luodianensis	Alu01D	81000001	84000000	0.0427	0.4297	9.93	14.72
A. luodianensis	Alu01D	81300001	84300000	0.0408	0.4329	9.43	14.22
A. luodianensis	Alu01D	81600001	84600000	0.0478	0.4476	10.68	15.47
A. luodianensis	Alu01D	81900001	84900000	0.0423	0.4237	9.99	14.78
A. luodianensis	Alu01D	82200001	85200000	0.0501	0.4147	12.08	16.87
A. luodianensis	Alu01D	82500001	85500000	0.0537	0.418	12.86	17.65
A. luodianensis	Alu01D	82800001	85800000	0.0553	0.4251	13.01	17.8
A. luodianensis	Alu01D	83100001	86100000	0.055	0.4262	12.9	17.69
A. luodianensis	Alu01D	83400001	86400000	0.053	0.4154	12.76	17.55
A. luodianensis	Alu01D	83700001	86700000	0.055	0.4125	13.33	18.12
A. luodianensis	Alu01D	84000001	87000000	0.054	0.3934	13.73	18.52
A. luodianensis	Alu01D	84300001	87300000	0.0523	0.3893	13.42	18.21
A. luodianensis	Alu01D	84600001	87600000	0.0364	0.3681	9.89	14.68
A. luodianensis	Alu01D	84900001	87900000	0.0377	0.3936	9.57	14.36
A. luodianensis	Alu01D	85200001	88200000	0.0352	0.3884	9.07	13.86
A. luodianensis	Alu01D	85500001	88500000	0.0434	0.3925	11.05	15.84
A. luodianensis	Alu01D	85800001	88800000	0.0425	0.381	11.16	15.95
A. luodianensis	Alu01D	86100001	89100000	0.0434	0.3701	11.73	16.52
A. luodianensis	Alu01D	86400001	89400000	0.0429	0.3773	11.36	16.15
A. luodianensis	Alu01D	86700001	89700000	0.0409	0.3991	10.24	15.03
A. luodianensis	Alu01D	87000001	90000000	0.0339	0.403	8.4	13.19
A. luodianensis	Alu01D	87300001	90300000	0.0375	0.4111	9.12	13.91
A. luodianensis	Alu01D	87600001	90600000	0.0505	0.4282	11.81	16.6
A. luodianensis	Alu01D	87900001	90900000	0.0517	0.4086	12.65	17.44
A. luodianensis	Alu01D	88200001	91200000	0.0441	0.4143	10.64	15.43
A. luodianensis	Alu01D	88500001	91500000	0.0378	0.4076	9.28	14.07
A. luodianensis	Alu01D	88800001	91800000	0.0371	0.3965	9.36	14.15
A. luodianensis	Alu01D	89100001	92100000	0.0409	0.3995	10.24	15.03
A. luodianensis	Alu01D	89400001	92400000	0.0426	0.3995	10.66	15.45
A. luodianensis	Alu01D	89700001	92540548	0.0509	0.3874	12.45	17.24
A. luodianensis	Alu03D	1	3000000	0.0432	0.3611	11.97	16.76
A. luodianensis	Alu03D	300001	3300000	0.0362	0.3676	9.84	14.63
A. luodianensis	Alu03D	600001	3600000	0.0355	0.3776	9.41	14.2
A. luodianensis	Alu03D	900001	3900000	0.0322	0.3798	8.47	13.26
A. luodianensis	Alu03D	1200001	4200000	0.0324	0.3948	8.21	13
A. luodianensis	Alu03D	1500001	4500000	0.0311	0.3984	7.79	12.58
A. luodianensis	Alu03D	1800001	4800000	0.0373	0.3937	9.47	14.26
A. luodianensis	Alu03D	2100001	5100000	0.0373	0.3732	9.99	14.78
A. luodianensis	Alu03D	2400001	5400000	0.0285	0.3581	7.97	12.76
A. luodianensis	Alu03D	2700001	5700000	0.0217	0.362	5.98	10.77
A. luodianensis	Alu03D	3000001	6000000	0.0251	0.3628	6.91	11.7
A. luodianensis	Alu03D	3300001	6300000	0.0329	0.3522	9.33	14.12
A. luodianensis	Alu03D	3600001	6600000	0.0311	0.3519	8.85	13.64
A. luodianensis	Alu03D	3900001	6900000	0.0315	0.3524	8.94	13.73
A. luodianensis	Alu03D	4200001	7200000	0.0261	0.3446	7.57	12.36
A. luodianensis	Alu03D	4500001	7500000	0.0246	0.3463	7.09	11.88
A. luodianensis	Alu03D	4800001	7800000	0.0201	0.3565	5.64	10.43
A. luodianensis	Alu03D	5100001	8100000	0.0201	0.3529	5.69	10.48
A. luodianensis	Alu03D	5400001	8400000	0.0239	0.3767	6.35	11.14
A. luodianensis	Alu03D	5700001	8700000	0.0283	0.3834	7.38	12.17
A. luodianensis	Alu03D	6000001	9000000	0.032	0.382	8.37	13.16
A. luodianensis	Alu03D	6300001	9300000	0.0267	0.3737	7.13	11.92
A. luodianensis	Alu03D	6600001	9600000	0.0317	0.3839	8.26	13.05
A. luodianensis	Alu03D	6900001	9900000	0.0332	0.3835	8.65	13.44
A. luodianensis	Alu03D	7200001	10200000	0.038	0.3905	9.74	14.53
A. luodianensis	Alu03D	7500001	10500000	0.0415	0.3918	10.59	15.38
A. luodianensis	Alu03D	7800001	10800000	0.045	0.3905	11.52	16.31
A. luodianensis	Alu03D	8100001	11100000	0.045	0.407	11.05	15.84
A. luodianensis	Alu03D	8400001	11400000	0.0411	0.4006	10.27	15.06
A. luodianensis	Alu03D	8700001	11700000	0.0367	0.3894	9.44	14.23
A. luodianensis	Alu03D	9000001	12000000	0.0335	0.3931	8.51	13.3
A. luodianensis	Alu03D	9300001	12300000	0.031	0.4132	7.5	12.29
A. luodianensis	Alu03D	9600001	12600000	0.0301	0.4165	7.22	12.01
A. luodianensis	Alu03D	9900001	12900000	0.0306	0.429	7.14	11.93
A. luodianensis	Alu03D	10200001	13200000	0.0295	0.4333	6.81	11.6
A. luodianensis	Alu03D	10500001	13500000	0.026	0.4351	5.98	10.77
A. luodianensis	Alu03D	10800001	13800000	0.0179	0.4307	4.15	8.94
A. luodianensis	Alu03D	11100001	14100000	0.0257	0.4425	5.8	10.59
A. luodianensis	Alu03D	11400001	14400000	0.0335	0.4491	7.45	12.24
A. luodianensis	Alu03D	11700001	14700000	0.0432	0.4767	9.06	13.85
A. luodianensis	Alu03D	12000001	15000000	0.0444	0.5054	8.79	13.58
A. luodianensis	Alu03D	12300001	15300000	0.0487	0.494	9.87	14.66
A. luodianensis	Alu03D	12600001	15600000	0.0482	0.4835	9.97	14.76
A. luodianensis	Alu03D	12900001	15900000	0.048	0.4752	10.11	14.9
A. luodianensis	Alu03D	13200001	16200000	0.0443	0.4762	9.31	14.1
A. luodianensis	Alu03D	13500001	16500000	0.0614	0.4931	12.45	17.24
A. luodianensis	Alu03D	13800001	16800000	0.069	0.496	13.9	18.69
A. luodianensis	Alu03D	14100001	17100000	0.0633	0.4763	13.28	18.07
A. luodianensis	Alu03D	14400001	17400000	0.0593	0.4793	12.37	17.16
A. luodianensis	Alu03D	14700001	17700000	0.0531	0.4736	11.21	16
A. luodianensis	Alu03D	15000001	18000000	0.0586	0.4584	12.78	17.57
A. luodianensis	Alu03D	15300001	18300000	0.0584	0.4662	12.52	17.31
A. luodianensis	Alu03D	15600001	18600000	0.0613	0.463	13.24	18.03
A. luodianensis	Alu03D	15900001	18900000	0.0635	0.4694	13.53	18.32
A. luodianensis	Alu03D	16200001	19200000	0.0688	0.4838	14.21	19
A. luodianensis	Alu03D	16500001	19500000	0.0583	0.4868	11.98	16.77
A. luodianensis	Alu03D	16800001	19800000	0.0517	0.5156	10.03	14.82
A. luodianensis	Alu03D	17100001	20100000	0.0511	0.5305	9.64	14.43
A. luodianensis	Alu03D	17400001	20400000	0.0525	0.5337	9.84	14.63
A. luodianensis	Alu03D	17700001	20700000	0.049	0.5315	9.21	14
A. luodianensis	Alu03D	18000001	21000000	0.0503	0.5264	9.57	14.36
A. luodianensis	Alu03D	18300001	21300000	0.0498	0.5342	9.32	14.11
A. luodianensis	Alu03D	18600001	21600000	0.044	0.556	7.92	12.71
A. luodianensis	Alu03D	18900001	21900000	0.0403	0.5602	7.2	11.99
A. luodianensis	Alu03D	19200001	22200000	0.0372	0.5629	6.6	11.39
A. luodianensis	Alu03D	19500001	22500000	0.037	0.5665	6.54	11.33
A. luodianensis	Alu03D	19800001	22800000	0.0508	0.5788	8.78	13.57
A. luodianensis	Alu03D	20100001	23100000	0.0564	0.5912	9.55	14.34
A. luodianensis	Alu03D	20400001	23400000	0.063	0.5996	10.51	15.3
A. luodianensis	Alu03D	20700001	23700000	0.075	0.6057	12.38	17.17
A. luodianensis	Alu03D	21000001	24000000	0.0728	0.6232	11.69	16.48
A. luodianensis	Alu03D	21300001	24300000	0.0741	0.6232	11.89	16.68
A. luodianensis	Alu03D	21600001	24600000	0.0759	0.6072	12.51	17.3
A. luodianensis	Alu03D	21900001	24900000	0.0763	0.6178	12.36	17.15
A. luodianensis	Alu03D	22200001	25200000	0.0766	0.6057	12.65	17.44
A. luodianensis	Alu03D	22500001	25500000	0.0943	0.6216	15.17	19.96
A. luodianensis	Alu03D	22800001	25800000	0.0843	0.6025	13.99	18.78
A. luodianensis	Alu03D	23100001	26100000	0.0787	0.5951	13.23	18.02
A. luodianensis	Alu03D	23400001	26400000	0.0744	0.583	12.75	17.54
A. luodianensis	Alu03D	23700001	26700000	0.0643	0.576	11.17	15.96
A. luodianensis	Alu03D	24000001	27000000	0.0652	0.5836	11.17	15.96
A. luodianensis	Alu03D	24300001	27300000	0.0726	0.5978	12.14	16.93
A. luodianensis	Alu03D	24600001	27600000	0.0791	0.627	12.62	17.41
A. luodianensis	Alu03D	24900001	27900000	0.0774	0.6309	12.27	17.06
A. luodianensis	Alu03D	25200001	28200000	0.0878	0.6322	13.88	18.67
A. luodianensis	Alu03D	25500001	28500000	0.0636	0.616	10.33	15.12
A. luodianensis	Alu03D	25800001	28800000	0.0664	0.6301	10.54	15.33
A. luodianensis	Alu03D	26100001	29100000	0.0769	0.6513	11.8	16.59
A. luodianensis	Alu03D	26400001	29400000	0.0727	0.6631	10.96	15.75
A. luodianensis	Alu03D	26700001	29700000	0.0758	0.6824	11.1	15.89
A. luodianensis	Alu03D	27000001	30000000	0.0702	0.685	10.25	15.04
A. luodianensis	Alu03D	27300001	30300000	0.0581	0.6773	8.57	13.36
A. luodianensis	Alu03D	27600001	30600000	0.0546	0.6574	8.3	13.09
A. luodianensis	Alu03D	27900001	30900000	0.054	0.6486	8.32	13.11
A. luodianensis	Alu03D	28200001	31200000	0.0502	0.6611	7.6	12.39
A. luodianensis	Alu03D	28500001	31500000	0.0706	0.6708	10.52	15.31
A. luodianensis	Alu03D	28800001	31800000	0.0694	0.6616	10.48	15.27
A. luodianensis	Alu03D	29100001	32100000	0.0646	0.6679	9.67	14.46
A. luodianensis	Alu03D	29400001	32400000	0.0802	0.6703	11.97	16.76
A. luodianensis	Alu03D	29700001	32700000	0.0781	0.66	11.84	16.63
A. luodianensis	Alu03D	30000001	33000000	0.0854	0.6432	13.28	18.07
A. luodianensis	Alu03D	30300001	33300000	0.0897	0.6742	13.31	18.1
A. luodianensis	Alu03D	30600001	33600000	0.0914	0.6894	13.26	18.05
A. luodianensis	Alu03D	30900001	33900000	0.0992	0.7021	14.13	18.92
A. luodianensis	Alu03D	31200001	34200000	0.0902	0.7021	12.85	17.64
A. luodianensis	Alu03D	31500001	34500000	0.0805	0.6914	11.64	16.43
A. luodianensis	Alu03D	31800001	34800000	0.0811	0.682	11.89	16.68
A. luodianensis	Alu03D	32100001	35100000	0.0866	0.6553	13.22	18.01
A. luodianensis	Alu03D	32400001	35400000	0.0745	0.6547	11.37	16.16
A. luodianensis	Alu03D	32700001	35700000	0.0853	0.6561	13	17.79
A. luodianensis	Alu03D	33000001	36000000	0.0816	0.6589	12.39	17.18
A. luodianensis	Alu03D	33300001	36300000	0.0856	0.6481	13.21	18
A. luodianensis	Alu03D	33600001	36600000	0.0873	0.6735	12.96	17.75
A. luodianensis	Alu03D	33900001	36900000	0.0843	0.6894	12.23	17.02
A. luodianensis	Alu03D	34200001	37200000	0.0883	0.7131	12.38	17.17
A. luodianensis	Alu03D	34500001	37500000	0.0896	0.7407	12.09	16.88
A. luodianensis	Alu03D	34800001	37800000	0.0966	0.7641	12.65	17.44
A. luodianensis	Alu03D	35100001	38100000	0.0982	0.7845	12.52	17.31
A. luodianensis	Alu03D	35400001	38400000	0.0994	0.7894	12.59	17.38
A. luodianensis	Alu03D	35700001	38700000	0.0913	0.8059	11.33	16.12
A. luodianensis	Alu03D	36000001	39000000	0.0991	0.8279	11.97	16.76
A. luodianensis	Alu03D	36300001	39300000	0.1003	0.8342	12.03	16.82
A. luodianensis	Alu03D	36600001	39600000	0.0943	0.8336	11.31	16.1
A. luodianensis	Alu03D	36900001	39900000	0.0922	0.8146	11.32	16.11
A. luodianensis	Alu03D	37200001	40200000	0.1007	0.7991	12.6	17.39
A. luodianensis	Alu03D	37500001	40500000	0.0914	0.7898	11.57	16.36
A. luodianensis	Alu03D	37800001	40800000	0.085	0.7849	10.83	15.62
A. luodianensis	Alu03D	38100001	41100000	0.0772	0.7744	9.97	14.76
A. luodianensis	Alu03D	38400001	41400000	0.0772	0.7761	9.95	14.74
A. luodianensis	Alu03D	38700001	41700000	0.0858	0.7728	11.11	15.9
A. luodianensis	Alu03D	39000001	42000000	0.0976	0.7704	12.67	17.46
A. luodianensis	Alu03D	39300001	42300000	0.1015	0.772	13.15	17.94
A. luodianensis	Alu03D	39600001	42600000	0.1106	0.7728	14.32	19.11
A. luodianensis	Alu03D	39900001	42900000	0.1153	0.7866	14.66	19.45
A. luodianensis	Alu03D	40200001	43200000	0.1105	0.7895	13.99	18.78
A. luodianensis	Alu03D	40500001	43500000	0.1252	0.7898	15.85	20.64
A. luodianensis	Alu03D	40800001	43800000	0.1175	0.7943	14.79	19.58
A. luodianensis	Alu03D	41100001	44100000	0.1109	0.8021	13.82	18.61
A. luodianensis	Alu03D	41400001	44400000	0.1233	0.8215	15.01	19.8
A. luodianensis	Alu03D	41700001	44700000	0.1129	0.8348	13.52	18.31
A. luodianensis	Alu03D	42000001	45000000	0.0853	0.8335	10.24	15.03
A. luodianensis	Alu03D	42300001	45300000	0.082	0.8321	9.85	14.64
A. luodianensis	Alu03D	42600001	45600000	0.0814	0.8085	10.06	14.85
A. luodianensis	Alu03D	42900001	45900000	0.0759	0.7954	9.55	14.34
A. luodianensis	Alu03D	43200001	46200000	0.0718	0.7915	9.07	13.86
A. luodianensis	Alu03D	43500001	46500000	0.0617	0.7995	7.71	12.5
A. luodianensis	Alu03D	43800001	46800000	0.0661	0.8036	8.22	13.01
A. luodianensis	Alu03D	44100001	47100000	0.0754	0.8126	9.28	14.07
A. luodianensis	Alu03D	44400001	47400000	0.0662	0.8053	8.23	13.02
A. luodianensis	Alu03D	44700001	47700000	0.0725	0.8118	8.93	13.72
A. luodianensis	Alu03D	45000001	48000000	0.0764	0.8171	9.35	14.14
A. luodianensis	Alu03D	45300001	48300000	0.0895	0.8043	11.13	15.92
A. luodianensis	Alu03D	45600001	48600000	0.0853	0.8191	10.41	15.2
A. luodianensis	Alu03D	45900001	48900000	0.0856	0.8434	10.15	14.94
A. luodianensis	Alu03D	46200001	49200000	0.0953	0.8541	11.15	15.94
A. luodianensis	Alu03D	46500001	49500000	0.0972	0.8528	11.4	16.19
A. luodianensis	Alu03D	46800001	49800000	0.1239	0.8574	14.45	19.24
A. luodianensis	Alu03D	47100001	50100000	0.137	0.8571	15.99	20.78
A. luodianensis	Alu03D	47400001	50400000	0.1401	0.8668	16.16	20.95
A. luodianensis	Alu03D	47700001	50700000	0.1493	0.8571	17.42	22.21
A. luodianensis	Alu03D	48000001	51000000	0.1566	0.853	18.35	23.14
A. luodianensis	Alu03D	48300001	51300000	0.1405	0.8744	16.07	20.86
A. luodianensis	Alu03D	48600001	51600000	0.147	0.8751	16.8	21.59
A. luodianensis	Alu03D	48900001	51900000	0.1587	0.8747	18.14	22.93
A. luodianensis	Alu03D	49200001	52200000	0.1536	0.8782	17.5	22.29
A. luodianensis	Alu03D	49500001	52500000	0.1541	0.8793	17.53	22.32
A. luodianensis	Alu03D	49800001	52800000	0.1367	0.8748	15.63	20.42
A. luodianensis	Alu03D	50100001	53100000	0.1216	0.8769	13.87	18.66
A. luodianensis	Alu03D	50400001	53400000	0.1204	0.8791	13.69	18.48
A. luodianensis	Alu03D	50700001	53700000	0.1107	0.8453	13.1	17.89
A. luodianensis	Alu03D	51000001	54000000	0.1085	0.8503	12.76	17.55
A. luodianensis	Alu03D	51300001	54300000	0.1118	0.8358	13.38	18.17
A. luodianensis	Alu03D	51600001	54600000	0.1077	0.8287	13	17.79
A. luodianensis	Alu03D	51900001	54900000	0.0941	0.8258	11.4	16.19
A. luodianensis	Alu03D	52200001	55200000	0.1021	0.8308	12.29	17.08
A. luodianensis	Alu03D	52500001	55500000	0.1002	0.8436	11.88	16.67
A. luodianensis	Alu03D	52800001	55800000	0.0865	0.8419	10.28	15.07
A. luodianensis	Alu03D	53100001	56100000	0.0791	0.8477	9.34	14.13
A. luodianensis	Alu03D	53400001	56400000	0.0808	0.8428	9.59	14.38
A. luodianensis	Alu03D	53700001	56700000	0.0812	0.8886	9.14	13.93
A. luodianensis	Alu03D	54000001	57000000	0.0771	0.8933	8.63	13.42
A. luodianensis	Alu03D	54300001	57300000	0.0797	0.8929	8.93	13.72
A. luodianensis	Alu03D	54600001	57600000	0.0772	0.9	8.57	13.36
A. luodianensis	Alu03D	54900001	57900000	0.076	0.9029	8.42	13.21
A. luodianensis	Alu03D	55200001	58200000	0.0782	0.9057	8.63	13.42
A. luodianensis	Alu03D	55500001	58500000	0.0742	0.9053	8.2	12.99
A. luodianensis	Alu03D	55800001	58800000	0.0934	0.9132	10.23	15.02
A. luodianensis	Alu03D	56100001	59100000	0.1088	0.9198	11.83	16.62
A. luodianensis	Alu03D	56400001	59400000	0.0991	0.9118	10.87	15.66
A. luodianensis	Alu03D	56700001	59700000	0.1033	0.9005	11.47	16.26
A. luodianensis	Alu03D	57000001	60000000	0.1137	0.8799	12.92	17.71
A. luodianensis	Alu03D	57300001	60300000	0.1113	0.8604	12.94	17.73
A. luodianensis	Alu03D	57600001	60600000	0.1086	0.8416	12.91	17.7
A. luodianensis	Alu03D	57900001	60900000	0.1099	0.8265	13.3	18.09
A. luodianensis	Alu03D	58200001	61200000	0.1066	0.8188	13.01	17.8
A. luodianensis	Alu03D	58500001	61500000	0.1217	0.8049	15.12	19.91
A. luodianensis	Alu03D	58800001	61800000	0.1085	0.7986	13.59	18.38
A. luodianensis	Alu03D	59100001	62100000	0.1005	0.7762	12.95	17.74
A. luodianensis	Alu03D	59400001	62400000	0.0976	0.7679	12.71	17.5
A. luodianensis	Alu03D	59700001	62700000	0.099	0.7716	12.84	17.63
A. luodianensis	Alu03D	60000001	63000000	0.0891	0.7793	11.43	16.22
A. luodianensis	Alu03D	60300001	63300000	0.1007	0.8056	12.5	17.29
A. luodianensis	Alu03D	60600001	63600000	0.1157	0.8206	14.1	18.89
A. luodianensis	Alu03D	60900001	63900000	0.124	0.8233	15.06	19.85
A. luodianensis	Alu03D	61200001	64200000	0.1273	0.8307	15.33	20.12
A. luodianensis	Alu03D	61500001	64500000	0.1204	0.8393	14.35	19.14
A. luodianensis	Alu03D	61800001	64800000	0.1338	0.8466	15.81	20.6
A. luodianensis	Alu03D	62100001	65100000	0.1398	0.8501	16.45	21.24
A. luodianensis	Alu03D	62400001	65400000	0.1479	0.85	17.4	22.19
A. luodianensis	Alu03D	62700001	65700000	0.1485	0.8356	17.77	22.56
A. luodianensis	Alu03D	63000001	66000000	0.1555	0.8279	18.79	23.58
A. luodianensis	Alu03D	63300001	66300000	0.1348	0.8196	16.45	21.24
A. luodianensis	Alu03D	63600001	66600000	0.1314	0.8218	16	20.79
A. luodianensis	Alu03D	63900001	66900000	0.1241	0.8244	15.06	19.85
A. luodianensis	Alu03D	64200001	67200000	0.109	0.815	13.38	18.17
A. luodianensis	Alu03D	64500001	67500000	0.1149	0.8099	14.19	18.98
A. luodianensis	Alu03D	64800001	67800000	0.0955	0.7991	11.94	16.73
A. luodianensis	Alu03D	65100001	68100000	0.0922	0.7894	11.68	16.47
A. luodianensis	Alu03D	65400001	68400000	0.0969	0.7932	12.21	17
A. luodianensis	Alu03D	65700001	68700000	0.0856	0.7888	10.85	15.64
A. luodianensis	Alu03D	66000001	69000000	0.0765	0.7864	9.73	14.52
A. luodianensis	Alu03D	66300001	69300000	0.0786	0.7743	10.15	14.94
A. luodianensis	Alu03D	66600001	69600000	0.0814	0.7564	10.77	15.56
A. luodianensis	Alu03D	66900001	69900000	0.0817	0.7415	11.02	15.81
A. luodianensis	Alu03D	67200001	70200000	0.0876	0.7267	12.06	16.85
A. luodianensis	Alu03D	67500001	70500000	0.0782	0.7061	11.08	15.87
A. luodianensis	Alu03D	67800001	70800000	0.0815	0.6861	11.87	16.66
A. luodianensis	Alu03D	68100001	71100000	0.0873	0.6897	12.66	17.45
A. luodianensis	Alu03D	68400001	71400000	0.0834	0.6816	12.23	17.02
A. luodianensis	Alu03D	68700001	71700000	0.0908	0.6837	13.28	18.07
A. luodianensis	Alu03D	69000001	72000000	0.1051	0.6832	15.38	20.17
A. luodianensis	Alu03D	69300001	72300000	0.1033	0.6706	15.41	20.2
A. luodianensis	Alu03D	69600001	72600000	0.0843	0.6794	12.41	17.2
A. luodianensis	Alu03D	69900001	72900000	0.08	0.6795	11.77	16.56
A. luodianensis	Alu03D	70200001	73200000	0.0769	0.6803	11.3	16.09
A. luodianensis	Alu03D	70500001	73500000	0.0685	0.6692	10.24	15.03
A. luodianensis	Alu03D	70800001	73800000	0.0733	0.6685	10.97	15.76
A. luodianensis	Alu03D	71100001	74100000	0.0628	0.6602	9.52	14.31
A. luodianensis	Alu03D	71400001	74400000	0.062	0.6693	9.27	14.06
A. luodianensis	Alu03D	71700001	74700000	0.052	0.663	7.84	12.63
A. luodianensis	Alu03D	72000001	75000000	0.0486	0.6473	7.51	12.3
A. luodianensis	Alu03D	72300001	75300000	0.0594	0.6558	9.06	13.85
A. luodianensis	Alu03D	72600001	75600000	0.0658	0.6365	10.34	15.13
A. luodianensis	Alu03D	72900001	75900000	0.0778	0.6207	12.54	17.33
A. luodianensis	Alu03D	73200001	76200000	0.0806	0.6098	13.22	18.01
A. luodianensis	Alu03D	73500001	76500000	0.0983	0.6102	16.11	20.9
A. luodianensis	Alu03D	73800001	76800000	0.0953	0.5939	16.04	20.83
A. luodianensis	Alu03D	74100001	77100000	0.0898	0.5965	15.05	19.84
A. luodianensis	Alu03D	74400001	77400000	0.0815	0.5612	14.51	19.3
A. luodianensis	Alu03D	74700001	77700000	0.0847	0.541	15.65	20.44
A. luodianensis	Alu03D	75000001	78000000	0.0763	0.533	14.32	19.11
A. luodianensis	Alu03D	75300001	78300000	0.0695	0.5216	13.33	18.12
A. luodianensis	Alu03D	75600001	78600000	0.0761	0.5246	14.51	19.3
A. luodianensis	Alu03D	75900001	78900000	0.0653	0.5288	12.35	17.14
A. luodianensis	Alu03D	76200001	79200000	0.0771	0.5326	14.47	19.26
A. luodianensis	Alu03D	76500001	79500000	0.071	0.5367	13.23	18.02
A. luodianensis	Alu03D	76800001	79800000	0.0723	0.5564	13	17.79
A. luodianensis	Alu03D	77100001	80100000	0.0817	0.5471	14.94	19.73
A. luodianensis	Alu03D	77400001	80400000	0.0912	0.5652	16.14	20.93
A. luodianensis	Alu03D	77700001	80700000	0.0952	0.5819	16.37	21.16
A. luodianensis	Alu03D	78000001	81000000	0.0944	0.5798	16.28	21.07
A. luodianensis	Alu03D	78300001	81300000	0.0995	0.5749	17.3	22.09
A. luodianensis	Alu03D	78600001	81600000	0.0906	0.5733	15.81	20.6
A. luodianensis	Alu03D	78900001	81900000	0.0947	0.5718	16.56	21.35
A. luodianensis	Alu03D	79200001	82200000	0.087	0.5502	15.81	20.6
A. luodianensis	Alu03D	79500001	82500000	0.0785	0.5453	14.4	19.19
A. luodianensis	Alu03D	79800001	82800000	0.0841	0.5363	15.68	20.47
A. luodianensis	Alu03D	80100001	83100000	0.0765	0.5236	14.6	19.39
A. luodianensis	Alu03D	80400001	83400000	0.0689	0.5111	13.49	18.28
A. luodianensis	Alu03D	80700001	83700000	0.0632	0.4987	12.68	17.47
A. luodianensis	Alu03D	81000001	84000000	0.0668	0.499	13.39	18.18
A. luodianensis	Alu03D	81300001	84300000	0.058	0.4985	11.64	16.43
A. luodianensis	Alu03D	81600001	84600000	0.0538	0.49	10.99	15.78
A. luodianensis	Alu03D	81900001	84900000	0.051	0.4706	10.83	15.62
A. luodianensis	Alu03D	82200001	85200000	0.0436	0.4788	9.11	13.9
A. luodianensis	Alu03D	82500001	85500000	0.0456	0.4677	9.74	14.53
A. luodianensis	Alu03D	82800001	85800000	0.0401	0.4472	8.97	13.76
A. luodianensis	Alu03D	83100001	86100000	0.0402	0.4389	9.15	13.94
A. luodianensis	Alu03D	83400001	86400000	0.0428	0.4369	9.8	14.59
A. luodianensis	Alu03D	83700001	86700000	0.0514	0.4401	11.68	16.47
A. luodianensis	Alu03D	84000001	87000000	0.0472	0.4317	10.94	15.73
A. luodianensis	Alu03D	84300001	87300000	0.0452	0.4262	10.6	15.39
A. luodianensis	Alu03D	84600001	87600000	0.0492	0.4194	11.73	16.52
A. luodianensis	Alu03D	84900001	87900000	0.0515	0.428	12.02	16.81
A. luodianensis	Alu03D	85200001	88200000	0.0612	0.4259	14.37	19.16
A. luodianensis	Alu03D	85500001	88500000	0.0598	0.4245	14.09	18.88
A. luodianensis	Alu03D	85800001	88800000	0.0615	0.4359	14.1	18.89
A. luodianensis	Alu03D	86100001	89100000	0.0688	0.4452	15.45	20.24
A. luodianensis	Alu03D	86400001	89400000	0.0668	0.4341	15.4	20.19
A. luodianensis	Alu03D	86700001	89700000	0.0587	0.42	13.98	18.77
A. luodianensis	Alu03D	87000001	90000000	0.0604	0.4177	14.47	19.26
A. luodianensis	Alu03D	87300001	90300000	0.0665	0.424	15.68	20.47
A. luodianensis	Alu03D	87600001	90600000	0.0674	0.4243	15.88	20.67
A. luodianensis	Alu03D	87900001	90900000	0.0628	0.4182	15.01	19.8
A. luodianensis	Alu03D	88200001	91200000	0.0514	0.397	12.95	17.74
A. luodianensis	Alu03D	88500001	91500000	0.0538	0.3884	13.86	18.65
A. luodianensis	Alu03D	88800001	91800000	0.0468	0.3652	12.8	17.59
A. luodianensis	Alu03D	89100001	92100000	0.0405	0.3443	11.78	16.57
A. luodianensis	Alu03D	89400001	92400000	0.0378	0.3344	11.29	16.08
A. luodianensis	Alu03D	89700001	92700000	0.0375	0.3321	11.3	16.09
A. luodianensis	Alu03D	90000001	93000000	0.0307	0.3358	9.14	13.93
A. luodianensis	Alu03D	90300001	93300000	0.0257	0.3234	7.96	12.75
A. luodianensis	Alu03D	90600001	93600000	0.0316	0.3238	9.76	14.55
A. luodianensis	Alu03D	90900001	93803230	0.0379	0.3371	10.88	15.67
A. luodianensis	Alu02D	1	3000000	0.0543	0.3358	16.17	20.96
A. luodianensis	Alu02D	300001	3300000	0.0554	0.3137	17.67	22.46
A. luodianensis	Alu02D	600001	3600000	0.0543	0.3115	17.44	22.23
A. luodianensis	Alu02D	900001	3900000	0.0501	0.3079	16.28	21.07
A. luodianensis	Alu02D	1200001	4200000	0.0459	0.3212	14.3	19.09
A. luodianensis	Alu02D	1500001	4500000	0.0479	0.3404	14.07	18.86
A. luodianensis	Alu02D	1800001	4800000	0.0311	0.3353	9.26	14.05
A. luodianensis	Alu02D	2100001	5100000	0.0338	0.3376	10.01	14.8
A. luodianensis	Alu02D	2400001	5400000	0.0386	0.3367	11.48	16.27
A. luodianensis	Alu02D	2700001	5700000	0.0398	0.3477	11.46	16.25
A. luodianensis	Alu02D	3000001	6000000	0.0456	0.3603	12.64	17.43
A. luodianensis	Alu02D	3300001	6300000	0.0436	0.3672	11.87	16.66
A. luodianensis	Alu02D	3600001	6600000	0.046	0.367	12.52	17.31
A. luodianensis	Alu02D	3900001	6900000	0.0502	0.3688	13.61	18.4
A. luodianensis	Alu02D	4200001	7200000	0.0509	0.3656	13.93	18.72
A. luodianensis	Alu02D	4500001	7500000	0.0509	0.3585	14.21	19
A. luodianensis	Alu02D	4800001	7800000	0.0542	0.3611	15.01	19.8
A. luodianensis	Alu02D	5100001	8100000	0.0531	0.3693	14.39	19.18
A. luodianensis	Alu02D	5400001	8400000	0.057	0.3787	15.06	19.85
A. luodianensis	Alu02D	5700001	8700000	0.0564	0.3762	14.99	19.78
A. luodianensis	Alu02D	6000001	9000000	0.0542	0.3776	14.34	19.13
A. luodianensis	Alu02D	6300001	9300000	0.0504	0.3753	13.42	18.21
A. luodianensis	Alu02D	6600001	9600000	0.0493	0.3877	12.73	17.52
A. luodianensis	Alu02D	6900001	9900000	0.0482	0.3934	12.25	17.04
A. luodianensis	Alu02D	7200001	10200000	0.0466	0.3897	11.97	16.76
A. luodianensis	Alu02D	7500001	10500000	0.0428	0.395	10.83	15.62
A. luodianensis	Alu02D	7800001	10800000	0.0395	0.3972	9.95	14.74
A. luodianensis	Alu02D	8100001	11100000	0.0413	0.4031	10.25	15.04
A. luodianensis	Alu02D	8400001	11400000	0.0346	0.4028	8.6	13.39
A. luodianensis	Alu02D	8700001	11700000	0.0401	0.426	9.42	14.21
A. luodianensis	Alu02D	9000001	12000000	0.0347	0.4247	8.18	12.97
A. luodianensis	Alu02D	9300001	12300000	0.0324	0.4319	7.51	12.3
A. luodianensis	Alu02D	9600001	12600000	0.0367	0.444	8.26	13.05
A. luodianensis	Alu02D	9900001	12900000	0.0333	0.4543	7.34	12.13
A. luodianensis	Alu02D	10200001	13200000	0.0313	0.471	6.65	11.44
A. luodianensis	Alu02D	10500001	13500000	0.0365	0.4799	7.6	12.39
A. luodianensis	Alu02D	10800001	13800000	0.0408	0.4905	8.32	13.11
A. luodianensis	Alu02D	11100001	14100000	0.0329	0.4901	6.72	11.51
A. luodianensis	Alu02D	11400001	14400000	0.0308	0.4829	6.39	11.18
A. luodianensis	Alu02D	11700001	14700000	0.0297	0.4735	6.28	11.07
A. luodianensis	Alu02D	12000001	15000000	0.0363	0.4854	7.48	12.27
A. luodianensis	Alu02D	12300001	15300000	0.0363	0.4873	7.45	12.24
A. luodianensis	Alu02D	12600001	15600000	0.0317	0.4769	6.64	11.43
A. luodianensis	Alu02D	12900001	15900000	0.0316	0.4703	6.72	11.51
A. luodianensis	Alu02D	13200001	16200000	0.0297	0.4698	6.33	11.12
A. luodianensis	Alu02D	13500001	16500000	0.0254	0.471	5.39	10.18
A. luodianensis	Alu02D	13800001	16800000	0.0211	0.4754	4.43	9.22
A. luodianensis	Alu02D	14100001	17100000	0.0299	0.4805	6.21	11
A. luodianensis	Alu02D	14400001	17400000	0.0342	0.4936	6.93	11.72
A. luodianensis	Alu02D	14700001	17700000	0.0304	0.4869	6.24	11.03
A. luodianensis	Alu02D	15000001	18000000	0.0301	0.4794	6.29	11.08
A. luodianensis	Alu02D	15300001	18300000	0.0495	0.5209	9.5	14.29
A. luodianensis	Alu02D	15600001	18600000	0.0546	0.5388	10.13	14.92
A. luodianensis	Alu02D	15900001	18900000	0.0507	0.5392	9.4	14.19
A. luodianensis	Alu02D	16200001	19200000	0.0507	0.5371	9.44	14.23
A. luodianensis	Alu02D	16500001	19500000	0.0506	0.5413	9.35	14.14
A. luodianensis	Alu02D	16800001	19800000	0.0568	0.5427	10.48	15.27
A. luodianensis	Alu02D	17100001	20100000	0.0552	0.5531	9.97	14.76
A. luodianensis	Alu02D	17400001	20400000	0.0546	0.5482	9.97	14.76
A. luodianensis	Alu02D	17700001	20700000	0.0563	0.5564	10.12	14.91
A. luodianensis	Alu02D	18000001	21000000	0.05	0.559	8.94	13.73
A. luodianensis	Alu02D	18300001	21300000	0.0399	0.5203	7.67	12.46
A. luodianensis	Alu02D	18600001	21600000	0.0403	0.5087	7.91	12.7
A. luodianensis	Alu02D	18900001	21900000	0.0446	0.5138	8.68	13.47
A. luodianensis	Alu02D	19200001	22200000	0.0478	0.5019	9.53	14.32
A. luodianensis	Alu02D	19500001	22500000	0.0505	0.4984	10.14	14.93
A. luodianensis	Alu02D	19800001	22800000	0.0487	0.4974	9.8	14.59
A. luodianensis	Alu02D	20100001	23100000	0.0439	0.4806	9.13	13.92
A. luodianensis	Alu02D	20400001	23400000	0.0544	0.5052	10.77	15.56
A. luodianensis	Alu02D	20700001	23700000	0.0569	0.4967	11.46	16.25
A. luodianensis	Alu02D	21000001	24000000	0.0601	0.5031	11.95	16.74
A. luodianensis	Alu02D	21300001	24300000	0.0508	0.5121	9.92	14.71
A. luodianensis	Alu02D	21600001	24600000	0.0594	0.5256	11.31	16.1
A. luodianensis	Alu02D	21900001	24900000	0.0655	0.5337	12.28	17.07
A. luodianensis	Alu02D	22200001	25200000	0.0763	0.5545	13.76	18.55
A. luodianensis	Alu02D	22500001	25500000	0.0729	0.5646	12.91	17.7
A. luodianensis	Alu02D	22800001	25800000	0.0828	0.5822	14.22	19.01
A. luodianensis	Alu02D	23100001	26100000	0.0869	0.6062	14.34	19.13
A. luodianensis	Alu02D	23400001	26400000	0.0781	0.6098	12.81	17.6
A. luodianensis	Alu02D	23700001	26700000	0.0862	0.6388	13.49	18.28
A. luodianensis	Alu02D	24000001	27000000	0.1043	0.6627	15.74	20.53
A. luodianensis	Alu02D	24300001	27300000	0.1206	0.687	17.56	22.35
A. luodianensis	Alu02D	24600001	27600000	0.1191	0.6881	17.31	22.1
A. luodianensis	Alu02D	24900001	27900000	0.122	0.6976	17.49	22.28
A. luodianensis	Alu02D	25200001	28200000	0.1179	0.7075	16.67	21.46
A. luodianensis	Alu02D	25500001	28500000	0.1222	0.7104	17.2	21.99
A. luodianensis	Alu02D	25800001	28800000	0.1126	0.7064	15.94	20.73
A. luodianensis	Alu02D	26100001	29100000	0.116	0.7169	16.19	20.98
A. luodianensis	Alu02D	26400001	29400000	0.1175	0.706	16.64	21.43
A. luodianensis	Alu02D	26700001	29700000	0.1101	0.6944	15.85	20.64
A. luodianensis	Alu02D	27000001	30000000	0.1012	0.7005	14.44	19.23
A. luodianensis	Alu02D	27300001	30300000	0.0947	0.6823	13.89	18.68
A. luodianensis	Alu02D	27600001	30600000	0.0917	0.6742	13.6	18.39
A. luodianensis	Alu02D	27900001	30900000	0.0868	0.6616	13.12	17.91
A. luodianensis	Alu02D	28200001	31200000	0.0798	0.6438	12.4	17.19
A. luodianensis	Alu02D	28500001	31500000	0.0844	0.6311	13.37	18.16
A. luodianensis	Alu02D	28800001	31800000	0.0883	0.6312	13.99	18.78
A. luodianensis	Alu02D	29100001	32100000	0.0833	0.6185	13.46	18.25
A. luodianensis	Alu02D	29400001	32400000	0.0802	0.6261	12.81	17.6
A. luodianensis	Alu02D	29700001	32700000	0.0763	0.6431	11.87	16.66
A. luodianensis	Alu02D	30000001	33000000	0.0705	0.6346	11.11	15.9
A. luodianensis	Alu02D	30300001	33300000	0.0765	0.6443	11.88	16.67
A. luodianensis	Alu02D	30600001	33600000	0.0815	0.6692	12.18	16.97
A. luodianensis	Alu02D	30900001	33900000	0.0831	0.7034	11.81	16.6
A. luodianensis	Alu02D	31200001	34200000	0.0848	0.713	11.89	16.68
A. luodianensis	Alu02D	31500001	34500000	0.0889	0.7414	12	16.79
A. luodianensis	Alu02D	31800001	34800000	0.0826	0.7446	11.09	15.88
A. luodianensis	Alu02D	32100001	35100000	0.0899	0.7585	11.85	16.64
A. luodianensis	Alu02D	32400001	35400000	0.0984	0.7602	12.94	17.73
A. luodianensis	Alu02D	32700001	35700000	0.0983	0.7396	13.3	18.09
A. luodianensis	Alu02D	33000001	36000000	0.0938	0.7295	12.86	17.65
A. luodianensis	Alu02D	33300001	36300000	0.0879	0.7175	12.25	17.04
A. luodianensis	Alu02D	33600001	36600000	0.0807	0.7063	11.42	16.21
A. luodianensis	Alu02D	33900001	36900000	0.0864	0.6851	12.61	17.4
A. luodianensis	Alu02D	34200001	37200000	0.0972	0.6986	13.91	18.7
A. luodianensis	Alu02D	34500001	37500000	0.1048	0.6997	14.99	19.78
A. luodianensis	Alu02D	34800001	37800000	0.1176	0.7083	16.6	21.39
A. luodianensis	Alu02D	35100001	38100000	0.1149	0.7066	16.26	21.05
A. luodianensis	Alu02D	35400001	38400000	0.1108	0.7315	15.14	19.93
A. luodianensis	Alu02D	35700001	38700000	0.1206	0.7623	15.82	20.61
A. luodianensis	Alu02D	36000001	39000000	0.1318	0.7782	16.93	21.72
A. luodianensis	Alu02D	36300001	39300000	0.1351	0.7997	16.9	21.69
A. luodianensis	Alu02D	36600001	39600000	0.133	0.82	16.22	21.01
A. luodianensis	Alu02D	36900001	39900000	0.1358	0.8366	16.23	21.02
A. luodianensis	Alu02D	37200001	40200000	0.132	0.8389	15.74	20.53
A. luodianensis	Alu02D	37500001	40500000	0.1266	0.829	15.27	20.06
A. luodianensis	Alu02D	37800001	40800000	0.1272	0.8342	15.25	20.04
A. luodianensis	Alu02D	38100001	41100000	0.1268	0.8335	15.22	20.01
A. luodianensis	Alu02D	38400001	41400000	0.1259	0.8302	15.17	19.96
A. luodianensis	Alu02D	38700001	41700000	0.1192	0.818	14.58	19.37
A. luodianensis	Alu02D	39000001	42000000	0.1156	0.8292	13.94	18.73
A. luodianensis	Alu02D	39300001	42300000	0.1165	0.8335	13.98	18.77
A. luodianensis	Alu02D	39600001	42600000	0.1169	0.8206	14.24	19.03
A. luodianensis	Alu02D	39900001	42900000	0.0983	0.831	11.83	16.62
A. luodianensis	Alu02D	40200001	43200000	0.0961	0.8294	11.58	16.37
A. luodianensis	Alu02D	40500001	43500000	0.1033	0.8386	12.32	17.11
A. luodianensis	Alu02D	40800001	43800000	0.0876	0.8396	10.43	15.22
A. luodianensis	Alu02D	41100001	44100000	0.0859	0.8323	10.32	15.11
A. luodianensis	Alu02D	41400001	44400000	0.096	0.837	11.47	16.26
A. luodianensis	Alu02D	41700001	44700000	0.0954	0.8423	11.33	16.12
A. luodianensis	Alu02D	42000001	45000000	0.0888	0.8379	10.59	15.38
A. luodianensis	Alu02D	42300001	45300000	0.0925	0.841	11	15.79
A. luodianensis	Alu02D	42600001	45600000	0.0994	0.8522	11.66	16.45
A. luodianensis	Alu02D	42900001	45900000	0.1034	0.8403	12.31	17.1
A. luodianensis	Alu02D	43200001	46200000	0.1029	0.8586	11.98	16.77
A. luodianensis	Alu02D	43500001	46500000	0.0919	0.8642	10.63	15.42
A. luodianensis	Alu02D	43800001	46800000	0.0994	0.878	11.33	16.12
A. luodianensis	Alu02D	44100001	47100000	0.1044	0.9002	11.59	16.38
A. luodianensis	Alu02D	44400001	47400000	0.0898	0.8955	10.03	14.82
A. luodianensis	Alu02D	44700001	47700000	0.0975	0.8966	10.88	15.67
A. luodianensis	Alu02D	45000001	48000000	0.1174	0.9094	12.91	17.7
A. luodianensis	Alu02D	45300001	48300000	0.0994	0.9029	11	15.79
A. luodianensis	Alu02D	45600001	48600000	0.1004	0.8929	11.24	16.03
A. luodianensis	Alu02D	45900001	48900000	0.1185	0.8981	13.19	17.98
A. luodianensis	Alu02D	46200001	49200000	0.1173	0.8899	13.18	17.97
A. luodianensis	Alu02D	46500001	49500000	0.1357	0.8954	15.16	19.95
A. luodianensis	Alu02D	46800001	49800000	0.1514	0.8819	17.17	21.96
A. luodianensis	Alu02D	47100001	50100000	0.1508	0.8674	17.39	22.18
A. luodianensis	Alu02D	47400001	50400000	0.1559	0.8698	17.92	22.71
A. luodianensis	Alu02D	47700001	50700000	0.152	0.8687	17.49	22.28
A. luodianensis	Alu02D	48000001	51000000	0.1499	0.856	17.51	22.3
A. luodianensis	Alu02D	48300001	51300000	0.1635	0.8532	19.16	23.95
A. luodianensis	Alu02D	48600001	51600000	0.1614	0.8593	18.79	23.58
A. luodianensis	Alu02D	48900001	51900000	0.1581	0.8531	18.53	23.32
A. luodianensis	Alu02D	49200001	52200000	0.1551	0.8575	18.08	22.87
A. luodianensis	Alu02D	49500001	52500000	0.1303	0.8501	15.33	20.12
A. luodianensis	Alu02D	49800001	52800000	0.1104	0.8488	13.01	17.8
A. luodianensis	Alu02D	50100001	53100000	0.1214	0.8515	14.25	19.04
A. luodianensis	Alu02D	50400001	53400000	0.1217	0.8424	14.45	19.24
A. luodianensis	Alu02D	50700001	53700000	0.1167	0.8481	13.75	18.54
A. luodianensis	Alu02D	51000001	54000000	0.1161	0.8567	13.55	18.34
A. luodianensis	Alu02D	51300001	54300000	0.1055	0.8599	12.26	17.05
A. luodianensis	Alu02D	51600001	54600000	0.0978	0.8625	11.34	16.13
A. luodianensis	Alu02D	51900001	54900000	0.0924	0.8706	10.61	15.4
A. luodianensis	Alu02D	52200001	55200000	0.0951	0.8737	10.89	15.68
A. luodianensis	Alu02D	52500001	55500000	0.0955	0.8708	10.97	15.76
A. luodianensis	Alu02D	52800001	55800000	0.1039	0.8835	11.76	16.55
A. luodianensis	Alu02D	53100001	56100000	0.0987	0.8907	11.08	15.87
A. luodianensis	Alu02D	53400001	56400000	0.1218	0.8959	13.6	18.39
A. luodianensis	Alu02D	53700001	56700000	0.1181	0.8965	13.17	17.96
A. luodianensis	Alu02D	54000001	57000000	0.1088	0.8985	12.11	16.9
A. luodianensis	Alu02D	54300001	57300000	0.1143	0.9126	12.53	17.32
A. luodianensis	Alu02D	54600001	57600000	0.12	0.9148	13.11	17.9
A. luodianensis	Alu02D	54900001	57900000	0.1291	0.9266	13.93	18.72
A. luodianensis	Alu02D	55200001	58200000	0.1362	0.9271	14.69	19.48
A. luodianensis	Alu02D	55500001	58500000	0.1455	0.9398	15.49	20.28
A. luodianensis	Alu02D	55800001	58800000	0.1542	0.9435	16.35	21.14
A. luodianensis	Alu02D	56100001	59100000	0.1538	0.9507	16.18	20.97
A. luodianensis	Alu02D	56400001	59400000	0.1356	0.9524	14.23	19.02
A. luodianensis	Alu02D	56700001	59700000	0.1516	0.9627	15.75	20.54
A. luodianensis	Alu02D	57000001	60000000	0.1432	0.9577	14.95	19.74
A. luodianensis	Alu02D	57300001	60300000	0.1414	0.9582	14.76	19.55
A. luodianensis	Alu02D	57600001	60600000	0.1441	0.959	15.02	19.81
A. luodianensis	Alu02D	57900001	60900000	0.1274	0.9462	13.46	18.25
A. luodianensis	Alu02D	58200001	61200000	0.1223	0.9514	12.85	17.64
A. luodianensis	Alu02D	58500001	61500000	0.1223	0.9441	12.95	17.74
A. luodianensis	Alu02D	58800001	61800000	0.1088	0.9319	11.67	16.46
A. luodianensis	Alu02D	59100001	62100000	0.0996	0.9302	10.71	15.5
A. luodianensis	Alu02D	59400001	62400000	0.0955	0.9396	10.16	14.95
A. luodianensis	Alu02D	59700001	62700000	0.1008	0.9318	10.82	15.61
A. luodianensis	Alu02D	60000001	63000000	0.1136	0.9308	12.2	16.99
A. luodianensis	Alu02D	60300001	63300000	0.1194	0.9258	12.89	17.68
A. luodianensis	Alu02D	60600001	63600000	0.1129	0.9198	12.27	17.06
A. luodianensis	Alu02D	60900001	63900000	0.1173	0.9186	12.77	17.56
A. luodianensis	Alu02D	61200001	64200000	0.1256	0.9046	13.88	18.67
A. luodianensis	Alu02D	61500001	64500000	0.1198	0.9069	13.21	18
A. luodianensis	Alu02D	61800001	64800000	0.136	0.9086	14.97	19.76
A. luodianensis	Alu02D	62100001	65100000	0.1527	0.9045	16.88	21.67
A. luodianensis	Alu02D	62400001	65400000	0.1736	0.8991	19.31	24.1
A. luodianensis	Alu02D	62700001	65700000	0.1764	0.904	19.51	24.3
A. luodianensis	Alu02D	63000001	66000000	0.1741	0.9105	19.13	23.92
A. luodianensis	Alu02D	63300001	66300000	0.1801	0.9109	19.77	24.56
A. luodianensis	Alu02D	63600001	66600000	0.1946	0.9175	21.21	26
A. luodianensis	Alu02D	63900001	66900000	0.2027	0.9315	21.76	26.55
A. luodianensis	Alu02D	64200001	67200000	0.2138	0.9465	22.59	27.38
A. luodianensis	Alu02D	64500001	67500000	0.2215	0.9475	23.37	28.16
A. luodianensis	Alu02D	64800001	67800000	0.2039	0.95	21.46	26.25
A. luodianensis	Alu02D	65100001	68100000	0.2033	0.9546	21.29	26.08
A. luodianensis	Alu02D	65400001	68400000	0.1793	0.9486	18.9	23.69
A. luodianensis	Alu02D	65700001	68700000	0.1585	0.9292	17.06	21.85
A. luodianensis	Alu02D	66000001	69000000	0.1553	0.9262	16.76	21.55
A. luodianensis	Alu02D	66300001	69300000	0.1407	0.8981	15.67	20.46
A. luodianensis	Alu02D	66600001	69600000	0.1298	0.8755	14.83	19.62
A. luodianensis	Alu02D	66900001	69900000	0.1305	0.8562	15.24	20.03
A. luodianensis	Alu02D	67200001	70200000	0.1183	0.846	13.98	18.77
A. luodianensis	Alu02D	67500001	70500000	0.1122	0.8477	13.24	18.03
A. luodianensis	Alu02D	67800001	70800000	0.126	0.8416	14.97	19.76
A. luodianensis	Alu02D	68100001	71100000	0.1066	0.8183	13.03	17.82
A. luodianensis	Alu02D	68400001	71400000	0.1162	0.8016	14.5	19.29
A. luodianensis	Alu02D	68700001	71700000	0.1328	0.8156	16.28	21.07
A. luodianensis	Alu02D	69000001	72000000	0.1305	0.799	16.34	21.13
A. luodianensis	Alu02D	69300001	72300000	0.143	0.822	17.4	22.19
A. luodianensis	Alu02D	69600001	72600000	0.1334	0.8416	15.85	20.64
A. luodianensis	Alu02D	69900001	72900000	0.1283	0.8577	14.96	19.75
A. luodianensis	Alu02D	70200001	73200000	0.1302	0.8497	15.33	20.12
A. luodianensis	Alu02D	70500001	73500000	0.1293	0.8448	15.3	20.09
A. luodianensis	Alu02D	70800001	73800000	0.1163	0.8359	13.92	18.71
A. luodianensis	Alu02D	71100001	74100000	0.1118	0.8444	13.24	18.03
A. luodianensis	Alu02D	71400001	74400000	0.1104	0.855	12.91	17.7
A. luodianensis	Alu02D	71700001	74700000	0.0954	0.8303	11.49	16.28
A. luodianensis	Alu02D	72000001	75000000	0.1035	0.8374	12.37	17.16
A. luodianensis	Alu02D	72300001	75300000	0.1009	0.8426	11.98	16.77
A. luodianensis	Alu02D	72600001	75600000	0.0997	0.8246	12.1	16.89
A. luodianensis	Alu02D	72900001	75900000	0.0949	0.8025	11.82	16.61
A. luodianensis	Alu02D	73200001	76200000	0.0804	0.781	10.3	15.09
A. luodianensis	Alu02D	73500001	76500000	0.0733	0.7654	9.58	14.37
A. luodianensis	Alu02D	73800001	76800000	0.0706	0.7651	9.23	14.02
A. luodianensis	Alu02D	74100001	77100000	0.0779	0.7423	10.5	15.29
A. luodianensis	Alu02D	74400001	77400000	0.0693	0.7346	9.44	14.23
A. luodianensis	Alu02D	74700001	77700000	0.0718	0.7432	9.66	14.45
A. luodianensis	Alu02D	75000001	78000000	0.0598	0.7287	8.2	12.99
A. luodianensis	Alu02D	75300001	78300000	0.0466	0.7096	6.57	11.36
A. luodianensis	Alu02D	75600001	78600000	0.0552	0.7114	7.75	12.54
A. luodianensis	Alu02D	75900001	78900000	0.0562	0.7111	7.9	12.69
A. luodianensis	Alu02D	76200001	79200000	0.0552	0.7372	7.49	12.28
A. luodianensis	Alu02D	76500001	79500000	0.0579	0.7421	7.81	12.6
A. luodianensis	Alu02D	76800001	79800000	0.0569	0.7175	7.94	12.73
A. luodianensis	Alu02D	77100001	80100000	0.0562	0.7318	7.68	12.47
A. luodianensis	Alu02D	77400001	80400000	0.0505	0.7275	6.94	11.73
A. luodianensis	Alu02D	77700001	80700000	0.0453	0.7172	6.32	11.11
A. luodianensis	Alu02D	78000001	81000000	0.0479	0.7108	6.73	11.52
A. luodianensis	Alu02D	78300001	81300000	0.0547	0.7144	7.66	12.45
A. luodianensis	Alu02D	78600001	81600000	0.0483	0.7105	6.79	11.58
A. luodianensis	Alu02D	78900001	81900000	0.0438	0.6963	6.29	11.08
A. luodianensis	Alu02D	79200001	82200000	0.0521	0.6741	7.73	12.52
A. luodianensis	Alu02D	79500001	82500000	0.0467	0.661	7.07	11.86
A. luodianensis	Alu02D	79800001	82800000	0.0496	0.6629	7.48	12.27
A. luodianensis	Alu02D	80100001	83100000	0.05	0.6466	7.74	12.53
A. luodianensis	Alu02D	80400001	83400000	0.0606	0.645	9.39	14.18
A. luodianensis	Alu02D	80700001	83700000	0.0651	0.6588	9.88	14.67
A. luodianensis	Alu02D	81000001	84000000	0.0659	0.6742	9.78	14.57
A. luodianensis	Alu02D	81300001	84300000	0.0584	0.639	9.14	13.93
A. luodianensis	Alu02D	81600001	84600000	0.0682	0.6229	10.94	15.73
A. luodianensis	Alu02D	81900001	84900000	0.0725	0.6195	11.7	16.49
A. luodianensis	Alu02D	82200001	85200000	0.0672	0.6023	11.15	15.94
A. luodianensis	Alu02D	82500001	85500000	0.0696	0.5951	11.69	16.48
A. luodianensis	Alu02D	82800001	85800000	0.0709	0.5962	11.89	16.68
A. luodianensis	Alu02D	83100001	86100000	0.0656	0.5846	11.22	16.01
A. luodianensis	Alu02D	83400001	86400000	0.0571	0.5692	10.03	14.82
A. luodianensis	Alu02D	83700001	86700000	0.0543	0.5368	10.11	14.9
A. luodianensis	Alu02D	84000001	87000000	0.0565	0.5095	11.1	15.89
A. luodianensis	Alu02D	84300001	87300000	0.0639	0.5318	12.01	16.8
A. luodianensis	Alu02D	84600001	87600000	0.0663	0.5307	12.5	17.29
A. luodianensis	Alu02D	84900001	87900000	0.0563	0.5152	10.92	15.71
A. luodianensis	Alu02D	85200001	88200000	0.057	0.5137	11.1	15.89
A. luodianensis	Alu02D	85500001	88500000	0.0586	0.5135	11.4	16.19
A. luodianensis	Alu02D	85800001	88800000	0.0522	0.5115	10.21	15
A. luodianensis	Alu02D	86100001	89100000	0.0635	0.536	11.85	16.64
A. luodianensis	Alu02D	86400001	89400000	0.0645	0.5502	11.73	16.52
A. luodianensis	Alu02D	86700001	89700000	0.0643	0.5544	11.6	16.39
A. luodianensis	Alu02D	87000001	90000000	0.0628	0.5367	11.7	16.49
A. luodianensis	Alu02D	87300001	90300000	0.0642	0.5067	12.67	17.46
A. luodianensis	Alu02D	87600001	90600000	0.0599	0.5042	11.89	16.68
A. luodianensis	Alu02D	87900001	90900000	0.0599	0.5059	11.85	16.64
A. luodianensis	Alu02D	88200001	91200000	0.056	0.504	11.12	15.91
A. luodianensis	Alu02D	88500001	91500000	0.0521	0.4869	10.7	15.49
A. luodianensis	Alu02D	88800001	91800000	0.0529	0.4702	11.25	16.04
A. luodianensis	Alu02D	89100001	92100000	0.0399	0.4272	9.33	14.12
A. luodianensis	Alu02D	89400001	92400000	0.049	0.4246	11.54	16.33
A. luodianensis	Alu02D	89700001	92700000	0.0465	0.4097	11.35	16.14
A. luodianensis	Alu02D	90000001	93000000	0.0405	0.4075	9.94	14.73
A. luodianensis	Alu02D	90300001	93300000	0.0374	0.4051	9.24	14.03
A. luodianensis	Alu02D	90600001	93600000	0.0291	0.3933	7.41	12.2
A. luodianensis	Alu02D	90900001	93900000	0.0315	0.3843	8.19	12.98
A. luodianensis	Alu02D	91200001	94200000	0.0342	0.3734	9.17	13.96
A. luodianensis	Alu02D	91500001	94500000	0.0342	0.3693	9.27	14.06
A. luodianensis	Alu02D	91800001	94800000	0.0395	0.3689	10.72	15.51
A. luodianensis	Alu02D	92100001	95100000	0.0458	0.3712	12.34	17.13
A. luodianensis	Alu02D	92400001	95400000	0.0393	0.3395	11.59	16.38
A. luodianensis	Alu02D	92700001	95700000	0.0421	0.3352	12.55	17.34
A. luodianensis	Alu02D	93000001	95842086	0.0465	0.3486	12.63	17.42
A. luodianensis	Alu03C	1	3000000	0.0345	0.3331	10.35	15.14
A. luodianensis	Alu03C	300001	3300000	0.0407	0.3199	12.71	17.5
A. luodianensis	Alu03C	600001	3600000	0.0535	0.3223	16.59	21.38
A. luodianensis	Alu03C	900001	3900000	0.0516	0.3173	16.26	21.05
A. luodianensis	Alu03C	1200001	4200000	0.0511	0.3314	15.41	20.2
A. luodianensis	Alu03C	1500001	4500000	0.0481	0.3274	14.7	19.49
A. luodianensis	Alu03C	1800001	4800000	0.0466	0.3252	14.32	19.11
A. luodianensis	Alu03C	2100001	5100000	0.0484	0.3404	14.21	19
A. luodianensis	Alu03C	2400001	5400000	0.0547	0.3333	16.41	21.2
A. luodianensis	Alu03C	2700001	5700000	0.0583	0.3414	17.08	21.87
A. luodianensis	Alu03C	3000001	6000000	0.0607	0.3474	17.47	22.26
A. luodianensis	Alu03C	3300001	6300000	0.0503	0.3519	14.28	19.07
A. luodianensis	Alu03C	3600001	6600000	0.037	0.3469	10.66	15.45
A. luodianensis	Alu03C	3900001	6900000	0.0357	0.3637	9.82	14.61
A. luodianensis	Alu03C	4200001	7200000	0.0345	0.3575	9.66	14.45
A. luodianensis	Alu03C	4500001	7500000	0.0412	0.3713	11.09	15.88
A. luodianensis	Alu03C	4800001	7800000	0.0417	0.365	11.44	16.23
A. luodianensis	Alu03C	5100001	8100000	0.0387	0.3496	11.07	15.86
A. luodianensis	Alu03C	5400001	8400000	0.0301	0.3576	8.43	13.22
A. luodianensis	Alu03C	5700001	8700000	0.0242	0.3541	6.84	11.63
A. luodianensis	Alu03C	6000001	9000000	0.0205	0.346	5.93	10.72
A. luodianensis	Alu03C	6300001	9300000	0.0212	0.3467	6.11	10.9
A. luodianensis	Alu03C	6600001	9600000	0.0353	0.365	9.68	14.47
A. luodianensis	Alu03C	6900001	9900000	0.0397	0.3534	11.23	16.02
A. luodianensis	Alu03C	7200001	10200000	0.0469	0.3631	12.92	17.71
A. luodianensis	Alu03C	7500001	10500000	0.0472	0.3608	13.07	17.86
A. luodianensis	Alu03C	7800001	10800000	0.0569	0.3753	15.16	19.95
A. luodianensis	Alu03C	8100001	11100000	0.0555	0.3853	14.4	19.19
A. luodianensis	Alu03C	8400001	11400000	0.0576	0.3759	15.33	20.12
A. luodianensis	Alu03C	8700001	11700000	0.0615	0.3858	15.95	20.74
A. luodianensis	Alu03C	9000001	12000000	0.0584	0.3926	14.88	19.67
A. luodianensis	Alu03C	9300001	12300000	0.0656	0.3914	16.75	21.54
A. luodianensis	Alu03C	9600001	12600000	0.0534	0.3754	14.24	19.03
A. luodianensis	Alu03C	9900001	12900000	0.0537	0.3797	14.14	18.93
A. luodianensis	Alu03C	10200001	13200000	0.0508	0.3791	13.39	18.18
A. luodianensis	Alu03C	10500001	13500000	0.0429	0.3712	11.57	16.36
A. luodianensis	Alu03C	10800001	13800000	0.0417	0.3715	11.22	16.01
A. luodianensis	Alu03C	11100001	14100000	0.0468	0.3774	12.4	17.19
A. luodianensis	Alu03C	11400001	14400000	0.0437	0.3742	11.68	16.47
A. luodianensis	Alu03C	11700001	14700000	0.0421	0.3778	11.15	15.94
A. luodianensis	Alu03C	12000001	15000000	0.0421	0.3825	11.02	15.81
A. luodianensis	Alu03C	12300001	15300000	0.0402	0.3839	10.46	15.25
A. luodianensis	Alu03C	12600001	15600000	0.0398	0.3802	10.47	15.26
A. luodianensis	Alu03C	12900001	15900000	0.042	0.3851	10.91	15.7
A. luodianensis	Alu03C	13200001	16200000	0.0389	0.3735	10.42	15.21
A. luodianensis	Alu03C	13500001	16500000	0.0437	0.3821	11.45	16.24
A. luodianensis	Alu03C	13800001	16800000	0.0352	0.3818	9.21	14
A. luodianensis	Alu03C	14100001	17100000	0.033	0.3843	8.58	13.37
A. luodianensis	Alu03C	14400001	17400000	0.0313	0.4093	7.64	12.43
A. luodianensis	Alu03C	14700001	17700000	0.0272	0.3981	6.84	11.63
A. luodianensis	Alu03C	15000001	18000000	0.031	0.3981	7.79	12.58
A. luodianensis	Alu03C	15300001	18300000	0.0336	0.4094	8.2	12.99
A. luodianensis	Alu03C	15600001	18600000	0.0318	0.4256	7.47	12.26
A. luodianensis	Alu03C	15900001	18900000	0.0301	0.4259	7.07	11.86
A. luodianensis	Alu03C	16200001	19200000	0.032	0.4379	7.3	12.09
A. luodianensis	Alu03C	16500001	19500000	0.0324	0.4468	7.26	12.05
A. luodianensis	Alu03C	16800001	19800000	0.0337	0.4518	7.46	12.25
A. luodianensis	Alu03C	17100001	20100000	0.0292	0.4443	6.58	11.37
A. luodianensis	Alu03C	17400001	20400000	0.0292	0.4433	6.59	11.38
A. luodianensis	Alu03C	17700001	20700000	0.0405	0.4494	9	13.79
A. luodianensis	Alu03C	18000001	21000000	0.0454	0.4505	10.07	14.86
A. luodianensis	Alu03C	18300001	21300000	0.0436	0.4415	9.88	14.67
A. luodianensis	Alu03C	18600001	21600000	0.0519	0.4353	11.91	16.7
A. luodianensis	Alu03C	18900001	21900000	0.0503	0.4348	11.56	16.35
A. luodianensis	Alu03C	19200001	22200000	0.0518	0.443	11.7	16.49
A. luodianensis	Alu03C	19500001	22500000	0.0493	0.429	11.5	16.29
A. luodianensis	Alu03C	19800001	22800000	0.0531	0.4336	12.24	17.03
A. luodianensis	Alu03C	20100001	23100000	0.0568	0.4394	12.92	17.71
A. luodianensis	Alu03C	20400001	23400000	0.0568	0.4294	13.22	18.01
A. luodianensis	Alu03C	20700001	23700000	0.0494	0.4347	11.35	16.14
A. luodianensis	Alu03C	21000001	24000000	0.0424	0.4286	9.89	14.68
A. luodianensis	Alu03C	21300001	24300000	0.0396	0.4354	9.1	13.89
A. luodianensis	Alu03C	21600001	24600000	0.0369	0.4397	8.4	13.19
A. luodianensis	Alu03C	21900001	24900000	0.0446	0.4402	10.14	14.93
A. luodianensis	Alu03C	22200001	25200000	0.0427	0.4322	9.87	14.66
A. luodianensis	Alu03C	22500001	25500000	0.0392	0.4312	9.09	13.88
A. luodianensis	Alu03C	22800001	25800000	0.0464	0.4321	10.74	15.53
A. luodianensis	Alu03C	23100001	26100000	0.0427	0.434	9.85	14.64
A. luodianensis	Alu03C	23400001	26400000	0.0427	0.451	9.48	14.27
A. luodianensis	Alu03C	23700001	26700000	0.052	0.4685	11.11	15.9
A. luodianensis	Alu03C	24000001	27000000	0.0508	0.471	10.78	15.57
A. luodianensis	Alu03C	24300001	27300000	0.0458	0.4643	9.86	14.65
A. luodianensis	Alu03C	24600001	27600000	0.0466	0.4663	9.99	14.78
A. luodianensis	Alu03C	24900001	27900000	0.0354	0.4644	7.61	12.4
A. luodianensis	Alu03C	25200001	28200000	0.037	0.4685	7.9	12.69
A. luodianensis	Alu03C	25500001	28500000	0.0416	0.4829	8.62	13.41
A. luodianensis	Alu03C	25800001	28800000	0.039	0.4758	8.2	12.99
A. luodianensis	Alu03C	26100001	29100000	0.0471	0.49	9.61	14.4
A. luodianensis	Alu03C	26400001	29400000	0.0471	0.4739	9.94	14.73
A. luodianensis	Alu03C	26700001	29700000	0.0405	0.448	9.04	13.83
A. luodianensis	Alu03C	27000001	30000000	0.04	0.4419	9.06	13.85
A. luodianensis	Alu03C	27300001	30300000	0.0426	0.436	9.77	14.56
A. luodianensis	Alu03C	27600001	30600000	0.0449	0.4466	10.05	14.84
A. luodianensis	Alu03C	27900001	30900000	0.0449	0.4409	10.19	14.98
A. luodianensis	Alu03C	28200001	31200000	0.0419	0.426	9.84	14.63
A. luodianensis	Alu03C	28500001	31500000	0.0425	0.4255	10	14.79
A. luodianensis	Alu03C	28800001	31800000	0.0351	0.4371	8.03	12.82
A. luodianensis	Alu03C	29100001	32100000	0.0305	0.4314	7.07	11.86
A. luodianensis	Alu03C	29400001	32400000	0.033	0.4371	7.56	12.35
A. luodianensis	Alu03C	29700001	32700000	0.0265	0.4462	5.93	10.72
A. luodianensis	Alu03C	30000001	33000000	0.0288	0.4607	6.25	11.04
A. luodianensis	Alu03C	30300001	33300000	0.0343	0.4837	7.1	11.89
A. luodianensis	Alu03C	30600001	33600000	0.0312	0.472	6.61	11.4
A. luodianensis	Alu03C	30900001	33900000	0.0471	0.4916	9.59	14.38
A. luodianensis	Alu03C	31200001	34200000	0.0481	0.5132	9.37	14.16
A. luodianensis	Alu03C	31500001	34500000	0.0522	0.5344	9.77	14.56
A. luodianensis	Alu03C	31800001	34800000	0.0533	0.5395	9.88	14.67
A. luodianensis	Alu03C	32100001	35100000	0.0523	0.5438	9.62	14.41
A. luodianensis	Alu03C	32400001	35400000	0.0558	0.5379	10.37	15.16
A. luodianensis	Alu03C	32700001	35700000	0.0564	0.5416	10.42	15.21
A. luodianensis	Alu03C	33000001	36000000	0.0592	0.5534	10.69	15.48
A. luodianensis	Alu03C	33300001	36300000	0.0576	0.5593	10.3	15.09
A. luodianensis	Alu03C	33600001	36600000	0.0549	0.5661	9.7	14.49
A. luodianensis	Alu03C	33900001	36900000	0.0417	0.543	7.68	12.47
A. luodianensis	Alu03C	34200001	37200000	0.0525	0.5395	9.74	14.53
A. luodianensis	Alu03C	34500001	37500000	0.0505	0.5251	9.62	14.41
A. luodianensis	Alu03C	34800001	37800000	0.0524	0.5233	10.02	14.81
A. luodianensis	Alu03C	35100001	38100000	0.0596	0.5194	11.48	16.27
A. luodianensis	Alu03C	35400001	38400000	0.0609	0.5311	11.47	16.26
A. luodianensis	Alu03C	35700001	38700000	0.065	0.5225	12.44	17.23
A. luodianensis	Alu03C	36000001	39000000	0.0647	0.5272	12.28	17.07
A. luodianensis	Alu03C	36300001	39300000	0.0725	0.5486	13.22	18.01
A. luodianensis	Alu03C	36600001	39600000	0.0754	0.5559	13.57	18.36
A. luodianensis	Alu03C	36900001	39900000	0.0837	0.573	14.61	19.4
A. luodianensis	Alu03C	37200001	40200000	0.0729	0.5605	13	17.79
A. luodianensis	Alu03C	37500001	40500000	0.073	0.5417	13.48	18.27
A. luodianensis	Alu03C	37800001	40800000	0.0748	0.5688	13.16	17.95
A. luodianensis	Alu03C	38100001	41100000	0.0725	0.5758	12.6	17.39
A. luodianensis	Alu03C	38400001	41400000	0.0762	0.5917	12.89	17.68
A. luodianensis	Alu03C	38700001	41700000	0.086	0.63	13.65	18.44
A. luodianensis	Alu03C	39000001	42000000	0.0948	0.6344	14.95	19.74
A. luodianensis	Alu03C	39300001	42300000	0.091	0.6119	14.87	19.66
A. luodianensis	Alu03C	39600001	42600000	0.0944	0.5986	15.76	20.55
A. luodianensis	Alu03C	39900001	42900000	0.0854	0.6029	14.16	18.95
A. luodianensis	Alu03C	40200001	43200000	0.0897	0.6353	14.11	18.9
A. luodianensis	Alu03C	40500001	43500000	0.0822	0.6631	12.39	17.18
A. luodianensis	Alu03C	40800001	43800000	0.0858	0.6517	13.17	17.96
A. luodianensis	Alu03C	41100001	44100000	0.082	0.6555	12.51	17.3
A. luodianensis	Alu03C	41400001	44400000	0.071	0.6439	11.03	15.82
A. luodianensis	Alu03C	41700001	44700000	0.0603	0.6177	9.77	14.56
A. luodianensis	Alu03C	42000001	45000000	0.0472	0.6109	7.73	12.52
A. luodianensis	Alu03C	42300001	45300000	0.0477	0.6178	7.72	12.51
A. luodianensis	Alu03C	42600001	45600000	0.0573	0.6271	9.14	13.93
A. luodianensis	Alu03C	42900001	45900000	0.0657	0.6496	10.11	14.9
A. luodianensis	Alu03C	43200001	46200000	0.0722	0.6527	11.06	15.85
A. luodianensis	Alu03C	43500001	46500000	0.0835	0.6451	12.94	17.73
A. luodianensis	Alu03C	43800001	46800000	0.0771	0.6527	11.81	16.6
A. luodianensis	Alu03C	44100001	47100000	0.0806	0.6786	11.88	16.67
A. luodianensis	Alu03C	44400001	47400000	0.0899	0.6943	12.95	17.74
A. luodianensis	Alu03C	44700001	47700000	0.1037	0.7182	14.44	19.23
A. luodianensis	Alu03C	45000001	48000000	0.1078	0.7293	14.78	19.57
A. luodianensis	Alu03C	45300001	48300000	0.1033	0.7196	14.36	19.15
A. luodianensis	Alu03C	45600001	48600000	0.0847	0.7309	11.58	16.37
A. luodianensis	Alu03C	45900001	48900000	0.0793	0.7252	10.94	15.73
A. luodianensis	Alu03C	46200001	49200000	0.0693	0.7247	9.56	14.35
A. luodianensis	Alu03C	46500001	49500000	0.066	0.7386	8.94	13.73
A. luodianensis	Alu03C	46800001	49800000	0.0678	0.7445	9.1	13.89
A. luodianensis	Alu03C	47100001	50100000	0.0694	0.7309	9.5	14.29
A. luodianensis	Alu03C	47400001	50400000	0.0727	0.73	9.97	14.76
A. luodianensis	Alu03C	47700001	50700000	0.0625	0.7209	8.66	13.45
A. luodianensis	Alu03C	48000001	51000000	0.0716	0.7271	9.85	14.64
A. luodianensis	Alu03C	48300001	51300000	0.0725	0.7507	9.65	14.44
A. luodianensis	Alu03C	48600001	51600000	0.0747	0.7442	10.03	14.82
A. luodianensis	Alu03C	48900001	51900000	0.0842	0.7446	11.3	16.09
A. luodianensis	Alu03C	49200001	52200000	0.1023	0.7587	13.48	18.27
A. luodianensis	Alu03C	49500001	52500000	0.1003	0.7678	13.06	17.85
A. luodianensis	Alu03C	49800001	52800000	0.1071	0.7766	13.79	18.58
A. luodianensis	Alu03C	50100001	53100000	0.0983	0.7868	12.5	17.29
A. luodianensis	Alu03C	50400001	53400000	0.0888	0.8071	11.01	15.8
A. luodianensis	Alu03C	50700001	53700000	0.095	0.8335	11.39	16.18
A. luodianensis	Alu03C	51000001	54000000	0.0976	0.8476	11.51	16.3
A. luodianensis	Alu03C	51300001	54300000	0.0992	0.8474	11.7	16.49
A. luodianensis	Alu03C	51600001	54600000	0.1042	0.8812	11.83	16.62
A. luodianensis	Alu03C	51900001	54900000	0.0976	0.8941	10.91	15.7
A. luodianensis	Alu03C	52200001	55200000	0.0935	0.8851	10.56	15.35
A. luodianensis	Alu03C	52500001	55500000	0.0991	0.8929	11.09	15.88
A. luodianensis	Alu03C	52800001	55800000	0.0961	0.8769	10.96	15.75
A. luodianensis	Alu03C	53100001	56100000	0.1066	0.8563	12.45	17.24
A. luodianensis	Alu03C	53400001	56400000	0.1139	0.8465	13.46	18.25
A. luodianensis	Alu03C	53700001	56700000	0.1167	0.8343	13.99	18.78
A. luodianensis	Alu03C	54000001	57000000	0.1023	0.8273	12.37	17.16
A. luodianensis	Alu03C	54300001	57300000	0.1003	0.822	12.21	17
A. luodianensis	Alu03C	54600001	57600000	0.097	0.8008	12.11	16.9
A. luodianensis	Alu03C	54900001	57900000	0.1003	0.7932	12.64	17.43
A. luodianensis	Alu03C	55200001	58200000	0.0864	0.7875	10.97	15.76
A. luodianensis	Alu03C	55500001	58500000	0.076	0.7734	9.83	14.62
A. luodianensis	Alu03C	55800001	58800000	0.0761	0.7786	9.77	14.56
A. luodianensis	Alu03C	56100001	59100000	0.0745	0.7881	9.45	14.24
A. luodianensis	Alu03C	56400001	59400000	0.0764	0.7737	9.87	14.66
A. luodianensis	Alu03C	56700001	59700000	0.0714	0.7675	9.3	14.09
A. luodianensis	Alu03C	57000001	60000000	0.0817	0.7704	10.6	15.39
A. luodianensis	Alu03C	57300001	60300000	0.0791	0.7717	10.25	15.04
A. luodianensis	Alu03C	57600001	60600000	0.0801	0.7693	10.42	15.21
A. luodianensis	Alu03C	57900001	60900000	0.0848	0.7824	10.84	15.63
A. luodianensis	Alu03C	58200001	61200000	0.1027	0.8001	12.84	17.63
A. luodianensis	Alu03C	58500001	61500000	0.1258	0.8165	15.41	20.2
A. luodianensis	Alu03C	58800001	61800000	0.1329	0.8294	16.03	20.82
A. luodianensis	Alu03C	59100001	62100000	0.1417	0.8445	16.77	21.56
A. luodianensis	Alu03C	59400001	62400000	0.1449	0.8487	17.07	21.86
A. luodianensis	Alu03C	59700001	62700000	0.1419	0.8675	16.35	21.14
A. luodianensis	Alu03C	60000001	63000000	0.1467	0.8717	16.83	21.62
A. luodianensis	Alu03C	60300001	63300000	0.1554	0.8747	17.76	22.55
A. luodianensis	Alu03C	60600001	63600000	0.1673	0.8832	18.94	23.73
A. luodianensis	Alu03C	60900001	63900000	0.1607	0.8781	18.3	23.09
A. luodianensis	Alu03C	61200001	64200000	0.1508	0.8649	17.43	22.22
A. luodianensis	Alu03C	61500001	64500000	0.1264	0.8494	14.88	19.67
A. luodianensis	Alu03C	61800001	64800000	0.1311	0.8445	15.52	20.31
A. luodianensis	Alu03C	62100001	65100000	0.1234	0.847	14.57	19.36
A. luodianensis	Alu03C	62400001	65400000	0.117	0.8664	13.5	18.29
A. luodianensis	Alu03C	62700001	65700000	0.124	0.8619	14.38	19.17
A. luodianensis	Alu03C	63000001	66000000	0.1096	0.8561	12.8	17.59
A. luodianensis	Alu03C	63300001	66300000	0.1103	0.8616	12.8	17.59
A. luodianensis	Alu03C	63600001	66600000	0.0955	0.873	10.94	15.73
A. luodianensis	Alu03C	63900001	66900000	0.0954	0.8748	10.9	15.69
A. luodianensis	Alu03C	64200001	67200000	0.0963	0.8783	10.97	15.76
A. luodianensis	Alu03C	64500001	67500000	0.1112	0.8851	12.57	17.36
A. luodianensis	Alu03C	64800001	67800000	0.1004	0.8745	11.48	16.27
A. luodianensis	Alu03C	65100001	68100000	0.1015	0.868	11.69	16.48
A. luodianensis	Alu03C	65400001	68400000	0.1092	0.866	12.61	17.4
A. luodianensis	Alu03C	65700001	68700000	0.1046	0.8571	12.2	16.99
A. luodianensis	Alu03C	66000001	69000000	0.1043	0.8574	12.17	16.96
A. luodianensis	Alu03C	66300001	69300000	0.0979	0.8553	11.45	16.24
A. luodianensis	Alu03C	66600001	69600000	0.1046	0.8546	12.24	17.03
A. luodianensis	Alu03C	66900001	69900000	0.1122	0.8593	13.06	17.85
A. luodianensis	Alu03C	67200001	70200000	0.1098	0.872	12.59	17.38
A. luodianensis	Alu03C	67500001	70500000	0.1002	0.8772	11.42	16.21
A. luodianensis	Alu03C	67800001	70800000	0.0942	0.869	10.84	15.63
A. luodianensis	Alu03C	68100001	71100000	0.0917	0.8687	10.56	15.35
A. luodianensis	Alu03C	68400001	71400000	0.0839	0.864	9.71	14.5
A. luodianensis	Alu03C	68700001	71700000	0.0958	0.8726	10.98	15.77
A. luodianensis	Alu03C	69000001	72000000	0.0989	0.8644	11.44	16.23
A. luodianensis	Alu03C	69300001	72300000	0.0986	0.8559	11.52	16.31
A. luodianensis	Alu03C	69600001	72600000	0.0989	0.8533	11.59	16.38
A. luodianensis	Alu03C	69900001	72900000	0.095	0.8285	11.46	16.25
A. luodianensis	Alu03C	70200001	73200000	0.0929	0.8115	11.45	16.24
A. luodianensis	Alu03C	70500001	73500000	0.0965	0.8012	12.05	16.84
A. luodianensis	Alu03C	70800001	73800000	0.1075	0.8228	13.06	17.85
A. luodianensis	Alu03C	71100001	74100000	0.1115	0.813	13.71	18.5
A. luodianensis	Alu03C	71400001	74400000	0.1072	0.8043	13.33	18.12
A. luodianensis	Alu03C	71700001	74700000	0.0963	0.7763	12.4	17.19
A. luodianensis	Alu03C	72000001	75000000	0.1	0.7608	13.14	17.93
A. luodianensis	Alu03C	72300001	75300000	0.0985	0.7465	13.2	17.99
A. luodianensis	Alu03C	72600001	75600000	0.1056	0.7247	14.56	19.35
A. luodianensis	Alu03C	72900001	75900000	0.0984	0.7202	13.67	18.46
A. luodianensis	Alu03C	73200001	76200000	0.0968	0.7029	13.78	18.57
A. luodianensis	Alu03C	73500001	76500000	0.0924	0.6881	13.43	18.22
A. luodianensis	Alu03C	73800001	76800000	0.0855	0.6617	12.91	17.7
A. luodianensis	Alu03C	74100001	77100000	0.0802	0.6522	12.29	17.08
A. luodianensis	Alu03C	74400001	77400000	0.0828	0.6448	12.83	17.62
A. luodianensis	Alu03C	74700001	77700000	0.0807	0.669	12.06	16.85
A. luodianensis	Alu03C	75000001	78000000	0.0851	0.7008	12.14	16.93
A. luodianensis	Alu03C	75300001	78300000	0.0906	0.7023	12.9	17.69
A. luodianensis	Alu03C	75600001	78600000	0.085	0.6959	12.22	17.01
A. luodianensis	Alu03C	75900001	78900000	0.0934	0.695	13.44	18.23
A. luodianensis	Alu03C	76200001	79200000	0.0984	0.6976	14.1	18.89
A. luodianensis	Alu03C	76500001	79500000	0.0939	0.706	13.3	18.09
A. luodianensis	Alu03C	76800001	79800000	0.0869	0.6858	12.67	17.46
A. luodianensis	Alu03C	77100001	80100000	0.0896	0.6828	13.13	17.92
A. luodianensis	Alu03C	77400001	80400000	0.083	0.6621	12.54	17.33
A. luodianensis	Alu03C	77700001	80700000	0.0804	0.6258	12.85	17.64
A. luodianensis	Alu03C	78000001	81000000	0.069	0.5871	11.76	16.55
A. luodianensis	Alu03C	78300001	81300000	0.0579	0.5616	10.31	15.1
A. luodianensis	Alu03C	78600001	81600000	0.0494	0.561	8.8	13.59
A. luodianensis	Alu03C	78900001	81900000	0.0453	0.5367	8.45	13.24
A. luodianensis	Alu03C	79200001	82200000	0.0418	0.5363	7.8	12.59
A. luodianensis	Alu03C	79500001	82500000	0.0455	0.5153	8.83	13.62
A. luodianensis	Alu03C	79800001	82800000	0.0549	0.5381	10.2	14.99
A. luodianensis	Alu03C	80100001	83100000	0.0521	0.5314	9.81	14.6
A. luodianensis	Alu03C	80400001	83400000	0.0579	0.5363	10.79	15.58
A. luodianensis	Alu03C	80700001	83700000	0.0607	0.5365	11.32	16.11
A. luodianensis	Alu03C	81000001	84000000	0.0623	0.5251	11.87	16.66
A. luodianensis	Alu03C	81300001	84300000	0.0673	0.5241	12.85	17.64
A. luodianensis	Alu03C	81600001	84600000	0.0739	0.5145	14.36	19.15
A. luodianensis	Alu03C	81900001	84900000	0.0738	0.5189	14.21	19
A. luodianensis	Alu03C	82200001	85200000	0.0702	0.4903	14.32	19.11
A. luodianensis	Alu03C	82500001	85500000	0.0706	0.4759	14.82	19.61
A. luodianensis	Alu03C	82800001	85800000	0.0633	0.4458	14.19	18.98
A. luodianensis	Alu03C	83100001	86100000	0.0655	0.4402	14.87	19.66
A. luodianensis	Alu03C	83400001	86400000	0.0589	0.4244	13.89	18.68
A. luodianensis	Alu03C	83700001	86700000	0.057	0.4215	13.51	18.3
A. luodianensis	Alu03C	84000001	86822514	0.0606	0.4297	13.27	18.06
A. luodianensis	Alu06D	1	3000000	0.0383	0.3813	10.05	14.84
A. luodianensis	Alu06D	300001	3300000	0.0361	0.4031	8.96	13.75
A. luodianensis	Alu06D	600001	3600000	0.036	0.411	8.75	13.54
A. luodianensis	Alu06D	900001	3900000	0.0423	0.4336	9.75	14.54
A. luodianensis	Alu06D	1200001	4200000	0.0486	0.4202	11.57	16.36
A. luodianensis	Alu06D	1500001	4500000	0.0494	0.4127	11.97	16.76
A. luodianensis	Alu06D	1800001	4800000	0.0581	0.4153	14	18.79
A. luodianensis	Alu06D	2100001	5100000	0.0659	0.4135	15.94	20.73
A. luodianensis	Alu06D	2400001	5400000	0.0676	0.4343	15.57	20.36
A. luodianensis	Alu06D	2700001	5700000	0.0613	0.4675	13.12	17.91
A. luodianensis	Alu06D	3000001	6000000	0.0536	0.4723	11.35	16.14
A. luodianensis	Alu06D	3300001	6300000	0.058	0.4724	12.29	17.08
A. luodianensis	Alu06D	3600001	6600000	0.062	0.4862	12.75	17.54
A. luodianensis	Alu06D	3900001	6900000	0.0584	0.4934	11.85	16.64
A. luodianensis	Alu06D	4200001	7200000	0.0532	0.4959	10.73	15.52
A. luodianensis	Alu06D	4500001	7500000	0.0486	0.5052	9.62	14.41
A. luodianensis	Alu06D	4800001	7800000	0.0405	0.5297	7.65	12.44
A. luodianensis	Alu06D	5100001	8100000	0.0467	0.5721	8.15	12.94
A. luodianensis	Alu06D	5400001	8400000	0.0568	0.5897	9.64	14.43
A. luodianensis	Alu06D	5700001	8700000	0.0621	0.5802	10.7	15.49
A. luodianensis	Alu06D	6000001	9000000	0.0683	0.584	11.7	16.49
A. luodianensis	Alu06D	6300001	9300000	0.0647	0.5832	11.09	15.88
A. luodianensis	Alu06D	6600001	9600000	0.063	0.5957	10.57	15.36
A. luodianensis	Alu06D	6900001	9900000	0.0623	0.5916	10.54	15.33
A. luodianensis	Alu06D	7200001	10200000	0.0656	0.6133	10.7	15.49
A. luodianensis	Alu06D	7500001	10500000	0.068	0.619	10.99	15.78
A. luodianensis	Alu06D	7800001	10800000	0.072	0.6155	11.69	16.48
A. luodianensis	Alu06D	8100001	11100000	0.0657	0.5941	11.06	15.85
A. luodianensis	Alu06D	8400001	11400000	0.0544	0.5744	9.47	14.26
A. luodianensis	Alu06D	8700001	11700000	0.0541	0.5739	9.43	14.22
A. luodianensis	Alu06D	9000001	12000000	0.0683	0.5874	11.63	16.42
A. luodianensis	Alu06D	9300001	12300000	0.0743	0.6018	12.35	17.14
A. luodianensis	Alu06D	9600001	12600000	0.077	0.5821	13.23	18.02
A. luodianensis	Alu06D	9900001	12900000	0.0828	0.6006	13.78	18.57
A. luodianensis	Alu06D	10200001	13200000	0.0816	0.592	13.78	18.57
A. luodianensis	Alu06D	10500001	13500000	0.09	0.5899	15.26	20.05
A. luodianensis	Alu06D	10800001	13800000	0.0918	0.5943	15.45	20.24
A. luodianensis	Alu06D	11100001	14100000	0.0939	0.6002	15.64	20.43
A. luodianensis	Alu06D	11400001	14400000	0.1052	0.6188	17	21.79
A. luodianensis	Alu06D	11700001	14700000	0.1058	0.6252	16.92	21.71
A. luodianensis	Alu06D	12000001	15000000	0.0854	0.6261	13.63	18.42
A. luodianensis	Alu06D	12300001	15300000	0.0757	0.6354	11.91	16.7
A. luodianensis	Alu06D	12600001	15600000	0.0767	0.6585	11.64	16.43
A. luodianensis	Alu06D	12900001	15900000	0.0665	0.6427	10.34	15.13
A. luodianensis	Alu06D	13200001	16200000	0.0689	0.6523	10.57	15.36
A. luodianensis	Alu06D	13500001	16500000	0.0595	0.6622	8.99	13.78
A. luodianensis	Alu06D	13800001	16800000	0.0597	0.6596	9.06	13.85
A. luodianensis	Alu06D	14100001	17100000	0.0547	0.6668	8.21	13
A. luodianensis	Alu06D	14400001	17400000	0.0459	0.6546	7.01	11.8
A. luodianensis	Alu06D	14700001	17700000	0.0453	0.659	6.87	11.66
A. luodianensis	Alu06D	15000001	18000000	0.0471	0.6534	7.2	11.99
A. luodianensis	Alu06D	15300001	18300000	0.0495	0.6626	7.47	12.26
A. luodianensis	Alu06D	15600001	18600000	0.0556	0.6879	8.09	12.88
A. luodianensis	Alu06D	15900001	18900000	0.0601	0.7265	8.28	13.07
A. luodianensis	Alu06D	16200001	19200000	0.0715	0.7441	9.61	14.4
A. luodianensis	Alu06D	16500001	19500000	0.0781	0.7631	10.24	15.03
A. luodianensis	Alu06D	16800001	19800000	0.0692	0.7849	8.81	13.6
A. luodianensis	Alu06D	17100001	20100000	0.0711	0.8029	8.86	13.65
A. luodianensis	Alu06D	17400001	20400000	0.0724	0.8365	8.65	13.44
A. luodianensis	Alu06D	17700001	20700000	0.0761	0.8575	8.88	13.67
A. luodianensis	Alu06D	18000001	21000000	0.083	0.8714	9.52	14.31
A. luodianensis	Alu06D	18300001	21300000	0.0805	0.8631	9.33	14.12
A. luodianensis	Alu06D	18600001	21600000	0.0734	0.8256	8.89	13.68
A. luodianensis	Alu06D	18900001	21900000	0.0694	0.7936	8.74	13.53
A. luodianensis	Alu06D	19200001	22200000	0.0593	0.7954	7.45	12.24
A. luodianensis	Alu06D	19500001	22500000	0.0565	0.7744	7.3	12.09
A. luodianensis	Alu06D	19800001	22800000	0.0633	0.7612	8.32	13.11
A. luodianensis	Alu06D	20100001	23100000	0.0614	0.7511	8.18	12.97
A. luodianensis	Alu06D	20400001	23400000	0.0571	0.7429	7.69	12.48
A. luodianensis	Alu06D	20700001	23700000	0.0718	0.7389	9.71	14.5
A. luodianensis	Alu06D	21000001	24000000	0.0735	0.7421	9.91	14.7
A. luodianensis	Alu06D	21300001	24300000	0.0862	0.7409	11.64	16.43
A. luodianensis	Alu06D	21600001	24600000	0.084	0.7748	10.84	15.63
A. luodianensis	Alu06D	21900001	24900000	0.0939	0.8025	11.7	16.49
A. luodianensis	Alu06D	22200001	25200000	0.1114	0.7979	13.96	18.75
A. luodianensis	Alu06D	22500001	25500000	0.1109	0.8248	13.44	18.23
A. luodianensis	Alu06D	22800001	25800000	0.1099	0.8494	12.93	17.72
A. luodianensis	Alu06D	23100001	26100000	0.1247	0.8469	14.72	19.51
A. luodianensis	Alu06D	23400001	26400000	0.1363	0.8425	16.18	20.97
A. luodianensis	Alu06D	23700001	26700000	0.1297	0.8313	15.61	20.4
A. luodianensis	Alu06D	24000001	27000000	0.1304	0.8249	15.81	20.6
A. luodianensis	Alu06D	24300001	27300000	0.13	0.8339	15.59	20.38
A. luodianensis	Alu06D	24600001	27600000	0.1345	0.8266	16.27	21.06
A. luodianensis	Alu06D	24900001	27900000	0.1386	0.8306	16.69	21.48
A. luodianensis	Alu06D	25200001	28200000	0.1165	0.8238	14.14	18.93
A. luodianensis	Alu06D	25500001	28500000	0.1136	0.8031	14.14	18.93
A. luodianensis	Alu06D	25800001	28800000	0.1219	0.7964	15.31	20.1
A. luodianensis	Alu06D	26100001	29100000	0.1106	0.8156	13.56	18.35
A. luodianensis	Alu06D	26400001	29400000	0.1165	0.8305	14.03	18.82
A. luodianensis	Alu06D	26700001	29700000	0.1154	0.8486	13.6	18.39
A. luodianensis	Alu06D	27000001	30000000	0.1155	0.8574	13.47	18.26
A. luodianensis	Alu06D	27300001	30300000	0.1093	0.861	12.69	17.48
A. luodianensis	Alu06D	27600001	30600000	0.1185	0.8753	13.54	18.33
A. luodianensis	Alu06D	27900001	30900000	0.1105	0.8675	12.73	17.52
A. luodianensis	Alu06D	28200001	31200000	0.1317	0.8672	15.19	19.98
A. luodianensis	Alu06D	28500001	31500000	0.1389	0.8756	15.86	20.65
A. luodianensis	Alu06D	28800001	31800000	0.1392	0.8703	16	20.79
A. luodianensis	Alu06D	29100001	32100000	0.1651	0.8748	18.87	23.66
A. luodianensis	Alu06D	29400001	32400000	0.1504	0.8705	17.28	22.07
A. luodianensis	Alu06D	29700001	32700000	0.1387	0.8581	16.16	20.95
A. luodianensis	Alu06D	30000001	33000000	0.1367	0.8529	16.03	20.82
A. luodianensis	Alu06D	30300001	33300000	0.1307	0.8432	15.51	20.3
A. luodianensis	Alu06D	30600001	33600000	0.1175	0.8335	14.1	18.89
A. luodianensis	Alu06D	30900001	33900000	0.1182	0.8324	14.2	18.99
A. luodianensis	Alu06D	31200001	34200000	0.1005	0.8463	11.88	16.67
A. luodianensis	Alu06D	31500001	34500000	0.0928	0.8562	10.84	15.63
A. luodianensis	Alu06D	31800001	34800000	0.0935	0.8545	10.94	15.73
A. luodianensis	Alu06D	32100001	35100000	0.0692	0.8368	8.27	13.06
A. luodianensis	Alu06D	32400001	35400000	0.0707	0.8285	8.53	13.32
A. luodianensis	Alu06D	32700001	35700000	0.078	0.823	9.48	14.27
A. luodianensis	Alu06D	33000001	36000000	0.0688	0.805	8.55	13.34
A. luodianensis	Alu06D	33300001	36300000	0.0705	0.8028	8.78	13.57
A. luodianensis	Alu06D	33600001	36600000	0.0784	0.7939	9.88	14.67
A. luodianensis	Alu06D	33900001	36900000	0.0716	0.7898	9.07	13.86
A. luodianensis	Alu06D	34200001	37200000	0.0739	0.7817	9.45	14.24
A. luodianensis	Alu06D	34500001	37500000	0.0732	0.7921	9.24	14.03
A. luodianensis	Alu06D	34800001	37800000	0.0718	0.8091	8.87	13.66
A. luodianensis	Alu06D	35100001	38100000	0.0905	0.8178	11.06	15.85
A. luodianensis	Alu06D	35400001	38400000	0.0928	0.8139	11.41	16.2
A. luodianensis	Alu06D	35700001	38700000	0.0963	0.8357	11.52	16.31
A. luodianensis	Alu06D	36000001	39000000	0.1052	0.8686	12.11	16.9
A. luodianensis	Alu06D	36300001	39300000	0.1097	0.8726	12.58	17.37
A. luodianensis	Alu06D	36600001	39600000	0.1251	0.8847	14.14	18.93
A. luodianensis	Alu06D	36900001	39900000	0.1386	0.8932	15.52	20.31
A. luodianensis	Alu06D	37200001	40200000	0.1336	0.8889	15.03	19.82
A. luodianensis	Alu06D	37500001	40500000	0.1401	0.8835	15.85	20.64
A. luodianensis	Alu06D	37800001	40800000	0.1373	0.8817	15.57	20.36
A. luodianensis	Alu06D	38100001	41100000	0.1272	0.8711	14.6	19.39
A. luodianensis	Alu06D	38400001	41400000	0.1428	0.8711	16.39	21.18
A. luodianensis	Alu06D	38700001	41700000	0.1447	0.8515	16.99	21.78
A. luodianensis	Alu06D	39000001	42000000	0.146	0.8426	17.32	22.11
A. luodianensis	Alu06D	39300001	42300000	0.1459	0.8415	17.33	22.12
A. luodianensis	Alu06D	39600001	42600000	0.1299	0.8308	15.63	20.42
A. luodianensis	Alu06D	39900001	42900000	0.1136	0.8302	13.68	18.47
A. luodianensis	Alu06D	40200001	43200000	0.1228	0.8422	14.58	19.37
A. luodianensis	Alu06D	40500001	43500000	0.1287	0.8401	15.32	20.11
A. luodianensis	Alu06D	40800001	43800000	0.1248	0.8346	14.95	19.74
A. luodianensis	Alu06D	41100001	44100000	0.1123	0.8326	13.49	18.28
A. luodianensis	Alu06D	41400001	44400000	0.0985	0.8318	11.84	16.63
A. luodianensis	Alu06D	41700001	44700000	0.1033	0.8253	12.52	17.31
A. luodianensis	Alu06D	42000001	45000000	0.1038	0.8205	12.65	17.44
A. luodianensis	Alu06D	42300001	45300000	0.107	0.8145	13.14	17.93
A. luodianensis	Alu06D	42600001	45600000	0.1046	0.8066	12.97	17.76
A. luodianensis	Alu06D	42900001	45900000	0.1169	0.7925	14.75	19.54
A. luodianensis	Alu06D	43200001	46200000	0.1069	0.7767	13.76	18.55
A. luodianensis	Alu06D	43500001	46500000	0.0987	0.764	12.92	17.71
A. luodianensis	Alu06D	43800001	46800000	0.1031	0.7471	13.81	18.6
A. luodianensis	Alu06D	44100001	47100000	0.102	0.7459	13.68	18.47
A. luodianensis	Alu06D	44400001	47400000	0.0967	0.7307	13.23	18.02
A. luodianensis	Alu06D	44700001	47700000	0.0953	0.7424	12.84	17.63
A. luodianensis	Alu06D	45000001	48000000	0.098	0.7394	13.25	18.04
A. luodianensis	Alu06D	45300001	48300000	0.0989	0.7413	13.34	18.13
A. luodianensis	Alu06D	45600001	48600000	0.102	0.7395	13.8	18.59
A. luodianensis	Alu06D	45900001	48900000	0.0993	0.7473	13.29	18.08
A. luodianensis	Alu06D	46200001	49200000	0.0942	0.7468	12.61	17.4
A. luodianensis	Alu06D	46500001	49500000	0.0929	0.7483	12.42	17.21
A. luodianensis	Alu06D	46800001	49800000	0.089	0.7554	11.78	16.57
A. luodianensis	Alu06D	47100001	50100000	0.0939	0.7583	12.39	17.18
A. luodianensis	Alu06D	47400001	50400000	0.094	0.7762	12.11	16.9
A. luodianensis	Alu06D	47700001	50700000	0.0843	0.7793	10.82	15.61
A. luodianensis	Alu06D	48000001	51000000	0.0813	0.7964	10.21	15
A. luodianensis	Alu06D	48300001	51300000	0.077	0.815	9.44	14.23
A. luodianensis	Alu06D	48600001	51600000	0.0763	0.8316	9.18	13.97
A. luodianensis	Alu06D	48900001	51900000	0.0773	0.8454	9.14	13.93
A. luodianensis	Alu06D	49200001	52200000	0.0798	0.8675	9.2	13.99
A. luodianensis	Alu06D	49500001	52500000	0.0874	0.8673	10.08	14.87
A. luodianensis	Alu06D	49800001	52800000	0.0798	0.8641	9.24	14.03
A. luodianensis	Alu06D	50100001	53100000	0.085	0.8694	9.78	14.57
A. luodianensis	Alu06D	50400001	53400000	0.0884	0.8793	10.06	14.85
A. luodianensis	Alu06D	50700001	53700000	0.079	0.866	9.12	13.91
A. luodianensis	Alu06D	51000001	54000000	0.0955	0.8549	11.17	15.96
A. luodianensis	Alu06D	51300001	54300000	0.107	0.8482	12.61	17.4
A. luodianensis	Alu06D	51600001	54600000	0.0995	0.8354	11.92	16.71
A. luodianensis	Alu06D	51900001	54900000	0.0934	0.8138	11.47	16.26
A. luodianensis	Alu06D	52200001	55200000	0.1012	0.7917	12.79	17.58
A. luodianensis	Alu06D	52500001	55500000	0.1138	0.8052	14.14	18.93
A. luodianensis	Alu06D	52800001	55800000	0.1425	0.8063	17.67	22.46
A. luodianensis	Alu06D	53100001	56100000	0.1454	0.816	17.81	22.6
A. luodianensis	Alu06D	53400001	56400000	0.1567	0.8113	19.31	24.1
A. luodianensis	Alu06D	53700001	56700000	0.1595	0.8294	19.23	24.02
A. luodianensis	Alu06D	54000001	57000000	0.1418	0.8409	16.87	21.66
A. luodianensis	Alu06D	54300001	57300000	0.1261	0.8241	15.3	20.09
A. luodianensis	Alu06D	54600001	57600000	0.1245	0.8129	15.32	20.11
A. luodianensis	Alu06D	54900001	57900000	0.1266	0.8065	15.69	20.48
A. luodianensis	Alu06D	55200001	58200000	0.121	0.809	14.96	19.75
A. luodianensis	Alu06D	55500001	58500000	0.1145	0.8079	14.17	18.96
A. luodianensis	Alu06D	55800001	58800000	0.0928	0.7985	11.62	16.41
A. luodianensis	Alu06D	56100001	59100000	0.0808	0.7772	10.4	15.19
A. luodianensis	Alu06D	56400001	59400000	0.0658	0.7631	8.63	13.42
A. luodianensis	Alu06D	56700001	59700000	0.0699	0.7422	9.42	14.21
A. luodianensis	Alu06D	57000001	60000000	0.0698	0.7198	9.69	14.48
A. luodianensis	Alu06D	57300001	60300000	0.0801	0.7119	11.25	16.04
A. luodianensis	Alu06D	57600001	60600000	0.0812	0.7088	11.45	16.24
A. luodianensis	Alu06D	57900001	60900000	0.086	0.7071	12.16	16.95
A. luodianensis	Alu06D	58200001	61200000	0.0952	0.7009	13.58	18.37
A. luodianensis	Alu06D	58500001	61500000	0.0861	0.6771	12.72	17.51
A. luodianensis	Alu06D	58800001	61800000	0.094	0.6722	13.98	18.77
A. luodianensis	Alu06D	59100001	62100000	0.0936	0.6694	13.98	18.77
A. luodianensis	Alu06D	59400001	62400000	0.098	0.6624	14.79	19.58
A. luodianensis	Alu06D	59700001	62700000	0.0962	0.6596	14.59	19.38
A. luodianensis	Alu06D	60000001	63000000	0.1031	0.6747	15.28	20.07
A. luodianensis	Alu06D	60300001	63300000	0.1071	0.6981	15.34	20.13
A. luodianensis	Alu06D	60600001	63600000	0.1022	0.6931	14.74	19.53
A. luodianensis	Alu06D	60900001	63900000	0.0948	0.6898	13.75	18.54
A. luodianensis	Alu06D	61200001	64200000	0.0867	0.6799	12.75	17.54
A. luodianensis	Alu06D	61500001	64500000	0.0907	0.6929	13.09	17.88
A. luodianensis	Alu06D	61800001	64800000	0.0802	0.6762	11.85	16.64
A. luodianensis	Alu06D	62100001	65100000	0.0761	0.669	11.37	16.16
A. luodianensis	Alu06D	62400001	65400000	0.0713	0.6538	10.91	15.7
A. luodianensis	Alu06D	62700001	65700000	0.0724	0.6419	11.28	16.07
A. luodianensis	Alu06D	63000001	66000000	0.0669	0.6099	10.97	15.76
A. luodianensis	Alu06D	63300001	66300000	0.0543	0.586	9.26	14.05
A. luodianensis	Alu06D	63600001	66600000	0.0626	0.5833	10.73	15.52
A. luodianensis	Alu06D	63900001	66900000	0.0674	0.5879	11.47	16.26
A. luodianensis	Alu06D	64200001	67200000	0.0675	0.5855	11.52	16.31
A. luodianensis	Alu06D	64500001	67500000	0.0687	0.5581	12.31	17.1
A. luodianensis	Alu06D	64800001	67800000	0.0798	0.5743	13.9	18.69
A. luodianensis	Alu06D	65100001	68100000	0.0932	0.5727	16.27	21.06
A. luodianensis	Alu06D	65400001	68400000	0.0947	0.5966	15.87	20.66
A. luodianensis	Alu06D	65700001	68700000	0.0867	0.6041	14.35	19.14
A. luodianensis	Alu06D	66000001	69000000	0.0849	0.6126	13.85	18.64
A. luodianensis	Alu06D	66300001	69300000	0.0835	0.5863	14.24	19.03
A. luodianensis	Alu06D	66600001	69600000	0.083	0.5852	14.18	18.97
A. luodianensis	Alu06D	66900001	69900000	0.0846	0.5677	14.91	19.7
A. luodianensis	Alu06D	67200001	70200000	0.0781	0.5438	14.37	19.16
A. luodianensis	Alu06D	67500001	70500000	0.063	0.5355	11.77	16.56
A. luodianensis	Alu06D	67800001	70800000	0.0596	0.5289	11.26	16.05
A. luodianensis	Alu06D	68100001	71100000	0.049	0.5242	9.35	14.14
A. luodianensis	Alu06D	68400001	71400000	0.0486	0.5071	9.58	14.37
A. luodianensis	Alu06D	68700001	71700000	0.0486	0.4831	10.06	14.85
A. luodianensis	Alu06D	69000001	72000000	0.0426	0.4601	9.26	14.05
A. luodianensis	Alu06D	69300001	72300000	0.0513	0.4748	10.82	15.61
A. luodianensis	Alu06D	69600001	72600000	0.0472	0.4711	10.01	14.8
A. luodianensis	Alu06D	69900001	72900000	0.0386	0.4678	8.24	13.03
A. luodianensis	Alu06D	70200001	73200000	0.044	0.4824	9.11	13.9
A. luodianensis	Alu06D	70500001	73500000	0.044	0.4949	8.88	13.67
A. luodianensis	Alu06D	70800001	73800000	0.0391	0.4896	7.99	12.78
A. luodianensis	Alu06D	71100001	74100000	0.043	0.4869	8.83	13.62
A. luodianensis	Alu06D	71400001	74400000	0.0393	0.4751	8.28	13.07
A. luodianensis	Alu06D	71700001	74700000	0.0449	0.4755	9.45	14.24
A. luodianensis	Alu06D	72000001	75000000	0.0427	0.4733	9.03	13.82
A. luodianensis	Alu06D	72300001	75300000	0.0343	0.4473	7.66	12.45
A. luodianensis	Alu06D	72600001	75600000	0.0363	0.4344	8.35	13.14
A. luodianensis	Alu06D	72900001	75900000	0.0456	0.4326	10.55	15.34
A. luodianensis	Alu06D	73200001	76200000	0.0463	0.4239	10.93	15.72
A. luodianensis	Alu06D	73500001	76500000	0.0517	0.4065	12.73	17.52
A. luodianensis	Alu06D	73800001	76800000	0.0458	0.3852	11.9	16.69
A. luodianensis	Alu06D	74100001	77100000	0.0398	0.3564	11.18	15.97
A. luodianensis	Alu06D	74400001	77400000	0.0417	0.3396	12.28	17.07
A. luodianensis	Alu06D	74700001	77700000	0.0416	0.3341	12.44	17.23
A. luodianensis	Alu06D	75000001	78000000	0.0438	0.3175	13.79	18.58
A. luodianensis	Alu06D	75300001	78195226	0.0451	0.3357	12.97	17.76
A. luodianensis	Alu01C	1	3000000	0.0468	0.3847	12.17	16.96
A. luodianensis	Alu01C	300001	3300000	0.037	0.3771	9.81	14.6
A. luodianensis	Alu01C	600001	3600000	0.0341	0.3746	9.09	13.88
A. luodianensis	Alu01C	900001	3900000	0.0297	0.3586	8.28	13.07
A. luodianensis	Alu01C	1200001	4200000	0.0314	0.3895	8.05	12.84
A. luodianensis	Alu01C	1500001	4500000	0.051	0.4484	11.38	16.17
A. luodianensis	Alu01C	1800001	4800000	0.0582	0.4787	12.16	16.95
A. luodianensis	Alu01C	2100001	5100000	0.0619	0.4763	13	17.79
A. luodianensis	Alu01C	2400001	5400000	0.0694	0.456	15.22	20.01
A. luodianensis	Alu01C	2700001	5700000	0.0728	0.4457	16.34	21.13
A. luodianensis	Alu01C	3000001	6000000	0.0716	0.4526	15.83	20.62
A. luodianensis	Alu01C	3300001	6300000	0.0713	0.4359	16.36	21.15
A. luodianensis	Alu01C	3600001	6600000	0.0768	0.4401	17.45	22.24
A. luodianensis	Alu01C	3900001	6900000	0.0746	0.4411	16.91	21.7
A. luodianensis	Alu01C	4200001	7200000	0.0696	0.4189	16.61	21.4
A. luodianensis	Alu01C	4500001	7500000	0.0492	0.3602	13.67	18.46
A. luodianensis	Alu01C	4800001	7800000	0.0422	0.3235	13.04	17.83
A. luodianensis	Alu01C	5100001	8100000	0.0402	0.3234	12.42	17.21
A. luodianensis	Alu01C	5400001	8400000	0.0364	0.3341	10.89	15.68
A. luodianensis	Alu01C	5700001	8700000	0.0418	0.3471	12.03	16.82
A. luodianensis	Alu01C	6000001	9000000	0.0391	0.3432	11.4	16.19
A. luodianensis	Alu01C	6300001	9300000	0.043	0.363	11.85	16.64
A. luodianensis	Alu01C	6600001	9600000	0.0427	0.3644	11.72	16.51
A. luodianensis	Alu01C	6900001	9900000	0.0459	0.3711	12.38	17.17
A. luodianensis	Alu01C	7200001	10200000	0.0486	0.3771	12.88	17.67
A. luodianensis	Alu01C	7500001	10500000	0.0489	0.3661	13.34	18.13
A. luodianensis	Alu01C	7800001	10800000	0.0477	0.3673	12.98	17.77
A. luodianensis	Alu01C	8100001	11100000	0.046	0.3653	12.58	17.37
A. luodianensis	Alu01C	8400001	11400000	0.0423	0.3669	11.53	16.32
A. luodianensis	Alu01C	8700001	11700000	0.0364	0.3584	10.14	14.93
A. luodianensis	Alu01C	9000001	12000000	0.0398	0.3664	10.86	15.65
A. luodianensis	Alu01C	9300001	12300000	0.0366	0.355	10.3	15.09
A. luodianensis	Alu01C	9600001	12600000	0.0389	0.359	10.85	15.64
A. luodianensis	Alu01C	9900001	12900000	0.0423	0.3642	11.62	16.41
A. luodianensis	Alu01C	10200001	13200000	0.042	0.3598	11.67	16.46
A. luodianensis	Alu01C	10500001	13500000	0.0445	0.375	11.87	16.66
A. luodianensis	Alu01C	10800001	13800000	0.0434	0.3761	11.54	16.33
A. luodianensis	Alu01C	11100001	14100000	0.0456	0.4039	11.3	16.09
A. luodianensis	Alu01C	11400001	14400000	0.0474	0.4119	11.5	16.29
A. luodianensis	Alu01C	11700001	14700000	0.0443	0.4024	11	15.79
A. luodianensis	Alu01C	12000001	15000000	0.0452	0.406	11.14	15.93
A. luodianensis	Alu01C	12300001	15300000	0.0428	0.4162	10.28	15.07
A. luodianensis	Alu01C	12600001	15600000	0.038	0.4155	9.15	13.94
A. luodianensis	Alu01C	12900001	15900000	0.0339	0.4083	8.3	13.09
A. luodianensis	Alu01C	13200001	16200000	0.035	0.4103	8.54	13.33
A. luodianensis	Alu01C	13500001	16500000	0.0327	0.412	7.94	12.73
A. luodianensis	Alu01C	13800001	16800000	0.0372	0.412	9.02	13.81
A. luodianensis	Alu01C	14100001	17100000	0.0386	0.3889	9.91	14.7
A. luodianensis	Alu01C	14400001	17400000	0.0435	0.4032	10.78	15.57
A. luodianensis	Alu01C	14700001	17700000	0.0416	0.4072	10.21	15
A. luodianensis	Alu01C	15000001	18000000	0.0421	0.406	10.36	15.15
A. luodianensis	Alu01C	15300001	18300000	0.0492	0.3965	12.42	17.21
A. luodianensis	Alu01C	15600001	18600000	0.0481	0.3876	12.4	17.19
A. luodianensis	Alu01C	15900001	18900000	0.0438	0.3983	11	15.79
A. luodianensis	Alu01C	16200001	19200000	0.0375	0.3837	9.77	14.56
A. luodianensis	Alu01C	16500001	19500000	0.0351	0.3825	9.16	13.95
A. luodianensis	Alu01C	16800001	19800000	0.0325	0.3894	8.35	13.14
A. luodianensis	Alu01C	17100001	20100000	0.0354	0.3979	8.91	13.7
A. luodianensis	Alu01C	17400001	20400000	0.0357	0.3782	9.44	14.23
A. luodianensis	Alu01C	17700001	20700000	0.0355	0.3759	9.44	14.23
A. luodianensis	Alu01C	18000001	21000000	0.0374	0.3782	9.89	14.68
A. luodianensis	Alu01C	18300001	21300000	0.0302	0.3883	7.77	12.56
A. luodianensis	Alu01C	18600001	21600000	0.037	0.3998	9.25	14.04
A. luodianensis	Alu01C	18900001	21900000	0.0404	0.3936	10.27	15.06
A. luodianensis	Alu01C	19200001	22200000	0.0405	0.4006	10.12	14.91
A. luodianensis	Alu01C	19500001	22500000	0.0387	0.398	9.72	14.51
A. luodianensis	Alu01C	19800001	22800000	0.0422	0.3985	10.6	15.39
A. luodianensis	Alu01C	20100001	23100000	0.0404	0.3952	10.21	15
A. luodianensis	Alu01C	20400001	23400000	0.0371	0.3968	9.35	14.14
A. luodianensis	Alu01C	20700001	23700000	0.0418	0.4006	10.42	15.21
A. luodianensis	Alu01C	21000001	24000000	0.0367	0.3937	9.33	14.12
A. luodianensis	Alu01C	21300001	24300000	0.043	0.3885	11.06	15.85
A. luodianensis	Alu01C	21600001	24600000	0.042	0.3791	11.08	15.87
A. luodianensis	Alu01C	21900001	24900000	0.0472	0.3959	11.93	16.72
A. luodianensis	Alu01C	22200001	25200000	0.052	0.4038	12.87	17.66
A. luodianensis	Alu01C	22500001	25500000	0.0549	0.4061	13.52	18.31
A. luodianensis	Alu01C	22800001	25800000	0.0471	0.4067	11.57	16.36
A. luodianensis	Alu01C	23100001	26100000	0.0424	0.4029	10.52	15.31
A. luodianensis	Alu01C	23400001	26400000	0.0394	0.4034	9.77	14.56
A. luodianensis	Alu01C	23700001	26700000	0.0449	0.4104	10.95	15.74
A. luodianensis	Alu01C	24000001	27000000	0.0554	0.4208	13.16	17.95
A. luodianensis	Alu01C	24300001	27300000	0.0503	0.4232	11.89	16.68
A. luodianensis	Alu01C	24600001	27600000	0.0512	0.4387	11.68	16.47
A. luodianensis	Alu01C	24900001	27900000	0.0444	0.4211	10.54	15.33
A. luodianensis	Alu01C	25200001	28200000	0.0422	0.4207	10.02	14.81
A. luodianensis	Alu01C	25500001	28500000	0.0419	0.4303	9.73	14.52
A. luodianensis	Alu01C	25800001	28800000	0.0503	0.4383	11.47	16.26
A. luodianensis	Alu01C	26100001	29100000	0.0546	0.4489	12.16	16.95
A. luodianensis	Alu01C	26400001	29400000	0.0599	0.4533	13.23	18.02
A. luodianensis	Alu01C	26700001	29700000	0.0518	0.4523	11.45	16.24
A. luodianensis	Alu01C	27000001	30000000	0.0396	0.4405	8.99	13.78
A. luodianensis	Alu01C	27300001	30300000	0.0467	0.4495	10.38	15.17
A. luodianensis	Alu01C	27600001	30600000	0.0421	0.4386	9.61	14.4
A. luodianensis	Alu01C	27900001	30900000	0.0425	0.4373	9.71	14.5
A. luodianensis	Alu01C	28200001	31200000	0.0421	0.4408	9.56	14.35
A. luodianensis	Alu01C	28500001	31500000	0.0472	0.4292	10.99	15.78
A. luodianensis	Alu01C	28800001	31800000	0.0489	0.4315	11.34	16.13
A. luodianensis	Alu01C	29100001	32100000	0.0527	0.4286	12.28	17.07
A. luodianensis	Alu01C	29400001	32400000	0.0497	0.4235	11.73	16.52
A. luodianensis	Alu01C	29700001	32700000	0.0511	0.4334	11.8	16.59
A. luodianensis	Alu01C	30000001	33000000	0.0511	0.434	11.79	16.58
A. luodianensis	Alu01C	30300001	33300000	0.0469	0.4267	10.98	15.77
A. luodianensis	Alu01C	30600001	33600000	0.0522	0.441	11.83	16.62
A. luodianensis	Alu01C	30900001	33900000	0.0636	0.46	13.83	18.62
A. luodianensis	Alu01C	31200001	34200000	0.071	0.4613	15.39	20.18
A. luodianensis	Alu01C	31500001	34500000	0.0725	0.4745	15.27	20.06
A. luodianensis	Alu01C	31800001	34800000	0.0716	0.4717	15.17	19.96
A. luodianensis	Alu01C	32100001	35100000	0.0692	0.4714	14.68	19.47
A. luodianensis	Alu01C	32400001	35400000	0.0714	0.4857	14.69	19.48
A. luodianensis	Alu01C	32700001	35700000	0.0806	0.4997	16.13	20.92
A. luodianensis	Alu01C	33000001	36000000	0.0864	0.5013	17.24	22.03
A. luodianensis	Alu01C	33300001	36300000	0.0878	0.4986	17.61	22.4
A. luodianensis	Alu01C	33600001	36600000	0.0862	0.4967	17.36	22.15
A. luodianensis	Alu01C	33900001	36900000	0.0751	0.4752	15.8	20.59
A. luodianensis	Alu01C	34200001	37200000	0.0679	0.4807	14.12	18.91
A. luodianensis	Alu01C	34500001	37500000	0.0627	0.4742	13.23	18.02
A. luodianensis	Alu01C	34800001	37800000	0.0576	0.4677	12.31	17.1
A. luodianensis	Alu01C	35100001	38100000	0.0577	0.4711	12.25	17.04
A. luodianensis	Alu01C	35400001	38400000	0.0597	0.4586	13.02	17.81
A. luodianensis	Alu01C	35700001	38700000	0.059	0.4518	13.07	17.86
A. luodianensis	Alu01C	36000001	39000000	0.0532	0.4515	11.78	16.57
A. luodianensis	Alu01C	36300001	39300000	0.0473	0.4517	10.47	15.26
A. luodianensis	Alu01C	36600001	39600000	0.0503	0.4473	11.25	16.04
A. luodianensis	Alu01C	36900001	39900000	0.0551	0.4556	12.1	16.89
A. luodianensis	Alu01C	37200001	40200000	0.0589	0.4502	13.09	17.88
A. luodianensis	Alu01C	37500001	40500000	0.0567	0.4534	12.51	17.3
A. luodianensis	Alu01C	37800001	40800000	0.0527	0.457	11.53	16.32
A. luodianensis	Alu01C	38100001	41100000	0.0469	0.4542	10.32	15.11
A. luodianensis	Alu01C	38400001	41400000	0.044	0.4718	9.33	14.12
A. luodianensis	Alu01C	38700001	41700000	0.0402	0.4747	8.47	13.26
A. luodianensis	Alu01C	39000001	42000000	0.0425	0.4822	8.82	13.61
A. luodianensis	Alu01C	39300001	42300000	0.051	0.4879	10.46	15.25
A. luodianensis	Alu01C	39600001	42600000	0.0405	0.4744	8.53	13.32
A. luodianensis	Alu01C	39900001	42900000	0.0519	0.4955	10.47	15.26
A. luodianensis	Alu01C	40200001	43200000	0.049	0.4957	9.88	14.67
A. luodianensis	Alu01C	40500001	43500000	0.0563	0.4947	11.38	16.17
A. luodianensis	Alu01C	40800001	43800000	0.0609	0.5009	12.15	16.94
A. luodianensis	Alu01C	41100001	44100000	0.0672	0.5014	13.4	18.19
A. luodianensis	Alu01C	41400001	44400000	0.0687	0.4943	13.9	18.69
A. luodianensis	Alu01C	41700001	44700000	0.0701	0.4818	14.56	19.35
A. luodianensis	Alu01C	42000001	45000000	0.0731	0.4889	14.96	19.75
A. luodianensis	Alu01C	42300001	45300000	0.0727	0.4852	14.98	19.77
A. luodianensis	Alu01C	42600001	45600000	0.0809	0.5066	15.97	20.76
A. luodianensis	Alu01C	42900001	45900000	0.0679	0.5126	13.25	18.04
A. luodianensis	Alu01C	43200001	46200000	0.0686	0.5203	13.18	17.97
A. luodianensis	Alu01C	43500001	46500000	0.069	0.531	12.99	17.78
A. luodianensis	Alu01C	43800001	46800000	0.0772	0.5349	14.43	19.22
A. luodianensis	Alu01C	44100001	47100000	0.0793	0.544	14.57	19.36
A. luodianensis	Alu01C	44400001	47400000	0.0774	0.5409	14.3	19.09
A. luodianensis	Alu01C	44700001	47700000	0.0755	0.5495	13.74	18.53
A. luodianensis	Alu01C	45000001	48000000	0.0805	0.5543	14.52	19.31
A. luodianensis	Alu01C	45300001	48300000	0.0816	0.5828	14	18.79
A. luodianensis	Alu01C	45600001	48600000	0.0795	0.5917	13.44	18.23
A. luodianensis	Alu01C	45900001	48900000	0.0755	0.5595	13.5	18.29
A. luodianensis	Alu01C	46200001	49200000	0.0699	0.5328	13.11	17.9
A. luodianensis	Alu01C	46500001	49500000	0.0756	0.533	14.19	18.98
A. luodianensis	Alu01C	46800001	49800000	0.0771	0.5455	14.13	18.92
A. luodianensis	Alu01C	47100001	50100000	0.0833	0.5625	14.8	19.59
A. luodianensis	Alu01C	47400001	50400000	0.0971	0.5761	16.85	21.64
A. luodianensis	Alu01C	47700001	50700000	0.1004	0.5821	17.25	22.04
A. luodianensis	Alu01C	48000001	51000000	0.0924	0.5812	15.89	20.68
A. luodianensis	Alu01C	48300001	51300000	0.098	0.5767	17	21.79
A. luodianensis	Alu01C	48600001	51600000	0.1	0.5676	17.62	22.41
A. luodianensis	Alu01C	48900001	51900000	0.109	0.6182	17.63	22.42
A. luodianensis	Alu01C	49200001	52200000	0.1152	0.6465	17.82	22.61
A. luodianensis	Alu01C	49500001	52500000	0.113	0.6683	16.9	21.69
A. luodianensis	Alu01C	49800001	52800000	0.1122	0.6736	16.65	21.44
A. luodianensis	Alu01C	50100001	53100000	0.105	0.668	15.72	20.51
A. luodianensis	Alu01C	50400001	53400000	0.1051	0.6676	15.74	20.53
A. luodianensis	Alu01C	50700001	53700000	0.1018	0.6738	15.11	19.9
A. luodianensis	Alu01C	51000001	54000000	0.1068	0.6923	15.43	20.22
A. luodianensis	Alu01C	51300001	54300000	0.1009	0.6841	14.75	19.54
A. luodianensis	Alu01C	51600001	54600000	0.1057	0.709	14.9	19.69
A. luodianensis	Alu01C	51900001	54900000	0.1029	0.6817	15.09	19.88
A. luodianensis	Alu01C	52200001	55200000	0.1118	0.6944	16.1	20.89
A. luodianensis	Alu01C	52500001	55500000	0.106	0.6843	15.48	20.27
A. luodianensis	Alu01C	52800001	55800000	0.0986	0.6934	14.22	19.01
A. luodianensis	Alu01C	53100001	56100000	0.0912	0.7115	12.82	17.61
A. luodianensis	Alu01C	53400001	56400000	0.0872	0.7264	12	16.79
A. luodianensis	Alu01C	53700001	56700000	0.086	0.7233	11.89	16.68
A. luodianensis	Alu01C	54000001	57000000	0.087	0.7052	12.34	17.13
A. luodianensis	Alu01C	54300001	57300000	0.0781	0.726	10.76	15.55
A. luodianensis	Alu01C	54600001	57600000	0.074	0.7125	10.38	15.17
A. luodianensis	Alu01C	54900001	57900000	0.0749	0.7418	10.1	14.89
A. luodianensis	Alu01C	55200001	58200000	0.072	0.7418	9.7	14.49
A. luodianensis	Alu01C	55500001	58500000	0.0791	0.7457	10.61	15.4
A. luodianensis	Alu01C	55800001	58800000	0.0764	0.759	10.07	14.86
A. luodianensis	Alu01C	56100001	59100000	0.0851	0.7595	11.2	15.99
A. luodianensis	Alu01C	56400001	59400000	0.0793	0.7602	10.43	15.22
A. luodianensis	Alu01C	56700001	59700000	0.084	0.7527	11.16	15.95
A. luodianensis	Alu01C	57000001	60000000	0.0951	0.7791	12.2	16.99
A. luodianensis	Alu01C	57300001	60300000	0.1019	0.7729	13.18	17.97
A. luodianensis	Alu01C	57600001	60600000	0.1067	0.7773	13.72	18.51
A. luodianensis	Alu01C	57900001	60900000	0.1161	0.7585	15.3	20.09
A. luodianensis	Alu01C	58200001	61200000	0.1111	0.7603	14.61	19.4
A. luodianensis	Alu01C	58500001	61500000	0.125	0.7813	16.01	20.8
A. luodianensis	Alu01C	58800001	61800000	0.1342	0.7753	17.31	22.1
A. luodianensis	Alu01C	59100001	62100000	0.1501	0.787	19.07	23.86
A. luodianensis	Alu01C	59400001	62400000	0.1568	0.801	19.57	24.36
A. luodianensis	Alu01C	59700001	62700000	0.1609	0.8134	19.78	24.57
A. luodianensis	Alu01C	60000001	63000000	0.1488	0.7931	18.76	23.55
A. luodianensis	Alu01C	60300001	63300000	0.1515	0.7953	19.06	23.85
A. luodianensis	Alu01C	60600001	63600000	0.138	0.7804	17.68	22.47
A. luodianensis	Alu01C	60900001	63900000	0.1324	0.7901	16.75	21.54
A. luodianensis	Alu01C	61200001	64200000	0.1314	0.7949	16.53	21.32
A. luodianensis	Alu01C	61500001	64500000	0.108	0.7684	14.06	18.85
A. luodianensis	Alu01C	61800001	64800000	0.1196	0.77	15.53	20.32
A. luodianensis	Alu01C	62100001	65100000	0.1101	0.7675	14.35	19.14
A. luodianensis	Alu01C	62400001	65400000	0.106	0.7684	13.8	18.59
A. luodianensis	Alu01C	62700001	65700000	0.1031	0.7876	13.08	17.87
A. luodianensis	Alu01C	63000001	66000000	0.0976	0.7923	12.32	17.11
A. luodianensis	Alu01C	63300001	66300000	0.1071	0.7865	13.61	18.4
A. luodianensis	Alu01C	63600001	66600000	0.1126	0.8062	13.97	18.76
A. luodianensis	Alu01C	63900001	66900000	0.1026	0.7892	13	17.79
A. luodianensis	Alu01C	64200001	67200000	0.1032	0.7744	13.32	18.11
A. luodianensis	Alu01C	64500001	67500000	0.0982	0.7718	12.73	17.52
A. luodianensis	Alu01C	64800001	67800000	0.0752	0.7557	9.95	14.74
A. luodianensis	Alu01C	65100001	68100000	0.0678	0.735	9.22	14.01
A. luodianensis	Alu01C	65400001	68400000	0.0609	0.7129	8.54	13.33
A. luodianensis	Alu01C	65700001	68700000	0.0577	0.6915	8.35	13.14
A. luodianensis	Alu01C	66000001	69000000	0.0627	0.6876	9.11	13.9
A. luodianensis	Alu01C	66300001	69300000	0.0524	0.6917	7.57	12.36
A. luodianensis	Alu01C	66600001	69600000	0.0659	0.6956	9.47	14.26
A. luodianensis	Alu01C	66900001	69900000	0.0708	0.6923	10.23	15.02
A. luodianensis	Alu01C	67200001	70200000	0.0736	0.6953	10.58	15.37
A. luodianensis	Alu01C	67500001	70500000	0.0798	0.6835	11.67	16.46
A. luodianensis	Alu01C	67800001	70800000	0.0824	0.6703	12.29	17.08
[truncated: 53,098 more rows]
