# Supplementary material for: Genome assemblies of 11 bamboo species highlight diversification induced by dynamic subgenome dominance
Source: Nat Genet. 2024 Mar 15;56(4):710–20. doi: 10.1038/s41588-024-01683-0 (PMC11018529; doi:10.1038/s41588-024-01683-0)
Supplement: Supplementary file 9 — Statistical Source Data of Extended Data Fig. 2b,c,e. [file 41588_2024_1683_MOESM9_ESM.xlsx]

## Sheet: ED_Fig2b
Subgenome 1	Subgenome 2	Gene Pairs	Identity
AluC	AluC	14566	0.9955
AluC	AluD	8721	0.8515
AluC	BamA	7006	0.84575
AluC	BamB	6427	0.8371
AluC	BamC	6652	0.87715
AluC	DsiA	8511	0.8496
AluC	DsiB	7810	0.8409
AluC	DsiC	7891	0.8817
AluC	GanB	7695	0.8232
AluC	GanC	8472	0.8616
AluC	HcaC	11327	0.9206
AluC	HcaD	7848	0.8466
AluC	MbaA	8017	0.8495
AluC	MbaB	7617	0.8399
AluC	MbaC	7517	0.88
AluC	OglB	9493	0.8345
AluC	OglC	10354	0.8728
AluC	Ola	11385	0.7941
AluC	PedC	11435	0.9259
AluC	PedD	8439	0.8487
AluC	Rgu	10298	0.75755
AluC	RraB	8178	0.8253
AluC	RraC	8997	0.8633
AluD	AluC	8721	0.8515
AluD	AluD	13856	0.9957
AluD	BamA	6814	0.84035
AluD	BamB	6320	0.83595
AluD	BamC	6049	0.8433
AluD	DsiA	8244	0.84485
AluD	DsiB	7645	0.8395
AluD	DsiC	7304	0.8483
AluD	GanB	7643	0.8232
AluD	GanC	7801	0.8295
AluD	HcaC	8358	0.846
AluD	HcaD	10142	0.9198
AluD	MbaA	7766	0.84455
AluD	MbaB	7463	0.8394
AluD	MbaC	6916	0.8479
AluD	OglB	9311	0.8326
AluD	OglC	9588	0.83865
AluD	Ola	10887	0.7908
AluD	PedC	8373	0.8478
AluD	PedD	10752	0.9253
AluD	Rgu	9779	0.7568
AluD	RraB	8042	0.8266
AluD	RraC	8294	0.8313
BamA	AluC	7006	0.84575
BamA	AluD	6814	0.84035
BamA	BamA	10223	0.9956
BamA	BamB	4087	0.8344
BamA	BamC	4077	0.8413
BamA	DsiA	8692	0.9335
BamA	DsiB	4804	0.83545
BamA	DsiC	4734	0.84355
BamA	GanB	5562	0.8161
BamA	GanC	5813	0.8247
BamA	HcaC	6727	0.8416
BamA	HcaD	6194	0.8368
BamA	MbaA	7864	0.9088
BamA	MbaB	4798	0.8367
BamA	MbaC	4598	0.8429
BamA	OglB	6692	0.8269
BamA	OglC	7063	0.8354
BamA	Ola	7889	0.7894
BamA	PedC	6732	0.843
BamA	PedD	6619	0.839
BamA	Rgu	7155	0.7532
BamA	RraB	5807	0.821
BamA	RraC	6186	0.8284
BamB	AluC	6427	0.8371
BamB	AluD	6320	0.83595
BamB	BamA	4087	0.8344
BamB	BamB	9389	0.9956
BamB	BamC	3626	0.8333
BamB	DsiA	4818	0.83425
BamB	DsiB	7807	0.9333
BamB	DsiC	4350	0.835
BamB	GanB	5448	0.8552
BamB	GanC	5154	0.81865
BamB	HcaC	6147	0.8331
BamB	HcaD	5777	0.8331
BamB	MbaA	4604	0.8339
BamB	MbaB	7241	0.9075
BamB	MbaC	4154	0.835
BamB	OglB	6602	0.8663
BamB	OglC	6323	0.8273
BamB	Ola	7320	0.7839
BamB	PedC	6194	0.83505
BamB	PedD	6105	0.8345
BamB	Rgu	6580	0.7493
BamB	RraB	5830	0.8565
BamB	RraC	5546	0.82095
BamC	AluC	6652	0.87715
BamC	AluD	6049	0.8433
BamC	BamA	4077	0.8413
BamC	BamB	3626	0.8333
BamC	BamC	9044	0.9956
BamC	DsiA	4777	0.8436
BamC	DsiB	4372	0.83565
BamC	DsiC	7464	0.9357
BamC	GanB	4815	0.8208
BamC	GanC	5703	0.8618
BamC	HcaC	6350	0.8722
BamC	HcaD	5445	0.8394
BamC	MbaA	4613	0.8436
BamC	MbaB	4285	0.8347
BamC	MbaC	6842	0.9088
BamC	OglB	5873	0.8281
BamC	OglC	6822	0.87125
BamC	Ola	7136	0.7892
BamC	PedC	6398	0.8754
BamC	PedD	5767	0.8419
BamC	Rgu	6437	0.754
BamC	RraB	5088	0.8198
BamC	RraC	6017	0.8626
DsiA	AluC	8511	0.8496
DsiA	AluD	8244	0.84485
DsiA	BamA	8692	0.9335
DsiA	BamB	4818	0.83425
DsiA	BamC	4777	0.8436
DsiA	DsiA	11996	0.9955
DsiA	DsiB	5850	0.8386
DsiA	DsiC	5833	0.8492
DsiA	GanB	6696	0.8225
DsiA	GanC	7027	0.8299
DsiA	HcaC	8173	0.8454
DsiA	HcaD	7436	0.8414
DsiA	MbaA	9270	0.9114
DsiA	MbaB	5783	0.8389
DsiA	MbaC	5609	0.8478
DsiA	OglB	8110	0.8306
DsiA	OglC	8587	0.8396
DsiA	Ola	9499	0.7941
DsiA	PedC	8138	0.84775
DsiA	PedD	7947	0.8439
DsiA	Rgu	8590	0.7591
DsiA	RraB	7059	0.8238
DsiA	RraC	7511	0.8324
DsiB	AluC	7810	0.8409
DsiB	AluD	7645	0.8395
DsiB	BamA	4804	0.83545
DsiB	BamB	7807	0.9333
DsiB	BamC	4372	0.83565
DsiB	DsiA	5850	0.8386
DsiB	DsiB	11109	0.9957
DsiB	DsiC	5282	0.8392
DsiB	GanB	6612	0.8596
DsiB	GanC	6271	0.8222
DsiB	HcaC	7512	0.8371
DsiB	HcaD	6964	0.8358
DsiB	MbaA	5584	0.8377
DsiB	MbaB	8629	0.9109
DsiB	MbaC	5032	0.8396
DsiB	OglB	7951	0.8703
DsiB	OglC	7694	0.8297
DsiB	Ola	8804	0.7882
DsiB	PedC	7534	0.83905
DsiB	PedD	7391	0.8387
DsiB	Rgu	7987	0.7545
DsiB	RraB	7002	0.8598
DsiB	RraC	6683	0.8239
DsiC	AluC	7891	0.8817
DsiC	AluD	7304	0.8483
DsiC	BamA	4734	0.84355
DsiC	BamB	4350	0.835
DsiC	BamC	7464	0.9357
DsiC	DsiA	5833	0.8492
DsiC	DsiB	5282	0.8392
DsiC	DsiC	10559	0.9955
DsiC	GanB	5813	0.8235
DsiC	GanC	6764	0.8653
DsiC	HcaC	7615	0.8763
DsiC	HcaD	6653	0.8433
DsiC	MbaA	5511	0.847
DsiC	MbaB	5230	0.8377
DsiC	MbaC	7977	0.913
DsiC	OglB	7120	0.8322
DsiC	OglC	8144	0.8755
DsiC	Ola	8616	0.7933
DsiC	PedC	7637	0.8787
DsiC	PedD	6974	0.84675
DsiC	Rgu	7760	0.75825
DsiC	RraB	6193	0.8242
DsiC	RraC	7217	0.8667
GanB	AluC	7695	0.8232
GanB	AluD	7643	0.8232
GanB	BamA	5562	0.8161
GanB	BamB	5448	0.8552
GanB	BamC	4815	0.8208
GanB	DsiA	6696	0.8225
GanB	DsiB	6612	0.8596
GanB	DsiC	5813	0.8235
GanB	GanB	11361	0.9956
GanB	GanC	5389	0.8088
GanB	HcaC	7418	0.81965
GanB	HcaD	6992	0.8193
GanB	MbaA	6341	0.82
GanB	MbaB	6419	0.8594
GanB	MbaC	5514	0.8221
GanB	OglB	9721	0.9207
GanB	OglC	6747	0.8147
GanB	Ola	8768	0.7742
GanB	PedC	7367	0.8217
GanB	PedD	7357	0.8213
GanB	Rgu	7784	0.7395
GanB	RraB	8074	0.865
GanB	RraC	5869	0.8093
GanC	AluC	8472	0.8616
GanC	AluD	7801	0.8295
GanC	BamA	5813	0.8247
GanC	BamB	5154	0.81865
GanC	BamC	5703	0.8618
GanC	DsiA	7027	0.8299
GanC	DsiB	6271	0.8222
GanC	DsiC	6764	0.8653
GanC	GanB	5389	0.8088
GanC	GanC	12095	0.9953
GanC	HcaC	8113	0.8574
GanC	HcaD	7038	0.8245
GanC	MbaA	6667	0.8294
GanC	MbaB	6102	0.8217
GanC	MbaC	6535	0.8647
GanC	OglB	6743	0.8158
GanC	OglC	10289	0.9232
GanC	Ola	9247	0.777
GanC	PedC	8177	0.8601
GanC	PedD	7517	0.8281
GanC	Rgu	8211	0.7425
GanC	RraB	5878	0.8065
GanC	RraC	8605	0.8674
HcaC	AluC	11327	0.9206
HcaC	AluD	8358	0.846
HcaC	BamA	6727	0.8416
HcaC	BamB	6147	0.8331
HcaC	BamC	6350	0.8722
HcaC	DsiA	8173	0.8454
HcaC	DsiB	7512	0.8371
HcaC	DsiC	7615	0.8763
HcaC	GanB	7418	0.81965
HcaC	GanC	8113	0.8574
HcaC	HcaC	13851	0.9955
HcaC	HcaD	7278	0.8435
HcaC	MbaA	7664	0.8453
HcaC	MbaB	7281	0.8361
HcaC	MbaC	7237	0.875
HcaC	OglB	9066	0.8301
HcaC	OglC	9955	0.8684
HcaC	Ola	10870	0.79005
HcaC	PedC	11020	0.9203
HcaC	PedD	7975	0.8436
HcaC	Rgu	9742	0.75525
HcaC	RraB	7810	0.8221
HcaC	RraC	8623	0.8595
HcaD	AluC	7848	0.8466
HcaD	AluD	10142	0.9198
HcaD	BamA	6194	0.8368
HcaD	BamB	5777	0.8331
HcaD	BamC	5445	0.8394
HcaD	DsiA	7436	0.8414
HcaD	DsiB	6964	0.8358
HcaD	DsiC	6653	0.8433
HcaD	GanB	6992	0.8193
HcaD	GanC	7038	0.8245
HcaD	HcaC	7278	0.8435
HcaD	HcaD	12345	0.9958
HcaD	MbaA	6990	0.8399
HcaD	MbaB	6831	0.836
HcaD	MbaC	6270	0.84275
HcaD	OglB	8404	0.8299
HcaD	OglC	8635	0.834
HcaD	Ola	9777	0.7865
HcaD	PedC	7484	0.8433
HcaD	PedD	9786	0.9194
HcaD	Rgu	8801	0.7535
HcaD	RraB	7323	0.8212
HcaD	RraC	7527	0.8279
MbaA	AluC	8017	0.8495
MbaA	AluD	7766	0.84455
MbaA	BamA	7864	0.9088
MbaA	BamB	4604	0.8339
MbaA	BamC	4613	0.8436
MbaA	DsiA	9270	0.9114
MbaA	DsiB	5584	0.8377
MbaA	DsiC	5511	0.847
MbaA	GanB	6341	0.82
MbaA	GanC	6667	0.8294
MbaA	HcaC	7664	0.8453
MbaA	HcaD	6990	0.8399
MbaA	MbaA	11334	0.9957
MbaA	MbaB	5419	0.8381
MbaA	MbaC	5244	0.8469
MbaA	OglB	7675	0.8301
MbaA	OglC	8103	0.8378
MbaA	Ola	8952	0.79355
MbaA	PedC	7625	0.8476
MbaA	PedD	7466	0.843
MbaA	Rgu	8108	0.7578
MbaA	RraB	6772	0.8224
MbaA	RraC	7097	0.8317
MbaB	AluC	7617	0.8399
MbaB	AluD	7463	0.8394
MbaB	BamA	4798	0.8367
MbaB	BamB	7241	0.9075
MbaB	BamC	4285	0.8347
MbaB	DsiA	5783	0.8389
MbaB	DsiB	8629	0.9109
MbaB	DsiC	5230	0.8377
MbaB	GanB	6419	0.8594
MbaB	GanC	6102	0.8217
MbaB	HcaC	7281	0.8361
MbaB	HcaD	6831	0.836
MbaB	MbaA	5419	0.8381
MbaB	MbaB	10782	0.9957
MbaB	MbaC	4867	0.8386
MbaB	OglB	7794	0.869
MbaB	OglC	7485	0.8307
MbaB	Ola	8660	0.7871
MbaB	PedC	7322	0.8376
MbaB	PedD	7214	0.8382
MbaB	Rgu	7799	0.753
MbaB	RraB	6897	0.8593
MbaB	RraC	6522	0.8255
MbaC	AluC	7517	0.88
MbaC	AluD	6916	0.8479
MbaC	BamA	4598	0.8429
MbaC	BamB	4154	0.835
MbaC	BamC	6842	0.9088
MbaC	DsiA	5609	0.8478
MbaC	DsiB	5032	0.8396
MbaC	DsiC	7977	0.913
MbaC	GanB	5514	0.8221
MbaC	GanC	6535	0.8647
MbaC	HcaC	7237	0.875
MbaC	HcaD	6270	0.84275
MbaC	MbaA	5244	0.8469
MbaC	MbaB	4867	0.8386
MbaC	MbaC	10056	0.9953
MbaC	OglB	6741	0.8321
MbaC	OglC	7705	0.8752
MbaC	Ola	8120	0.7931
MbaC	PedC	7233	0.877
MbaC	PedD	6645	0.8457
MbaC	Rgu	7350	0.75795
MbaC	RraB	5871	0.824
MbaC	RraC	6883	0.8659
OglB	AluC	9493	0.8345
OglB	AluD	9311	0.8326
OglB	BamA	6692	0.8269
OglB	BamB	6602	0.8663
OglB	BamC	5873	0.8281
OglB	DsiA	8110	0.8306
OglB	DsiB	7951	0.8703
OglB	DsiC	7120	0.8322
OglB	GanB	9721	0.9207
OglB	GanC	6743	0.8158
OglB	HcaC	9066	0.8301
OglB	HcaD	8404	0.8299
OglB	MbaA	7675	0.8301
OglB	MbaB	7794	0.869
OglB	MbaC	6741	0.8321
OglB	OglB	13556	0.9957
OglB	OglC	8378	0.8246
OglB	Ola	10775	0.7807
OglB	PedC	9066	0.8309
OglB	PedD	8944	0.8311
OglB	Rgu	9605	0.7481
OglB	RraB	9649	0.8749
OglB	RraC	7317	0.8188
OglC	AluC	10354	0.8728
OglC	AluD	9588	0.83865
OglC	BamA	7063	0.8354
OglC	BamB	6323	0.8273
OglC	BamC	6822	0.87125
OglC	DsiA	8587	0.8396
OglC	DsiB	7694	0.8297
OglC	DsiC	8144	0.8755
OglC	GanB	6747	0.8147
OglC	GanC	10289	0.9232
OglC	HcaC	9955	0.8684
OglC	HcaD	8635	0.834
OglC	MbaA	8103	0.8378
OglC	MbaB	7485	0.8307
OglC	MbaC	7705	0.8752
OglC	OglB	8378	0.8246
OglC	OglC	14261	0.9956
OglC	Ola	11359	0.7851
OglC	PedC	9960	0.871
OglC	PedD	9180	0.8364
OglC	Rgu	10173	0.7514
OglC	RraB	7251	0.8161
OglC	RraC	10441	0.8771
Ola	AluC	11385	0.7941
Ola	AluD	10887	0.7908
Ola	BamA	7889	0.7894
Ola	BamB	7320	0.7839
Ola	BamC	7136	0.7892
Ola	DsiA	9499	0.7941
Ola	DsiB	8804	0.7882
Ola	DsiC	8616	0.7933
Ola	GanB	8768	0.7742
Ola	GanC	9247	0.777
Ola	HcaC	10870	0.79005
Ola	HcaD	9777	0.7865
Ola	MbaA	8952	0.79355
Ola	MbaB	8660	0.7871
Ola	MbaC	8120	0.7931
Ola	OglB	10775	0.7807
Ola	OglC	11359	0.7851
Ola	Ola	17367	0.9959
Ola	PedC	10920	0.7913
Ola	PedD	10388	0.79
Ola	Rgu	14141	0.832
Ola	RraB	9375	0.7776
Ola	RraC	9932	0.7819
PedC	AluC	11435	0.9259
PedC	AluD	8373	0.8478
PedC	BamA	6732	0.843
PedC	BamB	6194	0.83505
PedC	BamC	6398	0.8754
PedC	DsiA	8138	0.84775
PedC	DsiB	7534	0.83905
PedC	DsiC	7637	0.8787
PedC	GanB	7367	0.8217
PedC	GanC	8177	0.8601
PedC	HcaC	11020	0.9203
PedC	HcaD	7484	0.8433
PedC	MbaA	7625	0.8476
PedC	MbaB	7322	0.8376
PedC	MbaC	7233	0.877
PedC	OglB	9066	0.8309
PedC	OglC	9960	0.871
PedC	Ola	10920	0.7913
PedC	PedC	14499	0.9956
PedC	PedD	8043	0.8473
PedC	Rgu	9764	0.75535
PedC	RraB	7796	0.82285
PedC	RraC	8587	0.8604
PedD	AluC	8439	0.8487
PedD	AluD	10752	0.9253
PedD	BamA	6619	0.839
PedD	BamB	6105	0.8345
PedD	BamC	5767	0.8419
PedD	DsiA	7947	0.8439
PedD	DsiB	7391	0.8387
PedD	DsiC	6974	0.84675
PedD	GanB	7357	0.8213
PedD	GanC	7517	0.8281
PedD	HcaC	7975	0.8436
PedD	HcaD	9786	0.9194
PedD	MbaA	7466	0.843
PedD	MbaB	7214	0.8382
PedD	MbaC	6645	0.8457
PedD	OglB	8944	0.8311
PedD	OglC	9180	0.8364
PedD	Ola	10388	0.79
PedD	PedC	8043	0.8473
PedD	PedD	13682	0.9955
PedD	Rgu	9348	0.7557
PedD	RraB	7698	0.8245
PedD	RraC	7886	0.8298
Rgu	AluC	10298	0.75755
Rgu	AluD	9779	0.7568
Rgu	BamA	7155	0.7532
Rgu	BamB	6580	0.7493
Rgu	BamC	6437	0.754
Rgu	DsiA	8590	0.7591
Rgu	DsiB	7987	0.7545
Rgu	DsiC	7760	0.75825
Rgu	GanB	7784	0.7395
Rgu	GanC	8211	0.7425
Rgu	HcaC	9742	0.75525
Rgu	HcaD	8801	0.7535
Rgu	MbaA	8108	0.7578
Rgu	MbaB	7799	0.753
Rgu	MbaC	7350	0.75795
Rgu	OglB	9605	0.7481
Rgu	OglC	10173	0.7514
Rgu	Ola	14141	0.832
Rgu	PedC	9764	0.75535
Rgu	PedD	9348	0.7557
Rgu	Rgu	16612	0.9958
Rgu	RraB	8569	0.7449
Rgu	RraC	8971	0.7475
RraB	AluC	8178	0.8253
RraB	AluD	8042	0.8266
RraB	BamA	5807	0.821
RraB	BamB	5830	0.8565
RraB	BamC	5088	0.8198
RraB	DsiA	7059	0.8238
RraB	DsiB	7002	0.8598
RraB	DsiC	6193	0.8242
RraB	GanB	8074	0.865
RraB	GanC	5878	0.8065
RraB	HcaC	7810	0.8221
RraB	HcaD	7323	0.8212
RraB	MbaA	6772	0.8224
RraB	MbaB	6897	0.8593
RraB	MbaC	5871	0.824
RraB	OglB	9649	0.8749
RraB	OglC	7251	0.8161
RraB	Ola	9375	0.7776
RraB	PedC	7796	0.82285
RraB	PedD	7698	0.8245
RraB	Rgu	8569	0.7449
RraB	RraB	12338	0.996
RraB	RraC	6452	0.8129
RraC	AluC	8997	0.8633
RraC	AluD	8294	0.8313
RraC	BamA	6186	0.8284
RraC	BamB	5546	0.82095
RraC	BamC	6017	0.8626
RraC	DsiA	7511	0.8324
RraC	DsiB	6683	0.8239
RraC	DsiC	7217	0.8667
RraC	GanB	5869	0.8093
RraC	GanC	8605	0.8674
RraC	HcaC	8623	0.8595
RraC	HcaD	7527	0.8279
RraC	MbaA	7097	0.8317
RraC	MbaB	6522	0.8255
RraC	MbaC	6883	0.8659
RraC	OglB	7317	0.8188
RraC	OglC	10441	0.8771
RraC	Ola	9932	0.7819
RraC	PedC	8587	0.8604
RraC	PedD	7886	0.8298
RraC	Rgu	8971	0.7475
RraC	RraB	6452	0.8129
RraC	RraC	13090	0.9961

## Sheet: ED_Fig2c
Subgenome1_Subgenome2	Identity
A_A	0.8834
A_A	0.8834
A_A	0.9499
A_A	0.9356
A_A	0.9499
A_A	0.9231
A_A	0.9356
A_A	0.9231
A_A	0.9441
A_A	0.7994
A_A	0.9441
A_A	0.8187
A_A	0.7994
A_A	0.8187
A_A	0.9352
A_A	0.9352
A_A	0.9397
A_A	0.9397
A_A	0.8544
A_A	0.8544
A_A	0.9551
A_A	0.9171
A_A	0.9551
A_A	0.9234
A_A	0.9171
A_A	0.9234
A_A	0.9348
A_A	0.8356
A_A	0.9348
A_A	0.8638
A_A	0.8356
A_A	0.8638
A_A	0.9087
A_A	0.9087
A_A	0.9118
A_A	0.9184
A_A	0.9118
A_A	0.9675
A_A	0.9184
A_A	0.9675
A_A	0.9254
A_A	0.8636
A_A	0.9254
A_A	0.9194
A_A	0.8636
A_A	0.9194
A_A	0.9219
A_A	0.9434
A_A	0.9219
A_A	0.9402
A_A	0.9434
A_A	0.9402
A_A	0.8609
A_A	0.8609
A_A	0.9724
A_A	0.9757
A_A	0.9724
A_A	0.9636
A_A	0.9757
A_A	0.9636
A_A	0.9011
A_A	0.9342
A_A	0.9011
A_A	0.9356
A_A	0.9342
A_A	0.9356
A_A	0.8498
A_A	0.8498
A_A	0.9443
A_A	0.7123
A_A	0.9443
A_A	0.7034
A_A	0.7123
A_A	0.7034
A_A	0.9543
A_A	0.9525
A_A	0.9543
A_A	0.9467
A_A	0.9525
A_A	0.9467
A_A	0.94
A_A	0.94
A_A	0.7844
A_A	0.8238
A_A	0.7844
A_A	0.7631
A_A	0.8238
A_A	0.7631
A_A	0.9904
A_A	0.9331
A_A	0.9904
A_A	0.9559
A_A	0.9331
A_A	0.9559
A_A	0.9733
A_A	0.9339
A_A	0.9733
A_A	0.9259
A_A	0.9339
A_A	0.9259
A_A	0.9548
A_A	0.9302
A_A	0.9548
A_A	0.9557
A_A	0.9302
A_A	0.9557
A_A	0.7496
A_A	0.7496
A_A	0.8486
A_A	0.8486
A_A	0.9525
A_A	0.8967
A_A	0.9525
A_A	0.8977
A_A	0.8967
A_A	0.8977
A_A	0.9047
A_A	0.8552
A_A	0.9047
A_A	0.9188
A_A	0.8552
A_A	0.9188
A_A	0.927
A_A	0.8714
A_A	0.927
A_A	0.8772
A_A	0.8714
A_A	0.8772
A_A	0.944
A_A	0.9267
A_A	0.944
A_A	0.9199
A_A	0.9267
A_A	0.9199
A_A	0.9472
A_A	0.9472
A_A	0.9595
A_A	0.9355
A_A	0.9595
A_A	0.9433
A_A	0.9355
A_A	0.9433
A_A	0.7033
A_A	0.8103
A_A	0.7033
A_A	0.8333
A_A	0.8103
A_A	0.8333
A_A	0.7137
A_A	0.8689
A_A	0.7137
A_A	0.7745
A_A	0.8689
A_A	0.7745
A_A	0.9417
A_A	0.9234
A_A	0.9417
A_A	0.9144
A_A	0.9234
A_A	0.9144
A_A	0.9598
A_A	0.9456
A_A	0.9598
A_A	0.9286
A_A	0.9456
A_A	0.9286
A_A	0.932
A_A	0.8802
A_A	0.932
A_A	0.9217
A_A	0.8802
A_A	0.9217
A_A	0.9626
A_A	0.938
A_A	0.9626
A_A	0.9509
A_A	0.938
A_A	0.9509
A_A	0.9252
A_A	0.943
A_A	0.9252
A_A	0.9094
A_A	0.943
A_A	0.9094
A_A	0.9492
A_A	0.9487
A_A	0.9492
A_A	0.9401
A_A	0.9487
A_A	0.9401
A_A	0.9578
A_A	0.9293
A_A	0.9578
A_A	0.9235
A_A	0.9293
A_A	0.9235
A_A	0.7269
A_A	0.6647
A_A	0.7269
A_A	0.6628
A_A	0.6647
A_A	0.6628
A_A	0.9236
A_A	0.91
A_A	0.9236
A_A	0.9052
A_A	0.91
A_A	0.9052
A_A	0.746
A_A	0.7042
A_A	0.746
A_A	0.8859
A_A	0.7042
A_A	0.8859
A_A	0.9075
A_A	0.8482
A_A	0.9075
A_A	0.7647
A_A	0.8482
A_A	0.7647
A_A	0.9432
A_A	0.8226
A_A	0.9432
A_A	0.8336
A_A	0.8226
A_A	0.8336
A_A	0.845
A_A	0.8779
A_A	0.845
A_A	0.8621
A_A	0.8779
A_A	0.8621
A_A	0.633
A_A	0.633
A_A	0.8863
A_A	0.7095
A_A	0.8863
A_A	0.7074
A_A	0.7095
A_A	0.7074
A_A	0.9415
A_A	0.9147
A_A	0.9415
A_A	0.9396
A_A	0.9147
A_A	0.9396
A_A	0.9386
A_A	0.9033
A_A	0.9386
A_A	0.914
A_A	0.9033
A_A	0.914
A_A	0.9657
A_A	0.9264
A_A	0.9657
A_A	0.9281
A_A	0.9264
A_A	0.9281
A_A	0.9084
A_A	0.8908
A_A	0.9084
A_A	0.8577
A_A	0.8908
A_A	0.8577
A_A	0.9318
A_A	0.898
A_A	0.9318
A_A	0.8977
A_A	0.898
A_A	0.8977
A_A	0.9411
A_A	0.8999
A_A	0.9411
A_A	0.9165
A_A	0.8999
A_A	0.9165
A_A	0.9115
A_A	0.9115
A_A	0.6976
A_A	0.6976
A_A	0.6122
A_A	0.5978
A_A	0.6122
A_A	0.9017
A_A	0.5978
A_A	0.9017
A_A	0.8911
A_A	0.8911
A_A	0.9315
A_A	0.9315
A_A	0.9152
A_A	0.9289
A_A	0.9152
A_A	0.9566
A_A	0.9289
A_A	0.9566
A_A	0.9435
A_A	0.9309
A_A	0.9435
A_A	0.9366
A_A	0.9309
A_A	0.9366
A_A	0.9575
A_A	0.9176
A_A	0.9575
A_A	0.9265
A_A	0.9176
A_A	0.9265
A_A	0.9414
A_A	0.9115
A_A	0.9414
A_A	0.9093
A_A	0.9115
A_A	0.9093
A_A	0.934
A_A	0.8753
A_A	0.934
A_A	0.8916
A_A	0.8753
A_A	0.8916
A_A	0.9552
A_A	0.9552
A_A	0.943
A_A	0.9059
A_A	0.943
A_A	0.9031
A_A	0.9059
A_A	0.9031
A_A	0.7008
A_A	0.7008
A_A	0.9422
A_A	0.9422
A_A	0.734
A_A	0.734
A_A	0.9233
A_A	0.9233
A_A	0.9086
A_A	0.9086
A_A	0.9396
A_A	0.9396
A_A	0.9412
A_A	0.9412
A_A	0.9158
A_A	0.9158
A_A	0.9847
A_A	0.9847
A_A	0.8568
A_A	0.8568
A_A	0.9276
A_A	0.9276
A_A	0.9101
A_A	0.9101
A_A	0.9185
A_A	0.9185
A_A	0.9124
A_A	0.9124
A_A	0.9346
A_A	0.9346
A_A	0.8851
A_A	0.8851
A_A	0.9103
A_A	0.9103
A_A	0.8831
A_A	0.8831
A_A	0.9358
A_A	0.9358
A_A	0.8759
A_A	0.8759
A_A	0.9281
A_A	0.9281
A_A	0.9211
A_A	0.9211
A_A	0.9367
A_A	0.9367
A_A	0.7868
A_A	0.7868
A_A	0.9045
A_A	0.9045
A_A	0.9176
A_A	0.9176
A_A	0.9481
A_A	0.9481
A_A	0.9018
A_A	0.8914
A_A	0.9018
A_A	0.882
A_A	0.8914
A_A	0.882
A_A	0.9116
A_A	0.909
A_A	0.9116
A_A	0.9365
A_A	0.909
A_A	0.9365
A_A	0.9498
A_A	0.9335
A_A	0.9498
A_A	0.9215
A_A	0.9335
A_A	0.9215
A_A	0.9117
A_A	0.8122
A_A	0.9117
A_A	0.8093
A_A	0.8122
A_A	0.8093
A_A	0.9663
A_A	0.9566
A_A	0.9663
A_A	0.9638
A_A	0.9566
A_A	0.9638
A_A	0.9308
A_A	0.9383
A_A	0.9308
A_A	0.9317
A_A	0.9383
A_A	0.9317
A_A	0.8933
A_A	0.8678
A_A	0.8933
A_A	0.8351
A_A	0.8678
A_A	0.8351
A_A	0.9301
A_A	0.9145
A_A	0.9301
A_A	0.9179
A_A	0.9145
A_A	0.9179
A_A	0.9267
A_A	0.9267
A_A	0.9527
A_A	0.9563
A_A	0.9527
A_A	0.9501
A_A	0.9563
A_A	0.9501
A_A	0.9403
A_A	0.9423
A_A	0.9403
A_A	0.9398
A_A	0.9423
A_A	0.9398
A_A	0.9125
A_A	0.8869
A_A	0.9125
A_A	0.8294
A_A	0.8869
A_A	0.8294
A_A	0.8534
A_A	0.7609
A_A	0.8534
A_A	0.6457
A_A	0.7609
A_A	0.6457
A_A	0.9032
A_A	0.884
A_A	0.9032
A_A	0.8917
A_A	0.884
A_A	0.8917
A_A	0.7431
A_A	0.7431
A_A	0.7119
A_A	0.7045
A_A	0.7119
A_A	0.8761
A_A	0.7045
A_A	0.8761
A_A	0.9448
A_A	0.8994
A_A	0.9448
A_A	0.898
A_A	0.8994
A_A	0.898
A_A	0.898
A_A	0.8535
A_A	0.898
A_A	0.911
A_A	0.8535
A_A	0.911
A_A	0.9596
A_A	0.901
A_A	0.9596
A_A	0.914
A_A	0.901
A_A	0.914
A_A	0.9564
A_A	0.9243
A_A	0.9564
A_A	0.9487
A_A	0.9243
A_A	0.9487
A_A	0.6043
A_A	0.892
A_A	0.6043
A_A	0.892
A_A	0.9761
A_A	0.9284
A_A	0.9761
A_A	0.9183
A_A	0.9284
A_A	0.9183
A_A	0.9489
A_A	0.9489
A_A	0.9414
A_A	0.9133
A_A	0.9414
A_A	0.9042
A_A	0.9133
A_A	0.9042
A_A	0.9561
A_A	0.9472
A_A	0.9561
A_A	0.956
A_A	0.9472
A_A	0.956
A_A	0.9655
A_A	0.9655
A_A	0.8359
A_A	0.975
A_A	0.8359
A_A	0.8428
A_A	0.975
A_A	0.8428
A_A	0.9389
A_A	0.9291
A_A	0.9389
A_A	0.9433
A_A	0.9291
A_A	0.9433
A_A	0.9573
A_A	0.9769
A_A	0.9573
A_A	0.9587
A_A	0.9769
A_A	0.9587
A_A	0.9505
A_A	0.916
A_A	0.9505
A_A	0.8994
A_A	0.916
A_A	0.8994
A_A	0.8299
A_A	0.8174
A_A	0.8299
A_A	0.9061
A_A	0.8174
A_A	0.9061
A_A	0.9268
A_A	0.9268
A_A	0.9299
A_A	0.9299
A_A	0.9639
A_A	0.9374
A_A	0.9639
A_A	0.9408
A_A	0.9374
A_A	0.9408
A_A	0.8329
A_A	0.8329
A_A	0.9514
A_A	0.9502
A_A	0.9514
A_A	0.9421
A_A	0.9502
A_A	0.9421
A_A	0.9339
A_A	0.9339
A_A	0.9404
A_A	0.9404
A_A	0.9666
A_A	0.9388
A_A	0.9666
A_A	0.9366
A_A	0.9388
A_A	0.9366
A_A	0.8907
A_A	0.8907
A_A	0.9646
A_A	0.939
A_A	0.9646
A_A	0.941
A_A	0.939
A_A	0.941
A_A	0.6364
A_A	0.6105
A_A	0.6364
A_A	0.6318
A_A	0.6105
A_A	0.6318
A_A	0.9593
A_A	0.9103
A_A	0.9593
A_A	0.9077
A_A	0.9103
A_A	0.9077
A_A	0.9663
A_A	0.9359
A_A	0.9663
A_A	0.9425
A_A	0.9359
A_A	0.9425
A_A	0.9296
A_A	0.8894
A_A	0.9296
A_A	0.8558
A_A	0.8894
A_A	0.8558
A_A	0.9318
A_A	0.9318
A_A	0.9583
A_A	0.7512
A_A	0.9583
A_A	0.7658
A_A	0.7512
A_A	0.7658
A_A	0.8246
A_A	0.818
A_A	0.8246
A_A	0.8521
A_A	0.818
A_A	0.8521
A_A	0.9037
A_A	0.898
A_A	0.9037
A_A	0.9419
A_A	0.898
A_A	0.9419
A_A	0.8679
A_A	0.8679
A_A	0.929
A_A	0.929
A_A	0.929
A_A	0.9135
A_A	0.929
A_A	0.8983
A_A	0.9135
A_A	0.8983
A_A	0.9701
A_A	0.7043
A_A	0.9701
A_A	0.6964
A_A	0.7043
A_A	0.6964
A_A	0.8389
A_A	0.8339
A_A	0.8389
A_A	0.8997
A_A	0.8339
A_A	0.8997
A_A	0.8869
A_A	0.841
A_A	0.8869
A_A	0.8544
A_A	0.841
A_A	0.8544
A_A	0.8678
A_A	0.8803
A_A	0.8678
A_A	0.8614
A_A	0.8803
A_A	0.8614
A_A	0.8692
A_A	0.8692
A_A	0.9581
A_A	0.8788
A_A	0.9581
A_A	0.8771
A_A	0.8788
A_A	0.8771
A_A	0.8937
A_A	0.8937
A_A	0.9119
A_A	0.8722
A_A	0.9119
A_A	0.9421
A_A	0.8722
A_A	0.9421
A_A	0.873
A_A	0.873
A_A	0.8682
A_A	0.8616
A_A	0.8682
A_A	0.8361
A_A	0.8616
A_A	0.8361
A_A	0.9287
A_A	0.9287
A_A	0.907
A_A	0.9032
A_A	0.907
A_A	0.9033
A_A	0.9032
A_A	0.9033
A_A	0.9496
A_A	0.9174
A_A	0.9496
A_A	0.948
A_A	0.9174
A_A	0.948
A_A	0.74
A_A	0.8086
A_A	0.74
A_A	0.6103
A_A	0.8086
A_A	0.6103
A_A	0.9123
A_A	0.8885
A_A	0.9123
A_A	0.8851
A_A	0.8885
A_A	0.8851
A_A	0.9243
A_A	0.9243
A_A	0.8194
A_A	0.8194
A_A	0.7726
A_A	0.7726
A_A	0.8633
A_A	0.8655
A_A	0.8633
A_A	0.8337
A_A	0.8655
A_A	0.8337
A_A	0.8567
A_A	0.8567
A_A	0.9538
A_A	0.9117
A_A	0.9538
A_A	0.9168
A_A	0.9117
A_A	0.9168
A_A	0.9635
A_A	0.9591
A_A	0.9635
A_A	0.9543
A_A	0.9591
A_A	0.9543
A_A	0.9253
A_A	0.8622
A_A	0.9253
A_A	0.8638
A_A	0.8622
A_A	0.8638
A_A	0.9234
A_A	0.9066
A_A	0.9234
A_A	0.8938
A_A	0.9066
A_A	0.8938
A_A	0.9409
A_A	0.9298
A_A	0.9409
A_A	0.9127
A_A	0.9298
A_A	0.9127
A_A	0.9245
A_A	0.9209
A_A	0.9245
A_A	0.9161
A_A	0.9209
A_A	0.9161
A_A	0.972
A_A	0.9464
A_A	0.972
A_A	0.9681
A_A	0.9464
A_A	0.9681
A_A	0.9449
A_A	0.9339
A_A	0.9449
A_A	0.9349
A_A	0.9339
A_A	0.9349
A_A	0.956
A_A	0.8725
A_A	0.956
A_A	0.9126
A_A	0.8725
A_A	0.9126
A_A	0.935
A_A	0.9099
A_A	0.935
A_A	0.9071
A_A	0.9099
A_A	0.9071
A_A	0.8521
A_A	0.7197
A_A	0.8521
A_A	0.7661
A_A	0.7197
A_A	0.7661
A_A	0.9418
A_A	0.9458
A_A	0.9418
A_A	0.9444
A_A	0.9458
A_A	0.9444
A_A	0.7431
A_A	0.7057
A_A	0.7431
A_A	0.7872
A_A	0.7057
A_A	0.7872
A_A	0.9467
A_A	0.9283
A_A	0.9467
A_A	0.9358
A_A	0.9283
A_A	0.9358
A_A	0.8875
A_A	0.8532
A_A	0.8875
A_A	0.9134
A_A	0.8532
A_A	0.9134
A_A	0.9087
A_A	0.9087
A_A	0.7166
A_A	0.6711
A_A	0.7166
A_A	0.8615
A_A	0.6711
A_A	0.8615
A_A	0.9488
A_A	0.9265
A_A	0.9488
A_A	0.9176
A_A	0.9265
A_A	0.9176
A_A	0.8058
A_A	0.8058
A_A	0.687
A_A	0.687
A_A	0.966
A_A	0.9434
A_A	0.966
A_A	0.9364
A_A	0.9434
A_A	0.9364
A_A	0.9334
A_A	0.9404
A_A	0.9334
A_A	0.9116
A_A	0.9404
A_A	0.9116
A_A	0.871
A_A	0.8059
A_A	0.871
A_A	0.9293
A_A	0.8059
A_A	0.9293
A_A	0.9406
A_A	0.9246
A_A	0.9406
A_A	0.9101
A_A	0.9246
A_A	0.9101
A_A	0.9209
A_A	0.9128
A_A	0.9209
A_A	0.8969
A_A	0.9128
A_A	0.8969
A_A	0.9178
A_A	0.8643
A_A	0.9178
A_A	0.8826
A_A	0.8643
A_A	0.8826
A_A	0.8659
A_A	0.842
A_A	0.8659
A_A	0.919
A_A	0.842
A_A	0.919
A_A	0.6621
A_A	0.6834
A_A	0.6621
A_A	0.904
A_A	0.6834
A_A	0.904
A_A	0.9172
A_A	0.9172
A_A	0.9498
A_A	0.9439
A_A	0.5843
A_A	0.9498
A_A	0.9247
A_A	0.5991
A_A	0.9439
A_A	0.9247
A_A	0.5843
A_A	0.5991
A_A	0.9487
A_A	0.9268
A_A	0.9487
A_A	0.9035
A_A	0.9268
A_A	0.9035
A_A	0.9142
A_A	0.8849
A_A	0.9142
A_A	0.9366
A_A	0.8849
A_A	0.9366
A_A	0.7238
A_A	0.7302
A_A	0.7238
A_A	0.9342
A_A	0.7302
A_A	0.9342
A_A	0.8439
A_A	0.7166
A_A	0.8439
A_A	0.5669
A_A	0.7166
A_A	0.5669
A_A	0.9542
A_A	0.9183
A_A	0.9542
A_A	0.9261
A_A	0.9183
A_A	0.9261
A_A	0.977
A_A	0.8968
A_A	0.6417
A_A	0.977
A_A	0.9005
A_A	0.6251
A_A	0.8968
A_A	0.9005
A_A	0.6417
A_A	0.6251
A_A	0.9459
A_A	0.8595
A_A	0.9459
A_A	0.8734
A_A	0.8595
A_A	0.8734
A_A	0.9527
A_A	0.9349
A_A	0.9527
A_A	0.9319
A_A	0.9349
A_A	0.9319
A_A	0.9356
A_A	0.9115
A_A	0.9356
A_A	0.9298
A_A	0.9115
A_A	0.9298
A_A	0.9422
A_A	0.9267
A_A	0.9422
A_A	0.9621
A_A	0.9267
A_A	0.9621
A_A	0.9479
A_A	0.9118
A_A	0.9479
A_A	0.9268
A_A	0.9118
A_A	0.9268
A_A	0.8275
A_A	0.8275
A_A	0.9605
A_A	0.9605
A_A	0.7431
A_A	0.9319
A_A	0.7431
A_A	0.7065
A_A	0.9319
A_A	0.7065
A_A	0.9229
A_A	0.9229
A_A	0.8521
A_A	0.8521
A_A	0.9324
A_A	0.9193
A_A	0.9324
A_A	0.9139
A_A	0.9193
A_A	0.9139
A_A	0.9755
A_A	0.9506
A_A	0.9755
A_A	0.9513
A_A	0.9506
A_A	0.9513
A_A	0.9311
A_A	0.9311
A_A	0.9583
A_A	0.9425
A_A	0.9583
A_A	0.9469
A_A	0.9425
A_A	0.9469
A_A	0.9605
A_A	0.9605
A_A	0.9529
A_A	0.9288
A_A	0.9529
A_A	0.9109
A_A	0.9288
A_A	0.9109
A_A	0.9518
A_A	0.9518
A_A	0.9256
A_A	0.9183
A_A	0.9256
A_A	0.8928
A_A	0.9183
A_A	0.8928
A_A	0.9523
A_A	0.9523
A_A	0.896
A_A	0.9438
A_A	0.896
A_A	0.8847
A_A	0.9438
A_A	0.8847
A_A	0.9348
A_A	0.9145
A_A	0.9348
A_A	0.9101
A_A	0.9145
A_A	0.9101
A_A	0.8877
A_A	0.8974
A_A	0.8877
A_A	0.911
A_A	0.8974
A_A	0.911
A_A	0.9141
A_A	0.9141
A_A	0.9484
A_A	0.9003
A_A	0.9484
A_A	0.8861
A_A	0.9003
A_A	0.8861
A_A	0.8088
A_A	0.7616
A_A	0.8088
A_A	0.9089
A_A	0.7616
A_A	0.9089
A_A	0.688
A_A	0.6304
A_A	0.688
A_A	0.937
A_A	0.6304
A_A	0.937
A_A	0.9444
A_A	0.9395
A_A	0.9444
A_A	0.9377
A_A	0.9395
A_A	0.9377
A_A	0.8973
A_A	0.8973
A_A	0.955
A_A	0.912
A_A	0.955
A_A	0.9155
A_A	0.912
A_A	0.9155
A_A	0.8557
A_A	0.8258
A_A	0.8557
A_A	0.9318
A_A	0.8258
A_A	0.9318
A_A	0.9338
A_A	0.9338
A_A	0.814
A_A	0.814
A_A	0.9517
A_A	0.9517
A_A	0.9269
A_A	0.9269
A_A	0.7105
A_A	0.7105
A_A	0.9417
A_A	0.8707
A_A	0.9417
A_A	0.8948
A_A	0.8707
A_A	0.8948
A_A	0.5899
A_A	0.8916
A_A	0.5899
A_A	0.8916
A_A	0.9519
A_A	0.9437
A_A	0.9519
A_A	0.96
A_A	0.9437
A_A	0.96
A_A	0.9976
A_A	0.9136
A_A	0.9976
A_A	0.9214
A_A	0.9136
A_A	0.9214
A_A	0.8368
A_A	0.8297
A_A	0.8368
A_A	0.9482
A_A	0.8297
A_A	0.9482
A_A	0.9677
A_A	0.9549
A_A	0.9677
A_A	0.9649
A_A	0.9549
A_A	0.9649
A_A	0.9126
A_A	0.8819
A_A	0.9126
A_A	0.8625
A_A	0.8819
A_A	0.8625
A_A	0.9427
A_A	0.9061
A_A	0.9427
A_A	0.8828
A_A	0.9061
A_A	0.8828
A_A	0.8564
A_A	0.8597
A_A	0.8564
A_A	0.9152
A_A	0.8597
A_A	0.9152
A_A	0.9291
A_A	0.885
A_A	0.9291
A_A	0.8738
A_A	0.885
A_A	0.8738
A_A	0.949
A_A	0.9268
A_A	0.949
A_A	0.9421
A_A	0.9268
A_A	0.9421
A_A	0.9524
A_A	0.9337
A_A	0.9524
A_A	0.9286
A_A	0.9337
A_A	0.9286
A_A	0.9305
A_A	0.9305
A_A	0.9124
A_A	0.9059
A_A	0.9124
A_A	0.8994
A_A	0.9059
A_A	0.8994
A_A	0.5764
A_A	0.6362
A_A	0.5764
A_A	0.8961
A_A	0.6362
A_A	0.8961
A_A	0.9508
A_A	0.9508
A_A	0.9393
A_A	0.9134
A_A	0.9393
A_A	0.923
A_A	0.9134
A_A	0.923
A_A	0.9403
A_A	0.8753
A_A	0.9403
A_A	0.8495
A_A	0.8753
A_A	0.8495
A_A	0.9218
A_A	0.9054
A_A	0.9218
A_A	0.9301
A_A	0.9054
A_A	0.9301
A_A	0.8872
A_A	0.8737
A_A	0.8872
A_A	0.8651
A_A	0.8737
A_A	0.8651
A_A	0.9399
A_A	0.9367
A_A	0.9399
A_A	0.9373
A_A	0.9367
A_A	0.9373
A_A	0.9501
A_A	0.9401
A_A	0.9501
A_A	0.9316
A_A	0.9401
A_A	0.9316
A_A	0.941
A_A	0.9108
A_A	0.941
A_A	0.9244
A_A	0.9108
A_A	0.9244
A_A	0.6499
A_A	0.6499
A_A	0.9533
A_A	0.9533
A_A	0.9697
A_A	0.9317
A_A	0.9697
A_A	0.9309
A_A	0.9317
A_A	0.9309
A_A	0.6293
A_A	0.6293
A_A	0.9185
A_A	0.9235
A_A	0.9185
A_A	0.9045
A_A	0.9235
A_A	0.9045
A_A	0.9267
A_A	0.9133
A_A	0.9267
A_A	0.8975
A_A	0.9133
A_A	0.8975
A_A	0.8243
A_A	0.9496
A_A	0.8243
A_A	0.8169
A_A	0.9496
A_A	0.8169
A_A	0.9488
A_A	0.9319
A_A	0.9488
A_A	0.9276
A_A	0.9319
A_A	0.9276
A_A	0.9831
A_A	0.9634
A_A	0.9831
A_A	0.9678
A_A	0.9634
A_A	0.9678
A_A	0.9451
A_A	0.9115
A_A	0.9451
A_A	0.9145
A_A	0.9115
A_A	0.9145
A_A	0.9496
A_A	0.9424
A_A	0.9496
A_A	0.9275
A_A	0.9424
A_A	0.9275
A_A	0.8704
A_A	0.8194
A_A	0.8704
A_A	0.7798
A_A	0.8194
A_A	0.7798
A_A	0.8942
A_A	0.8759
A_A	0.8942
A_A	0.8917
A_A	0.8759
A_A	0.8917
A_A	0.9334
A_A	0.9334
A_A	0.8039
A_A	0.8039
A_A	0.9502
A_A	0.9226
A_A	0.9502
A_A	0.9253
A_A	0.9226
A_A	0.9253
A_A	0.9501
A_A	0.9501
A_A	0.9629
A_A	0.9243
A_A	0.9629
A_A	0.9044
A_A	0.9243
A_A	0.9044
A_A	0.9332
A_A	0.9131
A_A	0.9332
A_A	0.9055
A_A	0.9131
A_A	0.9055
A_A	0.896
A_A	0.6725
A_A	0.896
A_A	0.6725
A_A	0.9287
A_A	0.9144
A_A	0.9287
A_A	0.9084
A_A	0.9144
A_A	0.9084
A_A	0.8386
A_A	0.7795
A_A	0.8386
A_A	0.7981
A_A	0.7795
A_A	0.7981
A_A	0.9082
A_A	0.9082
A_A	0.8573
A_A	0.7928
A_A	0.8573
A_A	0.9287
A_A	0.7928
A_A	0.9287
A_A	0.946
A_A	0.92
A_A	0.946
A_A	0.9192
A_A	0.92
A_A	0.9192
A_A	0.8115
A_A	0.8115
A_A	0.873
A_A	0.8996
A_A	0.873
A_A	0.8156
A_A	0.8996
A_A	0.8156
A_A	0.7173
A_A	0.714
A_A	0.7173
A_A	0.9215
A_A	0.714
A_A	0.9215
A_A	0.9149
A_A	0.9149
A_A	0.9331
A_A	0.9056
A_A	0.9331
A_A	0.9116
A_A	0.9056
A_A	0.9116
A_A	0.941
A_A	0.9277
A_A	0.941
A_A	0.9176
A_A	0.9277
A_A	0.9176
A_A	0.9366
A_A	0.9021
A_A	0.9366
A_A	0.9115
A_A	0.9021
A_A	0.9115
A_A	0.9897
A_A	0.9875
A_A	0.9897
A_A	0.9794
A_A	0.9875
A_A	0.9794
A_A	0.9416
A_A	0.906
A_A	0.9416
A_A	0.9111
A_A	0.906
A_A	0.9111
A_A	0.79
A_A	0.8717
A_A	0.79
A_A	0.7068
A_A	0.8717
A_A	0.7068
A_A	0.9051
A_A	0.8639
A_A	0.9051
A_A	0.8982
A_A	0.8639
A_A	0.8982
A_A	0.7713
A_A	0.7713
A_A	0.9466
A_A	0.9134
A_A	0.9466
A_A	0.9162
A_A	0.9134
A_A	0.9162
A_A	0.9381
A_A	0.9021
A_A	0.9381
A_A	0.9217
A_A	0.9021
A_A	0.9217
A_A	0.9207
A_A	0.8766
A_A	0.9207
A_A	0.9132
A_A	0.8766
A_A	0.9132
A_A	0.9418
A_A	0.913
A_A	0.9418
A_A	0.9377
A_A	0.913
A_A	0.9377
A_A	0.7422
A_A	0.7422
A_A	0.9632
A_A	0.9322
A_A	0.9632
A_A	0.928
A_A	0.9322
A_A	0.928
A_A	0.9481
A_A	0.9481
A_A	0.9389
A_A	0.9321
A_A	0.9389
A_A	0.9276
A_A	0.9321
A_A	0.9276
A_A	0.8553
A_A	0.8553
A_A	0.9492
A_A	0.9528
A_A	0.9492
A_A	0.951
A_A	0.9528
A_A	0.951
A_A	0.9715
A_A	0.9326
A_A	0.9715
A_A	0.9309
A_A	0.9326
A_A	0.9309
A_A	0.9111
A_A	0.8848
A_A	0.9111
A_A	0.9
A_A	0.8848
A_A	0.9
A_A	0.9522
A_A	0.952
A_A	0.9522
A_A	0.9422
A_A	0.952
A_A	0.9422
A_A	0.9072
A_A	0.9072
A_A	0.9167
A_A	0.8904
A_A	0.9167
A_A	0.8893
A_A	0.8904
A_A	0.8893
A_A	0.8979
A_A	0.8959
A_A	0.8979
A_A	0.878
A_A	0.8959
A_A	0.878
A_A	0.9342
A_A	0.9257
A_A	0.9342
A_A	0.9148
A_A	0.9257
A_A	0.9148
A_A	0.9484
A_A	0.9305
A_A	0.9484
A_A	0.9362
A_A	0.9305
A_A	0.9362
A_A	0.9459
A_A	0.9227
A_A	0.9459
A_A	0.9079
A_A	0.9227
A_A	0.9079
A_A	0.9372
A_A	0.919
A_A	0.9372
A_A	0.933
A_A	0.919
A_A	0.933
A_A	0.9443
A_A	0.9042
A_A	0.9443
A_A	0.9023
A_A	0.9042
A_A	0.9023
A_A	0.9728
A_A	0.9101
A_A	0.9728
A_A	0.9091
A_A	0.9101
A_A	0.9091
A_A	0.936
A_A	0.9148
A_A	0.936
A_A	0.9049
A_A	0.9148
A_A	0.9049
A_A	0.9285
A_A	0.9279
A_A	0.9285
A_A	0.945
A_A	0.9279
A_A	0.945
A_A	0.9462
A_A	0.9166
A_A	0.9462
A_A	0.9342
A_A	0.9166
A_A	0.9342
A_A	0.7548
A_A	0.9161
A_A	0.7548
A_A	0.7237
A_A	0.9161
A_A	0.7237
A_A	0.951
A_A	0.9267
A_A	0.951
A_A	0.917
A_A	0.9267
A_A	0.917
A_A	0.9455
A_A	0.8969
A_A	0.9455
A_A	0.9116
A_A	0.8969
A_A	0.9116
A_A	0.7552
A_A	0.6289
A_A	0.7552
A_A	0.6681
A_A	0.6289
A_A	0.6681
A_A	0.9472
A_A	0.9472
A_A	0.9446
A_A	0.932
A_A	0.9446
A_A	0.9186
A_A	0.932
A_A	0.9186
A_A	0.6987
A_A	0.6981
A_A	0.6987
A_A	0.9169
A_A	0.6981
A_A	0.9169
A_A	0.9325
A_A	0.9179
A_A	0.9325
A_A	0.9054
A_A	0.9179
A_A	0.9054
A_A	0.9321
A_A	0.9299
A_A	0.9321
A_A	0.9407
A_A	0.9299
A_A	0.9407
A_A	0.9207
A_A	0.9067
A_A	0.9207
A_A	0.9009
A_A	0.9067
A_A	0.9009
A_A	0.9426
A_A	0.9148
A_A	0.9426
A_A	0.9353
A_A	0.9148
A_A	0.9353
A_A	0.8775
A_A	0.8775
A_A	0.8806
A_A	0.9202
A_A	0.8806
A_A	0.8462
A_A	0.9202
A_A	0.8462
A_A	0.8236
A_A	0.9219
A_A	0.8236
A_A	0.8545
A_A	0.9219
A_A	0.8545
A_A	0.8651
A_A	0.8749
A_A	0.8651
A_A	0.8887
A_A	0.8749
A_A	0.8887
A_A	0.9519
A_A	0.8258
A_A	0.9519
A_A	0.8168
A_A	0.8258
A_A	0.8168
A_A	0.9497
A_A	0.8884
A_A	0.9497
A_A	0.8908
A_A	0.8884
A_A	0.8908
A_A	0.9597
A_A	0.8653
A_A	0.9597
A_A	0.8636
A_A	0.8653
A_A	0.8636
A_A	0.9243
A_A	0.9243
A_A	0.891
A_A	0.891
A_A	0.9413
A_A	0.9078
A_A	0.9413
A_A	0.8815
A_A	0.9078
A_A	0.8815
A_A	0.8526
A_A	0.8526
A_A	0.8912
A_A	0.8924
A_A	0.8912
A_A	0.8965
A_A	0.8924
A_A	0.8965
A_A	0.9437
A_A	0.9437
A_A	0.8573
A_A	0.858
A_A	0.8573
A_A	0.9049
A_A	0.858
A_A	0.9049
A_A	0.9482
A_A	0.9382
A_A	0.9482
A_A	0.9539
A_A	0.9382
A_A	0.9539
A_A	0.9586
A_A	0.9124
A_A	0.9586
A_A	0.9201
A_A	0.9124
A_A	0.9201
A_A	0.9232
A_A	0.8819
A_A	0.9232
A_A	0.915
A_A	0.8819
A_A	0.915
A_A	0.8164
A_A	0.8164
A_A	0.7404
A_A	0.7404
A_A	0.9291
A_A	0.9291
A_A	0.9647
A_A	0.9294
A_A	0.9647
A_A	0.965
A_A	0.9294
A_A	0.965
A_A	0.9578
A_A	0.9195
A_A	0.9578
A_A	0.9166
A_A	0.9195
A_A	0.9166
A_A	0.94
A_A	0.9042
A_A	0.94
A_A	0.9102
A_A	0.9042
A_A	0.9102
A_A	0.9379
A_A	0.8874
A_A	0.9379
A_A	0.8898
A_A	0.8874
A_A	0.8898
A_A	0.9646
A_A	0.9199
A_A	0.9646
A_A	0.9449
A_A	0.9199
A_A	0.9449
A_A	0.9748
A_A	0.9748
A_A	0.9464
A_A	0.9464
A_A	0.9235
A_A	0.8906
A_A	0.9235
A_A	0.9002
A_A	0.8906
A_A	0.9002
A_A	0.9276
A_A	0.8937
A_A	0.9276
A_A	0.9339
A_A	0.8937
A_A	0.9339
A_A	0.9348
A_A	0.9354
A_A	0.9348
A_A	0.9237
A_A	0.9354
A_A	0.9237
A_A	0.9722
A_A	0.9722
A_A	0.8643
A_A	0.8588
A_A	0.8643
A_A	0.9235
A_A	0.8588
A_A	0.9235
A_A	0.8682
A_A	0.8259
A_A	0.8682
A_A	0.8799
A_A	0.8259
A_A	0.8799
A_A	0.9557
A_A	0.9419
A_A	0.9557
A_A	0.9313
A_A	0.9419
A_A	0.9313
A_A	0.8314
A_A	0.8573
A_A	0.8314
A_A	0.8863
A_A	0.8573
A_A	0.8863
A_A	0.6897
A_A	0.8797
A_A	0.6897
A_A	0.7217
A_A	0.8797
A_A	0.7217
A_A	0.9619
A_A	0.9412
A_A	0.9619
A_A	0.9314
A_A	0.9412
A_A	0.9314
A_A	0.6723
A_A	0.6226
A_A	0.6723
A_A	0.9288
A_A	0.6226
A_A	0.9288
A_A	0.9504
A_A	0.9218
A_A	0.9504
A_A	0.9114
A_A	0.9218
A_A	0.9114
A_A	0.7087
A_A	0.7029
A_A	0.7087
A_A	0.9063
A_A	0.7029
A_A	0.9063
A_A	0.8749
A_A	0.8942
A_A	0.8749
A_A	0.8378
A_A	0.8942
A_A	0.8378
A_A	0.9047
A_A	0.9047
A_A	0.9518
A_A	0.9518
A_A	0.9155
A_A	0.9155
A_A	0.9474
A_A	0.8736
A_A	0.9474
A_A	0.892
A_A	0.8736
A_A	0.892
A_A	0.7895
A_A	0.7895
A_A	0.5596
A_A	0.5596
A_A	0.9704
A_A	0.94
A_A	0.9704
A_A	0.9507
A_A	0.94
A_A	0.9507
A_A	0.8702
A_A	0.8702
A_A	0.9231
A_A	0.9231
A_A	0.9395
A_A	0.9098
A_A	0.9395
A_A	0.8953
A_A	0.9098
A_A	0.8953
A_A	0.9624
A_A	0.9624
A_A	0.9182
A_A	0.9182
A_A	0.9552
A_A	0.9208
A_A	0.9552
A_A	0.9418
A_A	0.9208
A_A	0.9418
A_A	0.8609
A_A	0.8922
A_A	0.8609
A_A	0.8958
A_A	0.8922
A_A	0.8958
A_A	0.9589
A_A	0.9192
A_A	0.9589
A_A	0.9367
A_A	0.9192
A_A	0.9367
A_A	0.9471
A_A	0.9043
A_A	0.9471
A_A	0.8705
A_A	0.9043
A_A	0.8705
A_A	0.808
A_A	0.8242
A_A	0.808
A_A	0.9528
A_A	0.8242
A_A	0.9528
A_A	0.9735
A_A	0.9423
A_A	0.9735
A_A	0.9358
A_A	0.9423
A_A	0.9358
A_A	0.942
A_A	0.942
A_A	0.9618
A_A	0.9341
A_A	0.9618
A_A	0.9385
A_A	0.9341
A_A	0.9385
A_A	0.9349
A_A	0.9349
A_A	0.9534
A_A	0.9171
A_A	0.9534
A_A	0.9184
A_A	0.9171
A_A	0.9184
A_A	0.925
A_A	0.9117
A_A	0.925
A_A	0.9046
A_A	0.9117
A_A	0.9046
A_A	0.9276
A_A	0.9198
A_A	0.9276
A_A	0.9037
A_A	0.9198
A_A	0.9037
A_A	0.9175
A_A	0.8881
A_A	0.9175
A_A	0.9014
A_A	0.8881
A_A	0.9014
A_A	0.9111
A_A	0.9111
A_A	0.7819
A_A	0.7819
A_A	0.6957
A_A	0.6957
A_A	0.8511
A_A	0.8511
A_A	0.9526
A_A	0.9554
A_A	0.9526
A_A	0.9609
A_A	0.9554
A_A	0.9609
A_A	0.9604
A_A	0.9613
A_A	0.9604
A_A	0.9622
A_A	0.9613
A_A	0.9622
A_A	0.912
A_A	0.912
A_A	0.9074
A_A	0.9128
A_A	0.9074
A_A	0.8994
A_A	0.9128
A_A	0.8994
A_A	0.9251
A_A	0.9251
A_A	0.8686
A_A	0.9139
A_A	0.8686
A_A	0.9246
A_A	0.9139
A_A	0.9246
A_A	0.8898
A_A	0.9192
A_A	0.8898
A_A	0.9135
A_A	0.9192
A_A	0.9135
A_A	0.9447
A_A	0.9447
A_A	0.8534
A_A	0.8139
A_A	0.8534
A_A	0.9266
A_A	0.8139
A_A	0.9266
A_A	0.9229
A_A	0.9054
A_A	0.9229
A_A	0.9072
A_A	0.9054
A_A	0.9072
A_A	0.9568
A_A	0.9568
A_A	0.8474
A_A	0.803
A_A	0.8474
A_A	0.8679
A_A	0.803
A_A	0.8679
A_A	0.9843
A_A	0.9717
A_A	0.9843
A_A	0.9733
A_A	0.9717
A_A	0.9733
A_A	0.9384
A_A	0.9096
A_A	0.9384
A_A	0.9088
A_A	0.9096
A_A	0.9088
A_A	0.9238
A_A	0.9238
A_A	0.9178
A_A	0.9178
A_A	0.9503
A_A	0.8378
A_A	0.9503
A_A	0.8511
A_A	0.8378
A_A	0.8511
A_A	0.8822
A_A	0.9147
A_A	0.8822
A_A	0.8652
A_A	0.9147
A_A	0.8652
A_A	0.8703
A_A	0.8703
A_A	0.9066
A_A	0.8655
A_A	0.9066
A_A	0.8835
A_A	0.8655
A_A	0.8835
A_A	0.9546
[truncated: 1,046,575+ more rows]

## Sheet: ED_Fig2e
Species	Subgenome	Chr_length (Mb)	TE_length (Mb)	Ratio
Rice	/	373.246	192.85	0.5167
Ola	H	634.429	393.683	0.6205
Rgu	H	595.671	375.753	0.6308
Hca	C	651.209	474.025	0.7279
Hca	D	626.827	463.968	0.7402
Alu	C	762.043	574.053	0.7533
Alu	D	785.237	603.609	0.7687
Ped	C	948.618	740.316	0.7804
Ped	D	931.37	732.849	0.7869
Rra	B	903.868	733.219	0.8112
Rra	C	733.216	570.325	0.7778
Ogl	B	727.258	559.36	0.7691
Ogl	C	649.988	484.813	0.7459
Gan	B	708.485	544.435	0.7684
Gan	C	603.561	446.539	0.7398
Mba	A	374.475	233.233	0.6228
Mba	B	342.491	213.957	0.6247
Mba	C	285.822	173.408	0.6067
Bam	A	294.66	180.449	0.6124
Bam	B	260.267	158.8	0.6101
Bam	C	223.466	131.238	0.5873
Dsi	A	519.45	357.152	0.6876
Dsi	B	457.984	315.888	0.6897
Dsi	C	348.644	229.133	0.6572
