# Supplementary material for: Genome assemblies of 11 bamboo species highlight diversification induced by dynamic subgenome dominance
Source: Nat Genet. 2024 Mar 15;56(4):710–20. doi: 10.1038/s41588-024-01683-0 (PMC11018529; doi:10.1038/s41588-024-01683-0)
Supplement: Supplementary file 10 — Statistical Source Data of Extended Data Fig. 3d. [file 41588_2024_1683_MOESM10_ESM.xlsx]

## Sheet: ED_Fig3d
Taxon1	Taxon2	Introgression fraction
OlaH	MbaA	0.088857
MbaA	OlaH	0.088857
OlaH	AluD	0.0852457
AluD	OlaH	0.0852457
RguH	AluD	0.0832783
AluD	RguH	0.0832783
OlaH	DsiA	0.0828934
DsiA	OlaH	0.0828934
RguH	HcaD	0.0806026
HcaD	RguH	0.0806026
RguH	MbaA	0.0795997
MbaA	RguH	0.0795997
OlaH	HcaD	0.0760253
HcaD	OlaH	0.0760253
RguH	DsiA	0.0749353
DsiA	RguH	0.0749353
DsiB	HcaD	0.0726239
HcaD	DsiB	0.0726239
BamB	AluD	0.0717992
AluD	BamB	0.0717992
DsiB	AluD	0.0700161
AluD	DsiB	0.0700161
GanB	HcaD	0.0687292
HcaD	GanB	0.0687292
RguH	HcaC	0.0669642
HcaC	RguH	0.0669642
RguH	AluC	0.0659302
AluC	RguH	0.0659302
MbaB	AluD	0.0656312
AluD	MbaB	0.0656312
BamB	PedD	0.0649317
PedD	BamB	0.0649317
OlaH	BamA	0.0641228
BamA	OlaH	0.0641228
RraB	AluD	0.0639299
AluD	RraB	0.0639299
GanB	AluD	0.063688
AluD	GanB	0.063688
OglB	AluD	0.0635627
AluD	OglB	0.0635627
RraB	HcaD	0.0624946
HcaD	RraB	0.0624946
OglB	HcaD	0.062005
HcaD	OglB	0.062005
RguH	PedD	0.0614678
PedD	RguH	0.0614678
OlaH	PedD	0.0610835
PedD	OlaH	0.0610835
MbaB	HcaD	0.0599524
HcaD	MbaB	0.0599524
OlaH	AluC	0.0597342
AluC	OlaH	0.0597342
RguH	RraB	0.0578267
RraB	RguH	0.0578267
DsiB	PedD	0.0577868
PedD	DsiB	0.0577868
RraB	PedD	0.0575126
PedD	RraB	0.0575126
GanB	PedD	0.0572678
PedD	GanB	0.0572678
OglB	PedD	0.0571453
PedD	OglB	0.0571453
RguH	GanB	0.056091
GanB	RguH	0.056091
RguH	OglB	0.0559802
OglB	RguH	0.0559802
MbaB	PedD	0.0558179
PedD	MbaB	0.0558179
OlaH	HcaC	0.0553646
HcaC	OlaH	0.0553646
RguH	BamA	0.0550868
BamA	RguH	0.0550868
BamB	DsiA	0.054057
DsiA	BamB	0.054057
MbaB	DsiA	0.0537643
DsiA	MbaB	0.0537643
RguH	DsiC	0.0537002
DsiC	RguH	0.0537002
RguH	RraC	0.0530309
RraC	RguH	0.0530309
RguH	BamC	0.0527311
BamC	RguH	0.0527311
RguH	DsiB	0.0524756
DsiB	RguH	0.0524756
BamB	MbaA	0.0521856
MbaA	BamB	0.0521856
OlaH	MbaC	0.0521411
MbaC	OlaH	0.0521411
RguH	GanC	0.0517986
GanC	RguH	0.0517986
MbaB	MbaA	0.0516743
MbaA	MbaB	0.0516743
OlaH	DsiC	0.0515885
DsiC	OlaH	0.0515885
AluD	BamA	0.0513417
BamA	AluD	0.0513417
RguH	OglC	0.0512333
OglC	RguH	0.0512333
PedD	DsiC	0.0506912
DsiC	PedD	0.0506912
RguH	BamB	0.0506111
BamB	RguH	0.0506111
DsiB	MbaA	0.0499603
MbaA	DsiB	0.0499603
OlaH	GanC	0.049562
GanC	OlaH	0.049562
RguH	MbaB	0.0494247
MbaB	RguH	0.0494247
AluD	DsiC	0.049113
DsiC	AluD	0.049113
DsiB	DsiA	0.0487753
DsiA	DsiB	0.0487753
OlaH	GanB	0.0476476
GanB	OlaH	0.0476476
RguH	MbaC	0.0470703
MbaC	RguH	0.0470703
BamB	HcaD	0.0468523
HcaD	BamB	0.0468523
OlaH	BamC	0.0460629
BamC	OlaH	0.0460629
OlaH	RraB	0.0459506
RraB	OlaH	0.0459506
HcaD	GanC	0.04482
GanC	HcaD	0.04482
OlaH	DsiB	0.0446316
DsiB	OlaH	0.0446316
BamB	BamA	0.044307
BamA	BamB	0.044307
PedD	GanC	0.0443024
GanC	PedD	0.0443024
OlaH	OglB	0.0441814
OglB	OlaH	0.0441814
PedD	RraC	0.0441703
RraC	PedD	0.0441703
MbaB	BamA	0.0440446
BamA	MbaB	0.0440446
OlaH	RraC	0.0438543
RraC	OlaH	0.0438543
AluD	MbaA	0.0437579
MbaA	AluD	0.0437579
HcaD	DsiC	0.0432389
DsiC	HcaD	0.0432389
PedD	OglC	0.0431754
OglC	PedD	0.0431754
RguH	PedC	0.0430384
PedC	RguH	0.0430384
AluD	GanC	0.0429818
GanC	AluD	0.0429818
DsiB	BamA	0.0424664
BamA	DsiB	0.0424664
HcaD	OglC	0.042437
OglC	HcaD	0.042437
AluD	OglC	0.0418001
OglC	AluD	0.0418001
AluD	RraC	0.0416786
RraC	AluD	0.0416786
HcaD	RraC	0.0407635
RraC	HcaD	0.0407635
OlaH	OglC	0.040399
OglC	OlaH	0.040399
PedD	HcaC	0.0399953
HcaC	PedD	0.0399953
HcaD	PedC	0.0393352
PedC	HcaD	0.0393352
PedD	AluC	0.0389807
AluC	PedD	0.0389807
PedD	PedC	0.0386109
PedC	PedD	0.0386109
AluD	HcaC	0.0379364
HcaC	AluD	0.0379364
AluD	PedC	0.0373092
PedC	AluD	0.0373092
AluD	AluC	0.0371845
AluC	AluD	0.0371845
OlaH	MbaB	0.0356134
MbaB	OlaH	0.0356134
HcaD	HcaC	0.0337873
HcaC	HcaD	0.0337873
HcaD	AluC	0.0329372
AluC	HcaD	0.0329372
PedD	BamA	0.0319152
BamA	PedD	0.0319152
DsiB	MbaC	0.029358
MbaC	DsiB	0.029358
HcaD	BamA	0.029265
BamA	HcaD	0.029265
DsiB	BamC	0.0278868
BamC	DsiB	0.0278868
PedD	MbaA	0.0278322
MbaA	PedD	0.0278322
DsiB	DsiC	0.0276358
DsiC	DsiB	0.0276358
RraB	DsiA	0.0275308
DsiA	RraB	0.0275308
DsiB	RraC	0.0272264
RraC	DsiB	0.0272264
PedD	BamC	0.0270781
BamC	PedD	0.0270781
PedD	MbaC	0.0268818
MbaC	PedD	0.0268818
OglB	MbaA	0.0268664
MbaA	OglB	0.0268664
DsiB	GanC	0.026492
GanC	DsiB	0.026492
GanB	MbaA	0.0264319
MbaA	GanB	0.0264319
DsiB	OglC	0.0262752
OglC	DsiB	0.0262752
OglB	DsiA	0.0261642
DsiA	OglB	0.0261642
RraB	MbaA	0.0260716
MbaA	RraB	0.0260716
AluD	BamC	0.0258417
BamC	AluD	0.0258417
GanB	DsiA	0.0256794
DsiA	GanB	0.0256794
AluD	MbaC	0.0242236
MbaC	AluD	0.0242236
RraC	AluC	0.0239481
AluC	RraC	0.0239481
DsiB	PedC	0.0237722
PedC	DsiB	0.0237722
DsiB	AluC	0.0237659
AluC	DsiB	0.0237659
GanC	AluC	0.0232074
AluC	GanC	0.0232074
DsiB	HcaC	0.0231597
HcaC	DsiB	0.0231597
BamB	GanC	0.0231071
GanC	BamB	0.0231071
HcaD	MbaA	0.0228384
MbaA	HcaD	0.0228384
BamB	OglC	0.0226208
OglC	BamB	0.0226208
MbaB	OglC	0.0219737
OglC	MbaB	0.0219737
MbaB	RraC	0.0218491
RraC	MbaB	0.0218491
MbaB	GanC	0.0216366
GanC	MbaB	0.0216366
BamB	BamC	0.0214945
BamC	BamB	0.0214945
BamB	MbaC	0.0213348
MbaC	BamB	0.0213348
HcaD	MbaC	0.0213127
MbaC	HcaD	0.0213127
GanC	PedC	0.0211843
PedC	GanC	0.0211843
HcaD	BamC	0.0211393
BamC	HcaD	0.0211393
OglB	BamA	0.0209337
BamA	OglB	0.0209337
GanB	MbaC	0.0209017
MbaC	GanB	0.0209017
BamB	DsiC	0.0208605
DsiC	BamB	0.0208605
OglC	PedC	0.0202993
PedC	OglC	0.0202993
MbaB	MbaC	0.0202616
MbaC	MbaB	0.0202616
GanB	BamA	0.0202357
BamA	GanB	0.0202357
MbaB	DsiC	0.0201305
DsiC	MbaB	0.0201305
GanB	RraC	0.0200044
RraC	GanB	0.0200044
BamA	BamC	0.0198139
BamC	BamA	0.0198139
DsiA	BamC	0.0196573
BamC	DsiA	0.0196573
RraC	HcaC	0.0195714
HcaC	RraC	0.0195714
GanB	DsiC	0.0193767
DsiC	GanB	0.0193767
OglC	AluC	0.0192811
AluC	OglC	0.0192811
OglB	RraC	0.0190764
RraC	OglB	0.0190764
RraB	RraC	0.0190347
RraC	RraB	0.0190347
RraB	BamA	0.0189822
BamA	RraB	0.0189822
MbaB	PedC	0.0188928
PedC	MbaB	0.0188928
MbaB	BamC	0.0188202
BamC	MbaB	0.0188202
BamA	MbaC	0.0185415
MbaC	BamA	0.0185415
GanC	HcaC	0.0182241
HcaC	GanC	0.0182241
GanB	BamC	0.0178497
BamC	GanB	0.0178497
BamB	RraC	0.0178338
RraC	BamB	0.0178338
RraC	PedC	0.0178331
PedC	RraC	0.0178331
OglB	OglC	0.0176862
OglC	OglB	0.0176862
RraB	OglC	0.0176261
OglC	RraB	0.0176261
GanB	GanC	0.0175813
GanC	GanB	0.0175813
BamB	AluC	0.0175775
AluC	BamB	0.0175775
OglB	GanC	0.0175174
GanC	OglB	0.0175174
RraB	GanC	0.0174887
GanC	RraB	0.0174887
GanB	OglC	0.0174712
OglC	GanB	0.0174712
OglB	MbaC	0.0173268
MbaC	OglB	0.0173268
MbaB	HcaC	0.0171848
HcaC	MbaB	0.0171848
GanB	AluC	0.0171657
AluC	GanB	0.0171657
OglC	HcaC	0.0170896
HcaC	OglC	0.0170896
MbaA	DsiC	0.0170715
DsiC	MbaA	0.0170715
GanB	PedC	0.0169533
PedC	GanB	0.0169533
GanB	HcaC	0.0168657
HcaC	GanB	0.0168657
RraB	PedC	0.0167613
PedC	RraB	0.0167613
OglB	PedC	0.0167426
PedC	OglB	0.0167426
RraB	MbaC	0.0167271
MbaC	RraB	0.0167271
BamA	DsiC	0.016607
DsiC	BamA	0.016607
MbaA	BamC	0.0165871
BamC	MbaA	0.0165871
HcaD	DsiA	0.0164759
DsiA	HcaD	0.0164759
DsiA	DsiC	0.0163132
DsiC	DsiA	0.0163132
PedD	DsiA	0.0159479
DsiA	PedD	0.0159479
RraB	BamC	0.0157349
BamC	RraB	0.0157349
OglB	DsiC	0.0155485
DsiC	OglB	0.0155485
AluD	DsiA	0.0151296
DsiA	AluD	0.0151296
OglB	HcaC	0.0150049
HcaC	OglB	0.0150049
RraB	HcaC	0.0148329
HcaC	RraB	0.0148329
MbaA	RraC	0.0147939
RraC	MbaA	0.0147939
OglB	AluC	0.014686
AluC	OglB	0.014686
RraB	AluC	0.0145102
AluC	RraB	0.0145102
HcaD	AluD	0.0141784
AluD	HcaD	0.0141784
OglB	BamC	0.0141281
BamC	OglB	0.0141281
RraB	DsiC	0.0137375
DsiC	RraB	0.0137375
DsiA	RraC	0.012817
RraC	DsiA	0.012817
BamA	RraC	0.0122328
RraC	BamA	0.0122328
MbaA	GanC	0.0119181
GanC	MbaA	0.0119181
BamA	GanC	0.011713
GanC	BamA	0.011713
DsiA	GanC	0.011613
GanC	DsiA	0.011613
DsiC	HcaC	0.0112214
HcaC	DsiC	0.0112214
BamA	OglC	0.0111186
OglC	BamA	0.0111186
DsiC	AluC	0.0110619
AluC	DsiC	0.0110619
MbaA	OglC	0.0104799
OglC	MbaA	0.0104799
DsiA	OglC	0.0104731
OglC	DsiA	0.0104731
MbaC	PedC	0.0103033
PedC	MbaC	0.0103033
AluC	HcaC	0.0095888
HcaC	AluC	0.0095888
DsiC	MbaC	0.00956044
MbaC	DsiC	0.00956044
RraC	MbaC	0.00862143
MbaC	RraC	0.00862143
BamA	HcaC	0.00860118
HcaC	BamA	0.00860118
BamC	PedC	0.00854288
PedC	BamC	0.00854288
MbaC	AluC	0.00848938
AluC	MbaC	0.00848938
RraC	DsiC	0.00808229
DsiC	RraC	0.00808229
MbaA	HcaC	0.00806127
HcaC	MbaA	0.00806127
DsiA	HcaC	0.00787824
HcaC	DsiA	0.00787824
GanB	MbaB	0.00699409
MbaB	GanB	0.00699409
GanB	BamB	0.0069008
BamB	GanB	0.0069008
RraC	BamC	0.0068574
BamC	RraC	0.0068574
OglB	MbaB	0.00684761
MbaB	OglB	0.00684761
OglB	DsiB	0.00684056
DsiB	OglB	0.00684056
BamB	MbaB	0.00682766
MbaB	BamB	0.00682766
BamA	AluC	0.00677495
AluC	BamA	0.00677495
OglB	BamB	0.00674146
BamB	OglB	0.00674146
MbaA	AluC	0.00670293
AluC	MbaA	0.00670293
BamC	AluC	0.00647882
AluC	BamC	0.00647882
MbaA	PedC	0.00644834
PedC	MbaA	0.00644834
GanC	MbaC	0.00644067
MbaC	GanC	0.00644067
DsiA	AluC	0.00624421
AluC	DsiA	0.00624421
BamA	PedC	0.00623828
PedC	BamA	0.00623828
MbaC	HcaC	0.00622961
HcaC	MbaC	0.00622961
BamC	HcaC	0.00610396
HcaC	BamC	0.00610396
GanB	RraB	0.00583399
RraB	GanB	0.00583399
MbaB	AluC	0.00583326
AluC	MbaB	0.00583326
OglC	RraC	0.00528671
RraC	OglC	0.00528671
GanC	RraC	0.00523053
RraC	GanC	0.00523053
GanC	DsiC	0.00488562
DsiC	GanC	0.00488562
DsiA	PedC	0.00485666
PedC	DsiA	0.00485666
RraB	DsiB	0.00427211
DsiB	RraB	0.00427211
OglC	BamC	0.00402962
BamC	OglC	0.00402962
GanB	DsiB	0.00393915
DsiB	GanB	0.00393915
RraB	BamB	0.0036985
BamB	RraB	0.0036985
OglC	MbaC	0.00369691
MbaC	OglC	0.00369691
GanC	BamC	0.00359092
BamC	GanC	0.00359092
OglC	DsiC	0.00358684
DsiC	OglC	0.00358684
RraB	MbaB	0.00290715
MbaB	RraB	0.00290715
DsiC	PedC	0.00265243
PedC	DsiC	0.00265243
BamB	HcaC	0.00234724
HcaC	BamB	0.00234724
DsiB	MbaB	0.00232578
MbaB	DsiB	0.00232578
BamC	MbaC	0.00232558
MbaC	BamC	0.00232558
OglB	RraB	0.00232558
RraB	OglB	0.00232558
PedD	AluD	0.00232558
AluD	PedD	0.00232558
BamA	MbaA	0.00232558
DsiA	MbaA	0.00232558
MbaA	BamA	0.00232558
MbaA	DsiA	0.00232558
AluC	PedC	0.00232558
PedC	AluC	0.00232558
RguH	RguH	0
RguH	OlaH	0
OlaH	RguH	0
OlaH	OlaH	0
OlaH	BamB	0
OlaH	PedC	0
GanB	GanB	0
GanB	OglB	0
OglB	GanB	0
OglB	OglB	0
RraB	RraB	0
DsiB	DsiB	0
DsiB	BamB	0
BamB	OlaH	0
BamB	DsiB	0
BamB	BamB	0
BamB	PedC	0
MbaB	MbaB	0
PedD	PedD	0
PedD	HcaD	0
HcaD	PedD	0
HcaD	HcaD	0
AluD	AluD	0
BamA	BamA	0
BamA	DsiA	0
DsiA	BamA	0
DsiA	DsiA	0
DsiA	MbaC	0
MbaA	MbaA	0
MhuA	MhuC	0
GanC	GanC	0
GanC	OglC	0
OglC	GanC	0
OglC	OglC	0
RraC	RraC	0
DsiC	DsiC	0
DsiC	BamC	0
BamC	DsiC	0
BamC	BamC	0
MbaC	DsiA	0
MbaC	MbaA	0
MbaC	MbaC	0
AluC	AluC	0
PedC	OlaH	0
PedC	BamB	0
PedC	PedC	0
PedC	HcaC	0
HcaC	PedC	0
HcaC	HcaC	0
