# Supplementary material for: Genome assemblies of 11 bamboo species highlight diversification induced by dynamic subgenome dominance
Source: Nat Genet. 2024 Mar 15;56(4):710–20. doi: 10.1038/s41588-024-01683-0 (PMC11018529; doi:10.1038/s41588-024-01683-0)
Supplement: Supplementary file 11 — Statistical Source Data of Extended Data Fig. 4c,d,e,f. [file 41588_2024_1683_MOESM11_ESM.xlsx]

## Sheet: ED_Fig4c
Genome/Subgenome	Chr	Length	Genes	Density
Ola	Chr01	53648825	2944	54.88
Ola	Chr02	54379256	2761	50.77
Ola	Chr03	66246727	3690	55.7
Ola	Chr04	59608015	2894	48.55
Ola	Chr05	62512170	3307	52.9
Ola	Chr06	55554982	2204	39.67
Ola	Chr07	75520638	3482	46.11
Ola	Chr08	56854015	2886	50.76
Ola	Chr09	57043745	2541	44.54
Ola	Chr10	52139644	2626	50.36
Ola	Chr11	40921143	1592	38.9
Rgu	Rgu01	76476036	3852	50.37
Rgu	Rgu02	56583069	2472	43.69
Rgu	Rgu03	61749918	3461	56.05
Rgu	Rgu04	58818094	2436	41.42
Rgu	Rgu05	45479425	2239	49.23
Rgu	Rgu06	49315241	2090	42.38
Rgu	Rgu07	46131619	1899	41.16
Rgu	Rgu08	48734671	1879	38.56
Rgu	Rgu09	58667958	2609	44.47
Rgu	Rgu10	49296441	2363	47.93
Rgu	Rgu11	44418318	1305	29.38
AluC	Alu01C	78518256	3452	43.96
AluD	Alu01D	92540548	3196	34.54
AluC	Alu02C	50291051	1300	25.85
AluD	Alu02D	95842086	2736	28.55
AluC	Alu03C	86822514	3261	37.56
AluD	Alu03D	93803230	3067	32.7
AluC	Alu04C	65378412	2388	36.53
AluD	Alu04D	59222506	2141	36.15
AluC	Alu05C	56714112	1787	31.51
AluD	Alu05D	65330863	1944	29.76
AluC	Alu06C	58756179	1796	30.57
AluD	Alu06D	78195226	1907	24.39
AluC	Alu07C	55917070	1564	27.97
AluD	Alu07D	58555350	1668	28.49
AluC	Alu08C	45673730	1362	29.82
AluD	Alu08D	53459984	1525	28.53
AluC	Alu09C	74934992	2359	31.48
AluC	Alu10C	47739101	1232	25.81
AluD	Alu10D	36152353	997	27.58
AluC	Alu11C	48142988	862	17.9
AluD	Alu11D	52042912	1437	27.61
AluC	Alu12C	48300854	1168	24.18
AluD	Alu12D	45182580	1017	22.51
HcaC	Hca01C	86238506	3156	36.6
HcaD	Hca01D	90418967	2905	32.13
HcaC	Hca02C	39901756	1157	29
HcaD	Hca02D	71417884	2494	34.92
HcaC	Hca03C	89053976	3068	34.45
HcaD	Hca03D	75005423	2713	36.17
HcaC	Hca04C	52092014	1904	36.55
HcaD	Hca04D	46642556	1723	36.94
HcaC	Hca05C	46996682	1653	35.17
HcaD	Hca05D	47856711	1648	34.44
HcaC	Hca06C	54923367	1931	35.16
HcaD	Hca06D	54524991	1530	28.06
HcaC	Hca07C	39623679	1390	35.08
HcaD	Hca07D	47488528	1447	30.47
HcaC	Hca08C	38111331	1160	30.44
HcaD	Hca08D	49222758	1294	26.29
HcaC	Hca09C	61534213	2123	34.5
HcaC	Hca10C	36156748	1019	28.18
HcaD	Hca10D	28005781	787	28.1
HcaC	Hca11C	29908998	626	20.93
HcaD	Hca11D	40789197	1043	25.57
HcaC	Hca12C	37779251	940	24.88
HcaD	Hca12D	35329194	970	27.46
PedC	Ped01C	115221337	3927	34.08
PedD	Ped01D	127156297	3873	30.46
PedC	Ped02C	60425120	1510	24.99
PedD	Ped02D	107941782	3113	28.84
PedC	Ped03C	108051944	3631	33.6
PedD	Ped03D	118164455	3355	28.39
PedC	Ped04C	86943373	2716	31.24
PedD	Ped04D	74769499	2522	33.73
PedC	Ped05C	78495945	2088	26.6
PedD	Ped05D	72543440	2108	29.06
PedC	Ped06C	79772726	2425	30.4
PedD	Ped06D	81132087	2253	27.77
PedC	Ped07C	59397464	1852	31.18
PedD	Ped07D	70007200	1903	27.18
PedC	Ped08C	58963395	1593	27.02
PedD	Ped08D	67107738	1843	27.46
PedC	Ped09C	83239137	2603	31.27
PedC	Ped10C	58147234	1525	26.23
PedD	Ped10D	45770734	1211	26.46
PedC	Ped11C	47750195	1038	21.74
PedD	Ped11D	62883826	1548	24.62
PedC	Ped12C	57415173	1409	24.54
PedD	Ped12D	45635061	1247	27.33
RraB	Rra01B	87489974	2922	33.4
RraC	Rra01C	71587613	2787	38.93
RraB	Rra02B	91162942	2447	26.84
RraC	Rra02C	69896081	2472	35.37
RraB	Rra03B	86746976	2704	31.17
RraC	Rra03C	64977549	2259	34.77
RraB	Rra04B	63760672	1868	29.3
RraC	Rra04C	73339155	2203	30.04
RraB	Rra05B	87579167	1676	19.14
RraC	Rra05C	59149636	1671	28.25
RraB	Rra06B	88615264	1820	20.54
RraC	Rra06C	70237751	2263	32.22
RraB	Rra07B	68370135	1708	24.98
RraC	Rra07C	58979395	1615	27.38
RraB	Rra08B	82948460	1550	18.69
RraC	Rra08C	60430016	1619	26.79
RraB	Rra09B	44907188	1156	25.74
RraC	Rra09C	64703172	1907	29.47
RraB	Rra10B	60673587	1111	18.31
RraC	Rra10C	62023345	1223	19.72
RraB	Rra11B	79050328	1619	20.48
RraC	Rra11C	77892391	1533	19.68
RraB	Rra12B	62563238	1127	18.01
OglB	Ogl01B	87562648	2962	33.83
OglC	Ogl01C	65391562	2730	41.75
OglB	Ogl02B	79563590	2447	30.76
OglC	Ogl02C	56749763	2465	43.44
OglB	Ogl03B	93226672	2780	29.82
OglC	Ogl03C	70070520	2369	33.81
OglB	Ogl04B	54343449	1793	32.99
OglC	Ogl04C	57101869	2068	36.22
OglB	Ogl05B	64802719	1644	25.37
OglC	Ogl05C	55073055	1728	31.38
OglB	Ogl06B	64946801	1695	26.1
OglC	Ogl06C	67926308	2339	34.43
OglB	Ogl07B	56661564	1539	27.16
OglC	Ogl07C	52503127	1602	30.51
OglB	Ogl08B	50284749	1408	28
OglC	Ogl08C	57241463	1473	25.73
OglB	Ogl09B	41529182	1145	27.57
OglC	Ogl09C	56610113	1848	32.64
OglB	Ogl10B	41936601	947	22.58
OglC	Ogl10C	49980811	1168	23.37
OglB	Ogl11B	52185600	1122	21.5
OglC	Ogl11C	33166505	852	25.69
OglB	Ogl12B	40214457	980	24.37
OglC	Ogl12C	28173223	618	21.94
GanB	Gan01B	92025510	3268	35.51
GanC	Gan01C	62035667	2690	43.36
GanB	Gan02B	75471189	2503	33.16
GanC	Gan02C	67995319	2568	37.77
GanB	Gan03B	85676629	2754	32.14
GanC	Gan03C	54949771	2265	41.22
GanB	Gan04B	49205040	1594	32.4
GanC	Gan04C	63370967	2078	32.79
GanB	Gan05B	66279145	1774	26.77
GanC	Gan05C	45343113	1628	35.9
GanB	Gan06B	66943664	1908	28.5
GanC	Gan06C	64766432	2340	36.13
GanB	Gan07B	58097202	1648	28.37
GanC	Gan07C	44400625	1521	34.26
GanB	Gan08B	51223213	1502	29.32
GanC	Gan08C	54409169	1660	30.51
GanB	Gan09B	44889793	1268	28.25
GanC	Gan09C	49573127	1757	35.44
GanB	Gan10B	22284763	861	38.64
GanC	Gan10C	44307568	1318	29.75
GanB	Gan11B	56735803	1382	24.36
GanC	Gan11C	52409611	1603	30.59
GanB	Gan12B	39653478	1037	26.15
MbaA	Mba01A	47895987	2539	53.01
MbaB	Mba01B	49914712	2596	52.01
MbaC	Mba01C	38520275	2210	57.37
MbaA	Mba02A	36408007	1932	53.07
MbaB	Mba02B	38610508	1985	51.41
MbaC	Mba02C	28107628	1634	58.13
MbaA	Mba03A	42589062	2276	53.44
MbaB	Mba03B	39458582	2230	56.51
MbaC	Mba03C	30336327	1846	60.85
MbaA	Mba04A	38297877	1881	49.11
MbaB	Mba04B	30348073	1564	51.54
MbaC	Mba04C	28077194	1454	51.79
MbaA	Mba05A	27956703	1400	50.08
MbaB	Mba05B	28031377	1375	49.05
MbaC	Mba05C	20467458	1208	59.02
MbaA	Mba06A	29121825	1372	47.11
MbaB	Mba06B	27880357	1354	48.56
MbaC	Mba06C	34668458	1812	52.27
MbaA	Mba07A	25304487	1277	50.47
MbaB	Mba07B	23791976	1185	49.81
MbaC	Mba07C	20864353	1112	53.3
MbaA	Mba08A	28249704	1285	45.49
MbaB	Mba08B	24417850	1096	44.89
MbaC	Mba08C	21197203	986	46.52
MbaA	Mba09A	26281694	1159	44.1
MbaB	Mba09B	17933671	898	50.07
MbaC	Mba09C	22014591	1138	51.69
MbaA	Mba10A	18054822	766	42.43
MbaB	Mba10B	20990332	840	40.02
MbaC	Mba10C	19232129	846	43.99
MbaA	Mba11A	34123863	1296	37.98
MbaB	Mba11B	20969667	778	37.1
MbaC	Mba11C	22336468	982	43.96
MbaA	Mba12A	20190568	827	40.96
MbaB	Mba12B	20143495	774	38.42
BamA	Bam01A	41850311	2537	60.62
BamB	Bam01B	39848354	2331	58.5
BamC	Bam01C	33787424	2115	62.6
BamA	Bam02A	32766798	1992	60.79
BamB	Bam02B	30189762	1667	55.22
BamC	Bam02C	23008748	1500	65.19
BamA	Bam03A	32282828	1951	60.43
BamB	Bam03B	28178563	1714	60.83
BamC	Bam03C	23466292	1682	71.68
BamA	Bam04A	28162556	1578	56.03
BamB	Bam04B	18761075	1263	67.32
BamC	Bam04C	19694428	1167	59.26
BamA	Bam05A	23707615	1221	51.5
BamB	Bam05B	20594909	1211	58.8
BamC	Bam05C	15386537	893	58.04
BamA	Bam06A	23316197	1219	52.28
BamB	Bam06B	23211436	1232	53.08
BamC	Bam06C	24354007	1529	62.78
BamA	Bam07A	22768654	1196	52.53
BamB	Bam07B	18887376	1083	57.34
BamC	Bam07C	16298671	1041	63.87
BamA	Bam08A	21223102	1134	53.43
BamB	Bam08B	18706002	1017	54.37
BamC	Bam08C	17355544	939	54.1
BamA	Bam09A	16926250	922	54.47
BamB	Bam09B	14990167	839	55.97
BamC	Bam09C	17052504	1065	62.45
BamA	Bam10A	13524437	557	41.18
BamB	Bam10B	14939293	724	48.46
BamC	Bam10C	15118432	839	55.5
BamA	Bam11A	22770748	1051	46.16
BamB	Bam11B	17448839	730	41.84
BamC	Bam11C	17943369	941	52.44
BamA	Bam12A	15360209	818	53.25
BamB	Bam12B	14511573	683	47.07
DsiA	Dsi01A	63980008	2864	44.76
DsiB	Dsi01B	61885448	2634	42.56
DsiC	Dsi01C	40414242	2201	54.46
DsiA	Dsi02A	49524209	2270	45.84
DsiB	Dsi02B	50424168	2165	42.94
DsiC	Dsi02C	36278625	1859	51.24
DsiA	Dsi03A	55986534	2463	43.99
DsiB	Dsi03B	53449141	2335	43.69
DsiC	Dsi03C	33154889	1891	57.04
DsiA	Dsi04A	54582795	2024	37.08
DsiB	Dsi04B	40262464	1572	39.04
DsiC	Dsi04C	33973448	1453	42.77
DsiA	Dsi05A	33411143	1429	42.77
DsiB	Dsi05B	35554806	1456	40.95
DsiC	Dsi05C	28107570	1284	45.68
DsiA	Dsi06A	40050052	1462	36.5
DsiB	Dsi06B	36409047	1458	40.04
DsiC	Dsi06C	39388498	1863	47.3
DsiA	Dsi07A	32479750	1325	40.79
DsiB	Dsi07B	35866746	1299	36.22
DsiC	Dsi07C	26669681	1176	44.1
DsiA	Dsi08A	37965554	1331	35.06
DsiB	Dsi08B	35322730	1262	35.73
DsiC	Dsi08C	28505350	1042	36.55
DsiA	Dsi09A	36311659	1262	34.75
DsiB	Dsi09B	24481934	937	38.27
DsiC	Dsi09C	29034087	1231	42.4
DsiA	Dsi10A	26373135	873	33.1
DsiB	Dsi10B	27931025	940	33.65
DsiC	Dsi10C	25514267	973	38.14
DsiA	Dsi11A	60575766	1744	28.79
DsiB	Dsi11B	31983963	907	28.36
DsiC	Dsi11C	27602881	1095	39.67
DsiA	Dsi12A	28209143	921	32.65
DsiB	Dsi12B	24412215	811	33.22

## Sheet: ED_Fig4d
TWB	NWB	PWB	HB	Grass	TWB|NWB	TWB|PWB	TWB|HB	TWB|Grass	NWB|PWB	NWB|HB	NWB|Grass	PWB|HB	PWB|Grass	HB|Grass	TWB|NWB|PWB	TWB|NWB|HB	TWB|NWB|Grass	TWB|PWB|HB	TWB|PWB|Grass	TWB|HB|Grass	NWB|PWB|HB	NWB|PWB|Grass	NWB|HB|Grass	PWB|HB|Grass	TWB|NWB|PWB|HB	TWB|NWB|PWB|Grass	TWB|NWB|HB|Grass	TWB|PWB|HB|Grass	NWB|PWB|HB|Grass	TWB|NWB|PWB|HB|Grass
OG0000644	OG0000166	OG0002260	OG0000185	OG0000622	OG0000935	OG0000019	OG0000303	OG0001450	OG0000550	OG0000032	OG0003409	OG0000125	OG0000911	OG0000792	OG0000291	OG0000111	OG0001637	OG0000095	OG0000298	OG0001223	OG0000624	OG0001324	OG0000190	OG0000262	OG0000001	OG0000108	OG0000390	OG0000033	OG0000118	OG0000000
OG0000881	OG0001225	OG0002603	OG0000290	OG0001915	OG0001441	OG0000194	OG0000304	OG0001510	OG0005336	OG0000329	OG0004119	OG0001217	OG0001004	OG0000909	OG0000513	OG0000124	OG0002419	OG0000267	OG0000345	OG0001269	OG0000750	OG0001600	OG0001044	OG0001069	OG0000045	OG0000214	OG0000916	OG0000159	OG0000516	OG0000002
OG0003521	OG0001443	OG0003232	OG0000425	OG0004467	OG0004508	OG0001205	OG0000699	OG0002844	OG0006988	OG0000643	OG0004469	OG0001226	OG0001771	OG0001325	OG0000620	OG0000442	OG0003910	OG0000343	OG0000488	OG0003085	OG0004632	OG0002289	OG0001553	OG0001403	OG0000048	OG0000216	OG0001431	OG0000168	OG0000707	OG0000003
OG0003829	OG0004120	OG0003416	OG0000496	OG0004633	OG0005802	OG0001808	OG0000954	OG0004182	OG0012903	OG0002604	OG0005196	OG0002600	OG0002425	OG0001681	OG0001122	OG0000465	OG0004834	OG0000441	OG0000660	OG0004363	OG0005202	OG0004281	OG0002948	OG0002895	OG0000141	OG0000233	OG0001587	OG0000170	OG0000723	OG0000004
OG0004351	OG0004920	OG0005392	OG0000670	OG0004842	OG0006674	OG0003788	OG0001786	OG0006042	OG0012960	OG0002813	OG0005851	OG0004762	OG0004284	OG0002602	OG0001267	OG0000466	OG0004893	OG0000448	OG0000936	OG0005072	OG0012098	OG0004629	OG0005055	OG0003783	OG0000148	OG0000287	OG0001770	OG0000225	OG0002759	OG0000005
OG0005382	OG0005057	OG0007719	OG0000776	OG0005204	OG0010747	OG0004775	OG0002937	OG0006193	OG0013535	OG0003793	OG0006422	OG0006048	OG0005485	OG0003951	OG0002405	OG0000629	OG0005039	OG0000455	OG0001156	OG0005352	OG0012215	OG0005736	OG0005398	OG0006990	OG0000200	OG0000322	OG0002211	OG0000271	OG0004609	OG0000006
OG0006380	OG0005523	OG0009348	OG0000797	OG0006402	OG0012099	OG0007106	OG0004108	OG0009795	OG0013670	OG0004472	OG0010245	OG0006050	OG0005516	OG0003952	OG0003379	OG0001440	OG0005106	OG0000507	OG0002530	OG0005686	OG0012468	OG0007628	OG0005737	OG0007714	OG0000370	OG0000353	OG0002386	OG0000317	OG0004627	OG0000007
OG0008300	OG0006989	OG0010180	OG0000882	OG0006425	OG0012241	OG0008296	OG0004465	OG0011143	OG0014016	OG0005205	OG0010613	OG0007144	OG0005641	OG0004468	OG0004180	OG0003194	OG0005171	OG0000583	OG0003191	OG0005729	OG0012492	OG0009350	OG0005987	OG0009351	OG0000456	OG0000354	OG0002812	OG0000558	OG0004631	OG0000008
OG0008926	OG0008083	OG0010645	OG0001017	OG0006991	OG0012258	OG0008407	OG0005310	OG0011432	OG0014158	OG0006427	OG0010917	OG0009349	OG0007751	OG0004471	OG0004417	OG0003614	OG0005998	OG0001244	OG0003600	OG0006073	OG0012554	OG0010153	OG0006770	OG0010455	OG0000477	OG0000419	OG0003089	OG0000722	OG0004761	OG0000009
OG0009064	OG0010065	OG0011943	OG0001018	OG0006993	OG0012351	OG0009093	OG0010507	OG0011584	OG0014413	OG0007723	OG0012954	OG0010134	OG0009197	OG0004623	OG0004734	OG0006144	OG0006183	OG0001262	OG0003947	OG0006147	OG0013008	OG0010278	OG0010181	OG0010893	OG0000543	OG0000437	OG0003301	OG0000774	OG0004776	OG0000010
OG0009626	OG0010923	OG0012471	OG0001045	OG0006996	OG0012399	OG0010609	OG0012776	OG0011991	OG0014415	OG0010186	OG0013319	OG0011664	OG0009352	OG0005363	OG0004737	OG0008573	OG0006921	OG0001305	OG0004260	OG0006384	OG0013086	OG0010971	OG0011655	OG0011188	OG0000565	OG0000486	OG0003900	OG0000863	OG0004917	OG0000011
OG0010165	OG0012329	OG0013252	OG0001125	OG0007722	OG0012475	OG0011099	OG0013127	OG0013975	OG0014557	OG0010925	OG0013540	OG0012317	OG0010182	OG0005723	OG0004804	OG0009303	OG0006953	OG0004524	OG0004431	OG0006564	OG0013532	OG0012164	OG0012574	OG0011464	OG0000772	OG0000501	OG0003945	OG0000928	OG0005124	OG0000012
OG0011077	OG0012331	OG0013405	OG0001279	OG0008109	OG0012675	OG0011519	OG0013220	OG0014203	OG0014623	OG0013538	OG0014422	OG0013461	OG0010918	OG0005975	OG0004845	OG0010313	OG0008850	OG0004843	OG0004434	OG0006977	OG0013536	OG0012454	OG0013182	OG0012743	OG0000824	OG0000549	OG0003946	OG0000972	OG0005197	OG0000013
OG0011368	OG0013449	OG0013693	OG0001601	OG0010118	OG0012748	OG0011772	OG0013366	OG0014744	OG0014720	OG0013907	OG0014497	OG0013743	OG0011428	OG0005982	OG0004892	OG0010314	OG0009103	OG0004957	OG0004960	OG0008463	OG0014005	OG0013154	OG0013541	OG0012938	OG0001135	OG0000589	OG0004318	OG0001026	OG0005322	OG0000014
OG0012546	OG0013542	OG0014395	OG0001670	OG0010811	OG0013310	OG0012213	OG0014639	OG0014786	OG0014830	OG0015163	OG0015072	OG0014649	OG0011595	OG0006424	OG0004949	OG0010881	OG0009304	OG0005042	OG0005425	OG0008669	OG0014011	OG0013258	OG0013747	OG0013079	OG0001159	OG0000625	OG0004338	OG0001061	OG0005349	OG0000015
OG0012662	OG0013543	OG0014418	OG0001682	OG0011305	OG0013734	OG0012456	OG0014672	OG0015151	OG0014911	OG0015651	OG0015104	OG0014877	OG0012958	OG0006928	OG0005192	OG0011238	OG0009590	OG0005136	OG0006981	OG0009147	OG0014014	OG0013273	OG0014007	OG0013137	OG0001218	OG0000632	OG0004354	OG0001102	OG0005445	OG0000016
OG0012752	OG0014357	OG0014659	OG0001916	OG0011352	OG0013799	OG0012473	OG0014706	OG0015174	OG0014955	OG0015790	OG0015130	OG0014984	OG0013458	OG0006944	OG0005262	OG0012007	OG0009601	OG0005359	OG0007257	OG0009153	OG0014100	OG0013687	OG0014031	OG0013320	OG0001228	OG0000637	OG0004541	OG0001107	OG0005709	OG0000017
OG0012836	OG0014393	OG0014789	OG0002428	OG0011667	OG0013803	OG0012591	OG0014752	OG0015233	OG0014962	OG0015829	OG0015245	OG0014988	OG0014027	OG0006997	OG0005269	OG0012196	OG0010204	OG0005501	OG0007689	OG0009393	OG0014279	OG0013705	OG0014032	OG0013336	OG0001317	OG0000657	OG0004578	OG0001124	OG0005764	OG0000018
OG0013063	OG0014802	OG0014792	OG0003794	OG0011668	OG0014084	OG0013060	OG0014981	OG0015390	OG0015083	OG0016415	OG0015348	OG0015100	OG0014420	OG0007703	OG0005284	OG0012385	OG0011106	OG0005519	OG0008101	OG0009731	OG0014562	OG0013865	OG0014457	OG0013534	OG0001344	OG0000876	OG0004589	OG0001132	OG0005861	OG0000020
OG0013624	OG0014815	OG0014795	OG0003950	OG0012318	OG0014306	OG0013364	OG0015131	OG0015391	OG0015092	OG0016435	OG0015425	OG0015140	OG0014791	OG0007721	OG0005596	OG0012802	OG0011214	OG0005728	OG0008528	OG0009927	OG0014620	OG0014009	OG0014556	OG0013654	OG0001359	OG0001104	OG0004711	OG0001249	OG0006049	OG0000021
OG0013673	OG0014816	OG0014801	OG0004452	OG0012323	OG0014316	OG0013475	OG0015171	OG0015393	OG0015096	OG0016443	OG0015496	OG0015501	OG0015009	OG0008856	OG0005991	OG0013306	OG0011277	OG0006793	OG0008550	OG0010329	OG0014651	OG0014018	OG0014732	OG0013795	OG0001383	OG0001123	OG0004855	OG0001369	OG0006157	OG0000022
OG0013861	OG0015033	OG0014891	OG0004636	OG0012425	OG0014360	OG0013574	OG0015185	OG0015396	OG0015205	OG0016745	OG0015525	OG0015638	OG0015124	OG0008929	OG0006150	OG0013335	OG0012008	OG0006985	OG0008560	OG0010528	OG0014800	OG0014325	OG0014746	OG0013923	OG0001433	OG0001178	OG0004856	OG0001370	OG0006421	OG0000023
OG0013864	OG0015069	OG0014903	OG0005051	OG0012436	OG0014892	OG0013618	OG0015197	OG0015401	OG0015218	OG0017060	OG0015549	OG0015644	OG0015319	OG0009183	OG0006415	OG0013501	OG0012619	OG0008072	OG0009478	OG0010765	OG0014857	OG0014572	OG0014810	OG0014017	OG0001484	OG0001297	OG0004944	OG0001675	OG0006541	OG0000024
OG0014087	OG0015181	OG0015052	OG0005056	OG0012527	OG0014896	OG0013948	OG0015301	OG0015446	OG0015418		OG0015557	OG0015666	OG0015342	OG0009343	OG0006728	OG0013626	OG0012825	OG0008600	OG0009847	OG0010803	OG0014964	OG0014588	OG0014811	OG0014019	OG0001576	OG0001323	OG0004948	OG0002047	OG0006571	OG0000025
OG0014113	OG0015320	OG0015086	OG0005360	OG0012792	OG0014956	OG0013987	OG0015579	OG0015473	OG0015435		OG0015560	OG0015814	OG0015345	OG0009836	OG0006790	OG0013708	OG0013049	OG0009196	OG0010053	OG0011210	OG0015184	OG0014605	OG0015246	OG0014024	OG0001585	OG0001373	OG0004953	OG0002235	OG0006724	OG0000026
OG0014193	OG0015355	OG0015093	OG0005364	OG0012886	OG0015122	OG0014116	OG0015611	OG0015477	OG0015455		OG0015749	OG0015854	OG0015449	OG0010184	OG0007034	OG0013758	OG0013146	OG0009711	OG0010174	OG0011286	OG0015302	OG0014696	OG0015282	OG0014202	OG0001885	OG0001380	OG0005021	OG0002308	OG0006783	OG0000027
OG0014394	OG0015358	OG0015324	OG0005573	OG0012964	OG0015135	OG0014221	OG0015656	OG0015487	OG0015482		OG0015813	OG0015863	OG0015471	OG0010527	OG0007180	OG0013877	OG0013153	OG0010060	OG0010242	OG0011681	OG0015326	OG0014794	OG0015333	OG0014273	OG0002004	OG0001392	OG0005215	OG0002744	OG0007484	OG0000028
OG0014480	OG0015362	OG0015398	OG0005738	OG0012968	OG0015156	OG0014231	OG0015694	OG0015498	OG0015541		OG0015899	OG0015891	OG0015476	OG0010920	OG0007294	OG0013938	OG0013233	OG0010347	OG0010258	OG0011683	OG0015347	OG0014797	OG0015336	OG0014298	OG0002020	OG0001399	OG0005238	OG0002890	OG0007564	OG0000029
OG0014492	OG0015374	OG0015447	OG0006053	OG0013451	OG0015186	OG0014521	OG0015753	OG0015504	OG0015542		OG0016459	OG0016060	OG0015483	OG0010921	OG0007609	OG0013999	OG0013308	OG0010611	OG0010479	OG0011811	OG0015405	OG0015023	OG0015381	OG0014299	OG0002044	OG0001485	OG0005350	OG0003020	OG0007588	OG0000030
OG0014528	OG0015559	OG0015470	OG0006054	OG0013539	OG0015209	OG0014565	OG0015808	OG0015663	OG0015578		OG0016460	OG0016182	OG0015513	OG0010922	OG0008212	OG0014067	OG0013360	OG0010898	OG0011193	OG0011882	OG0015514	OG0015051	OG0015430	OG0014339	OG0002243	OG0001509	OG0005354	OG0003248	OG0007624	OG0000031
OG0014553	OG0015564	OG0015536	OG0006711	OG0013554	OG0015259	OG0014592	OG0015823	OG0015673	OG0015606		OG0016466	OG0016220	OG0015527	OG0011245	OG0008589	OG0014168	OG0013586	OG0010915	OG0011287	OG0011926	OG0015528	OG0015095	OG0015440	OG0014614	OG0002444	OG0001560	OG0005369	OG0003331	OG0007677	OG0000034
OG0014575	OG0015565	OG0015589	OG0006875	OG0014006	OG0015287	OG0014593	OG0015969	OG0015685	OG0015612		OG0017001	OG0016226	OG0015684	OG0011351	OG0008891	OG0014234	OG0013727	OG0010964	OG0011327	OG0011972	OG0015530	OG0015143	OG0015524	OG0014656	OG0002445	OG0001754	OG0005370	OG0003382	OG0007713	OG0000035
OG0014580	OG0015567	OG0015605	OG0006995	OG0014028	OG0015297	OG0014626	OG0016009	OG0015755	OG0015630			OG0016434	OG0015689	OG0011580	OG0008920	OG0014276	OG0013733	OG0011089	OG0011562	OG0012069	OG0015533	OG0015299	OG0015562	OG0014682	OG0002447	OG0001776	OG0005491	OG0003491	OG0007720	OG0000036
OG0014684	OG0015595	OG0015701	OG0006998	OG0014095	OG0015300	OG0014662	OG0016015	OG0015819	OG0015680			OG0016446	OG0015695	OG0011616	OG0009192	OG0014330	OG0013992	OG0011113	OG0011788	OG0012303	OG0015534	OG0015325	OG0015577	OG0014716	OG0002758	OG0001787	OG0005560	OG0003597	OG0007929	OG0000037
OG0014727	OG0015625	OG0015748	OG0007700	OG0014155	OG0015321	OG0014685	OG0016018	OG0015853	OG0015709			OG0016602	OG0015698	OG0011656	OG0009333	OG0014445	OG0014150	OG0011296	OG0011905	OG0012422	OG0015539	OG0015327	OG0015707	OG0014790	OG0002801	OG0001843	OG0005587	OG0003599	OG0008349	OG0000038
OG0014741	OG0015691	OG0015763	OG0008082	OG0014414	OG0015402	OG0014865	OG0016123	OG0015856	OG0015773			OG0016679	OG0015706	OG0011666	OG0009413	OG0014529	OG0014278	OG0011474	OG0011906	OG0012625	OG0015540	OG0015329		OG0014793	OG0003002	OG0002181	OG0005615	OG0003623	OG0008473	OG0000039
OG0014762	OG0015699	OG0015770	OG0008497	OG0014432	OG0015433	OG0014947	OG0016155	OG0015948	OG0015775			OG0017224	OG0015836	OG0011749	OG0009559	OG0014583	OG0014285	OG0011608	OG0011910	OG0012871	OG0015544	OG0015332		OG0014856	OG0003091	OG0002507	OG0005634	OG0003661	OG0008906	OG0000040
OG0014780	OG0015705	OG0015782	OG0008557	OG0014434	OG0015461	OG0014948	OG0016204	OG0015993	OG0015798				OG0015849	OG0012324	OG0009689	OG0014859	OG0014322	OG0011679	OG0012067	OG0012977	OG0015629	OG0015341		OG0014946	OG0003102	OG0002576	OG0005697	OG0003673	OG0009270	OG0000041
OG0014847	OG0015719	OG0015789	OG0010075	OG0014721	OG0015511	OG0014992	OG0016210	OG0015995	OG0015877				OG0015867	OG0012328	OG0009863	OG0015073	OG0014340	OG0011688	OG0012107	OG0012979	OG0015640	OG0015344		OG0014959	OG0003161	OG0002605	OG0005730	OG0003676	OG0009324	OG0000042
OG0014881	OG0015729	OG0015796	OG0010185	OG0014898	OG0015646	OG0015039	OG0016395	OG0016156	OG0016023				OG0015881	OG0012330	OG0009876	OG0015182	OG0014477	OG0011717	OG0012192	OG0013051	OG0015675	OG0015382		OG0014970	OG0003348	OG0002723	OG0005785	OG0003721	OG0009325	OG0000043
OG0014941	OG0015730	OG0015805	OG0010515	OG0015098	OG0015659	OG0015074	OG0016643	OG0016343	OG0016039				OG0015980	OG0012901	OG0009960	OG0015188	OG0014629	OG0011922	OG0012567	OG0013081	OG0015802	OG0015428		OG0015070	OG0003365	OG0002840	OG0005891	OG0003809	OG0009336	OG0000044
OG0014975	OG0015732	OG0015824	OG0010594	OG0015099	OG0015667	OG0015134	OG0016838	OG0016355	OG0016050				OG0016035	OG0012966	OG0010110	OG0015265	OG0014641	OG0011942	OG0012576	OG0013087	OG0015818	OG0015872		OG0015082	OG0003391	OG0003072	OG0005910	OG0003889	OG0009347	OG0000046
OG0014979	OG0015752	OG0015826	OG0010924	OG0015101	OG0015765	OG0015138	OG0017670	OG0016399	OG0016056				OG0016063	OG0014023	OG0010149	OG0015271	OG0014658	OG0012063	OG0012584	OG0013180	OG0015851			OG0015091	OG0003554	OG0003198	OG0005914	OG0003923	OG0009495	OG0000047
OG0015127	OG0015841	OG0015860	OG0011659	OG0015103	OG0015767	OG0015147	OG0017806	OG0016877	OG0016062				OG0016067	OG0014029	OG0010224	OG0015412	OG0014670	OG0012086	OG0012589	OG0013183	OG0015880			OG0015094	OG0003603	OG0003275	OG0005943	OG0003954	OG0009914	OG0000049
OG0015183	OG0015879	OG0015862	OG0012332	OG0015351	OG0015817	OG0015148			OG0016070				OG0016437	OG0014431	OG0010494	OG0015422	OG0014691	OG0012124	OG0012759	OG0013219	OG0016445			OG0015120	OG0003625	OG0003305	OG0006025	OG0003965	OG0009997	OG0000050
OG0015219	OG0015906	OG0015870	OG0012334	OG0015354	OG0015843	OG0015158			OG0016160					OG0014467	OG0010753	OG0015426	OG0014745	OG0012191	OG0012902	OG0013333				OG0015214	OG0003747	OG0003388	OG0006046	OG0003968	OG0010032	OG0000051
OG0015256	OG0015913	OG0015876	OG0012335	OG0015420	OG0015946	OG0015166			OG0016225					OG0014678	OG0010995	OG0015517	OG0014999	OG0012505	OG0012991	OG0013365				OG0015238	OG0003972	OG0003392	OG0006250	OG0004007	OG0010145	OG0000052
OG0015305	OG0015914	OG0015883	OG0012951	OG0015464	OG0015947	OG0015202			OG0016227					OG0014813	OG0011070	OG0015521	OG0015002	OG0012733	OG0013114	OG0013402				OG0015272	OG0004053	OG0003488	OG0006281	OG0004060	OG0010178	OG0000053
OG0015376	OG0015915	OG0015886	OG0013527	OG0015526	OG0015955	OG0015227			OG0016236					OG0014855	OG0011071	OG0015615	OG0015005	OG0012737	OG0013162	OG0013442				OG0015304	OG0004198	OG0003519	OG0006379	OG0004136	OG0010179	OG0000054
OG0015389	OG0015942	OG0015889	OG0014034	OG0015548	OG0015960	OG0015240			OG0016363					OG0014924	OG0011198	OG0015647	OG0015007	OG0012747	OG0013207	OG0013547				OG0015334	OG0004207	OG0003522	OG0006414	OG0004232	OG0010183	OG0000055
OG0015395	OG0015994	OG0015937	OG0014057	OG0015550	OG0015976	OG0015248			OG0016365					OG0014974	OG0011242	OG0015834	OG0015014	OG0012850	OG0013383	OG0013630				OG0015450	OG0004231	OG0003736	OG0006429	OG0004247	OG0010332	OG0000056
OG0015409	OG0016021	OG0015952	OG0014382	OG0015551	OG0015984	OG0015260			OG0016378					OG0015090	OG0011246	OG0015847	OG0015062	OG0012914	OG0013387	OG0013702				OG0015451	OG0004243	OG0003808	OG0006475	OG0004335	OG0010461	OG0000057
OG0015439	OG0016047	OG0015977	OG0014409	OG0015554	OG0015988	OG0015266			OG0016390					OG0015119	OG0011577	OG0015945	OG0015133	OG0013017	OG0013490	OG0013725				OG0015465	OG0004245	OG0003859	OG0006524	OG0004358	OG0010525	OG0000058
OG0015444	OG0016049	OG0015978	OG0014417	OG0015597	OG0015996	OG0015284			OG0016426					OG0015195	OG0011676	OG0015985	OG0015152	OG0013129	OG0013524	OG0013753				OG0015494	OG0004249	OG0004115	OG0006545	OG0004460	OG0010672	OG0000059
OG0015457	OG0016087	OG0015990	OG0014425	OG0015622	OG0016033	OG0015417			OG0016427					OG0015213	OG0011747	OG0016013	OG0015172	OG0013159	OG0013638	OG0013763				OG0015509	OG0004327	OG0004132	OG0006578	OG0004495	OG0010770	OG0000060
OG0015467	OG0016093	OG0015991	OG0014426	OG0015635	OG0016153	OG0015421			OG0016607					OG0015252	OG0011784	OG0016124	OG0015187	OG0013284	OG0013689	OG0013916				OG0015515	OG0004346	OG0004173	OG0006611	OG0004607	OG0011023	OG0000061
OG0015474	OG0016096	OG0016001	OG0014429	OG0015662	OG0016158	OG0015427			OG0016659					OG0015339	OG0011796	OG0016201	OG0015211	OG0013614	OG0013739	OG0013920				OG0015532	OG0004353	OG0004196	OG0006705	OG0004694	OG0011024	OG0000062
OG0015512	OG0016163	OG0016006	OG0014435	OG0015669	OG0016162	OG0015437								OG0015486	OG0011890	OG0016409	OG0015243	OG0013661	OG0013894	OG0013966				OG0015700	OG0004369	OG0004205	OG0006816	OG0004709	OG0011050	OG0000063
OG0015580	OG0016193	OG0016030	OG0014438	OG0015692	OG0016168	OG0015445								OG0015523	OG0011934		OG0015261	OG0013710	OG0013951	OG0014038				OG0015710	OG0004402	OG0004237	OG0006857	OG0004772	OG0011164	OG0000064
OG0015582	OG0016214	OG0016048	OG0014645	OG0015704	OG0016186	OG0015448								OG0015543	OG0012005		OG0015306	OG0013762	OG0014108	OG0014043				OG0015827	OG0004404	OG0004257	OG0007002	OG0004793	OG0011384	OG0000065
OG0015583	OG0016229	OG0016051	OG0014699	OG0015714	OG0016188	OG0015458								OG0015631	OG0012048		OG0015387	OG0013887	OG0014118	OG0014046					OG0004547	OG0004345	OG0007062	OG0004822	OG0011427	OG0000066
OG0015588	OG0016237	OG0016052	OG0014809	OG0015716	OG0016209	OG0015463								OG0015652	OG0012132		OG0015442	OG0013909	OG0014247	OG0014066					OG0004699	OG0004419	OG0007131	OG0004825	OG0011513	OG0000067
OG0015603	OG0016259	OG0016058	OG0014812	OG0015718	OG0016338	OG0015505								OG0015660	OG0012161		OG0015484	OG0014090	OG0014261	OG0014152					OG0004735	OG0004463	OG0007404	OG0004890	OG0011522	OG0000068
OG0015608	OG0016270	OG0016059	OG0014817	OG0015721	OG0016391	OG0015506								OG0015708	OG0012219		OG0015490	OG0014103	OG0014267	OG0014197					OG0004760	OG0004487	OG0007741	OG0004898	OG0011578	OG0000070
OG0015610	OG0016274	OG0016064	OG0014870	OG0015761	OG0016400	OG0015584								OG0015712	OG0012272		OG0015491	OG0014114	OG0014451	OG0014297					OG0004786	OG0004521	OG0007899	OG0004912	OG0011619	OG0000071
OG0015613	OG0016275	OG0016122	OG0014895	OG0015764	OG0016411	OG0015586								OG0015715	OG0012391		OG0015495	OG0014125	OG0014487	OG0014378					OG0004830	OG0004543	OG0007926	OG0004915	OG0011625	OG0000072
OG0015619	OG0016277	OG0016146	OG0015087	OG0015806	OG0016866	OG0015590								OG0015848	OG0012427		OG0015623	OG0014138	OG0014542	OG0014520					OG0004851	OG0004621	OG0008061	OG0004947	OG0011637	OG0000073
OG0015628	OG0016315	OG0016173	OG0015108	OG0015875		OG0015591								OG0015892	OG0012481		OG0015661	OG0014147	OG0014549	OG0014550					OG0004880	OG0004643	OG0008078	OG0004950	OG0011651	OG0000074
OG0015641	OG0016346	OG0016175	OG0015110	OG0015884		OG0015599								OG0015897	OG0012520		OG0015682	OG0014156	OG0014602	OG0014581					OG0004887	OG0004684	OG0008100	OG0004995	OG0011653	OG0000075
OG0015671	OG0016389	OG0016217	OG0015137	OG0015885		OG0015607								OG0016014	OG0012534		OG0015777	OG0014166	OG0014640	OG0014630					OG0005070	OG0004692	OG0008165	OG0005026	OG0011654	OG0000076
OG0015672	OG0016408	OG0016218	OG0015269	OG0015900		OG0015614								OG0016066	OG0012671		OG0015850	OG0014249	OG0014674	OG0014643					OG0005108	OG0004753	OG0008210	OG0005158	OG0011657	OG0000077
OG0015747	OG0016419	OG0016219	OG0015330	OG0015901		OG0015616								OG0016135	OG0012704		OG0016011	OG0014250	OG0014902	OG0014693					OG0005216	OG0004789	OG0008324	OG0005194	OG0011658	OG0000078
OG0015754	OG0016440	OG0016223	OG0015340	OG0015908		OG0015617								OG0016222	OG0012713		OG0016043	OG0014254	OG0014918	OG0014908					OG0005233	OG0004795	OG0008433	OG0005226	OG0011660	OG0000079
OG0015757	OG0016490	OG0016228	OG0015352	OG0015940		OG0015618								OG0016249	OG0012744		OG0016190	OG0014266	OG0014936	OG0014958					OG0005273	OG0004808	OG0008474	OG0005237	OG0011661	OG0000080
OG0015759	OG0016491	OG0016230	OG0015359	OG0015950		OG0015624								OG0016506	OG0013038			OG0014287	OG0014954	OG0014991					OG0005278	OG0004839	OG0008475	OG0005239	OG0011663	OG0000081
OG0015762	OG0016495	OG0016232	OG0015361	OG0015953		OG0015633								OG0016676	OG0013128			OG0014349	OG0014968	OG0015006					OG0005319	OG0004891	OG0008536	OG0005281	OG0011803	OG0000082
OG0015766	OG0016558	OG0016235	OG0015363	OG0016004		OG0015634								OG0016700	OG0013143			OG0014381	OG0014997	OG0015114					OG0005321	OG0004910	OG0008563	OG0005301	OG0011822	OG0000083
OG0015774	OG0016591	OG0016239	OG0015365	OG0016044		OG0015642									OG0013232			OG0014444	OG0015046	OG0015126					OG0005333	OG0004941	OG0008567	OG0005308	OG0011861	OG0000084
OG0015778	OG0016600	OG0016318	OG0015456	OG0016057		OG0015674									OG0013243			OG0014465	OG0015078	OG0015167					OG0005415	OG0004980	OG0008594	OG0005344	OG0011870	OG0000085
OG0015779	OG0016601	OG0016350	OG0015478	OG0016065		OG0015688									OG0013287			OG0014506	OG0015113	OG0015178					OG0005461	OG0005023	OG0008617	OG0005423	OG0011892	OG0000086
OG0015783	OG0016610	OG0016352	OG0015555	OG0016069		OG0015690									OG0013378			OG0014515	OG0015132	OG0015194					OG0005472	OG0005041	OG0008620	OG0005457	OG0011946	OG0000087
OG0015784	OG0016639	OG0016359	OG0015561	OG0016074		OG0015696									OG0013582			OG0014560	OG0015145	OG0015206					OG0005546	OG0005074	OG0008671	OG0005464	OG0011954	OG0000088
OG0015785	OG0016655	OG0016371	OG0015722	OG0016075		OG0015769									OG0013625			OG0014596	OG0015155	OG0015247					OG0005593	OG0005167	OG0008685	OG0005566	OG0012072	OG0000089
OG0015786	OG0016688	OG0016381	OG0015726	OG0016083		OG0015781									OG0013629			OG0014650	OG0015169	OG0015255					OG0005606	OG0005173	OG0008732	OG0005653	OG0012142	OG0000090
OG0015787	OG0016714	OG0016387	OG0015727	OG0016085		OG0015794									OG0013646			OG0014653	OG0015201	OG0015288					OG0005642	OG0005198	OG0008782	OG0005681	OG0012144	OG0000091
OG0015793	OG0016720	OG0016394	OG0015734	OG0016105		OG0015800									OG0013700			OG0014668	OG0015244	OG0015291					OG0005659	OG0005207	OG0008887	OG0005690	OG0012159	OG0000092
OG0015807	OG0016721	OG0016422	OG0015736	OG0016130		OG0015803									OG0013767			OG0014690	OG0015290	OG0015309					OG0005718	OG0005247	OG0008900	OG0005705	OG0012316	OG0000093
OG0015810	OG0016727	OG0016424	OG0015738	OG0016154		OG0015845									OG0013785			OG0014739	OG0015378	OG0015380					OG0005756	OG0005267	OG0008921	OG0005716	OG0012319	OG0000094
OG0015811	OG0016730	OG0016425	OG0015815	OG0016205		OG0015852									OG0013788			OG0014768	OG0015384	OG0015399					OG0005805	OG0005361	OG0008923	OG0005726	OG0012320	OG0000096
OG0015816	OG0016747	OG0016428	OG0015868	OG0016244		OG0015858									OG0013811			OG0014838	OG0015385	OG0015416					OG0005847	OG0005451	OG0008997	OG0005741	OG0012321	OG0000097
OG0015820	OG0016750	OG0016431	OG0015874	OG0016247		OG0015859									OG0013857			OG0014876	OG0015443	OG0015423					OG0005869	OG0005456	OG0009011	OG0005760	OG0012322	OG0000098
OG0015822	OG0016752	OG0016439	OG0015888	OG0016253		OG0015941									OG0013879			OG0014909	OG0015507	OG0015485					OG0005927	OG0005499	OG0009025	OG0005810	OG0012325	OG0000099
OG0015825	OG0016810	OG0016447	OG0015903	OG0016256		OG0015957									OG0013901			OG0014940	OG0015601	OG0015500					OG0006030	OG0005505	OG0009053	OG0005860	OG0012409	OG0000100
OG0015833	OG0016849	OG0016551	OG0015912	OG0016260		OG0015958									OG0013959			OG0015013	OG0015653	OG0015655					OG0006103	OG0005612	OG0009061	OG0005870	OG0012449	OG0000101
OG0015839	OG0016855	OG0016595	OG0015938	OG0016261		OG0015964									OG0014058			OG0015028	OG0015657	OG0015670					OG0006195	OG0005626	OG0009101	OG0005997	OG0012486	OG0000102
OG0015855	OG0016899	OG0016596	OG0015962	OG0016349		OG0015965									OG0014071			OG0015047	OG0015686	OG0015697					OG0006221	OG0005632	OG0009148	OG0006100	OG0012504	OG0000103
OG0015939	OG0016936	OG0016653	OG0015998	OG0016357		OG0015966									OG0014122			OG0015068	OG0015756	OG0015844					OG0006312	OG0005647	OG0009166	OG0006218	OG0012571	OG0000104
OG0015944	OG0016967	OG0016658	OG0016055	OG0016364		OG0015973									OG0014153			OG0015153	OG0015792	OG0015866					OG0006341	OG0005649	OG0009168	OG0006280	OG0012614	OG0000105
OG0015949	OG0017024	OG0016669	OG0016090	OG0016396		OG0015981									OG0014189			OG0015210	OG0015797	OG0016034					OG0006371	OG0005652	OG0009321	OG0006304	OG0012694	OG0000106
OG0015951	OG0017042	OG0016674	OG0016099	OG0016444		OG0016010									OG0014211			OG0015249	OG0015840						OG0006547	OG0005683	OG0009334	OG0006313	OG0012731	OG0000107
OG0015956	OG0017045	OG0016681	OG0016101	OG0016451		OG0016017									OG0014216			OG0015263	OG0015846						OG0006585	OG0005712	OG0009420	OG0006367	OG0012760	OG0000109
OG0015963	OG0017048	OG0016683	OG0016103	OG0016453		OG0016024									OG0014236			OG0015273	OG0015979						OG0006598	OG0005735	OG0009454	OG0006413	OG0012789	OG0000110
OG0015967	OG0017057	OG0016816	OG0016185	OG0016457		OG0016038									OG0014265			OG0015310							OG0006655	OG0005761	OG0009462	OG0006631	OG0012801	OG0000112
OG0015975	OG0017203	OG0016829	OG0016196	OG0016465		OG0016040									OG0014281			OG0015315							OG0006713	OG0005771	OG0009466	OG0006639	OG0012806	OG0000113
OG0015983	OG0017205	OG0016863	OG0016202	OG0016556		OG0016045									OG0014282			OG0015383							OG0006787	OG0005827	OG0009488	OG0006733	OG0012838	OG0000114
OG0015987	OG0017209	OG0016891	OG0016203	OG0016560		OG0016125									OG0014295			OG0015392							OG0006801	OG0005944	OG0009521	OG0006738	OG0012848	OG0000115
OG0016007	OG0017387	OG0016897	OG0016206	OG0016561		OG0016137									OG0014319			OG0015394							OG0006817	OG0005950	OG0009547	OG0006750	OG0012849	OG0000116
OG0016008	OG0017491	OG0016930	OG0016211	OG0016564		OG0016144									OG0014320			OG0015404							OG0006862	OG0005955	OG0009659	OG0006768	OG0012867	OG0000117
OG0016012	OG0017499	OG0016932	OG0016213	OG0016640		OG0016176									OG0014374			OG0015434							OG0006865	OG0006121	OG0009705	OG0006777	OG0012908	OG0000119
OG0016016	OG0017500	OG0016938	OG0016215	OG0016696		OG0016179									OG0014387			OG0015604							OG0006882	OG0006133	OG0009801	OG0006784	OG0012913	OG0000120
OG0016020	OG0017514	OG0016940	OG0016216	OG0016705		OG0016183									OG0014532			OG0015609							OG0007233	OG0006167	OG0009840	OG0006848	OG0012934	OG0000121
OG0016028	OG0017517	OG0016941	OG0016233	OG0016709		OG0016187									OG0014540			OG0015632							OG0007461	OG0006184	OG0009874	OG0006854	OG0012945	OG0000122
OG0016032	OG0017524	OG0016945	OG0016251	OG0016710		OG0016320									OG0014561			OG0015636							OG0007463	OG0006191	OG0009881	OG0006876	OG0012950	OG0000123
OG0016121	OG0017525	OG0016947	OG0016254	OG0016711		OG0016324									OG0014576			OG0015637							OG0007511	OG0006255	OG0009892	OG0006890	OG0012952	OG0000126
OG0016127	OG0017528	OG0016949	OG0016262	OG0016712		OG0016325									OG0014587			OG0015664							OG0007569	OG0006261	OG0009950	OG0006929	OG0012953	OG0000127
OG0016128	OG0017701	OG0016953	OG0016264	OG0016716		OG0016326									OG0014621			OG0015678							OG0007619	OG0006343	OG0009961	OG0006967	OG0012955	OG0000128
OG0016129	OG0017848	OG0016955	OG0016287	OG0016718		OG0016333									OG0014717			OG0015750							OG0007687	OG0006394	OG0009962	OG0006978	OG0012956	OG0000129
OG0016131	OG0017853	OG0016960	OG0016351	OG0016775		OG0016334									OG0014777			OG0015812							OG0007716	OG0006417	OG0010025	OG0007001	OG0012959	OG0000130
OG0016136	OG0017865	OG0016963	OG0016406	OG0016965		OG0016341									OG0014836			OG0016031							OG0007727	OG0006470	OG0010077	OG0007042	OG0012961	OG0000131
OG0016138	OG0017954	OG0016964	OG0016418	OG0016969		OG0016367									OG0014837			OG0016151							OG0007728	OG0006494	OG0010140	OG0007044	OG0012962	OG0000132
OG0016139	OG0018035	OG0016966	OG0016421	OG0016972		OG0016369									OG0014860										OG0007789	OG0006656	OG0010171	OG0007061	OG0012988	OG0000133
OG0016140	OG0018072	OG0017238	OG0016423	OG0016992		OG0016373									OG0014872										OG0007818	OG0006675	OG0010240	OG0007063	OG0013007	OG0000134
OG0016143	OG0018085	OG0017337	OG0016433	OG0017010		OG0016377									OG0014878										OG0007883	OG0006677	OG0010251	OG0007158	OG0013010	OG0000135
OG0016145	OG0018093	OG0017339	OG0016438	OG0017012		OG0016383									OG0014887										OG0007923	OG0006753	OG0010265	OG0007286	OG0013040	OG0000136
OG0016147	OG0018097	OG0017343	OG0016455	OG0017397		OG0016392									OG0014913										OG0007934	OG0006799	OG0010282	OG0007356	OG0013078	OG0000137
OG0016149	OG0018102	OG0017344	OG0016473	OG0017401		OG0016413									OG0014915										OG0007965	OG0006880	OG0010295	OG0007357	OG0013104	OG0000138
OG0016152	OG0018103	OG0017346	OG0016488	OG0017417		OG0016569									OG0014943										OG0007982	OG0006896	OG0010301	OG0007372	OG0013173	OG0000139
OG0016157	OG0018106	OG0017362	OG0016499	OG0017426		OG0016580									OG0014980										OG0007988	OG0006937	OG0010322	OG0007456	OG0013196	OG0000140
OG0016159	OG0018123	OG0017371	OG0016503	OG0017448		OG0016581									OG0014982										OG0008033	OG0006948	OG0010353	OG0007459	OG0013230	OG0000142
OG0016164	OG0018969	OG0017375	OG0016507	OG0017452		OG0016593									OG0014983										OG0008071	OG0006971	OG0010359	OG0007520	OG0013246	OG0000143
OG0016166	OG0018972	OG0017378	OG0016509	OG0017566		OG0016598									OG0015003										OG0008094	OG0006984	OG0010483	OG0007539	OG0013270	OG0000144
OG0016170	OG0018973	OG0017382	OG0016567	OG0017958		OG0016608									OG0015018										OG0008116	OG0007084	OG0010523	OG0007542	OG0013303	OG0000145
OG0016174	OG0018974	OG0017837	OG0016579	OG0017960		OG0016633									OG0015116										OG0008199	OG0007276	OG0010532	OG0007555	OG0013332	OG0000146
OG0016177	OG0018986	OG0017839	OG0016618	OG0017966		OG0016814									OG0015121										OG0008233	OG0007298	OG0010579	OG0007640	OG0013346	OG0000147
OG0016178	OG0018987	OG0017840	OG0016636	OG0017978		OG0016827									OG0015128										OG0008247	OG0007438	OG0010580	OG0007781	OG0013347	OG0000149
OG0016181	OG0019015	OG0017841	OG0016661	OG0018228		OG0016847									OG0015162										OG0008317	OG0007451	OG0010582	OG0007791	OG0013373	OG0000150
OG0016184	OG0019019	OG0017843	OG0016678	OG0018757		OG0016862									OG0015175										OG0008369	OG0007464	OG0010586	OG0007804	OG0013397	OG0000151
OG0016189	OG0019021	OG0017846	OG0016686	OG0018787		OG0016895									OG0015196										OG0008377	OG0007468	OG0010620	OG0007805	OG0013435	OG0000152
OG0016194	OG0020370	OG0017849	OG0016693	OG0018813		OG0016898									OG0015198										OG0008468	OG0007471	OG0010639	OG0007931	OG0013459	OG0000153
OG0016199	OG0020438	OG0017860	OG0016697	OG0018834		OG0016910									OG0015199										OG0008513	OG0007472	OG0010664	OG0008021	OG0013460	OG0000154
OG0016207	OG0020461	OG0017861	OG0016702	OG0018844		OG0017201									OG0015212										OG0008520	OG0007518	OG0010677	OG0008037	OG0013462	OG0000155
OG0016316	OG0020520	OG0017867	OG0016729	Orthogroup											OG0015224										OG0008574	OG0007562	OG0010679	OG0008070	OG0013474	OG0000156
OG0016322		OG0017868	OG0016733												OG0015251										OG0008576	OG0007650	OG0010721	OG0008134	OG0013528	OG0000157
OG0016327		OG0017891	OG0016735												OG0015262										OG0008578	OG0007652	OG0010763	OG0008181	OG0013529	OG0000158
OG0016328		OG0017896	OG0016738												OG0015388										OG0008586	OG0007764	OG0010764	OG0008189	OG0013530	OG0000160
OG0016329		OG0017901	OG0016761												OG0015397										OG0008607	OG0007769	OG0010782	OG0008203	OG0013531	OG0000161
OG0016332		OG0017902	OG0016767												OG0015400										OG0008626	OG0007914	OG0010785	OG0008208	OG0013533	OG0000162
OG0016335		OG0017904	OG0016770												OG0015410										OG0008643	OG0007932	OG0010820	OG0008215	OG0013571	OG0000163
OG0016336		OG0017909	OG0016809												OG0015429										OG0008673	OG0007958	OG0010821	OG0008219	OG0013591	OG0000164
OG0016339		OG0017913	OG0016986												OG0015432										OG0008698	OG0007959	OG0010822	OG0008239	OG0013740	OG0000165
OG0016347		OG0018481	OG0016988												OG0015436										OG0008703	OG0007970	OG0010878	OG0008280	OG0013775	OG0000167
OG0016353		OG0018643	OG0016991												OG0015438										OG0008718	OG0008055	OG0010883	OG0008336	OG0013779	OG0000169
OG0016354		OG0018657	OG0017032												OG0015452										OG0008747	OG0008066	OG0010887	OG0008337	OG0013820	OG0000171
OG0016358		OG0018666	OG0017051												OG0015460										OG0008752	OG0008086	OG0010888	OG0008341	OG0013821	OG0000172
OG0016368		OG0018669	OG0017065												OG0015475										OG0008768	OG0008091	OG0010901	OG0008403	OG0013842	OG0000173
OG0016370		OG0018673	OG0017081												OG0015480										OG0008769	OG0008092	OG0010934	OG0008441	OG0013850	OG0000174
OG0016372		OG0018712	OG0017083												OG0015502										OG0008789	OG0008266	OG0010935	OG0008452	OG0013852	OG0000175
OG0016374		OG0018728	OG0017084												OG0015581										OG0008834	OG0008267	OG0010937	OG0008507	OG0013866	OG0000176
OG0016375		OG0018730	OG0017207												OG0015585										OG0008843	OG0008268	OG0010978	OG0008526	OG0013875	OG0000177
OG0016384		OG0019896	OG0017303												OG0015593										OG0008847	OG0008270	OG0011003	OG0008546	OG0013914	OG0000178
OG0016388		OG0019907	OG0017341												OG0015596										OG0008855	OG0008297	OG0011017	OG0008622	OG0013977	OG0000179
OG0016397		OG0019914	OG0017394												OG0015598										OG0008871	OG0008320	OG0011048	OG0008918	OG0013980	OG0000180
OG0016398		OG0019918	OG0017449												OG0015602										OG0008894	OG0008331	OG0011060	OG0008925	OG0013986	OG0000182
OG0016404		OG0019938	OG0017497												OG0015621										OG0008933	OG0008338	OG0011086	OG0008939	OG0013996	OG0000183
OG0016416		OG0019964	OG0017498												OG0015626										OG0008934	OG0008399	OG0011157	OG0008972	OG0014008	OG0000184
OG0016552		OG0019970	OG0017555												OG0015627										OG0008948	OG0008483	OG0011207	OG0008987	OG0014010	OG0000187
OG0016554		OG0020005	OG0017561												OG0015639										OG0009015	OG0008524	OG0011208	OG0008996	OG0014012	OG0000188
OG0016557		OG0020013	OG0017562												OG0015643										OG0009056	OG0008579	OG0011216	OG0009063	OG0014013	OG0000189
OG0016559		OG0020027	OG0017564												OG0015649										OG0009095	OG0008649	OG0011276	OG0009106	OG0014015	OG0000191
OG0016562			OG0017749												OG0015654										OG0009171	OG0008675	OG0011282	OG0009136	OG0014020	OG0000192
OG0016563			OG0017883												OG0015676										OG0009180	OG0008742	OG0011348	OG0009137	OG0014025	OG0000193
OG0016576			OG0017898												OG0015681										OG0009200	OG0008757	OG0011350	OG0009162	OG0014026	OG0000195
OG0016578			OG0018018												OG0015683										OG0009202	OG0008786	OG0011385	OG0009241	OG0014060	OG0000196
OG0016585			OG0018031												OG0015758										OG0009220	OG0008835	OG0011433	OG0009242	OG0014149	OG0000197
OG0016588			OG0018061												OG0015768										OG0009224	OG0008838	OG0011436	OG0009247	OG0014180	OG0000198
OG0016592			OG0018111												OG0015772										OG0009232	OG0008839	OG0011443	OG0009248	OG0014181	OG0000199
OG0016597			OG0018164												OG0015780										OG0009282	OG0008840	OG0011445	OG0009262	OG0014201	OG0000201
OG0016599			OG0018197												OG0015788										OG0009369	OG0008851	OG0011459	OG0009287	OG0014204	OG0000202
OG0016606			OG0018198												OG0015791										OG0009426	OG0008859	OG0011496	OG0009344	OG0014205	OG0000203
OG0016616			OG0018200												OG0015801										OG0009450	OG0008890	OG0011514	OG0009356	OG0014312	OG0000204
OG0016617			OG0018202												OG0015804										OG0009550	OG0008892	OG0011531	OG0009361	OG0014331	OG0000205
OG0016619			OG0018480												OG0015821										OG0009568	OG0008940	OG0011582	OG0009427	OG0014368	OG0000206
OG0016620			OG0018691												OG0015828										OG0009653	OG0008990	OG0011596	OG0009438	OG0014384	OG0000207
OG0016621			OG0018853												OG0015832										OG0009694	OG0008994	OG0011598	OG0009439	OG0014386	OG0000208
OG0016623			OG0018991												OG0015835										OG0009730	OG0009080	OG0011674	OG0009444	OG0014399	OG0000209
OG0016626			OG0019057												OG0015837										OG0009736	OG0009105	OG0011675	OG0009471	OG0014408	OG0000210
OG0016629			OG0019126												OG0015936										OG0009750	OG0009195	OG0011684	OG0009509	OG0014410	OG0000211
OG0016637			OG0019130												OG0015943										OG0009765	OG0009209	OG0011685	OG0009528	OG0014412	OG0000212
OG0016638			OG0019136												OG0015974										OG0009775	OG0009227	OG0011726	OG0009533	OG0014419	OG0000213
OG0016646			OG0019143												OG0015992										OG0009797	OG0009246	OG0011738	OG0009563	OG0014421	OG0000215
OG0016648			OG0019150												OG0015997										OG0009852	OG0009271	OG0011746	OG0009576	OG0014423	OG0000217
OG0016649			OG0019156												OG0015999										OG0009853	OG0009285	OG0011775	OG0009588	OG0014424	OG0000218
OG0016806			OG0019157												OG0016003										OG0009854	OG0009313	OG0011779	OG0009604	OG0014455	OG0000219
OG0016808			OG0019167												OG0016005										OG0009856	OG0009335	OG0011780	OG0009629	OG0014456	OG0000220
OG0016811			OG0019168												OG0016037										OG0009888	OG0009366	OG0011801	OG0009698	OG0014458	OG0000221
OG0016813			OG0019170												OG0016042										OG0009949	OG0009421	OG0011816	OG0009706	OG0014460	OG0000222
OG0016818			OG0020003												OG0016167										OG0009971	OG0009429	OG0011817	OG0009707	OG0014463	OG0000223
OG0016819			OG0020477												OG0016172										OG0009979	OG0009455	OG0011819	OG0009734	OG0014508	OG0000224
OG0016821			OG0020687												OG0016192										OG0010000	OG0009549	OG0011821	OG0009754	OG0014535	OG0000226
OG0016823			OG0020713												OG0016342										OG0010041	OG0009551	OG0011848	OG0009756	OG0014541	OG0000227
OG0016824			OG0020722												OG0016379										OG0010055	OG0009574	OG0011920	OG0009791	OG0014555	OG0000228
OG0016826			OG0020729																						OG0010086	OG0009657	OG0011924	OG0009798	OG0014568	OG0000229
OG0016828			OG0020732																						OG0010087	OG0009708	OG0011928	OG0009808	OG0014635	OG0000230
OG0016833			OG0020735																						OG0010104	OG0009799	OG0011944	OG0009827	OG0014677	OG0000231
OG0016836			OG0020742																						OG0010163	OG0009814	OG0011973	OG0009989	OG0014719	OG0000232
OG0016840			OG0020745																						OG0010169	OG0009838	OG0011980	OG0009994	OG0014740	OG0000234
OG0016841			OG0020747																						OG0010191	OG0009858	OG0011994	OG0010035	OG0014750	OG0000235
OG0016842			OG0020754																						OG0010228	OG0009859	OG0011999	OG0010045	OG0014758	OG0000236
OG0016843			OG0020763																						OG0010235	OG0009868	OG0012000	OG0010168	OG0014771	OG0000237
OG0016845			OG0024069																						OG0010324	OG0009869	OG0012001	OG0010175	OG0014773	OG0000238
OG0016848			OG0024079																						OG0010333	OG0009885	OG0012003	OG0010202	OG0014776	OG0000239
OG0016850			OG0024106																						OG0010345	OG0009887	OG0012012	OG0010216	OG0014796	OG0000240
OG0016853			OG0024108																						OG0010366	OG0009913	OG0012023	OG0010238	OG0014799	OG0000241
OG0016854			OG0024112																						OG0010370	OG0009916	OG0012042	OG0010259	OG0014804	OG0000242
OG0016856			OG0024135																						OG0010378	OG0009921	OG0012059	OG0010290	OG0014805	OG0000243
OG0016858			OG0024136																						OG0010400	OG0009976	OG0012070	OG0010312	OG0014829	OG0000244
OG0016860			OG0024137																						OG0010405	OG0009993	OG0012071	OG0010348	OG0014832	OG0000245
OG0016864			OG0024144																						OG0010413	OG0009996	OG0012084	OG0010384	OG0014934	OG0000246
OG0016868			OG0024146																						OG0010419	OG0010027	OG0012112	OG0010388	OG0015012	OG0000247
OG0016871			OG0024149																						OG0010426	OG0010044	OG0012153	OG0010401	OG0015053	OG0000248
OG0016878			OG0024153																						OG0010438	OG0010051	OG0012157	OG0010417	OG0015067	OG0000249
OG0016881			OG0024156																						OG0010440	OG0010052	OG0012162	OG0010421	OG0015071	OG0000250
OG0016882			OG0024162																						OG0010442	OG0010071	OG0012168	OG0010429	OG0015076	OG0000251
OG0016884			OG0024166																						OG0010453	OG0010105	OG0012169	OG0010450	OG0015085	OG0000252
OG0016886			OG0024171																						OG0010470	OG0010125	OG0012200	OG0010452	OG0015088	OG0000253
OG0016887			OG0024173																						OG0010503	OG0010129	OG0012230	OG0010476	OG0015089	OG0000254
OG0016900			OG0024175																						OG0010518	OG0010188	OG0012255	OG0010500	OG0015097	OG0000255
OG0016902			OG0024180																						OG0010541	OG0010209	OG0012338	OG0010513	OG0015144	OG0000256
OG0016905			OG0024182																						OG0010600	OG0010253	OG0012343	OG0010524	OG0015192	OG0000257
OG0016908			OG0024184																						OG0010654	OG0010281	OG0012344	OG0010610	OG0015235	OG0000258
OG0016909			OG0024185																						OG0010657	OG0010337	OG0012346	OG0010626	OG0015236	OG0000259
OG0016911																									OG0010709	OG0010365	OG0012350	OG0010641	OG0015237	OG0000260
OG0016912																									OG0010717	OG0010372	OG0012355	OG0010647	OG0015239	OG0000261
OG0016916																									OG0010726	OG0010373	OG0012376	OG0010683	OG0015254	OG0000263
OG0016918																									OG0010727	OG0010441	OG0012388	OG0010686	OG0015313	OG0000264
OG0016922																									OG0010751	OG0010457	OG0012389	OG0010690	OG0015322	OG0000265
OG0016923																									OG0010759	OG0010459	OG0012400	OG0010697	OG0015328	OG0000266
OG0016924																									OG0010761	OG0010490	OG0012413	OG0010706	OG0015335	OG0000268
OG0016926																									OG0010804	OG0010568	OG0012417	OG0010715	OG0015337	OG0000269
OG0016927																									OG0010859	OG0010570	OG0012496	OG0010754	OG0015346	OG0000270
OG0017170																									OG0010900	OG0010572	OG0012511	OG0010788	OG0015468	OG0000272
OG0017172																									OG0010908	OG0010604	OG0012553	OG0010812	OG0015508	OG0000273
OG0017173																									OG0010941	OG0010629	OG0012564	OG0010814	OG0015537	OG0000274
OG0017176																									OG0010943	OG0010632	OG0012569	OG0010852	OG0015546	OG0000275
OG0017178																									OG0010981	OG0010651	OG0012595	OG0010889	OG0015658	OG0000276
OG0017181																									OG0010991	OG0010670	OG0012600	OG0010933		OG0000277
OG0017182																									OG0011004	OG0010718	OG0012602	OG0010942		OG0000278
OG0017184																									OG0011040	OG0010781	OG0012603	OG0010966		OG0000279
OG0017185																									OG0011081	OG0010841	OG0012610	OG0010982		OG0000280
OG0017188																									OG0011090	OG0010848	OG0012611	OG0010986		OG0000281
OG0017189																									OG0011126	OG0010858	OG0012612	OG0010987		OG0000282
OG0017193																									OG0011131	OG0010867	OG0012623	OG0010992		OG0000283
OG0017194																									OG0011139	OG0010914	OG0012657	OG0011006		OG0000284
OG0017208																									OG0011142	OG0010952	OG0012659	OG0011059		OG0000285
OG0017210																									OG0011145	OG0010988	OG0012661	OG0011062		OG0000286
OG0017211																									OG0011161	OG0011022	OG0012668	OG0011083		OG0000288
OG0017212																									OG0011177	OG0011032	OG0012674	OG0011084		OG0000289
OG0017221																									OG0011189	OG0011051	OG0012682	OG0011085		OG0000292
OG0017222																									OG0011225	OG0011055	OG0012683	OG0011120		OG0000293
OG0017223																									OG0011247	OG0011078	OG0012702	OG0011122		OG0000294
OG0017226																									OG0011271	OG0011088	OG0012803	OG0011137		OG0000295
OG0017227																									OG0011307	OG0011114	OG0012808	OG0011165		OG0000296
OG0017229																									OG0011311	OG0011150	OG0012822	OG0011199		OG0000297
OG0017230																									OG0011316	OG0011179	OG0012823	OG0011206		OG0000299
OG0017231																									OG0011322	OG0011184	OG0012868	OG0011220		OG0000300
OG0017232																									OG0011329	OG0011218	OG0012874	OG0011280		OG0000301
OG0017237																									OG0011344	OG0011270	OG0012878	OG0011281		OG0000302
OG0017242																									OG0011366	OG0011285	OG0012879	OG0011320		OG0000305
OG0017243																									OG0011372	OG0011297	OG0012904	OG0011336		OG0000306
OG0017244																									OG0011394	OG0011300	OG0012921	OG0011337		OG0000307
OG0017245																									OG0011396	OG0011341	OG0012927	OG0011339		OG0000308
OG0017246																									OG0011454	OG0011382	OG0012970	OG0011354		OG0000309
OG0017248																									OG0011482	OG0011386	OG0012971	OG0011379		OG0000310
OG0017249																									OG0011523	OG0011389	OG0012972	OG0011401		OG0000311
OG0017251																									OG0011524	OG0011407	OG0012974	OG0011411		OG0000313
OG0017252																									OG0011541	OG0011417	OG0012975	OG0011422		OG0000314
OG0017254																									OG0011554	OG0011472	OG0012976	OG0011423		OG0000315
OG0017255																									OG0011607	OG0011497	OG0012978	OG0011424		OG0000316
OG0017256																									OG0011610	OG0011542	OG0012980	OG0011489		OG0000318
OG0017262																									OG0011626	OG0011564	OG0013015	OG0011490		OG0000319
OG0017269																									OG0011628	OG0011568	OG0013016	OG0011521		OG0000320
OG0017270																									OG0011645	OG0011579	OG0013018	OG0011528		OG0000321
OG0017272																									OG0011649	OG0011593	OG0013029	OG0011534		OG0000323
OG0017274																									OG0011692	OG0011612	OG0013030	OG0011538		OG0000324
OG0017278																									OG0011696	OG0011641	OG0013031	OG0011544		OG0000325
OG0017279																									OG0011710	OG0011701	OG0013032	OG0011602		OG0000326
OG0017280																									OG0011724	OG0011702	OG0013055	OG0011673		OG0000327
OG0017282																									OG0011730	OG0011728	OG0013058	OG0011680		OG0000328
OG0017283																									OG0011741	OG0011733	OG0013066	OG0011682		OG0000330
OG0017284																									OG0011761	OG0011735	OG0013067	OG0011694		OG0000331
OG0017286																									OG0011785	OG0011736	OG0013073	OG0011718		OG0000332
OG0017287																									OG0011793	OG0011748	OG0013100	OG0011719		OG0000333
OG0017289																									OG0011800	OG0011759	OG0013106	OG0011740		OG0000334
OG0017290																									OG0011807	OG0011771	OG0013124	OG0011755		OG0000335
OG0017291																									OG0011823	OG0011774	OG0013125	OG0011768		OG0000336
OG0017294																									OG0011828	OG0011787	OG0013160	OG0011781		OG0000337
OG0017295																									OG0011835	OG0011795	OG0013165	OG0011799		OG0000338
OG0017296																									OG0011838	OG0011798	OG0013181	OG0011802		OG0000339
OG0017299																									OG0011898	OG0011804	OG0013208	OG0011814		OG0000340
OG0017300																									OG0011899	OG0011805	OG0013223	OG0011845		OG0000341
OG0017301																									OG0011940	OG0011841	OG0013226	OG0011873		OG0000342
OG0017305																									OG0011966	OG0011889	OG0013228	OG0011874		OG0000344
OG0017307																									OG0011987	OG0011891	OG0013271	OG0011881		OG0000346
OG0017308																									OG0012010	OG0011913	OG0013272	OG0011896		OG0000347
OG0017314																									OG0012011	OG0011964	OG0013288	OG0011900		OG0000348
OG0017315																									OG0012026	OG0011965	OG0013289	OG0011918		OG0000349
OG0017317																									OG0012044	OG0012027	OG0013311	OG0011923		OG0000350
OG0017320																									OG0012053	OG0012038	OG0013313	OG0011935		OG0000351
OG0017322																									OG0012079	OG0012047	OG0013314	OG0012043		OG0000352
OG0017325																									OG0012092	OG0012050	OG0013367	OG0012064		OG0000355
OG0017326																									OG0012100	OG0012094	OG0013377	OG0012095		OG0000356
OG0017667																									OG0012146	OG0012116	OG0013388	OG0012109		OG0000357
OG0017668																									OG0012147	OG0012122	OG0013391	OG0012111		OG0000358
OG0017672																									OG0012154	OG0012127	OG0013400	OG0012115		OG0000359
OG0017673																									OG0012165	OG0012134	OG0013415	OG0012137		OG0000360
OG0017676																									OG0012197	OG0012141	OG0013423	OG0012140		OG0000361
OG0017677																									OG0012208	OG0012148	OG0013430	OG0012167		OG0000362
OG0017681																									OG0012269	OG0012158	OG0013441	OG0012175		OG0000363
OG0017683																									OG0012340	OG0012170	OG0013487	OG0012176		OG0000364
OG0017686																									OG0012397	OG0012174	OG0013522	OG0012193		OG0000365
OG0017688																									OG0012410	OG0012206	OG0013548	OG0012209		OG0000366
OG0017700																									OG0012433	OG0012222	OG0013549	OG0012248		OG0000367
OG0017703																									OG0012439	OG0012224	OG0013550	OG0012275		OG0000368
OG0017704																									OG0012448	OG0012232	OG0013551	OG0012278		OG0000369
OG0017715																									OG0012450	OG0012239	OG0013552	OG0012284		OG0000371
OG0017719																									OG0012460	OG0012245	OG0013553	OG0012371		OG0000372
OG0017721																									OG0012461	OG0012260	OG0013558	OG0012372		OG0000373
OG0017722																									OG0012463	OG0012348	OG0013561	OG0012403		OG0000374
OG0017725																									OG0012465	OG0012381	OG0013583	OG0012408		OG0000375
OG0017728																									OG0012508	OG0012382	OG0013597	OG0012435		OG0000376
OG0017729																									OG0012536	OG0012386	OG0013601	OG0012442		OG0000377
OG0017733																									OG0012606	OG0012392	OG0013602	OG0012445		OG0000378
OG0017738																									OG0012631	OG0012415	OG0013615	OG0012482		OG0000379
OG0017739																									OG0012640	OG0012438	OG0013617	OG0012509		OG0000380
OG0017741																									OG0012650	OG0012459	OG0013620	OG0012513		OG0000381
OG0017744																									OG0012651	OG0012464	OG0013678	OG0012528		OG0000382
OG0017746																									OG0012655	OG0012466	OG0013681	OG0012533		OG0000383
OG0017747																									OG0012667	OG0012521	OG0013684	OG0012544		OG0000384
OG0017748																									OG0012708	OG0012529	OG0013691	OG0012558		OG0000385
OG0017750																									OG0012722	OG0012537	OG0013724	OG0012573		OG0000386
OG0017752																									OG0012746	OG0012547	OG0013731	OG0012582		OG0000387
OG0017753																									OG0012751	OG0012548	OG0013732	OG0012593		OG0000388
OG0017755																									OG0012755	OG0012551	OG0013735	OG0012596		OG0000389
OG0017756																									OG0012785	OG0012565	OG0013736	OG0012607		OG0000391
OG0017759																									OG0012827	OG0012572	OG0013746	OG0012616		OG0000392
OG0017760																									OG0012856	OG0012587	OG0013774	OG0012621		OG0000393
OG0017765																									OG0012863	OG0012608	OG0013776	OG0012636		OG0000394
OG0017770																									OG0012887	OG0012633	OG0013793	OG0012664		OG0000395
OG0017771																									OG0012906	OG0012652	OG0013826	OG0012666		OG0000396
OG0017772																									OG0012925	OG0012660	OG0013836	OG0012673		OG0000397
OG0017781																									OG0012933	OG0012679	OG0013837	OG0012687		OG0000398
OG0017782																									OG0012949	OG0012699	OG0013838	OG0012703		OG0000399
OG0017786																									OG0012973	OG0012773	OG0013867	OG0012734		OG0000400
OG0017789																									OG0012989	OG0012780	OG0013868	OG0012797		OG0000401
OG0017798																									OG0012994	OG0012794	OG0013898	OG0012798		OG0000402
OG0017804																									OG0012997	OG0012807	OG0013905	OG0012811		OG0000403
OG0017811																									OG0013028	OG0012839	OG0013919	OG0012831		OG0000404
OG0017817																									OG0013036	OG0012840	OG0013925	OG0012910		OG0000405
OG0017822																									OG0013046	OG0012884	OG0013932	OG0012916		OG0000406
OG0017824																									OG0013052	OG0012912	OG0013943	OG0012928		OG0000407
OG0017826																									OG0013064	OG0012932	OG0013950	OG0013014		OG0000408
OG0017827																									OG0013130	OG0012985	OG0013955	OG0013020		OG0000409
OG0017828																									OG0013134	OG0012996	OG0013988	OG0013021		OG0000410
OG0017829																									OG0013138	OG0013027	OG0013989	OG0013034		OG0000411
OG0018405																									OG0013139	OG0013075	OG0014039	OG0013041		OG0000412
OG0018408																									OG0013155	OG0013084	OG0014040	OG0013061		OG0000413
OG0018416																									OG0013161	OG0013095	OG0014042	OG0013072		OG0000414
OG0018433																									OG0013167	OG0013151	OG0014047	OG0013077		OG0000415
OG0018436																									OG0013189	OG0013201	OG0014049	OG0013088		OG0000416
OG0018442																									OG0013199	OG0013214	OG0014050	OG0013091		OG0000417
OG0018445																									OG0013213	OG0013248	OG0014052	OG0013094		OG0000418
OG0018449																									OG0013225	OG0013257	OG0014078	OG0013099		OG0000420
OG0018453																									OG0013229	OG0013392	OG0014086	OG0013113		OG0000421
OG0018461																									OG0013280	OG0013409	OG0014092	OG0013136		OG0000422
OG0018465																									OG0013282	OG0013421	OG0014102	OG0013140		OG0000423
OG0018466																									OG0013285	OG0013436	OG0014159	OG0013147		OG0000424
OG0018469																									OG0013296	OG0013645	OG0014165	OG0013149		OG0000426
OG0018473																									OG0013300	OG0013651	OG0014191	OG0013156		OG0000427
OG0018474																									OG0013321	OG0013655	OG0014196	OG0013166		OG0000428
OG0018476																									OG0013334	OG0013657	OG0014200	OG0013170		OG0000429
OG0018477																									OG0013355	OG0013668	OG0014206	OG0013179		OG0000430
OG0018487																									OG0013362	OG0013679	OG0014228	OG0013184		OG0000431
OG0018494																									OG0013382	OG0013685	OG0014229	OG0013203		OG0000432
OG0018502																									OG0013390	OG0013694	OG0014253	OG0013217		OG0000433
OG0018504																									OG0013394	OG0013704	OG0014283	OG0013234		OG0000434
OG0018509																									OG0013396	OG0013716	OG0014284	OG0013259		OG0000435
OG0018511																									OG0013399	OG0013728	OG0014286	OG0013295		OG0000436
OG0018516																									OG0013424	OG0013745	OG0014291	OG0013318		OG0000438
OG0018519																									OG0013425	OG0013759	OG0014317	OG0013326		OG0000439
OG0018523																									OG0013491	OG0013760	OG0014334	OG0013328		OG0000440
OG0018530																									OG0013492	OG0013791	OG0014344	OG0013331		OG0000443
OG0018532																									OG0013494	OG0013812	OG0014347	OG0013337		OG0000444
OG0018533																									OG0013500	OG0013847	OG0014348	OG0013348		OG0000445
OG0018538																									OG0013508	OG0013881	OG0014356	OG0013372		OG0000446
OG0018541																									OG0013521	OG0013884	OG0014383	OG0013384		OG0000447
OG0018542																									OG0013525	OG0013889	OG0014405	OG0013385		OG0000449
OG0018552																									OG0013526	OG0013918	OG0014450	OG0013386		OG0000450
OG0018554																									OG0013565	OG0013927	OG0014470	OG0013404		OG0000451
OG0018555																									OG0013569	OG0013954	OG0014522	OG0013407		OG0000452
OG0018566																									OG0013609	OG0013956	OG0014530	OG0013413		OG0000453
OG0018567																									OG0013616	OG0013958	OG0014536	OG0013426		OG0000454
OG0018569																									OG0013632	OG0014074	OG0014545	OG0013438		OG0000457
OG0018574																									OG0013634	OG0014099	OG0014547	OG0013439		OG0000458
OG0018575																									OG0013636	OG0014107	OG0014551	OG0013452		OG0000459
OG0018583																									OG0013641	OG0014123	OG0014552	OG0013472		OG0000460
OG0018584																									OG0013644	OG0014140	OG0014563	OG0013476		OG0000461
OG0018587																									OG0013648	OG0014192	OG0014577	OG0013481		OG0000462
OG0018588																									OG0013676	OG0014195	OG0014601	OG0013497		OG0000463
OG0018589																									OG0013688	OG0014198	OG0014627	OG0013505		OG0000464
OG0018591																									OG0013713	OG0014232	OG0014644	OG0013506		OG0000467
OG0018593																									OG0013765	OG0014233	OG0014646	OG0013511		OG0000468
OG0018597																									OG0013768	OG0014240	OG0014648	OG0013515		OG0000469
OG0018601																									OG0013800	OG0014245	OG0014652	OG0013517		OG0000470
OG0018608																									OG0013810	OG0014260	OG0014671	OG0013555		OG0000471
OG0018611																									OG0013828	OG0014263	OG0014697	OG0013560		OG0000472
OG0018614																									OG0013829	OG0014328	OG0014704	OG0013563		OG0000473
OG0018615																									OG0013831	OG0014336	OG0014707	OG0013566		OG0000474
OG0018618																									OG0013834	OG0014341	OG0014708	OG0013568		OG0000475
OG0018625																									OG0013844	OG0014362	OG0014710	OG0013575		OG0000476
OG0018626																									OG0013859	OG0014363	OG0014711	OG0013576		OG0000478
OG0018629																									OG0013862	OG0014369	OG0014712	OG0013579		OG0000479
OG0018632																									OG0013872	OG0014447	OG0014723	OG0013580		OG0000480
OG0019547																									OG0013897	OG0014454	OG0014730	OG0013622		OG0000481
OG0019549																									OG0014056	OG0014471	OG0014733	OG0013627		OG0000482
OG0019559																									OG0014064	OG0014486	OG0014742	OG0013631		OG0000483
OG0019564																									OG0014080	OG0014491	OG0014743	OG0013642		OG0000484
OG0019576																									OG0014091	OG0014498	OG0014747	OG0013652		OG0000485
OG0019577																									OG0014105	OG0014500	OG0014759	OG0013659		OG0000487
OG0019590																									OG0014106	OG0014507	OG0014764	OG0013669		OG0000489
OG0019591																									OG0014110	OG0014509	OG0014778	OG0013675		OG0000490
OG0019598																									OG0014164	OG0014525	OG0014824	OG0013677		OG0000491
OG0019599																									OG0014213	OG0014531	OG0014839	OG0013692		OG0000492
OG0019612																									OG0014219	OG0014539	OG0014841	OG0013695		OG0000493
OG0019613																									OG0014222	OG0014543	OG0014846	OG0013696		OG0000494
OG0019614																									OG0014235	OG0014589	OG0014880	OG0013706		OG0000495
OG0019621																									OG0014241	OG0014600	OG0014906	OG0013715		OG0000497
OG0019623																									OG0014243	OG0014619	OG0014907	OG0013730		OG0000498
OG0019636																									OG0014257	OG0014637	OG0014910	OG0013741		OG0000499
OG0019642																									OG0014262	OG0014673	OG0014921	OG0013744		OG0000500
OG0019645																									OG0014264	OG0014722	OG0014950	OG0013766		OG0000502
OG0019659																									OG0014274	OG0014726	OG0014971	OG0013769		OG0000503
OG0019670																									OG0014293	OG0014735	OG0014972	OG0013771		OG0000504
OG0019677																									OG0014296	OG0014737	OG0014996	OG0013789		OG0000505
OG0019678																									OG0014307	OG0014754	OG0015040	OG0013797		OG0000506
OG0019679																									OG0014373	OG0014828	OG0015061	OG0013798		OG0000508
OG0019684																									OG0014380	OG0014833	OG0015080	OG0013802		OG0000509
OG0019685																									OG0014400	OG0014842	OG0015115	OG0013805		OG0000510
OG0019686																									OG0014468	OG0014843	OG0015168	OG0013809		OG0000511
OG0019688																									OG0014482	OG0014850	OG0015179	OG0013813		OG0000512
OG0019689																									OG0014488	OG0014851	OG0015180	OG0013818		OG0000514
OG0019691																									OG0014499	OG0014858	OG0015191	OG0013819		OG0000515
OG0019692																									OG0014502	OG0014861	OG0015229	OG0013824		OG0000517
OG0019693																									OG0014517	OG0014868	OG0015234	OG0013827		OG0000518
OG0019694																									OG0014519	OG0014899	OG0015242	OG0013843		OG0000519
OG0019695																									OG0014544	OG0014932	OG0015250	OG0013851		OG0000520
OG0019715																									OG0014546	OG0015016	OG0015257	OG0013869		OG0000521
OG0019718																									OG0014559	OG0015020	OG0015258	OG0013870		OG0000522
OG0019722																									OG0014573	OG0015021	OG0015264	OG0013878		OG0000523
OG0019723																									OG0014574	OG0015029	OG0015277	OG0013888		OG0000524
OG0019724																									OG0014590	OG0015035	OG0015280	OG0013892		OG0000525
OG0019729																									OG0014617	OG0015123	OG0015283	OG0013893		OG0000526
OG0019750																									OG0014618	OG0015141	OG0015292	OG0013895		OG0000527
OG0019754																									OG0014622	OG0015157	OG0015314	OG0013902		OG0000528
OG0019755																									OG0014628	OG0015160	OG0015318	OG0013912		OG0000529
OG0019759																									OG0014642	OG0015170	OG0015373	OG0013926		OG0000530
OG0019761																									OG0014660	OG0015173	OG0015379	OG0013940		OG0000531
OG0019762																									OG0014661	OG0015176	OG0015413	OG0013945		OG0000532
OG0019772																									OG0014679	OG0015204	OG0015462	OG0013947		OG0000533
OG0019777																									OG0014681	OG0015215	OG0015469	OG0013972		OG0000534
OG0019779																									OG0014734	OG0015217	OG0015479	OG0013974		OG0000535
OG0019781																									OG0014751	OG0015275	OG0015510	OG0013976		OG0000536
OG0019782																									OG0014755	OG0015278	OG0015522	OG0013998		OG0000537
OG0019787																									OG0014760	OG0015279		OG0014003		OG0000538
OG0019789																									OG0014765	OG0015294		OG0014059		OG0000539
OG0019792																									OG0014782	OG0015419		OG0014065		OG0000540
OG0019793																									OG0014831	OG0015441		OG0014093		OG0000541
OG0019799																									OG0014845	OG0015472		OG0014098		OG0000542
OG0019805																									OG0014848	OG0015497		OG0014115		OG0000544
OG0019809																									OG0014854	OG0015503		OG0014117		OG0000545
OG0019816																									OG0014869	OG0015519		OG0014126		OG0000546
OG0019818																									OG0014886	OG0015576		OG0014128		OG0000547
OG0019819																									OG0014889	OG0015600		OG0014129		OG0000548
OG0019820																									OG0014919	OG0015650		OG0014130		OG0000551
OG0019827																									OG0014930			OG0014132		OG0000552
OG0019828																									OG0014933			OG0014134		OG0000553
OG0019832																									OG0014951			OG0014136		OG0000554
OG0019833																									OG0014963			OG0014137		OG0000555
OG0019837																									OG0014965			OG0014139		OG0000556
OG0019839																									OG0014973			OG0014146		OG0000557
OG0019841																									OG0014978			OG0014162		OG0000560
OG0019843																									OG0014989			OG0014167		OG0000561
OG0019845																									OG0015001			OG0014170		OG0000562
OG0019847																									OG0015031			OG0014171		OG0000563
OG0019855																									OG0015055			OG0014173		OG0000564
OG0019858																									OG0015075			OG0014174		OG0000566
OG0019859																									OG0015118			OG0014177		OG0000567
OG0019861																									OG0015129			OG0014185		OG0000568
OG0019867																									OG0015139			OG0014186		OG0000569
OG0019869																									OG0015150			OG0014207		OG0000570
OG0019870																									OG0015165			OG0014215		OG0000571
OG0019872																									OG0015189			OG0014223		OG0000572
OG0019881																									OG0015190			OG0014238		OG0000573
OG0019882																									OG0015216			OG0014246		OG0000574
OG0019885																									OG0015222			OG0014258		OG0000575
OG0019890																									OG0015228			OG0014259		OG0000576
OG0019892																									OG0015230			OG0014271		OG0000577
																									OG0015267			OG0014288		OG0000578
																									OG0015286			OG0014315		OG0000579
																									OG0015298			OG0014343		OG0000580
																									OG0015303			OG0014353		OG0000581
																									OG0015317			OG0014364		OG0000582
																									OG0015323			OG0014390		OG0000584
																									OG0015375			OG0014404		OG0000585
																									OG0015377			OG0014406		OG0000586
																									OG0015403			OG0014407		OG0000587
																									OG0015406			OG0014452		OG0000588
																									OG0015407			OG0014472		OG0000590
																									OG0015454			OG0014478		OG0000591
																									OG0015488			OG0014490		OG0000592
																									OG0015489			OG0014493		OG0000593
																									OG0015492			OG0014504		OG0000594
																									OG0015493			OG0014505		OG0000596
																									OG0015499			OG0014571		OG0000597
																									OG0015516			OG0014582		OG0000598
																									OG0015520			OG0014591		OG0000599
																									OG0015620			OG0014594		OG0000600
																									OG0015645			OG0014597		OG0000601
																									OG0015668			OG0014598		OG0000602
																									OG0015679			OG0014599		OG0000603
																									OG0015693			OG0014610		OG0000604
																									OG0015795			OG0014615		OG0000605
																									OG0015830			OG0014634		OG0000606
																									OG0015857			OG0014647		OG0000607
																									OG0016022			OG0014654		OG0000608
																												OG0014655		OG0000609
																												OG0014664		OG0000610
																												OG0014665		OG0000611
																												OG0014689		OG0000612
																												OG0014692		OG0000613
																												OG0014705		OG0000614
																												OG0014714		OG0000615
																												OG0014728		OG0000616
																												OG0014748		OG0000617
																												OG0014756		OG0000618
																												OG0014763		OG0000619
																												OG0014767		OG0000621
																												OG0014774		OG0000623
																												OG0014779		OG0000626
																												OG0014784		OG0000627
																												OG0014823		OG0000628
																												OG0014827		OG0000630
																												OG0014840		OG0000631
																												OG0014862		OG0000633
																												OG0014864		OG0000634
																												OG0014867		OG0000635
																												OG0014873		OG0000636
																												OG0014874		OG0000638
																												OG0014900		OG0000639
																												OG0014914		OG0000640
																												OG0014916		OG0000641
																												OG0014920		OG0000642
																												OG0014922		OG0000645
																												OG0014923		OG0000646
																												OG0014927		OG0000647
																												OG0014928		OG0000648
																												OG0014957		OG0000649
																												OG0014986		OG0000650
																												OG0014994		OG0000651
																												OG0014998		OG0000652
																												OG0015000		OG0000653
																												OG0015004		OG0000654
																												OG0015010		OG0000655
																												OG0015017		OG0000656
																												OG0015019		OG0000658
																												OG0015022		OG0000659
																												OG0015036		OG0000661
																												OG0015048		OG0000662
																												OG0015050		OG0000663
																												OG0015064		OG0000664
																												OG0015081		OG0000665
																												OG0015125		OG0000666
																												OG0015146		OG0000667
																												OG0015149		OG0000668
																												OG0015154		OG0000669
																												OG0015193		OG0000671
																												OG0015203		OG0000672
																												OG0015207		OG0000673
																												OG0015220		OG0000674
																												OG0015221		OG0000675
																												OG0015223		OG0000676
																												OG0015232		OG0000677
																												OG0015253		OG0000678
																												OG0015268		OG0000679
																												OG0015289		OG0000680
																												OG0015312		OG0000681
																												OG0015316		OG0000682
																												OG0015408		OG0000683
																												OG0015411		OG0000684
																												OG0015431		OG0000685
																												OG0015453		OG0000686
																												OG0015459		OG0000687
																												OG0015466		OG0000688
																												OG0015518		OG0000689
																												OG0015587		OG0000690
																														OG0000691
																														OG0000692
																														OG0000693
																														OG0000694
																														OG0000695
																														OG0000696
																														OG0000697
																														OG0000698
																														OG0000701
																														OG0000702
																														OG0000703
																														OG0000704
																														OG0000705
																														OG0000706
																														OG0000708
																														OG0000709
																														OG0000710
																														OG0000711
																														OG0000712
																														OG0000713
																														OG0000714
																														OG0000715
																														OG0000716
																														OG0000717
																														OG0000718
																														OG0000719
																														OG0000720
																														OG0000721
																														OG0000724
																														OG0000725
																														OG0000726
																														OG0000727
																														OG0000728
																														OG0000729
																														OG0000730
																														OG0000731
																														OG0000732
																														OG0000733
																														OG0000734
																														OG0000735
																														OG0000736
																														OG0000737
																														OG0000738
																														OG0000739
																														OG0000740
																														OG0000741
																														OG0000742
																														OG0000743
																														OG0000744
																														OG0000745
																														OG0000746
																														OG0000747
																														OG0000748
																														OG0000749
																														OG0000752
																														OG0000753
																														OG0000754
																														OG0000755
																														OG0000756
																														OG0000757
																														OG0000758
																														OG0000759
																														OG0000760
																														OG0000761
																														OG0000762
																														OG0000763
																														OG0000764
																														OG0000765
																														OG0000766
																														OG0000767
																														OG0000768
																														OG0000769
																														OG0000770
																														OG0000771
																														OG0000773
																														OG0000775
																														OG0000777
																														OG0000778
																														OG0000779
																														OG0000780
																														OG0000781
																														OG0000782
																														OG0000783
																														OG0000784
																														OG0000785
																														OG0000786
																														OG0000787
																														OG0000788
																														OG0000789
																														OG0000790
																														OG0000791
																														OG0000793
																														OG0000794
																														OG0000795
																														OG0000796
																														OG0000798
																														OG0000799
																														OG0000800
																														OG0000801
																														OG0000802
																														OG0000803
																														OG0000804
																														OG0000805
																														OG0000806
																														OG0000807
																														OG0000808
																														OG0000809
																														OG0000810
																														OG0000811
																														OG0000812
																														OG0000813
																														OG0000814
																														OG0000815
																														OG0000816
																														OG0000817
																														OG0000818
																														OG0000819
																														OG0000820
																														OG0000821
																														OG0000822
																														OG0000823
																														OG0000825
																														OG0000826
																														OG0000827
																														OG0000828
																														OG0000829
																														OG0000830
																														OG0000831
																														OG0000832
																														OG0000833
																														OG0000834
																														OG0000835
																														OG0000836
																														OG0000837
																														OG0000838
																														OG0000839
																														OG0000840
																														OG0000841
																														OG0000842
																														OG0000843
																														OG0000844
																														OG0000845
																														OG0000846
																														OG0000847
																														OG0000848
																														OG0000849
																														OG0000850
																														OG0000851
																														OG0000852
																														OG0000853
																														OG0000854
																														OG0000855
																														OG0000856
																														OG0000857
																														OG0000858
																														OG0000859
																														OG0000860
																														OG0000861
																														OG0000862
																														OG0000864
																														OG0000865
																														OG0000866
																														OG0000867
																														OG0000868
																														OG0000869
																														OG0000870
																														OG0000871
																														OG0000872
																														OG0000873
																														OG0000874
																														OG0000875
																														OG0000877
																														OG0000878
																														OG0000879
																														OG0000880
																														OG0000883
																														OG0000884
																														OG0000885
																														OG0000886
																														OG0000887
																														OG0000888
																														OG0000889
																														OG0000890
																														OG0000891
																														OG0000892
																														OG0000893
																														OG0000894
																														OG0000895
																														OG0000896
																														OG0000897
																														OG0000898
																														OG0000899
																														OG0000900
																														OG0000901
																														OG0000902
																														OG0000903
																														OG0000904
																														OG0000905
																														OG0000906
																														OG0000907
																														OG0000908
																														OG0000910
																														OG0000912
																														OG0000913
																														OG0000914
																														OG0000915
																														OG0000917
																														OG0000918
																														OG0000919
																														OG0000920
																														OG0000921
																														OG0000922
																														OG0000923
																														OG0000924
																														OG0000925
																														OG0000926
																														OG0000927
																														OG0000929
																														OG0000930
																														OG0000931
																														OG0000932
																														OG0000933
																														OG0000934
																														OG0000937
																														OG0000938
																														OG0000939
																														OG0000940
																														OG0000941
																														OG0000942
																														OG0000943
																														OG0000944
																														OG0000945
																														OG0000946
																														OG0000947
																														OG0000948
																														OG0000949
																														OG0000950
																														OG0000951
																														OG0000952
																														OG0000953
																														OG0000955
																														OG0000956
																														OG0000957
																														OG0000958
																														OG0000959
																														OG0000960
																														OG0000961
																														OG0000962
																														OG0000963
																														OG0000964
																														OG0000965
																														OG0000966
																														OG0000967
																														OG0000968
																														OG0000969
																														OG0000970
																														OG0000971
																														OG0000973
																														OG0000974
																														OG0000975
																														OG0000976
																														OG0000977
																														OG0000978
																														OG0000979
																														OG0000980
																														OG0000981
																														OG0000982
																														OG0000983
																														OG0000984
																														OG0000985
																														OG0000986
																														OG0000987
																														OG0000988
																														OG0000989
																														OG0000990
																														OG0000991
																														OG0000992
																														OG0000993
																														OG0000994
																														OG0000995
																														OG0000996
																														OG0000997
																														OG0000998
																														OG0000999
																														OG0001000
																														OG0001001
																														OG0001002
																														OG0001003
																														OG0001005
																														OG0001006
																														OG0001007
																														OG0001008
																														OG0001009
																														OG0001010
																														OG0001011
																														OG0001012
																														OG0001013
																														OG0001014
																														OG0001015
																														OG0001016
																														OG0001019
																														OG0001020
																														OG0001021
																														OG0001022
																														OG0001023
																														OG0001024
																														OG0001025
																														OG0001027
																														OG0001028
																														OG0001029
																														OG0001030
																														OG0001031
																														OG0001032
																														OG0001033
																														OG0001034
																														OG0001035
																														OG0001036
																														OG0001037
																														OG0001038
																														OG0001039
																														OG0001040
																														OG0001041
																														OG0001042
																														OG0001043
																														OG0001046
																														OG0001047
																														OG0001048
																														OG0001049
																														OG0001050
																														OG0001051
																														OG0001052
																														OG0001053
																														OG0001054
																														OG0001055
																														OG0001056
																														OG0001057
																														OG0001058
																														OG0001059
																														OG0001060
																														OG0001062
																														OG0001063
																														OG0001064
																														OG0001065
																														OG0001066
																														OG0001067
																														OG0001068
																														OG0001070
																														OG0001071
																														OG0001072
																														OG0001073
																														OG0001074
																														OG0001075
																														OG0001076
																														OG0001077
																														OG0001078
																														OG0001079
																														OG0001080
																														OG0001081
																														OG0001082
																														OG0001083
																														OG0001084
																														OG0001085
																														OG0001086
																														OG0001087
																														OG0001088
																														OG0001089
																														OG0001090
																														OG0001091
																														OG0001092
																														OG0001093
																														OG0001094
																														OG0001095
																														OG0001096
																														OG0001097
																														OG0001098
																														OG0001099
																														OG0001100
																														OG0001101
																														OG0001103
																														OG0001105
																														OG0001106
																														OG0001108
																														OG0001109
																														OG0001110
																														OG0001111
																														OG0001112
																														OG0001113
																														OG0001114
																														OG0001115
																														OG0001116
																														OG0001117
																														OG0001118
																														OG0001119
																														OG0001120
																														OG0001121
																														OG0001126
																														OG0001127
																														OG0001128
																														OG0001129
																														OG0001130
																														OG0001131
																														OG0001133
																														OG0001134
																														OG0001137
																														OG0001138
																														OG0001139
																														OG0001140
																														OG0001141
																														OG0001142
																														OG0001143
																														OG0001144
																														OG0001145
																														OG0001146
																														OG0001147
																														OG0001148
																														OG0001149
																														OG0001150
																														OG0001151
																														OG0001152
																														OG0001153
																														OG0001154
																														OG0001155
																														OG0001157
																														OG0001158
																														OG0001160
																														OG0001161
																														OG0001162
																														OG0001163
																														OG0001164
																														OG0001165
																														OG0001166
																														OG0001167
																														OG0001168
																														OG0001169
																														OG0001170
																														OG0001171
																														OG0001172
																														OG0001173
																														OG0001174
																														OG0001175
																														OG0001176
																														OG0001179
																														OG0001180
																														OG0001181
																														OG0001182
																														OG0001183
																														OG0001184
																														OG0001185
																														OG0001186
																														OG0001187
																														OG0001188
																														OG0001189
																														OG0001190
																														OG0001191
																														OG0001192
																														OG0001193
																														OG0001194
																														OG0001195
																														OG0001196
																														OG0001197
																														OG0001198
																														OG0001199
																														OG0001200
																														OG0001201
																														OG0001202
																														OG0001203
																														OG0001204
																														OG0001206
																														OG0001207
																														OG0001208
																														OG0001209
																														OG0001210
																														OG0001211
																														OG0001212
																														OG0001213
																														OG0001214
																														OG0001215
																														OG0001216
																														OG0001219
																														OG0001220
																														OG0001221
																														OG0001222
																														OG0001224
																														OG0001227
																														OG0001229
																														OG0001230
																														OG0001231
																														OG0001232
																														OG0001233
																														OG0001234
																														OG0001235
																														OG0001236
																														OG0001237
																														OG0001238
																														OG0001239
																														OG0001240
																														OG0001241
																														OG0001242
																														OG0001243
																														OG0001245
																														OG0001246
																														OG0001247
																														OG0001248
																														OG0001250
																														OG0001251
																														OG0001252
																														OG0001253
																														OG0001254
																														OG0001255
																														OG0001256
																														OG0001257
																														OG0001258
																														OG0001259
																														OG0001260
																														OG0001261
																														OG0001263
																														OG0001264
																														OG0001265
																														OG0001266
																														OG0001268
																														OG0001270
																														OG0001271
																														OG0001272
																														OG0001273
																														OG0001274
																														OG0001275
																														OG0001276
																														OG0001277
																														OG0001278
																														OG0001280
																														OG0001281
																														OG0001282
																														OG0001283
																														OG0001284
																														OG0001285
																														OG0001286
																														OG0001287
																														OG0001288
																														OG0001289
																														OG0001290
																														OG0001291
																														OG0001292
																														OG0001293
																														OG0001294
																														OG0001295
																														OG0001296
																														OG0001298
																														OG0001299
																														OG0001300
																														OG0001301
																														OG0001302
																														OG0001303
																														OG0001304
																														OG0001306
																														OG0001307
																														OG0001308
																														OG0001309
																														OG0001310
																														OG0001311
																														OG0001312
																														OG0001313
																														OG0001314
																														OG0001315
																														OG0001316
																														OG0001318
																														OG0001319
																														OG0001320
																														OG0001321
																														OG0001322
																														OG0001327
																														OG0001328
																														OG0001329
																														OG0001330
																														OG0001331
																														OG0001332
																														OG0001333
																														OG0001334
																														OG0001335
																														OG0001336
																														OG0001337
																														OG0001338
																														OG0001339
																														OG0001340
																														OG0001341
																														OG0001342
																														OG0001343
																														OG0001345
																														OG0001346
																														OG0001347
																														OG0001348
																														OG0001349
																														OG0001350
																														OG0001351
																														OG0001352
																														OG0001353
																														OG0001354
																														OG0001355
																														OG0001356
																														OG0001357
																														OG0001358
																														OG0001360
																														OG0001361
																														OG0001362
																														OG0001363
																														OG0001364
																														OG0001365
																														OG0001366
																														OG0001367
																														OG0001368
																														OG0001371
																														OG0001372
																														OG0001374
																														OG0001375
																														OG0001376
																														OG0001377
																														OG0001378
																														OG0001379
																														OG0001381
																														OG0001382
																														OG0001384
																														OG0001385
																														OG0001386
																														OG0001387
																														OG0001388
																														OG0001389
																														OG0001390
																														OG0001391
																														OG0001393
																														OG0001394
																														OG0001395
																														OG0001396
																														OG0001397
																														OG0001398
																														OG0001400
																														OG0001401
																														OG0001402
																														OG0001404
																														OG0001405
																														OG0001406
																														OG0001407
																														OG0001408
																														OG0001409
																														OG0001410
																														OG0001411
																														OG0001412
																														OG0001413
																														OG0001414
																														OG0001415
																														OG0001416
																														OG0001417
																														OG0001418
																														OG0001419
																														OG0001420
																														OG0001421
																														OG0001422
																														OG0001423
																														OG0001424
																														OG0001425
																														OG0001426
																														OG0001427
																														OG0001428
																														OG0001429
																														OG0001430
																														OG0001432
																														OG0001434
																														OG0001435
																														OG0001436
																														OG0001437
																														OG0001438
																														OG0001439
																														OG0001444
																														OG0001445
																														OG0001446
																														OG0001447
																														OG0001448
																														OG0001449
																														OG0001451
																														OG0001452
																														OG0001453
																														OG0001454
																														OG0001455
																														OG0001456
																														OG0001457
																														OG0001458
																														OG0001459
																														OG0001460
																														OG0001461
																														OG0001462
																														OG0001463
																														OG0001464
																														OG0001465
																														OG0001466
																														OG0001467
																														OG0001468
																														OG0001469
																														OG0001470
																														OG0001471
																														OG0001472
																														OG0001473
																														OG0001474
																														OG0001475
																														OG0001476
																														OG0001477
																														OG0001478
																														OG0001479
																														OG0001480
																														OG0001481
																														OG0001482
																														OG0001483
																														OG0001486
																														OG0001487
																														OG0001488
																														OG0001489
																														OG0001490
																														OG0001491
																														OG0001492
																														OG0001493
																														OG0001494
																														OG0001495
																														OG0001496
																														OG0001497
																														OG0001498
																														OG0001499
																														OG0001500
																														OG0001501
																														OG0001502
																														OG0001503
																														OG0001504
																														OG0001505
																														OG0001506
																														OG0001507
																														OG0001508
																														OG0001513
																														OG0001514
																														OG0001515
																														OG0001516
																														OG0001517
																														OG0001518
																														OG0001519
																														OG0001520
																														OG0001521
																														OG0001522
																														OG0001523
																														OG0001524
																														OG0001525
																														OG0001526
																														OG0001527
																														OG0001528
																														OG0001529
																														OG0001530
																														OG0001531
																														OG0001532
																														OG0001533
																														OG0001534
																														OG0001535
																														OG0001536
																														OG0001537
																														OG0001538
																														OG0001539
																														OG0001540
																														OG0001541
																														OG0001542
																														OG0001543
																														OG0001544
																														OG0001545
																														OG0001546
																														OG0001547
																														OG0001548
																														OG0001549
																														OG0001550
																														OG0001551
																														OG0001552
																														OG0001554
																														OG0001555
																														OG0001556
																														OG0001557
																														OG0001558
																														OG0001559
																														OG0001561
																														OG0001562
																														OG0001563
																														OG0001564
																														OG0001565
																														OG0001566
																														OG0001567
																														OG0001568
																														OG0001569
																														OG0001570
																														OG0001571
																														OG0001572
																														OG0001573
																														OG0001574
																														OG0001575
																														OG0001577
																														OG0001578
																														OG0001579
																														OG0001580
																														OG0001581
																														OG0001582
																														OG0001583
																														OG0001584
																														OG0001586
																														OG0001588
																														OG0001589
																														OG0001590
																														OG0001591
																														OG0001592
																														OG0001593
																														OG0001594
																														OG0001595
																														OG0001596
																														OG0001597
																														OG0001598
																														OG0001599
																														OG0001602
																														OG0001603
																														OG0001604
																														OG0001605
																														OG0001606
																														OG0001607
																														OG0001608
																														OG0001609
																														OG0001610
																														OG0001611
																														OG0001612
																														OG0001613
																														OG0001614
																														OG0001615
																														OG0001616
																														OG0001617
																														OG0001618
																														OG0001619
																														OG0001620
																														OG0001621
																														OG0001622
																														OG0001623
																														OG0001624
																														OG0001625
																														OG0001626
																														OG0001627
																														OG0001628
																														OG0001629
																														OG0001630
																														OG0001631
																														OG0001632
																														OG0001633
																														OG0001634
																														OG0001635
																														OG0001636
																														OG0001638
																														OG0001639
																														OG0001640
																														OG0001641
																														OG0001642
																														OG0001643
																														OG0001644
																														OG0001645
																														OG0001646
																														OG0001647
																														OG0001648
																														OG0001649
																														OG0001650
																														OG0001651
																														OG0001652
																														OG0001653
																														OG0001654
																														OG0001655
																														OG0001656
																														OG0001657
																														OG0001658
																														OG0001659
																														OG0001660
																														OG0001661
																														OG0001662
																														OG0001663
																														OG0001664
																														OG0001665
																														OG0001666
																														OG0001667
																														OG0001668
																														OG0001669
																														OG0001671
																														OG0001672
																														OG0001673
																														OG0001674
																														OG0001676
																														OG0001677
																														OG0001678
																														OG0001679
																														OG0001680
																														OG0001683
																														OG0001684
																														OG0001685
																														OG0001686
																														OG0001687
																														OG0001688
																														OG0001689
																														OG0001690
																														OG0001691
																														OG0001692
																														OG0001693
																														OG0001694
																														OG0001695
																														OG0001696
																														OG0001697
																														OG0001698
																														OG0001699
																														OG0001700
																														OG0001701
																														OG0001702
																														OG0001703
																														OG0001704
																														OG0001705
																														OG0001706
																														OG0001707
																														OG0001708
																														OG0001709
																														OG0001710
																														OG0001711
																														OG0001712
																														OG0001713
																														OG0001714
																														OG0001715
																														OG0001716
																														OG0001717
																														OG0001718
																														OG0001719
																														OG0001720
																														OG0001721
																														OG0001722
																														OG0001723
																														OG0001724
																														OG0001725
																														OG0001726
																														OG0001727
																														OG0001728
																														OG0001729
																														OG0001730
																														OG0001731
																														OG0001732
																														OG0001733
																														OG0001734
																														OG0001735
																														OG0001736
																														OG0001737
																														OG0001738
																														OG0001739
																														OG0001740
																														OG0001741
																														OG0001742
																														OG0001743
																														OG0001744
																														OG0001745
																														OG0001746
																														OG0001747
																														OG0001748
																														OG0001749
																														OG0001750
																														OG0001751
																														OG0001752
																														OG0001753
																														OG0001755
																														OG0001756
																														OG0001757
																														OG0001758
																														OG0001759
																														OG0001760
																														OG0001761
																														OG0001762
																														OG0001763
																														OG0001764
																														OG0001765
																														OG0001766
																														OG0001767
																														OG0001768
																														OG0001769
																														OG0001772
																														OG0001773
																														OG0001774
																														OG0001775
																														OG0001777
																														OG0001778
																														OG0001779
																														OG0001780
																														OG0001781
																														OG0001782
																														OG0001783
																														OG0001784
																														OG0001785
																														OG0001788
																														OG0001789
																														OG0001790
																														OG0001791
																														OG0001792
																														OG0001793
																														OG0001794
																														OG0001795
																														OG0001796
																														OG0001797
																														OG0001798
																														OG0001799
																														OG0001800
																														OG0001801
																														OG0001802
																														OG0001803
																														OG0001804
																														OG0001805
																														OG0001806
																														OG0001807
																														OG0001809
																														OG0001810
																														OG0001811
																														OG0001812
																														OG0001813
																														OG0001814
																														OG0001815
																														OG0001816
																														OG0001817
																														OG0001818
																														OG0001819
																														OG0001820
																														OG0001821
																														OG0001822
																														OG0001823
																														OG0001824
																														OG0001825
																														OG0001826
																														OG0001827
																														OG0001828
																														OG0001829
																														OG0001830
																														OG0001831
																														OG0001832
																														OG0001833
																														OG0001834
																														OG0001835
																														OG0001836
																														OG0001837
																														OG0001838
																														OG0001839
																														OG0001840
																														OG0001841
																														OG0001842
																														OG0001844
																														OG0001845
																														OG0001846
																														OG0001847
																														OG0001848
																														OG0001849
																														OG0001850
																														OG0001851
																														OG0001852
																														OG0001853
																														OG0001854
																														OG0001855
																														OG0001856
																														OG0001857
																														OG0001858
																														OG0001859
																														OG0001860
																														OG0001861
																														OG0001862
																														OG0001863
																														OG0001864
																														OG0001865
																														OG0001866
																														OG0001867
																														OG0001868
																														OG0001869
																														OG0001870
																														OG0001871
																														OG0001872
																														OG0001873
																														OG0001874
																														OG0001875
																														OG0001876
																														OG0001877
																														OG0001878
																														OG0001879
																														OG0001880
																														OG0001881
																														OG0001882
																														OG0001883
																														OG0001884
																														OG0001886
																														OG0001887
																														OG0001888
																														OG0001889
																														OG0001890
																														OG0001891
																														OG0001892
																														OG0001893
																														OG0001894
																														OG0001895
																														OG0001896
																														OG0001897
																														OG0001898
																														OG0001899
																														OG0001900
																														OG0001901
																														OG0001902
																														OG0001903
																														OG0001904
																														OG0001905
																														OG0001906
																														OG0001907
																														OG0001908
																														OG0001909
																														OG0001910
																														OG0001911
																														OG0001912
																														OG0001913
																														OG0001914
																														OG0001917
																														OG0001918
																														OG0001919
																														OG0001920
																														OG0001921
																														OG0001922
																														OG0001923
																														OG0001924
																														OG0001925
																														OG0001926
																														OG0001927
																														OG0001928
																														OG0001929
																														OG0001930
																														OG0001931
																														OG0001932
																														OG0001933
																														OG0001934
																														OG0001935
																														OG0001936
																														OG0001937
																														OG0001938
																														OG0001939
																														OG0001940
																														OG0001941
																														OG0001942
																														OG0001943
																														OG0001944
																														OG0001945
																														OG0001946
																														OG0001947
																														OG0001948
																														OG0001949
																														OG0001950
																														OG0001951
																														OG0001952
																														OG0001953
																														OG0001954
																														OG0001955
																														OG0001956
																														OG0001957
																														OG0001958
																														OG0001959
																														OG0001960
																														OG0001961
																														OG0001962
																														OG0001963
																														OG0001964
																														OG0001965
																														OG0001966
																														OG0001967
																														OG0001968
																														OG0001969
																														OG0001970
																														OG0001971
																														OG0001972
																														OG0001973
																														OG0001974
																														OG0001975
																														OG0001976
																														OG0001977
																														OG0001978
																														OG0001979
																														OG0001980
																														OG0001981
																														OG0001982
																														OG0001983
																														OG0001984
																														OG0001985
																														OG0001986
																														OG0001987
																														OG0001988
																														OG0001989
																														OG0001990
																														OG0001991
																														OG0001992
																														OG0001993
																														OG0001994
																														OG0001995
																														OG0001996
																														OG0001997
																														OG0001998
																														OG0001999
																														OG0002000
																														OG0002001
																														OG0002002
																														OG0002003
																														OG0002005
																														OG0002006
																														OG0002007
																														OG0002008
																														OG0002009
																														OG0002010
																														OG0002011
																														OG0002012
																														OG0002013
																														OG0002014
																														OG0002015
																														OG0002016
																														OG0002017
																														OG0002018
																														OG0002019
																														OG0002021
																														OG0002022
																														OG0002023
																														OG0002024
																														OG0002025
																														OG0002026
																														OG0002027
																														OG0002028
																														OG0002029
																														OG0002030
																														OG0002031
																														OG0002032
																														OG0002033
																														OG0002034
																														OG0002035
																														OG0002036
																														OG0002037
																														OG0002038
																														OG0002039
																														OG0002040
																														OG0002041
																														OG0002042
																														OG0002043
																														OG0002045
																														OG0002046
																														OG0002048
																														OG0002049
																														OG0002050
																														OG0002051
																														OG0002052
																														OG0002053
																														OG0002054
																														OG0002055
																														OG0002056
																														OG0002057
																														OG0002058
																														OG0002059
																														OG0002060
																														OG0002061
																														OG0002062
																														OG0002063
																														OG0002064
																														OG0002065
																														OG0002066
																														OG0002067
																														OG0002068
																														OG0002069
																														OG0002070
																														OG0002071
																														OG0002072
																														OG0002073
																														OG0002074
																														OG0002075
																														OG0002076
																														OG0002077
																														OG0002078
																														OG0002079
																														OG0002080
																														OG0002081
																														OG0002082
																														OG0002083
																														OG0002084
																														OG0002085
																														OG0002086
																														OG0002087
																														OG0002088
																														OG0002089
																														OG0002090
																														OG0002091
																														OG0002092
																														OG0002093
																														OG0002094
																														OG0002095
																														OG0002096
																														OG0002097
																														OG0002098
																														OG0002099
																														OG0002100
																														OG0002101
																														OG0002102
																														OG0002103
																														OG0002104
																														OG0002105
																														OG0002106
																														OG0002107
																														OG0002108
																														OG0002109
																														OG0002110
																														OG0002111
																														OG0002112
																														OG0002113
																														OG0002114
																														OG0002115
																														OG0002116
																														OG0002117
																														OG0002118
																														OG0002119
																														OG0002120
																														OG0002121
																														OG0002122
																														OG0002123
																														OG0002124
																														OG0002125
																														OG0002126
																														OG0002127
																														OG0002128
																														OG0002129
																														OG0002130
																														OG0002131
																														OG0002132
																														OG0002133
																														OG0002134
																														OG0002135
																														OG0002136
																														OG0002137
																														OG0002138
																														OG0002139
																														OG0002140
																														OG0002141
																														OG0002142
																														OG0002143
																														OG0002144
																														OG0002145
																														OG0002146
																														OG0002147
																														OG0002148
																														OG0002149
																														OG0002150
																														OG0002151
																														OG0002152
																														OG0002153
																														OG0002154
																														OG0002155
																														OG0002156
																														OG0002157
																														OG0002158
																														OG0002159
																														OG0002160
																														OG0002161
																														OG0002162
																														OG0002163
																														OG0002164
																														OG0002165
																														OG0002166
																														OG0002167
																														OG0002168
																														OG0002169
																														OG0002170
																														OG0002171
																														OG0002172
																														OG0002173
																														OG0002174
																														OG0002175
																														OG0002176
																														OG0002177
																														OG0002178
																														OG0002179
																														OG0002180
																														OG0002182
																														OG0002183
																														OG0002184
																														OG0002185
																														OG0002186
																														OG0002187
																														OG0002188
																														OG0002189
																														OG0002190
																														OG0002191
																														OG0002192
																														OG0002193
																														OG0002194
																														OG0002195
																														OG0002196
																														OG0002197
																														OG0002198
																														OG0002199
																														OG0002200
																														OG0002201
																														OG0002202
																														OG0002203
[truncated: 9,736 more rows]

## Sheet: ED_Fig4e
Species	Gene families
	C	D
Alu	10883	10675
Hca	10555	10164
Ped	10963	10758
	B	C
Rra	9857	10110
Ogl	10426	10703
Gan	9746	10072
	A	B	C
Mba	9175	9066	8822
Bam	8741	8285	8203
Dsi	9560	9325	9033
Species	Genes
	C	D
Alu	18324	17557
Hca	16999	15754
Ped	19268	18339
	B	C
Rra	15243	15592
Ogl	16098	16706
Gan	15537	15898
	A	B	C
Mba	13996	13228	12220
Bam	12686	11424	10993
Dsi	15560	14118	12927

## Sheet: ED_Fig4f
Species	Subgenome	TPM
Alu	C	5.82017
Alu	C	7.75278
Alu	C	2.7617
Alu	C	1.47638
Alu	C	5.61603
Alu	C	3.56645
Alu	C	1.96668
Alu	C	5.2274
Alu	C	2.27627
Alu	C	2.63636
Alu	C	7.76488
Alu	C	8.7224
Alu	C	3.98579
Alu	C	7.03381
Alu	C	5.01147
Alu	C	6.3047
Alu	C	18.9056
Alu	C	22.161
Alu	C	15.4676
Alu	C	3.15602
Alu	C	12.3613
Alu	C	20.5822
Alu	C	3.98041
Alu	C	3.40554
Alu	C	5.11967
Alu	C	4.71922
Alu	C	7.39844
Alu	C	10.5784
Alu	C	8.06236
Alu	C	11.8815
Alu	C	9.3804
Alu	C	24.7429
Alu	C	15.7745
Alu	C	8.79065
Alu	C	8.33616
Alu	C	4.65107
Alu	C	22.3183
Alu	C	12.8888
Alu	C	12.1493
Alu	C	8.81854
Alu	C	1.50665
Alu	C	5.90803
Alu	C	4.35348
Alu	C	4.44145
Alu	C	4.0135
Alu	C	2.38801
Alu	C	2.8489
Alu	C	1.05707
Alu	C	6.28272
Alu	C	17.186
Alu	C	19.4883
Alu	C	2.13699
Alu	C	8.76866
Alu	C	14.2344
Alu	C	42.8171
Alu	C	6.856
Alu	C	53.0073
Alu	C	48.6225
Alu	C	46.9697
Alu	C	33.6272
Alu	C	59.429
Alu	C	43.5124
Alu	C	22.9241
Alu	C	15.5436
Alu	C	53.8241
Alu	C	39.8255
Alu	C	34.0664
Alu	C	56.5844
Alu	C	35.2666
Alu	C	23.1584
Alu	C	31.2991
Alu	C	38.7379
Alu	C	31.8843
Alu	C	28.7609
Alu	C	21.6741
Alu	C	19.7454
Alu	C	20.3743
Alu	C	19.7926
Alu	C	47.2393
Alu	C	53.4014
Alu	C	32.3688
Alu	C	19.2876
Alu	C	39.5156
Alu	C	46.1212
Alu	C	33.045
Alu	C	71.9874
Alu	C	71.6122
Alu	C	30.8223
Alu	C	28.5589
Alu	C	57.7184
Alu	C	32.0905
Alu	C	25.6621
Alu	C	43.5354
Alu	C	55.8623
Alu	C	57.4642
Alu	C	57.8485
Alu	C	45.9308
Alu	C	107.396
Alu	C	34.8065
Alu	C	71.5872
Alu	C	44.3453
Alu	C	90.2149
Alu	C	93.8553
Alu	C	81.4327
Alu	C	88.204
Alu	C	59.7221
Alu	C	11.8189
Alu	C	13.0546
Alu	C	49.3996
Alu	C	9.44489
Alu	C	12.4509
Alu	C	103.049
Alu	C	90.4631
Alu	C	20.3426
Alu	C	1.26061
Alu	C	12.7846
Alu	C	2.44305
Alu	C	5.82108
Alu	C	5.02796
Alu	C	7.67082
Alu	C	4.64637
Alu	C	3.33956
Alu	C	22.9574
Alu	C	11.6812
Alu	C	12.3306
Alu	C	2.85756
Alu	C	31.2185
Alu	C	1.28292
Alu	C	1.52331
Alu	C	2.46326
Alu	C	4.98339
Alu	C	2.38458
Alu	C	1.40788
Alu	C	2.51749
Alu	C	21.6788
Alu	C	20.4704
Alu	C	18.944
Alu	C	19.0828
Alu	C	24.6258
Alu	C	27.8366
Alu	C	16.8621
Alu	C	30.9058
Alu	C	15.3715
Alu	C	173.331
Alu	C	20.7086
Alu	C	11.446
Alu	C	9.80331
Alu	C	18.3386
Alu	C	5.88287
Alu	C	10.7789
Alu	C	10.936
Alu	C	12.2937
Alu	C	13.8468
Alu	C	3.65456
Alu	C	6.59271
Alu	C	4.44695
Alu	C	7.3967
Alu	C	5.39659
Alu	C	8.01933
Alu	C	4.04605
Alu	C	1.15132
Alu	C	16.4234
Alu	C	30.6669
Alu	C	12.9167
Alu	C	6.36418
Alu	C	1.36213
Alu	C	1.1221
Alu	C	4.76106
Alu	C	2.22912
Alu	C	1.5855
Alu	C	5.43274
Alu	C	3.70273
Alu	C	4.89632
Alu	C	6.05684
Alu	C	3.31507
Alu	C	20.0844
Alu	C	22.8194
Alu	C	15.6814
Alu	C	12.0814
Alu	C	31.1225
Alu	C	15.6018
Alu	C	13.6658
Alu	C	27.0685
Alu	C	23.5912
Alu	C	19.6867
Alu	C	30.4972
Alu	C	10.7897
Alu	C	30.5041
Alu	C	32.442
Alu	C	16.1795
Alu	C	13.2024
Alu	C	16.3771
Alu	C	12.3173
Alu	C	6.37845
Alu	C	11.5444
Alu	C	7.24644
Alu	C	34.4808
Alu	C	17.6313
Alu	C	30.0792
Alu	C	10.2301
Alu	C	23.1304
Alu	C	30.7257
Alu	C	37.1391
Alu	C	21.0718
Alu	C	56.2132
Alu	C	69.528
Alu	C	40.2554
Alu	C	17.336
Alu	C	1.2249
Alu	C	249.678
Alu	C	335.843
Alu	C	5.20973
Alu	C	4.15732
Alu	C	6.51754
Alu	C	10.9679
Alu	C	10.0214
Alu	C	15.8501
Alu	C	16.564
Alu	C	6.22253
Alu	C	1.75692
Alu	C	4.57212
Alu	C	6.77731
Alu	C	7.96913
Alu	C	3.33197
Alu	C	6.40565
Alu	C	2.78032
Alu	C	1.60922
Alu	C	4.75702
Alu	C	4.97793
Alu	C	3.87623
Alu	C	4.23524
Alu	C	4.82812
Alu	C	3.22741
Alu	C	4.79691
Alu	C	2.29648
Alu	C	4.62276
Alu	C	4.22816
Alu	C	1.33908
Alu	C	2.96537
Alu	C	5.35284
Alu	C	2.34888
Alu	C	3.47359
Alu	C	3.25174
Alu	C	9.77191
Alu	C	6.46636
Alu	C	3.7996
Alu	C	4.3177
Alu	C	3.7262
Alu	C	1.85518
Alu	C	4.83526
Alu	C	10.3155
Alu	C	2.62721
Alu	C	1.45915
Alu	C	3.9934
Alu	C	1.60966
Alu	C	2.23735
Alu	C	1.37374
Alu	C	1.50396
Alu	C	3.24123
Alu	C	4.10787
Alu	C	4.8202
Alu	C	1.39728
Alu	C	1.09545
Alu	C	2.01715
Alu	C	3.82642
Alu	C	3.04447
Alu	C	1.90904
Alu	C	1.59632
Alu	C	1.69728
Alu	C	4.2401
Alu	C	48.9805
Alu	C	59.7237
Alu	C	27.5401
Alu	C	22.1345
Alu	C	33.3124
Alu	C	28.1423
Alu	C	25.9339
Alu	C	7.87141
Alu	C	13.3481
Alu	C	25.6518
Alu	C	14.5692
Alu	C	42.5832
Alu	C	42.2662
Alu	C	51.7645
Alu	C	42.7723
Alu	C	11.1343
Alu	C	12.4361
Alu	C	14.5982
Alu	C	7.64751
Alu	C	8.04594
Alu	C	5.15094
Alu	C	51.6838
Alu	C	42.2139
Alu	C	47.7093
Alu	C	33.4002
Alu	C	37.095
Alu	C	24.3101
Alu	C	24.0415
Alu	C	14.1151
Alu	C	1.34795
Alu	C	1.65499
Alu	C	1.29525
Alu	C	1.1905
Alu	C	1.005
Alu	C	1.15619
Alu	C	1.0073
Alu	C	11.3868
Alu	C	4.42363
Alu	C	3.4771
Alu	C	5.30081
Alu	C	1.09136
Alu	C	1.66541
Alu	C	2.42556
Alu	C	2.36582
Alu	C	2.45512
Alu	C	4.47454
Alu	C	85.679
Alu	C	73.7744
Alu	C	120.199
Alu	C	112.609
Alu	C	75.3792
Alu	C	110.784
Alu	C	38.7926
Alu	C	15.6974
Alu	C	33.1154
Alu	C	67.6917
Alu	C	49.9332
Alu	C	194.548
Alu	C	91.3376
Alu	C	25.4014
Alu	C	45.3422
Alu	C	52.5398
Alu	C	78.041
Alu	C	57.0336
Alu	C	26.3062
Alu	C	23.0682
Alu	C	28.3197
Alu	C	33.3149
Alu	C	117.768
Alu	C	182.863
Alu	C	22.6049
Alu	C	29.285
Alu	C	56.4791
Alu	C	120.914
Alu	C	76.7475
Alu	C	28.8571
Alu	C	31.2371
Alu	C	29.4122
Alu	C	23.9348
Alu	C	22.2971
Alu	C	31.7217
Alu	C	12.4118
Alu	C	6.57082
Alu	C	11.0803
Alu	C	20.0994
Alu	C	19.142
Alu	C	25.7968
Alu	C	17.5928
Alu	C	21.7765
Alu	C	23.6607
Alu	C	10.5251
Alu	C	10.1034
Alu	C	8.67375
Alu	C	10.1492
Alu	C	10.9592
Alu	C	9.29423
Alu	C	11.2243
Alu	C	11.22
Alu	C	26.972
Alu	C	29.6342
Alu	C	13.4565
Alu	C	18.1347
Alu	C	25.3362
Alu	C	11.9532
Alu	C	6.25026
Alu	C	8.82155
Alu	C	2.61704
Alu	C	2.40223
Alu	C	2.56067
Alu	C	5.45611
Alu	C	2.59011
Alu	C	15.8063
Alu	C	12.3827
Alu	C	15.4351
Alu	C	44.5729
Alu	C	3.26789
Alu	C	12.0822
Alu	C	4.31559
Alu	C	16.6054
Alu	C	18.0632
Alu	C	20.957
Alu	C	5.87651
Alu	C	5.46209
Alu	C	1.43221
Alu	C	6.10368
Alu	C	7.5154
Alu	C	4.76014
Alu	C	5.35554
Alu	C	1.55673
Alu	C	3.15272
Alu	C	21.5922
Alu	C	14.4883
Alu	C	2.77273
Alu	C	17.8497
Alu	C	14.447
Alu	C	9.92752
Alu	C	7.02281
Alu	C	12.1043
Alu	C	11.2828
Alu	C	4.2724
Alu	C	15.184
Alu	C	12.6655
Alu	C	5.88386
Alu	C	4.35794
Alu	C	10.6698
Alu	C	4.39844
Alu	C	1.61704
Alu	C	10.5514
Alu	C	26.7173
Alu	C	1.02681
Alu	C	3.82421
Alu	C	2.02813
Alu	C	5.59128
Alu	C	5.60989
Alu	C	3.20221
Alu	C	4.65726
Alu	C	6.40094
Alu	C	1.67715
Alu	C	1.36793
Alu	C	1.08139
Alu	C	2.87608
Alu	C	2.0243
Alu	C	1.69617
Alu	C	1.38533
Alu	C	1.30561
Alu	C	1.81493
Alu	C	3.41199
Alu	C	2.02553
Alu	C	4.15617
Alu	C	1.17426
Alu	C	3.07428
Alu	C	2.90317
Alu	C	4.01125
Alu	C	5.35926
Alu	C	3.64459
Alu	C	2.15152
Alu	C	1.83401
Alu	C	3.44884
Alu	C	1.69783
Alu	C	35.5485
Alu	C	35.2195
Alu	C	32.0095
Alu	C	17.7121
Alu	C	23.2167
Alu	C	34.2356
Alu	C	8.51295
Alu	C	2.6189
Alu	C	11.4024
Alu	C	14.8298
Alu	C	9.35207
Alu	C	36.2233
Alu	C	14.1059
Alu	C	2.83775
Alu	C	10.898
Alu	C	12.1896
Alu	C	9.65834
Alu	C	6.56998
Alu	C	4.9245
Alu	C	7.62712
Alu	C	7.7184
Alu	C	10.84
Alu	C	37.2633
Alu	C	40.2346
Alu	C	1.75193
Alu	C	14.6268
Alu	C	7.77629
Alu	C	10.5
Alu	C	15.0488
Alu	C	32.8684
Alu	C	37.1593
Alu	C	41.7201
Alu	C	37.7218
Alu	C	36.3074
Alu	C	35.9641
Alu	C	21.2058
Alu	C	103.693
Alu	C	26.9329
Alu	C	56.4147
Alu	C	37.758
Alu	C	35.6478
Alu	C	33.9344
Alu	C	28.5885
Alu	C	35.3359
Alu	C	30.366
Alu	C	40.5424
Alu	C	29.5373
Alu	C	20.9691
Alu	C	25.7842
Alu	C	18.3893
Alu	C	7.21067
Alu	C	22.9604
Alu	C	33.9511
Alu	C	18.2492
Alu	C	9.96176
Alu	C	42.2131
Alu	C	18.5611
Alu	C	39.5341
Alu	C	19.197
Alu	C	36.8139
Alu	C	3.07914
Alu	C	1.85261
Alu	C	11.1103
Alu	C	8.73724
Alu	C	5.43798
Alu	C	2.43927
Alu	C	4.01326
Alu	C	11.4612
Alu	C	7.77467
Alu	C	2.34765
Alu	C	6.3094
Alu	C	35.8435
Alu	C	14.5131
Alu	C	6.0561
Alu	C	4.35779
Alu	C	5.60497
Alu	C	6.18856
Alu	C	2.75485
Alu	C	4.66711
Alu	C	10.198
Alu	C	7.1368
Alu	C	10.721
Alu	C	12.651
Alu	C	6.25032
Alu	C	8.38581
Alu	C	2.32794
Alu	C	10.1912
Alu	C	7.34174
Alu	C	10.6641
Alu	C	2.43102
Alu	C	1.50648
Alu	C	6.97335
Alu	C	4.06932
Alu	C	4.70703
Alu	C	1.31695
Alu	C	2.9305
Alu	C	2.5432
Alu	C	1.31493
Alu	C	1.88134
Alu	C	2.51427
Alu	C	3.09806
Alu	C	3.86582
Alu	C	1.84732
Alu	C	2.68785
Alu	C	4.73214
Alu	C	1.83172
Alu	C	2.65112
Alu	C	1.02947
Alu	C	1.94633
Alu	C	5.55805
Alu	C	1.42397
Alu	C	2.66063
Alu	C	1.9781
Alu	C	3.61563
Alu	C	1.2419
Alu	C	8.4708
Alu	C	3.24067
Alu	C	2.77874
Alu	C	27.2606
Alu	C	5.10092
Alu	C	17.0972
Alu	C	13.4411
Alu	C	4.96636
Alu	C	5.52842
Alu	C	6.2277
Alu	C	10.0112
Alu	C	6.80812
Alu	C	7.33872
Alu	C	8.39854
Alu	C	6.84567
Alu	C	12.8848
Alu	C	38.6366
Alu	C	4.82813
Alu	C	7.04352
Alu	C	8.2896
Alu	C	1.68093
Alu	C	6.29199
Alu	C	4.05155
Alu	C	3.1103
Alu	C	4.58101
Alu	C	2.20443
Alu	C	2.67218
Alu	C	3.70268
Alu	C	2.5993
Alu	C	2.04121
Alu	C	5.18987
Alu	C	2.73499
Alu	C	1.17389
Alu	C	6.12664
Alu	C	8.01307
Alu	C	9.84909
Alu	C	9.00178
Alu	C	5.63058
Alu	C	3.33094
Alu	C	2.6223
Alu	C	8.33968
Alu	C	1.11834
Alu	C	3.98009
Alu	C	1.32248
Alu	C	1.90936
Alu	C	1.61435
Alu	C	16.4843
Alu	C	18.4179
Alu	C	4.65157
Alu	C	1.63835
Alu	C	10.8049
Alu	C	8.57988
Alu	C	3.1468
Alu	C	2.0221
Alu	C	3.94259
Alu	C	11.7999
Alu	C	7.23502
Alu	C	13.2582
Alu	C	10.8667
Alu	C	5.7827
Alu	C	10.0117
Alu	C	1.90544
Alu	C	1.94386
Alu	C	1.02771
Alu	C	2.18346
Alu	C	6.47897
Alu	C	1.38414
Alu	C	5.86919
Alu	C	6.61853
Alu	C	5.11366
Alu	C	2.6164
Alu	C	1.81185
Alu	C	1.25179
Alu	C	1.50965
Alu	C	1.2238
Alu	C	17.568
Alu	C	20.635
Alu	C	18.4047
Alu	C	11.8739
Alu	C	14.4721
Alu	C	21.3496
Alu	C	7.13151
Alu	C	4.23931
Alu	C	20.7709
Alu	C	8.46858
Alu	C	8.30945
Alu	C	10.069
Alu	C	16.5112
Alu	C	3.47458
Alu	C	5.25293
Alu	C	9.73361
Alu	C	8.54558
Alu	C	5.89218
Alu	C	4.06181
Alu	C	4.79937
Alu	C	5.86224
Alu	C	3.51802
Alu	C	11.5295
Alu	C	17.8375
Alu	C	8.18663
Alu	C	4.93991
Alu	C	11.8216
Alu	C	11.0957
Alu	C	11.6491
Alu	C	6.01652
Alu	C	5.16335
Alu	C	5.68196
Alu	C	3.29891
Alu	C	5.37566
Alu	C	5.21383
Alu	C	2.1077
Alu	C	2.9276
Alu	C	4.13392
Alu	C	2.14986
Alu	C	7.32597
Alu	C	1.79531
Alu	C	2.17397
Alu	C	2.58818
Alu	C	2.77626
Alu	C	1.82231
Alu	C	2.07921
Alu	C	1.88263
Alu	C	2.2257
Alu	C	2.34833
Alu	C	4.501
Alu	C	1.86634
Alu	C	1.33271
Alu	C	2.11065
Alu	C	1.37017
Alu	C	1.45137
Alu	C	1.90374
Alu	C	1.09206
Alu	C	7.19254
Alu	C	7.97355
Alu	C	4.46324
Alu	C	3.09539
Alu	C	2.38633
Alu	C	3.73462
Alu	C	7.30145
Alu	C	9.38521
Alu	C	2.44912
Alu	C	12.4203
Alu	C	6.41648
Alu	C	3.66848
Alu	C	10.0066
Alu	C	7.80258
Alu	C	15.7096
Alu	C	5.14453
Alu	C	5.67821
Alu	C	4.56795
Alu	C	134.572
Alu	C	4.73373
Alu	C	11.5632
Alu	C	17.8524
Alu	C	6.98657
Alu	C	69.1459
Alu	C	86.3994
Alu	C	213.931
Alu	C	178.833
Alu	C	311.09
Alu	C	336.645
Alu	C	228.479
Alu	C	4171.19
Alu	C	1575.16
Alu	C	661.476
Alu	C	540.97
Alu	C	341.929
Alu	C	154.658
Alu	C	839.623
Alu	C	498.695
Alu	C	9.98391
Alu	C	4.70205
Alu	C	29.6863
Alu	C	14.0171
Alu	C	291.232
Alu	C	333.49
Alu	C	2049.42
Alu	C	67.3484
Alu	C	143.242
Alu	C	3.10687
Alu	C	513.017
Alu	C	1.19646
Alu	C	1.24457
Alu	C	12.891
Alu	C	10.5311
Alu	C	11.4504
Alu	C	7.03016
Alu	C	15.6806
Alu	C	15.3281
Alu	C	8.51173
Alu	C	5.00163
Alu	C	9.72999
Alu	C	12.5709
Alu	C	15.3821
Alu	C	8.78709
Alu	C	13.5099
Alu	C	6.93107
Alu	C	6.9808
Alu	C	15.4305
Alu	C	10.753
Alu	C	7.6649
Alu	C	13.4104
Alu	C	18.4091
Alu	C	15.8484
Alu	C	8.08588
Alu	C	19.1986
Alu	C	20.5471
Alu	C	2.22341
Alu	C	7.06437
Alu	C	10.8411
Alu	C	13.1078
Alu	C	10.7046
Alu	C	1.72384
Alu	C	2.65065
Alu	C	1.32794
Alu	C	5.06451
Alu	C	3.30188
Alu	C	2.78037
Alu	C	2.01891
Alu	C	3.82896
Alu	C	8.56042
Alu	C	9.41489
Alu	C	9.72546
Alu	C	7.95177
Alu	C	1.24191
Alu	C	4.88653
Alu	C	1.41136
Alu	C	2.34863
Alu	C	7.0582
Alu	C	9.99733
Alu	C	2.7194
Alu	C	2.70046
Alu	C	2.24192
Alu	C	3.85997
Alu	C	1.76475
Alu	C	3.2171
Alu	C	3.40615
Alu	C	1.11952
Alu	C	4.21151
Alu	C	31.7129
Alu	C	28.72
Alu	C	23.9146
Alu	C	14.6729
Alu	C	24.6295
Alu	C	20.9846
Alu	C	12.6212
Alu	C	17.4123
Alu	C	28.18
Alu	C	16.3412
Alu	C	22.4169
Alu	C	14.8149
Alu	C	29.3227
Alu	C	15.1947
Alu	C	16.1447
Alu	C	15.7161
Alu	C	21.8971
Alu	C	17.3671
Alu	C	17.842
Alu	C	12.8135
Alu	C	10.9278
Alu	C	11.1746
Alu	C	15.0384
Alu	C	33.3025
Alu	C	12.6331
Alu	C	13.1644
Alu	C	30.4482
Alu	C	16.1664
Alu	C	15.3028
Alu	C	81.3442
Alu	C	85.9833
Alu	C	20.441
Alu	C	14.8161
Alu	C	48.7894
Alu	C	29.3163
Alu	C	21.9536
Alu	C	20.9661
Alu	C	34.0425
Alu	C	34.0811
Alu	C	24.373
Alu	C	32.6873
Alu	C	48.7488
Alu	C	27.3305
Alu	C	30.6633
Alu	C	49.1797
Alu	C	50.788
Alu	C	73.7129
Alu	C	139.237
Alu	C	99.4646
Alu	C	89.7927
Alu	C	43.7678
Alu	C	29.2282
Alu	C	48.1949
Alu	C	30.633
Alu	C	31.7239
Alu	C	41.1599
Alu	C	11.1806
Alu	C	21.9598
Alu	C	9.40165
Alu	C	4.89611
Alu	C	260.928
Alu	C	450.106
Alu	C	2.61976
Alu	C	3.41045
Alu	C	729.126
Alu	C	2.99748
Alu	C	2.37837
Alu	C	10.8975
Alu	C	8.47285
Alu	C	33.3072
Alu	C	12.8564
Alu	C	240.199
Alu	C	162.591
Alu	C	17.7528
Alu	C	4.87276
Alu	C	2.59283
Alu	C	1.35251
Alu	C	5.54519
Alu	C	7.45003
Alu	C	50.7569
Alu	C	6.95263
Alu	C	35.6883
Alu	C	19.2317
Alu	C	15.2915
Alu	C	2.19654
Alu	C	2.80599
Alu	C	2.21981
Alu	C	1.96748
Alu	C	1.70536
Alu	C	1.94327
Alu	C	3.11324
Alu	C	1.37008
Alu	C	3.64542
Alu	C	1.56784
Alu	C	1.83229
Alu	C	3.50394
Alu	C	8.72092
Alu	C	6.51987
Alu	C	9.91323
Alu	C	5.48029
Alu	C	2.79699
Alu	C	3.85633
Alu	C	1.19061
Alu	C	1.62948
Alu	C	11.1474
Alu	C	13.7196
Alu	C	6.88453
Alu	C	60.5215
Alu	C	66.5738
Alu	C	41.1478
Alu	C	19.8017
Alu	C	45.3561
Alu	C	52.7723
Alu	C	19.4601
Alu	C	17.3379
Alu	C	27.7142
Alu	C	25.9892
Alu	C	22.2427
Alu	C	8.81391
Alu	C	34.8252
Alu	C	30.799
Alu	C	31.4995
Alu	C	30.8912
Alu	C	23.1304
Alu	C	24.3616
Alu	C	35.154
Alu	C	23.0638
Alu	C	22.0392
Alu	C	17.6434
Alu	C	20.8128
Alu	C	41.4874
Alu	C	7.75303
Alu	C	21.6451
Alu	C	39.3032
Alu	C	25.7144
Alu	C	27.3068
Alu	C	2.68309
Alu	C	1.96032
Alu	C	13.7788
Alu	C	26.4983
Alu	C	1.09062
Alu	C	1.9102
Alu	C	9.85291
Alu	C	1.56667
Alu	C	6.69206
Alu	C	2.82839
Alu	C	7.46167
Alu	C	3.89918
Alu	C	6.66011
Alu	C	2.74874
Alu	C	5.01126
Alu	C	26.2669
Alu	C	7.98414
Alu	C	3.42264
Alu	C	7.80445
Alu	C	2.82447
Alu	C	1.17145
Alu	C	3.30884
Alu	C	1.75921
Alu	C	1.35859
Alu	C	1.44573
Alu	C	3.89983
Alu	C	1.5661
Alu	C	2.6178
Alu	C	1.47234
Alu	C	2.33659
Alu	C	14.3638
Alu	C	10.4045
Alu	C	20.946
Alu	C	17.9236
Alu	C	31.0738
Alu	C	14.4535
Alu	C	6.16709
Alu	C	5.75884
Alu	C	17.2714
Alu	C	14.0308
Alu	C	14.4748
Alu	C	8.43709
Alu	C	23.1326
Alu	C	13.2365
Alu	C	11.6127
Alu	C	4.66715
Alu	C	14.2728
Alu	C	9.9571
Alu	C	3.69607
Alu	C	17.6801
Alu	C	15.5752
Alu	C	107.932
Alu	C	105.503
Alu	C	84.4723
Alu	C	67.6165
Alu	C	194.88
Alu	C	102.775
Alu	C	96.0367
Alu	C	79.768
Alu	C	73.6031
Alu	C	83.0187
Alu	C	85.4021
Alu	C	41.3962
Alu	C	172.964
Alu	C	89.054
Alu	C	104.826
Alu	C	212.589
Alu	C	277.704
Alu	C	347.059
Alu	C	366.11
Alu	C	303.523
Alu	C	182.413
Alu	C	41.801
Alu	C	59.9016
Alu	C	125.769
Alu	C	136.636
Alu	C	43.6554
Alu	C	278.508
Alu	C	203.14
Alu	C	87.0569
Alu	C	1.56926
Alu	C	1.63497
Alu	C	2.20589
Alu	C	1.48765
Alu	C	1.58871
Alu	C	1.19171
Alu	C	3.6737
Alu	C	10.2818
Alu	C	18.2853
Alu	C	26.2141
Alu	C	9.66202
Alu	C	13.4671
Alu	C	4.8034
Alu	C	3.59524
Alu	C	10.9531
Alu	C	6.90562
Alu	C	5.57781
Alu	C	7.18317
Alu	C	11.3207
Alu	C	11.8313
Alu	C	15.7266
Alu	C	9.07912
Alu	C	15.1483
Alu	C	8.09905
Alu	C	6.26783
Alu	C	8.18929
Alu	C	8.27656
Alu	C	12.7678
Alu	C	11.9483
Alu	C	11.4317
Alu	C	9.74038
Alu	C	10.4789
Alu	C	6.02716
Alu	C	17.3633
Alu	C	8.42746
Alu	C	10.3527
Alu	C	15.3358
Alu	C	13.2942
Alu	C	7.26078
Alu	C	28.4364
Alu	C	26.0176
Alu	C	28.7361
Alu	C	20.1787
Alu	C	55.4208
Alu	C	36.3751
Alu	C	30.9413
Alu	C	16.7802
Alu	C	56.9838
Alu	C	43.701
Alu	C	53.4675
Alu	C	11.2068
Alu	C	22.4911
Alu	C	14.5507
Alu	C	15.5724
Alu	C	73.9738
Alu	C	71.2613
Alu	C	39.1801
Alu	C	66.6256
Alu	C	50.0442
Alu	C	101.975
Alu	C	14.8809
Alu	C	14.4462
Alu	C	14.5494
Alu	C	10.7949
Alu	C	12.8769
Alu	C	46.5867
Alu	C	28.982
Alu	C	46.2802
Alu	C	8.08054
Alu	C	10.5214
Alu	C	2.42187
Alu	C	1.7779
Alu	C	4.02549
Alu	C	4.87296
Alu	C	2.23213
Alu	C	4.41838
Alu	C	4.58459
Alu	C	1.38554
Alu	C	2.13587
Alu	C	3.23211
Alu	C	1.29079
Alu	C	7.53853
Alu	C	17.506
Alu	C	1.16076
Alu	C	4.22067
Alu	C	2.3472
Alu	C	1.12206
Alu	C	11.0876
Alu	C	5.07817
Alu	C	1.78104
Alu	C	1.71935
Alu	C	6.57031
Alu	C	8.78325
Alu	C	7.42525
Alu	C	8.20345
Alu	C	8.3451
Alu	C	11.8664
Alu	C	1.15698
Alu	C	2.22996
Alu	C	18.6177
Alu	C	3.46447
Alu	C	30.2283
Alu	C	31.6491
Alu	C	13.6636
Alu	C	16.6768
Alu	C	22.2178
Alu	C	12.9602
Alu	C	12.7494
Alu	C	3.53769
Alu	C	4.7612
Alu	C	10.1253
Alu	C	10.6557
Alu	C	8.6289
Alu	C	45.2986
Alu	C	13.801
Alu	C	12.7455
Alu	C	22.4858
Alu	C	31.2425
Alu	C	24.3963
Alu	C	25.1481
Alu	C	23.9171
Alu	C	28.6765
Alu	C	11.1147
Alu	C	5.22516
Alu	C	16.0148
Alu	C	4.52233
Alu	C	5.1656
Alu	C	11.3605
Alu	C	26.0481
Alu	C	16.0867
Alu	C	1.03704
Alu	C	5.32332
Alu	C	1.54078
Alu	C	1.52992
Alu	C	4.61729
Alu	C	4.52044
Alu	C	2.07002
Alu	C	1.02143
Alu	C	1.02627
Alu	C	2.75454
Alu	C	1.01906
Alu	C	1.23719
Alu	C	1.1343
Alu	C	2.1519
Alu	C	1.28276
Alu	C	1.63792
Alu	C	2.56881
Alu	C	14.7146
Alu	C	22.8618
Alu	C	7.68451
Alu	C	4.98384
Alu	C	7.48567
Alu	C	9.95279
Alu	C	5.25584
Alu	C	4.83457
Alu	C	10.626
Alu	C	8.5033
Alu	C	10.0387
Alu	C	6.79315
Alu	C	9.07328
Alu	C	10.6324
Alu	C	6.67534
Alu	C	9.35837
Alu	C	7.17328
Alu	C	8.43021
Alu	C	11.6445
Alu	C	6.7151
Alu	C	9.39463
Alu	C	6.70634
Alu	C	9.18675
Alu	C	12.0323
Alu	C	10.1923
Alu	C	8.67334
Alu	C	8.83383
Alu	C	4.55501
Alu	C	5.70287
Alu	C	3.03584
Alu	C	3.28339
Alu	C	6.65024
Alu	C	5.15003
Alu	C	4.98101
Alu	C	2.14933
Alu	C	4.18575
Alu	C	9.2942
Alu	C	1.5346
Alu	C	4.75499
Alu	C	8.29012
Alu	C	1.8799
Alu	C	4.9328
Alu	C	28.8849
Alu	C	4.82081
Alu	C	1.63537
Alu	C	3.87338
Alu	C	8.10653
Alu	C	4.52876
Alu	C	13.2404
Alu	C	6.99951
Alu	C	8.32808
Alu	C	1.13572
Alu	C	1.16742
Alu	C	7.59068
Alu	C	8.20142
Alu	C	4.47572
Alu	C	1.77944
Alu	C	4.02168
Alu	C	11.4597
Alu	C	3.21912
Alu	C	1.55105
Alu	C	26.5498
Alu	C	27.5132
Alu	C	7.91039
Alu	C	6.14406
Alu	C	22.1332
Alu	C	11.3238
Alu	C	7.26523
Alu	C	3.69456
Alu	C	4.2501
Alu	C	11.6497
Alu	C	12.0221
Alu	C	21.3916
Alu	C	8.6638
Alu	C	6.3784
Alu	C	7.04441
Alu	C	8.67212
Alu	C	4.53889
Alu	C	3.14644
Alu	C	6.50042
Alu	C	5.23007
Alu	C	5.09061
Alu	C	6.71132
Alu	C	9.2448
Alu	C	17.6394
Alu	C	22.2775
Alu	C	7.37046
Alu	C	5.16873
Alu	C	3.19554
Alu	C	4.53578
Alu	C	17.8159
Alu	C	13.7698
Alu	C	18.9518
Alu	C	10.2748
Alu	C	17.723
Alu	C	20.2595
Alu	C	11.0035
Alu	C	13.6598
Alu	C	16.9794
Alu	C	11.5748
Alu	C	16.1185
Alu	C	20.3457
Alu	C	14.129
Alu	C	5.99049
Alu	C	10.2022
Alu	C	9.17602
Alu	C	6.19477
Alu	C	3.13985
Alu	C	1.79211
Alu	C	7.1599
Alu	C	6.36352
Alu	C	8.98434
Alu	C	18.6878
Alu	C	24.7323
Alu	C	12.6869
Alu	C	7.82117
Alu	C	11.8916
Alu	C	19.7398
Alu	C	13.2908
Alu	C	37.0126
Alu	C	33.4092
Alu	C	18.0372
Alu	C	8.53908
Alu	C	13.0415
Alu	C	24.5893
Alu	C	6.72082
Alu	C	3.44317
Alu	C	11.8135
Alu	C	4.31987
Alu	C	23.684
Alu	C	2.14767
Alu	C	1.49869
Alu	C	9.78721
Alu	C	3.30728
Alu	C	3.16869
Alu	C	3.28484
Alu	C	2.75945
Alu	C	2.73624
Alu	C	1.55592
Alu	C	29.9505
Alu	C	14.9583
Alu	C	3.89919
Alu	C	2.909
Alu	C	3.41841
Alu	C	4.07884
Alu	C	6.88471
Alu	C	21.2908
Alu	C	18.836
Alu	C	31.3878
Alu	C	21.7331
Alu	C	17.0327
Alu	C	22.1273
Alu	C	7.79893
Alu	C	7.58257
Alu	C	8.52722
Alu	C	19.552
Alu	C	13.6053
Alu	C	41.886
Alu	C	15.4114
Alu	C	9.95022
Alu	C	19.1118
Alu	C	5.37403
Alu	C	6.97097
Alu	C	5.35506
Alu	C	5.38141
Alu	C	6.48372
Alu	C	7.33955
Alu	C	4.80604
Alu	C	13.0373
Alu	C	17.8968
Alu	C	6.67687
Alu	C	16.7219
Alu	C	6.88977
Alu	C	11.878
Alu	C	16.6579
Alu	C	20.0159
Alu	C	10.2154
Alu	C	6.92961
Alu	C	16.3946
Alu	C	12.6673
Alu	C	8.30404
Alu	C	49.7453
Alu	C	137.061
Alu	C	26.4358
Alu	C	163.082
Alu	C	3.0049
Alu	C	16.4589
Alu	C	17.2658
Alu	C	10.73
Alu	C	4.76046
Alu	C	4.78266
Alu	C	4.50655
Alu	C	4.3974
Alu	C	1.97169
Alu	C	3.94323
Alu	C	5.24003
Alu	C	4.21227
Alu	C	11.2636
Alu	C	4.44041
Alu	C	6.29443
Alu	C	101.667
Alu	C	85.4455
Alu	C	23.1447
Alu	C	5.59405
Alu	C	3.39239
Alu	C	9.30261
Alu	C	8.39411
Alu	C	5.06221
Alu	C	10.0861
Alu	C	2.211
Alu	C	1.90738
Alu	C	6.6516
Alu	C	2.09517
Alu	C	2.00417
Alu	C	6.37909
Alu	C	2.24572
Alu	C	2.35868
Alu	C	2.04305
Alu	C	1.90434
Alu	C	4.39144
Alu	C	2.97905
Alu	C	1.37409
Alu	C	1.68949
Alu	C	16.3595
Alu	C	24.7783
Alu	C	1.06752
Alu	C	2.26282
Alu	C	4.13283
Alu	C	4.72454
Alu	C	4.23252
Alu	C	26.3961
Alu	C	29.5895
Alu	C	15.2374
Alu	C	14.5369
Alu	C	26.5936
Alu	C	16.7102
Alu	C	12.4951
Alu	C	31.13
Alu	C	29.0996
Alu	C	19.6623
Alu	C	20.8119
Alu	C	17.2652
Alu	C	8.073
Alu	C	16.1601
Alu	C	14.3797
Alu	C	11.903
Alu	C	7.24366
Alu	C	5.45266
Alu	C	9.66904
Alu	C	8.95797
Alu	C	8.63086
Alu	C	2.83101
Alu	C	3.18474
Alu	C	7.52222
Alu	C	1.45345
Alu	C	2.05852
Alu	C	11.0832
Alu	C	18.1289
Alu	C	18.4676
Alu	C	5.90371
Alu	C	5.27868
Alu	C	31.265
Alu	C	51.7072
Alu	C	46.653
Alu	C	34.7738
Alu	C	27.0289
Alu	C	1.27545
Alu	C	1.14376
Alu	C	3.00283
Alu	C	6.61003
Alu	C	40.5196
Alu	C	12.8301
Alu	C	18.2333
Alu	C	62.9628
Alu	C	6.60903
Alu	C	6.61017
Alu	C	15.2632
Alu	C	21.2147
Alu	C	19.3697
Alu	C	13.1903
Alu	C	6.83942
Alu	C	37.3476
Alu	C	20.7979
Alu	C	19.116
Alu	C	22.6256
Alu	C	46.3186
Alu	C	13.4438
Alu	C	16.9169
Alu	C	10.2865
Alu	C	12.7501
Alu	C	18.5392
Alu	C	8.99882
Alu	C	9.499
Alu	C	8.36379
Alu	C	5.74156
Alu	C	5.13636
Alu	C	5.19975
Alu	C	6.20156
Alu	C	10.5826
Alu	C	9.56706
Alu	C	16.5287
Alu	C	5.61549
Alu	C	11.3129
Alu	C	7.06358
Alu	C	21.7098
Alu	C	27.2801
Alu	C	24.5875
Alu	C	25.9631
Alu	C	22.748
Alu	C	16.7732
Alu	C	15.1247
Alu	C	8.38366
Alu	C	5.01461
Alu	C	8.56613
Alu	C	9.78819
Alu	C	6.89721
Alu	C	48.1193
Alu	C	8.89763
Alu	C	2.75606
Alu	C	9.01893
Alu	C	4.86817
Alu	C	5.02741
Alu	C	4.04936
Alu	C	3.39878
Alu	C	6.28983
Alu	C	4.95838
Alu	C	3.82235
Alu	C	9.03503
Alu	C	21.5678
Alu	C	3.33037
Alu	C	5.98534
Alu	C	11.746
Alu	C	15.7274
Alu	C	4.48586
Alu	C	1.81716
Alu	C	1.95761
Alu	C	1.34828
Alu	C	1.03749
Alu	C	3.75031
Alu	C	5.66226
Alu	C	4.01535
Alu	C	10.1581
Alu	C	2.30668
Alu	C	1.67207
Alu	C	1.77676
Alu	C	120.8
Alu	C	74.4274
Alu	C	12.501
Alu	C	9.489
Alu	C	12.6397
Alu	C	8.46352
Alu	C	5.43735
Alu	C	1.72449
Alu	C	1.35646
Alu	C	64.7216
Alu	C	17.5324
Alu	C	101.487
Alu	C	261.006
Alu	C	14.311
Alu	C	142.275
Alu	C	3.25131
Alu	C	4.22886
Alu	C	4.1418
Alu	C	13.2591
Alu	C	4.38402
Alu	C	214.949
Alu	C	101.29
Alu	C	33.212
Alu	C	29.7297
Alu	C	10.0953
Alu	C	6.20003
Alu	C	3.61733
Alu	C	7.58788
Alu	C	1.94432
Alu	C	5.96461
Alu	C	4.5292
Alu	C	6.20971
Alu	C	4.43323
Alu	C	3.52161
Alu	C	1.1522
Alu	C	4.50979
Alu	C	1.03158
Alu	C	1.42674
Alu	C	1.306
Alu	C	32.3108
Alu	C	33.8209
Alu	C	22.3995
Alu	C	14.315
Alu	C	35.8305
Alu	C	25.0357
Alu	C	16.0905
Alu	C	19.4375
Alu	C	22.0018
Alu	C	26.3242
Alu	C	27.527
Alu	C	9.46142
Alu	C	28.423
Alu	C	26.4195
Alu	C	21.1196
Alu	C	28.4071
Alu	C	18.5719
Alu	C	19.6198
Alu	C	43.3146
Alu	C	40.6194
Alu	C	29.3814
Alu	C	12.3757
Alu	C	10.946
Alu	C	21.922
Alu	C	3.02404
Alu	C	9.70894
Alu	C	20.1274
Alu	C	16.304
Alu	C	20.0633
Alu	C	16.2662
Alu	C	24.5628
Alu	C	4.63232
Alu	C	2.0145
Alu	C	10.9003
Alu	C	8.18562
Alu	C	4.29271
Alu	C	4.49419
Alu	C	12.7827
Alu	C	7.53878
Alu	C	6.98605
Alu	C	2.5482
Alu	C	9.25178
Alu	C	10.2565
Alu	C	7.6052
Alu	C	12.7281
Alu	C	7.06686
Alu	C	8.99894
Alu	C	20.4212
Alu	C	11.861
Alu	C	12.6923
Alu	C	17.3381
Alu	C	8.38458
Alu	C	9.68033
Alu	C	16.7556
Alu	C	9.01859
Alu	C	7.59447
Alu	C	3.68044
Alu	C	5.28798
Alu	C	42.5477
Alu	C	46.4103
Alu	C	50.6759
Alu	C	41.9957
Alu	C	35.7495
Alu	C	50.7073
Alu	C	20.2472
Alu	C	11.9032
Alu	C	22.1241
Alu	C	36.1277
Alu	C	28.875
Alu	C	52.0115
Alu	C	54.3955
Alu	C	35.9526
Alu	C	44.5067
Alu	C	16.9376
Alu	C	16.9802
Alu	C	14.9151
Alu	C	14.6325
Alu	C	15.5338
Alu	C	14.3757
Alu	C	17.9489
Alu	C	31.8866
Alu	C	45.7133
Alu	C	5.09808
Alu	C	15.4893
Alu	C	29.6537
Alu	C	31.2732
Alu	C	18.6046
Alu	C	1.28596
Alu	C	4.58384
Alu	C	3.1909
Alu	C	1.02386
Alu	C	1.62878
Alu	C	28.8539
Alu	C	6.94755
Alu	C	3.05421
Alu	C	1.38636
Alu	C	1.2025
Alu	C	32.113
Alu	C	33.3394
Alu	C	35.3458
Alu	C	10.5381
Alu	C	11.3689
Alu	C	10.5232
Alu	C	1.62901
Alu	C	2.37898
Alu	C	13.4207
Alu	C	6.63894
Alu	C	6.52474
Alu	C	1.22327
Alu	C	2.27538
Alu	C	6.48034
Alu	C	5.70003
Alu	C	1.37088
Alu	C	1.07089
Alu	C	4.50746
Alu	C	2.26656
Alu	C	2.28208
Alu	C	1.15394
Alu	C	2.72577
Alu	C	1.15927
Alu	C	1.37333
Alu	C	2.34735
Alu	C	2.50522
Alu	C	2.8505
Alu	C	1.82029
Alu	C	1.23155
Alu	C	2.27667
Alu	C	1.47098
Alu	C	1.74148
Alu	C	1.23539
Alu	C	1.39392
Alu	C	3.16917
Alu	C	1.53901
Alu	C	1.16037
Alu	C	1.61799
Alu	C	55.5458
Alu	C	41.8712
Alu	C	51.4128
Alu	C	47.7199
Alu	C	72.5185
Alu	C	36.5081
Alu	C	31.2461
Alu	C	30.2109
Alu	C	87.0253
Alu	C	55.9828
Alu	C	84.7223
Alu	C	30.1154
Alu	C	45.3944
Alu	C	36.9234
Alu	C	33.6526
Alu	C	71.2722
Alu	C	49.6946
Alu	C	50.8484
Alu	C	51.6256
Alu	C	45.3571
Alu	C	52.5133
Alu	C	12.0984
Alu	C	21.2633
Alu	C	42.0555
Alu	C	12.5678
Alu	C	18.4157
Alu	C	80.1703
Alu	C	144.696
Alu	C	35.2388
Alu	C	1.09515
Alu	C	7.38663
Alu	C	6.32569
Alu	C	13.1634
Alu	C	10.2752
Alu	C	42.8926
Alu	C	19.6426
Alu	C	15.2537
Alu	C	13.0126
Alu	C	53.8625
Alu	C	171.64
Alu	C	23.7705
Alu	C	1.9986
Alu	C	3.04628
Alu	C	4.86663
Alu	C	1.39739
Alu	C	2.72859
Alu	C	7.56085
Alu	C	18.6992
Alu	C	24.3089
Alu	C	10.3165
Alu	C	13.2705
Alu	C	10.4636
Alu	C	11.9669
Alu	C	9.0811
Alu	C	1.51711
Alu	C	4.01894
Alu	C	7.68195
Alu	C	5.75272
Alu	C	4.45247
Alu	C	6.97036
Alu	C	8.67894
Alu	C	7.38868
Alu	C	6.9142
Alu	C	4.7108
Alu	C	6.87079
Alu	C	7.34117
Alu	C	7.25308
Alu	C	6.60526
Alu	C	14.7351
Alu	C	15.2833
Alu	C	17.812
Alu	C	12.0606
Alu	C	8.52011
Alu	C	5.30075
Alu	C	5.00843
Alu	C	5.23301
Alu	C	22.673
Alu	C	29.0446
Alu	C	15.1363
Alu	C	10.7867
Alu	C	20.1704
Alu	C	17.6154
Alu	C	9.2266
Alu	C	5.89797
Alu	C	14.5988
Alu	C	20.2796
Alu	C	17.1363
Alu	C	13.4888
Alu	C	20.85
Alu	C	20.6479
Alu	C	15.0992
Alu	C	17.4745
Alu	C	18.2245
Alu	C	14.516
Alu	C	15.0604
Alu	C	15.7131
Alu	C	15.6436
Alu	C	11.801
Alu	C	18.7669
Alu	C	24.3785
Alu	C	13.5673
Alu	C	10.465
Alu	C	20.5754
Alu	C	11.0279
Alu	C	12.0621
Alu	C	6.79595
Alu	C	7.59233
Alu	C	7.6828
Alu	C	3.23522
Alu	C	14.5059
Alu	C	6.37931
Alu	C	4.73441
Alu	C	4.81314
Alu	C	5.25782
Alu	C	9.14322
Alu	C	9.1193
Alu	C	4.15603
Alu	C	4.46271
Alu	C	4.67844
Alu	C	4.78676
Alu	C	7.25695
Alu	C	8.06767
Alu	C	7.62012
Alu	C	7.46349
Alu	C	5.67247
Alu	C	7.87686
Alu	C	2.16089
Alu	C	1.54495
Alu	C	6.41035
Alu	C	1.86266
Alu	C	12.0954
Alu	C	4.66924
Alu	C	3.53395
Alu	C	1.18314
Alu	C	1.18916
Alu	C	1.05961
Alu	C	1.23189
Alu	C	2.06851
Alu	C	7.50316
Alu	C	3.76152
Alu	C	1.03877
Alu	C	8.34914
Alu	C	7.50312
Alu	C	6.90742
Alu	C	4.6979
Alu	C	2.69758
Alu	C	8.37992
Alu	C	4.94876
Alu	C	7.59912
Alu	C	28.7139
Alu	C	45.9174
Alu	C	1.39132
Alu	C	10.2594
Alu	C	12.5693
Alu	C	6.72909
Alu	C	3.76509
Alu	C	10.8359
Alu	C	8.09804
Alu	C	5.43779
Alu	C	1.28005
Alu	C	3.06902
Alu	C	2.43466
Alu	C	5.22973
Alu	C	2.79191
Alu	C	3.6373
Alu	C	2.28088
Alu	C	2.63075
Alu	C	3.0666
Alu	C	2.89432
Alu	C	1.70046
Alu	C	1.84827
Alu	C	2.32421
Alu	C	2.61655
Alu	C	1.73631
Alu	C	3.51789
Alu	C	5.41823
Alu	C	3.15904
Alu	C	5.51222
Alu	C	3.48034
Alu	C	5.34664
Alu	C	13.2934
Alu	C	13.7816
Alu	C	16.2292
Alu	C	7.98643
Alu	C	2.61305
Alu	C	4.05211
Alu	C	1.21269
Alu	C	11.5312
Alu	C	5.35262
Alu	C	6.19697
Alu	C	2.54555
Alu	C	3.60121
Alu	C	1.14756
Alu	C	4.53834
Alu	C	3.0604
Alu	C	1.33235
Alu	C	22.0019
Alu	C	92.1718
Alu	C	2.36243
Alu	C	6.46791
Alu	C	9.98982
Alu	C	2.14089
Alu	C	1.62813
Alu	C	3.40231
Alu	C	1.00818
Alu	C	9.18007
Alu	C	9.36616
Alu	C	2.33552
Alu	C	1.1365
Alu	C	8.46576
Alu	C	10.1124
Alu	C	2.83879
Alu	C	3.1017
Alu	C	3.18024
Alu	C	2.34108
Alu	C	1.34917
Alu	C	1.00793
Alu	C	2.02619
Alu	C	2.07326
Alu	C	5.41966
Alu	C	6.29348
Alu	C	1.87397
Alu	C	1.49701
Alu	C	6.67749
Alu	C	2.21847
Alu	C	19.5402
Alu	C	43.7783
Alu	C	3.46746
Alu	C	5.53246
Alu	C	1.05937
Alu	C	3.25998
Alu	C	1.98171
Alu	C	32.835
Alu	C	36.827
Alu	C	1.74392
Alu	C	13.6323
Alu	C	1.21783
Alu	C	39.5659
Alu	C	78.9739
Alu	C	76.4796
Alu	C	88.0001
Alu	C	193.118
Alu	C	136.539
Alu	C	180.47
Alu	C	1.70424
Alu	C	1.47234
Alu	C	21.0563
Alu	C	42.9553
Alu	C	15.7595
Alu	C	175.239
Alu	C	288.754
Alu	C	218.86
Alu	C	303.449
Alu	C	54.3751
Alu	C	46.9137
Alu	C	65.589
Alu	C	57.8218
Alu	C	34.4386
Alu	C	66.65
Alu	C	15.1172
Alu	C	32.9299
Alu	C	41.8392
Alu	C	55.042
Alu	C	54.8806
Alu	C	109.353
Alu	C	60.5677
Alu	C	29.8194
Alu	C	80.5877
Alu	C	74.5008
Alu	C	81.8261
Alu	C	75.7025
Alu	C	69.5632
Alu	C	71.9637
Alu	C	78.0872
Alu	C	19.1981
Alu	C	69.3796
Alu	C	74.6486
Alu	C	11.7634
Alu	C	14.5201
Alu	C	83.2829
Alu	C	80.7758
Alu	C	39.8527
Alu	C	4.55124
Alu	C	2.22694
Alu	C	1.02183
Alu	C	1.30308
Alu	C	1.42355
Alu	C	2.27637
Alu	C	2.23364
Alu	C	1.59213
Alu	C	43.4463
Alu	C	53.2114
Alu	C	14.5307
Alu	C	7.10458
Alu	C	26.8652
Alu	C	20.3201
Alu	C	12.3797
Alu	C	5.28584
Alu	C	25.3883
Alu	C	10.229
Alu	C	8.43848
Alu	C	8.06236
Alu	C	16.1926
Alu	C	13.9865
Alu	C	14.8887
Alu	C	26.1087
Alu	C	17.938
Alu	C	17.5145
Alu	C	21.4642
Alu	C	11.5065
Alu	C	17.9913
Alu	C	11.5945
Alu	C	20.3173
Alu	C	37.0366
[truncated: 1,046,574+ more rows]
