# Supplementary material for: Genome assemblies of 11 bamboo species highlight diversification induced by dynamic subgenome dominance
Source: Nat Genet. 2024 Mar 15;56(4):710–20. doi: 10.1038/s41588-024-01683-0 (PMC11018529; doi:10.1038/s41588-024-01683-0)
Supplement: Supplementary file 12 — Statistical Source Data of Extended Data Fig. 5a,b,d,e. [file 41588_2024_1683_MOESM12_ESM.xlsx]

## Sheet: ED_Fig5a
Homoeologous pairs of Ped	Log2 FC (D/C)	Tissue		Homoeologous pairs of Gan	Log2 FC (B/C)	Tissue
Ped11Cg04670_Ped11Dg05130	-5.56928	BB		Gan01Bg17670_Gan01Cg05370	3.09402	BB
Ped02Cg06580_Ped02Dg05650	9.02244	BB		Gan04Bg14630_Gan04Cg02800	4.43311	BB
Ped04Cg12710_Ped04Dg12540	3.49134	BB		Gan07Bg08240_Gan07Cg08720	-3.64233	BB
Ped04Cg09450_Ped04Dg15650	8.43193	BB		Gan11Bg13740_Gan11Cg14410	8.32942	BB
Ped07Cg13100_Ped07Dg12200	-8.91896	BB		Gan01Bg01390_Gan01Cg18740	5.86597	BB
Ped04Cg23220_Ped04Dg03260	-7.56704	BB		Gan01Bg22370_Gan08Cg05230	5.46269	BB
Ped04Cg16690_Ped04Dg08650	4.19763	BB		Gan03Bg13130_Gan06Cg05570	9.26446	BB
Ped03Cg28620_Ped03Dg16050	5.84685	BB		Gan05Bg07560_Gan05Cg09600	-3.59006	BB
Ped01Cg21770_Ped01Dg14260	4.31019	BB		Gan06Bg17750_Gan06Cg22770	-5.21932	BB
Ped03Cg35850_Ped03Dg33250	-11.958	BB		Gan02Bg07420_Gan02Cg07630	-8.07039	BB
Ped07Cg16300_Ped07Dg15150	-10.2174	BB		Gan01Bg07840_Gan01Cg13770	-3.66782	BB
Ped05Cg11250_Ped05Dg05870	-5.99473	BB		Gan03Bg21250_Gan03Cg06160	-5.014	BB
Ped01Cg00070_Ped01Dg38680	-6.34651	BB		Gan03Bg24900_Gan03Cg02670	-4.58816	BB
Ped02Cg07680_Ped02Dg06690	3.2075	BB		Gan09Bg00920_Gan09Cg02240	5.1995	BB
Ped04Cg14750_Ped04Dg10460	-8.86693	BB		Gan03Bg12930_Gan06Cg05840	7.52657	BB
Ped04Cg07920_Ped04Dg17250	-7.22534	BB		Gan08Bg11040_Gan07Cg00180	-9.08975	BB
Ped01Cg14800_Ped01Dg06960	5.64081	BB		Gan01Bg26600_Gan01Cg21390	3.43649	BB
Ped01Cg13770_Ped01Dg05960	-8.3465	BB		Gan09Bg03070_Gan09Cg03420	-2.30216	BB
Ped04Cg13560_Ped04Dg11600	-7.67644	BB		Gan01Bg22130_Gan08Cg05640	7.80821	BB
Ped04Cg15120_Ped04Dg10080	7.56501	BB		Gan07Bg12820_Gan07Cg11730	2.41403	BB
Ped10Cg00350_Ped10Dg11690	-5.05729	BB		Gan01Bg09030_Gan01Cg14870	-6.02644	BB
Ped05Cg17880_Ped05Dg12570	-9.98792	BB		Gan01Bg14950_Gan01Cg07640	-6.20598	BB
Ped06Cg24090_Ped01Dg00160	-3.61766	BB		Gan05Bg04470_Gan05Cg12370	-4.35019	BB
Ped07Cg17240_Ped07Dg16200	-9.42092	BB		Gan01Bg01810_Gan01Cg18340	3.49902	BB
Ped09Cg24380_Ped05Dg19350	-7.93452	BB		Gan09Bg09350_Gan09Cg08550	-5.21899	BB
Ped01Cg10310_Ped01Dg02690	10.362	BB		Gan08Bg10060_Gan08Cg06510	-10.5176	BB
Ped05Cg07520_Ped05Dg02330	-5.27538	BB		Gan06Bg13170_Gan06Cg19490	5.34548	BB
Ped04Cg07810_Ped04Dg17330	-17.1437	BB		Gan09Bg02380_Gan09Cg02980	5.13846	BB
Ped06Cg19360_Ped06Dg02520	5.08564	BB		Gan01Bg06490_Gan01Cg12280	-6.86952	BB
Ped01Cg02570_Ped01Dg36580	3.91526	BB		Gan07Bg01150_Gan07Cg02290	6.67909	BB
Ped03Cg27210_Ped03Dg17140	5.4467	BB		Gan07Bg13530_Gan07Cg11160	6.6122	BB
Ped03Cg34430_Ped03Dg31960	5.89536	BB		Gan03Bg18340_Gan03Cg08770	6.12015	BB
Ped03Cg35530_Ped03Dg32920	-9.24248	BB		Gan03Bg02680_Gan06Cg16430	4.08402	BB
Ped01Cg35850_Ped01Dg26710	5.18649	BB		Gan03Bg19700_Gan03Cg07310	7.59917	BB
Ped02Cg05710_Ped06Dg16960	11.0963	BB		Gan10Bg04090_Gan10Cg05400	-2.83769	BB
Ped04Cg17010_Ped04Dg08360	-4.12062	BB		Gan09Bg06240_Gan09Cg05590	3.41407	BB
Ped09Cg24880_Ped05Dg19750	6.16518	BB		Gan09Bg09240_Gan09Cg08470	-4.50975	BB
Ped08Cg04950_Ped08Dg08060	-5.8178	BB		Gan06Bg05610_Gan02Cg04690	2.32283	BB
Ped01Cg31090_Ped01Dg23960	-6.73591	BB		Gan03Bg13740_Gan06Cg05030	5.36773	BB
Ped09Cg23810_Ped05Dg18650	3.02185	BB		Gan01Bg12970_Gan01Cg08310	-4.74862	BB
Ped03Cg18100_Ped03Dg25970	4.14576	BB		Gan03Bg12540_Gan06Cg06240	7.73142	BB
Ped01Cg07760_Ped01Dg31180	-8.88468	BB		Gan01Bg02220_Gan01Cg17860	-4.18959	BB
Ped09Cg18180_Ped08Dg03020	-15.1726	BB		Gan06Bg00770_Gan03Cg13730	5.81799	BB
Ped09Cg18780_Ped08Dg02290	-5.48911	BB		Gan09Bg06670_Gan09Cg06020	-2.76735	BB
Ped12Cg03600_Ped12Dg09360	-8.64443	BB		Gan01Bg28720_Gan01Cg23300	6.80108	BB
Ped06Cg19600_Ped06Dg02180	-7.59688	BB		Gan10Bg02150_Gan10Cg03560	-3.80651	BB
Ped08Cg05110_Ped08Dg08330	7.28782	BB		Gan07Bg16150_Gan07Cg09320	-4.4182	BB
Ped06Cg19560_Ped06Dg02240	6.05623	BB		Gan05Bg14970_Gan05Cg02800	-16.7016	BB
Ped09Cg25650_Ped05Dg20690	6.1996	BB		Gan03Bg15180_Gan06Cg03320	4.15667	BB
Ped03Cg07410_Ped03Dg07120	6.67729	BB		Gan01Bg08810_Gan01Cg14590	-4.96232	BB
Ped09Cg25400_Ped05Dg20300	-5.5484	BB		Gan08Bg06910_Gan08Cg09210	2.85646	BB
Ped03Cg34410_Ped03Dg31940	-14.4238	BB		Gan10Bg04170_Gan10Cg05600	-5.69705	BB
Ped08Cg03540_Ped08Dg07130	-3.9548	BB		Gan08Bg05070_Gan08Cg11140	15.8114	BB
Ped06Cg14660_Ped06Dg07780	-14.9501	BB		Gan06Bg09780_Gan03Cg22180	3.25135	BB
Ped04Cg11980_Ped04Dg13220	14.8901	BB		Gan08Bg14550_Gan09Cg11840	-9.49862	BB
Ped12Cg04870_Ped12Dg08000	6.95664	BB		Gan02Bg20030_Gan02Cg18780	-3.79399	BB
Ped03Cg21860_Ped03Dg22380	-4.1588	BB		Gan07Bg01740_Gan07Cg03020	2.42944	BB
Ped04Cg08420_Ped04Dg16710	8.38424	BB		Gan03Bg04300_Gan06Cg15510	-5.16676	BB
Ped04Cg08390_Ped04Dg16750	4.90615	BB		Gan06Bg11210_Gan06Cg17860	-3.59122	BB
Ped03Cg25040_Ped03Dg19140	14.3151	BB		Gan05Bg02870_Gan05Cg14500	-5.03528	BB
Ped07Cg15700_Ped07Dg14660	-14.3484	BB		Gan08Bg06780_Gan08Cg09230	-4.69957	BB
Ped06Cg20340_Ped06Dg01550	14.646	BB		Gan01Bg14630_Gan01Cg07320	-5.49275	BB
Ped09Cg01890_Ped07Dg17330	15.6581	BB		Gan03Bg02040_Gan06Cg17060	2.60938	BB
Ped09Cg17780_Ped08Dg03560	14.1056	BB		Gan05Bg00390_Gan05Cg16000	4.40821	BB
Ped05Cg15350_Ped05Dg09840	4.90698	BB		Gan01Bg14970_Gan01Cg07660	-4.92205	BB
Ped01Cg21410_Ped01Dg14000	6.88755	BB		Gan02Bg22360_Gan02Cg16840	5.62961	BB
Ped06Cg12070_Ped06Dg20380	-11.9627	BB		Gan03Bg27370_Gan03Cg00150	-6.24179	BB
Ped01Cg15040_Ped01Dg07210	9.34905	BB		Gan07Bg09360_Gan07Cg14450	6.67878	BB
Ped03Cg34400_Ped03Dg31930	9.28283	BB		Gan03Bg08940_Gan06Cg09780	8.64394	BB
Ped04Cg20160_Ped04Dg04960	-4.2469	BB		Gan06Bg18200_Gan06Cg23140	-3.45717	BB
Ped12Cg05450_Ped12Dg07630	-10.7583	BB		Gan03Bg11560_Gan06Cg07300	-6.47175	BB
Ped04Cg08770_Ped04Dg16280	-9.42796	BB		Gan02Bg10770_Gan02Cg10910	4.71114	BB
Ped07Cg17840_Ped07Dg16750	8.54337	BB		Gan02Bg24610_Gan08Cg00350	6.83764	BB
Ped04Cg05390_Ped04Dg20150	7.667	BB		Gan10Bg08480_Gan03Cg22490	-6.9831	BB
Ped06Cg02770_Ped06Dg11070	-7.55563	BB		Gan03Bg16750_Gan06Cg01160	-5.99015	BB
Ped01Cg21360_Ped01Dg13950	-5.17089	BB		Gan02Bg04130_Gan02Cg04420	-6.80526	BB
Ped04Cg16120_Ped02Dg15350	11.6009	BB		Gan02Bg12540_Gan02Cg13090	2.64905	BB
Ped01Cg30480_Ped01Dg23260	-14.5642	BB		Gan05Bg05190_Gan05Cg11260	-2.31271	BB
Ped10Cg14960_Ped10Dg00300	-9.37377	BB		Gan02Bg16160_Gan08Cg01960	1.81936	BB
Ped09Cg23270_Ped05Dg18210	-13.6003	BB		Gan07Bg05860_Gan07Cg06270	-9.74719	BB
Ped11Cg02650_Ped11Dg03030	9.4593	BB		Gan05Bg08160_Gan05Cg08960	-5.64848	BB
Ped09Cg17730_Ped08Dg03600	13.7275	BB		Gan07Bg06700_Gan07Cg07260	-1.64141	BB
Ped05Cg01010_Ped11Dg14690	-4.58748	BB		Gan06Bg01640_Gan03Cg14320	-14.9792	BB
Ped04Cg26950_Ped04Dg00670	-11.2638	BB		Gan01Bg09410_Gan01Cg15310	-9.42944	BB
Ped06Cg14360_Ped06Dg08080	4.46578	BB		Gan06Bg01720_Gan03Cg14440	3.83169	BB
Ped03Cg08410_Ped03Dg08250	9.43897	BB		Gan04Bg06400_Gan04Cg12300	-9.26946	BB
Ped03Cg33460_Ped03Dg11830	7.44226	BB		Gan05Bg01430_Gan05Cg13160	6.40573	BB
Ped03Cg12850_Ped03Dg30650	-14.2393	BB		Gan05Bg16980_Gan05Cg04530	2.75931	BB
Ped05Cg18180_Ped05Dg12860	13.7665	BB		Gan09Bg12500_Gan07Cg00330	3.82165	BB
Ped03Cg13770_Ped03Dg29930	8.573	BB		Gan07Bg03280_Gan07Cg04580	3.85529	BB
Ped05Cg12430_Ped05Dg06830	-5.31478	BB		Gan01Bg03300_Gan01Cg16800	3.2486	BB
Ped06Cg19430_Ped06Dg02460	-10.105	BB		Gan03Bg20410_Gan03Cg06690	5.32195	BB
Ped04Cg14450_Ped04Dg10760	-5.54682	BB		Gan02Bg22280_Gan02Cg16960	2.57802	BB
Ped04Cg06480_Ped04Dg19030	5.0353	BB		Gan10Bg03480_Gan10Cg04800	13.8388	BB
Ped08Cg07970_Ped08Dg11210	-8.5813	BB		Gan03Bg09500_Gan06Cg09180	-9.43658	BB
Ped02Cg00830_Ped02Dg13820	5.04674	BB		Gan10Bg03940_Gan10Cg05270	14.7868	BB
Ped09Cg00350_Ped07Dg18750	3.45394	BB		Gan08Bg05530_Gan08Cg10670	14.1788	BB
Ped04Cg15230_Ped04Dg09970	5.10755	BB		Gan08Bg07050_Gan08Cg09110	12.2542	BB
Ped06Cg22030_Ped01Dg29110	13.2116	BB		Gan06Bg06370_Gan03Cg19050	-13.8742	BB
Ped04Cg16430_Ped04Dg08940	9.61345	BB		Gan08Bg02840_Gan08Cg13020	14.0729	BB
Ped12Cg04310_Ped12Dg08590	-13.2265	BB		Gan04Bg15370_Gan04Cg02060	-4.18991	BB
Ped04Cg26440_Ped04Dg01120	-4.73449	BB		Gan07Bg03880_Gan07Cg05150	14.0696	BB
Ped03Cg21890_Ped03Dg22320	4.14017	BB		Gan07Bg14400_Gan07Cg10680	8.64529	BB
Ped12Cg08310_Ped12Dg05260	-7.19146	BB		Gan01Bg08520_Gan01Cg14300	14.4478	BB
Ped06Cg22530_Ped01Dg29680	4.32953	BB		Gan09Bg09590_Gan09Cg08750	4.2629	BB
Ped09Cg25880_Ped05Dg20920	13.4722	BB		Gan01Bg12840_Gan01Cg08420	-8.37582	BB
Ped10Cg03550_Ped10Dg05380	13.334	BB		Gan06Bg15440_Gan06Cg21130	13.5466	BB
Ped11Cg09960_Ped05Dg00360	-4.1353	BB		Gan11Bg08010_Gan11Cg08830	1.95282	BB
Ped06Cg22290_Ped01Dg29340	5.18331	BB		Gan08Bg10720_Gan08Cg05770	-6.48796	BB
Ped01Cg38500_Ped06Dg00430	13.1455	BB		Gan09Bg04250_Gan09Cg04060	13.6193	BB
Ped07Cg07190_Ped07Dg02940	-4.40203	BB		Gan01Bg22200_Gan08Cg05560	13.4905	BB
Ped03Cg17360_Ped03Dg26620	-7.49831	BB		Gan03Bg10270_Gan06Cg08490	-6.4848	BB
Ped01Cg24070_Ped01Dg16650	14.0076	BB		Gan06Bg00470_Gan03Cg13370	13.6797	BB
Ped02Cg05040_Ped02Dg04460	-13.5704	BB		Gan04Bg07780_Gan04Cg10950	-3.8129	BB
Ped04Cg13520_Ped04Dg11630	13.1678	BB		Gan02Bg16640_Gan02Cg15110	5.98476	BB
Ped07Cg10010_Ped07Dg08670	-13.0334	BB		Gan01Bg01160_Gan01Cg19020	4.86532	BB
Ped05Cg11450_Ped05Dg06080	13.0798	BB		Gan05Bg07750_Gan05Cg09390	13.4091	BB
Ped12Cg11740_Ped11Dg02690	-13.4979	BB		Gan07Bg00050_Gan11Cg00350	5.02203	BB
Ped01Cg33720_Ped01Dg25820	-14.1128	BB		Gan03Bg17630_Gan03Cg09420	-2.60316	BB
Ped10Cg07080_Ped10Dg05210	3.44333	BB		Gan01Bg10730_Gan01Cg10260	5.46123	BB
Ped10Cg05120_Ped10Dg07020	-8.71114	BB		Gan03Bg19740_Gan03Cg07230	11.819	BB
Ped12Cg02610_Ped12Dg10130	13.1474	BB		Gan10Bg08010_Gan10Cg10360	-4.82444	BB
Ped07Cg17320_Ped07Dg16290	13.2091	BB		Gan02Bg24640_Gan08Cg00320	3.68497	BB
Ped07Cg12650_Ped07Dg11450	-13.7303	BB		Gan03Bg00320_Gan10Cg12690	13.5476	BB
Ped06Cg11440_Ped06Dg19450	12.9788	BB		Gan12Bg08370_Gan03Cg11170	-3.94947	BB
Ped05Cg20150_Ped08Dg00650	12.9929	BB		Gan10Bg06410_Gan10Cg08430	3.1245	BB
Ped08Cg04110_Ped08Dg07300	13.0711	BB		Gan10Bg05560_Gan10Cg07380	-13.9126	BB
Ped01Cg11510_Ped01Dg04060	-12.7744	BB		Gan03Bg01760_Gan10Cg11300	13.6245	BB
Ped12Cg00910_Ped12Dg11800	5.26089	BB		Gan04Bg09120_Gan04Cg08830	3.65871	BB
Ped08Cg14300_Ped08Dg05240	-13.1471	BB		Gan11Bg11510_Gan11Cg06570	4.71829	BB
Ped04Cg14220_Ped04Dg10930	12.9868	BB		Gan03Bg04180_Gan06Cg15410	3.63381	BB
Ped04Cg25920_Ped04Dg01400	3.85369	BB		Gan01Bg14650_Gan01Cg07370	9.79868	BB
Ped08Cg07210_Ped08Dg10410	12.6531	BB		Gan04Bg15850_Gan04Cg01390	4.95352	BB
Ped06Cg06010_Ped06Dg14080	-13.1473	BB		Gan08Bg08850_Gan08Cg07480	13.2292	BB
Ped06Cg00280_Ped06Dg22410	12.6187	BB		Gan06Bg17760_Gan06Cg22780	3.97331	BB
Ped05Cg03980_Ped11Dg10710	4.62999	BB		Gan07Bg05030_Gan07Cg05790	4.0702	BB
Ped06Cg08810_Ped06Dg16870	-12.6349	BB		Gan08Bg11300_Gan01Cg00220	-13.2412	BB
Ped10Cg06140_Ped10Dg07720	-4.65943	BB		Gan03Bg23920_Gan03Cg03620	2.94749	BB
Ped12Cg10510_Ped12Dg03280	-5.44994	BB		Gan01Bg28980_Gan01Cg23580	1.74128	BB
Ped07Cg10970_Ped07Dg09490	-12.7057	BB		Gan03Bg23770_Gan03Cg03720	-8.19911	BB
Ped01Cg19950_Ped01Dg12540	-12.8834	BB		Gan11Bg12800_Gan11Cg13850	-6.28089	BB
Ped04Cg12770_Ped04Dg12430	-1.96577	BB		Gan03Bg11510_Gan06Cg07360	-2.45534	BB
Ped01Cg23920_Ped01Dg16470	-9.60555	BB		Gan06Bg17900_Gan06Cg22920	2.49978	BB
Ped03Cg08330_Ped03Dg08180	-4.31574	BB		Gan03Bg11300_Gan06Cg07580	13.5098	BB
Ped04Cg06940_Ped04Dg18270	3.10931	BB		Gan04Bg05660_Gan04Cg13080	-3.03261	BB
Ped04Cg03610_Ped04Dg21990	-12.9006	BB		Gan05Bg10380_Gan05Cg06980	12.835	BB
Ped07Cg17420_Ped07Dg16420	-12.844	BB		Gan01Bg25850_Gan01Cg20320	-2.29856	BB
Ped07Cg00870_Ped07Dg08300	13.2722	BB		Gan12Bg07620_Gan03Cg11640	-4.907	BB
Ped08Cg06280_Ped08Dg09550	-3.44655	BB		Gan04Bg13600_Gan04Cg04080	2.34599	BB
Ped05Cg14970_Ped05Dg09510	12.6584	BB		Gan12Bg09880_Gan06Cg00910	6.23321	BB
Ped01Cg11670_Ped01Dg04250	6.30481	BB		Gan03Bg13270_Gan06Cg05450	12.0093	BB
Ped04Cg03730_Ped04Dg21950	13.3255	BB		Gan01Bg29360_Gan01Cg24030	-4.95075	BB
Ped03Cg07730_Ped03Dg07570	-12.4764	BB		Gan03Bg26390_Gan03Cg01420	-13.1153	BB
Ped08Cg08690_Ped08Dg11830	-12.5126	BB		Gan03Bg15460_Gan06Cg02970	14.2953	BB
Ped04Cg16400_Ped04Dg08920	-12.3559	BB		Gan03Bg05690_Gan06Cg13290	-9.68839	BB
Ped05Cg20510_Ped08Dg00320	12.9614	BB		Gan03Bg25370_Gan03Cg02190	-2.8718	BB
Ped03Cg19010_Ped03Dg25000	-12.4792	BB		Gan02Bg11610_Gan02Cg12260	-3.08038	BB
Ped04Cg23850_Ped04Dg03170	4.39475	BB		Gan07Bg06620_Gan07Cg07190	-6.50737	BB
Ped01Cg38290_Ped01Dg28460	-12.5739	BB		Gan09Bg09740_Gan09Cg08910	-8.47997	BB
Ped06Cg19100_Ped06Dg02750	7.18265	BB		Gan07Bg05830_Gan07Cg06220	13.0459	BB
Ped05Cg17860_Ped05Dg12540	12.54	BB		Gan05Bg01750_Gan05Cg13560	-5.15563	BB
Ped04Cg12360_Ped04Dg12870	-11.2267	BB		Gan10Bg00740_Gan10Cg02930	12.705	BB
Ped05Cg10730_Ped05Dg05350	-12.7054	BB		Gan02Bg24010_Gan02Cg15330	-4.77531	BB
Ped04Cg20910_Ped04Dg04220	-12.2514	BB		Gan01Bg19860_Gan01Cg03350	2.56341	BB
Ped04Cg00470_Ped04Dg24750	3.11296	BB		Gan07Bg00380_Gan11Cg00790	12.6573	BB
Ped05Cg12930_Ped05Dg07360	12.2157	BB		Gan06Bg03190_Gan03Cg16100	7.64697	BB
Ped03Cg16530_Ped03Dg27440	-12.9426	BB		Gan01Bg15910_Gan01Cg06860	8.19868	BB
Ped09Cg17630_Ped08Dg03690	-12.1932	BB		Gan01Bg28200_Gan01Cg22920	2.32476	BB
Ped08Cg10020_Ped08Dg13260	-12.6847	BB		Gan03Bg05910_Gan06Cg13080	2.47061	BB
Ped05Cg05790_Ped05Dg00720	12.3458	BB		Gan06Bg12460_Gan06Cg18990	12.7635	BB
Ped06Cg01410_Ped06Dg21190	12.274	BB		Gan05Bg10290_Gan05Cg07080	-12.7775	BB
Ped09Cg01090_Ped07Dg18080	-12.5818	BB		Gan10Bg04840_Gan10Cg06570	-3.52665	BB
Ped09Cg22900_Ped05Dg17850	-10.916	BB		Gan12Bg06860_Gan03Cg12380	12.5471	BB
Ped03Cg18870_Ped03Dg25120	-8.11223	BB		Gan07Bg13670_Gan07Cg11050	6.64119	BB
Ped08Cg08420_Ped08Dg11590	-12.7348	BB		Gan05Bg13460_Gan05Cg01650	13.5267	BB
Ped05Cg12400_Ped05Dg06800	6.8558	BB		Gan10Bg04650_Gan10Cg06250	12.4868	BB
Ped03Cg14590_Ped03Dg29240	13.505	BB		Gan02Bg00770_Gan02Cg01940	1.95344	BB
Ped06Cg07860_Ped06Dg15900	-4.85783	BB		Gan01Bg02400_Gan01Cg17640	5.89108	BB
Ped05Cg07400_Ped05Dg02240	5.12041	BB		Gan02Bg18030_Gan02Cg20450	7.55494	BB
Ped04Cg00070_Ped04Dg25150	-12.2782	BB		Gan02Bg00480_Gan02Cg01600	12.6049	BB
Ped11Cg08750_Ped11Dg09250	-12.1837	BB		Gan05Bg04330_Gan05Cg12500	-3.96365	BB
Ped02Cg02800_Ped02Dg02170	12.4028	BB		Gan03Bg15210_Gan06Cg03350	5.23318	BB
Ped12Cg03000_Ped12Dg09770	-12.4592	BB		Gan05Bg05040_Gan05Cg11480	-8.07635	BB
Ped10Cg00990_Ped10Dg11240	-12.0724	BB		Gan03Bg03340_Gan06Cg14620	-3.47468	BB
Ped03Cg11060_Ped03Dg10570	3.57408	BB		Gan04Bg12290_Gan04Cg05470	-12.3893	BB
Ped01Cg23290_Ped01Dg15910	-12.4862	BB		Gan03Bg12820_Gan06Cg05960	12.4122	BB
Ped01Cg22870_Ped01Dg15430	4.21383	BB		Gan01Bg03880_Gan01Cg16240	-12.3024	BB
Ped03Cg14820_Ped03Dg28990	11.9575	BB		Gan02Bg13730_Gan02Cg22760	2.72982	BB
Ped12Cg04270_Ped12Dg08620	-12.6816	BB		Gan06Bg01250_Gan03Cg13860	-3.39191	BB
Ped03Cg33200_Ped03Dg12100	-3.7689	BB		Gan05Bg01710_Gan05Cg13530	5.4557	BB
Ped07Cg12740_Ped07Dg11560	12.6051	BB		Gan12Bg10120_Gan06Cg00680	13.0492	BB
Ped04Cg12900_Ped04Dg12300	-14.4131	BB		Gan09Bg00170_Gan09Cg00660	-12.5032	BB
Ped06Cg07410_Ped06Dg15450	-3.73368	BB		Gan08Bg07950_Gan08Cg08200	2.46278	BB
Ped02Cg10790_Ped02Dg09470	-12.3774	BB		Gan01Bg02630_Gan01Cg17400	-10.7056	BB
Ped03Cg13330_Ped03Dg30210	12.2214	BB		Gan11Bg12280_Gan11Cg04820	-5.84721	BB
Ped03Cg09060_Ped03Dg08810	-12.7313	BB		Gan01Bg03780_Gan01Cg16350	-12.3022	BB
Ped01Cg03370_Ped01Dg35520	4.22043	BB		Gan04Bg13810_Gan04Cg03880	-3.68856	BB
Ped01Cg05520_Ped01Dg33210	12.2148	BB		Gan04Bg09310_Gan04Cg08480	12.3729	BB
Ped03Cg36080_Ped03Dg33340	5.34215	BB		Gan01Bg05330_Gan01Cg10990	-5.02928	BB
Ped02Cg00660_Ped02Dg13950	10.7553	BB		Gan02Bg09110_Gan02Cg09390	-12.6076	BB
Ped06Cg15260_Ped06Dg07090	12.208	BB		Gan12Bg09370_Gan03Cg10470	14.1477	BB
Ped01Cg14330_Ped01Dg06600	3.84835	BB		Gan04Bg06870_Gan04Cg11790	6.61881	BB
Ped06Cg22610_Ped01Dg29830	11.9831	BB		Gan08Bg05410_Gan08Cg10780	-12.1251	BB
Ped09Cg19090_Ped08Dg02010	-12.1251	BB		Gan06Bg09950_Gan10Cg10570	-12.636	BB
Ped11Cg10260_Ped05Dg00130	-11.8983	BB		Gan04Bg10870_Gan04Cg06870	-5.99386	BB
Ped04Cg07380_Ped04Dg17790	-12.759	BB		Gan06Bg05930_Gan03Cg18650	-12.0984	BB
Ped06Cg16970_Ped06Dg05150	-5.33778	BB		Gan08Bg01130_Gan07Cg01330	-5.72535	BB
Ped02Cg05940_Ped02Dg05120	-11.9863	BB		Gan10Bg04130_Gan10Cg05570	-12.3018	BB
Ped04Cg01620_Ped04Dg23640	-12.0203	BB		Gan10Bg04770_Gan10Cg06340	2.54548	BB
Ped04Cg05110_Ped04Dg20400	12.1129	BB		Gan03Bg10970_Gan06Cg07860	12.4072	BB
Ped01Cg23970_Ped01Dg16530	-2.41633	BB		Gan11Bg12680_Gan11Cg05260	4.42708	BB
Ped01Cg24940_Ped01Dg17520	-12.2723	BB		Gan03Bg26170_Gan03Cg01600	-2.65436	BB
Ped03Cg00320_Ped03Dg00330	11.7829	BB		Gan06Bg03710_Gan03Cg16620	-6.60414	BB
Ped01Cg36970_Ped01Dg27500	-13.4976	BB		Gan03Bg20630_Gan03Cg06490	-1.98951	BB
Ped04Cg02010_Ped04Dg23290	-9.79964	BB		Gan07Bg07890_Gan07Cg08530	13.0126	BB
Ped07Cg12440_Ped07Dg11250	-5.6673	BB		Gan03Bg20000_Gan03Cg07010	-1.47803	BB
Ped03Cg34590_Ped03Dg32090	12.1733	BB		Gan05Bg07090_Gan05Cg10150	2.57194	BB
Ped03Cg22200_Ped03Dg22050	-11.8488	BB		Gan03Bg18730_Gan03Cg08370	-10.4939	BB
Ped06Cg06030_Ped06Dg14100	11.63	BB		Gan12Bg06080_Gan03Cg13100	11.9529	BB
Ped10Cg02040_Ped10Dg10020	-12.5987	BB		Gan05Bg17460_Gan11Cg09390	12.0436	BB
Ped04Cg00900_Ped04Dg24290	-11.7731	BB		Gan01Bg16980_Gan01Cg05730	9.90615	BB
Ped12Cg04740_Ped12Dg08190	-11.8339	BB		Gan06Bg17350_Gan06Cg22410	13.7101	BB
Ped03Cg20380_Ped03Dg23760	-11.8489	BB		Gan03Bg24530_Gan03Cg03040	12.301	BB
Ped06Cg22600_Ped01Dg29820	-11.7896	BB		Gan11Bg07210_Gan11Cg02790	11.8967	BB
Ped05Cg09000_Ped05Dg03710	-10.1148	BB		Gan03Bg02240_Gan06Cg16850	-3.57415	BB
Ped01Cg08000_Ped01Dg30860	-12.5671	BB		Gan03Bg27000_Gan03Cg00590	11.9203	BB
Ped07Cg06380_Ped07Dg03650	11.8606	BB		Gan02Bg00120_Gan02Cg01250	12.7029	BB
Ped02Cg01560_Ped02Dg00890	12.795	BB		Gan02Bg16880_Gan02Cg21630	2.92567	BB
Ped08Cg05370_Ped08Dg08650	6.00948	BB		Gan07Bg07630_Gan07Cg08190	12.3323	BB
Ped02Cg10920_Ped02Dg09540	12.0037	BB		Gan12Bg07760_Gan03Cg11520	6.33178	BB
Ped01Cg21220_Ped01Dg13750	-5.03262	BB		Gan03Bg10460_Gan06Cg08280	9.44452	BB
Ped04Cg22180_Ped04Dg03460	-3.57666	BB		Gan12Bg01310_Gan11Cg05060	11.8524	BB
Ped10Cg03360_Ped10Dg08640	-14.528	BB		Gan01Bg15700_Gan01Cg07020	-4.93108	BB
Ped03Cg15970_Ped03Dg27910	11.7257	BB		Gan04Bg11730_Gan04Cg06040	-10.3296	BB
Ped06Cg00840_Ped06Dg21750	12.4153	BB		Gan03Bg19530_Gan03Cg07490	-8.32361	BB
Ped09Cg19500_Ped08Dg01770	-4.41777	BB		Gan03Bg24850_Gan03Cg02730	12.0239	BB
Ped03Cg22450_Ped03Dg21770	-11.8761	BB		Gan02Bg13020_Gan02Cg13490	-12.0463	BB
Ped04Cg01110_Ped04Dg24110	12.869	BB		Gan02Bg22010_Gan02Cg17250	-11.7793	BB
Ped12Cg10140_Ped12Dg03540	-12.9483	BB		Gan04Bg07950_Gan04Cg10650	-4.53481	BB
Ped06Cg07370_Ped06Dg15410	10.3745	BB		Gan01Bg09200_Gan01Cg15030	11.9047	BB
Ped01Cg25470_Ped01Dg18100	-3.68462	BB		Gan05Bg10490_Gan05Cg06830	-2.22824	BB
Ped03Cg09020_Ped03Dg08760	-4.59484	BB		Gan03Bg17560_Gan03Cg09470	-11.7964	BB
Ped03Cg32170_Ped03Dg13150	-12.4249	BB		Gan01Bg16570_Gan01Cg06160	11.8477	BB
Ped10Cg11280_Ped10Dg01600	6.92121	BB		Gan06Bg04290_Gan03Cg17010	11.7531	BB
Ped05Cg15160_Ped05Dg09650	4.52559	BB		Gan03Bg13050_Gan06Cg05700	-12.3605	BB
Ped02Cg11900_Ped02Dg10570	11.9908	BB		Gan09Bg00680_Gan09Cg01950	3.08519	BB
Ped02Cg05420_Ped02Dg04800	-7.84426	BB		Gan05Bg10530_Gan05Cg06880	11.8748	BB
Ped04Cg12210_Ped04Dg12990	-5.05385	BB		Gan05Bg08000_Gan05Cg09080	-2.7093	BB
Ped03Cg02490_Ped03Dg02460	12.3999	BB		Gan05Bg17360_Gan11Cg09020	12.1756	BB
Ped09Cg23100_Ped05Dg18100	-12.2643	BB		Gan07Bg12180_Gan07Cg12250	11.7413	BB
Ped03Cg27300_Ped03Dg17040	-11.546	BB		Gan03Bg11220_Gan06Cg07630	-11.7735	BB
Ped03Cg34940_Ped03Dg32460	-4.18702	BB		Gan03Bg24250_Gan03Cg03310	11.9525	BB
Ped07Cg17700_Ped07Dg16570	-5.72622	BB		Gan01Bg01140_Gan01Cg19050	-4.5199	BB
Ped05Cg18810_Ped05Dg13430	-3.21211	BB		Gan02Bg06350_Gan02Cg06620	-1.83238	BB
Ped04Cg07930_Ped04Dg17260	13.7155	BB		Gan03Bg06360_Gan06Cg12450	-12.5321	BB
Ped01Cg02670_Ped01Dg36500	-11.3071	BB		Gan06Bg08580_Gan03Cg20530	12.1011	BB
Ped03Cg32870_Ped03Dg12460	-3.06919	BB		Gan03Bg22320_Gan03Cg05230	-11.9109	BB
Ped07Cg09800_Ped07Dg08430	10.8866	BB		Gan08Bg04310_Gan08Cg11590	11.8491	BB
Ped11Cg05110_Ped11Dg05760	12.5395	BB		Gan02Bg09050_Gan02Cg09330	2.20525	BB
Ped03Cg15350_Ped03Dg28450	-4.95351	BB		Gan05Bg10760_Gan05Cg06410	11.671	BB
Ped01Cg21090_Ped01Dg13640	-14.8833	BB		Gan01Bg11330_Gan01Cg09690	-4.15003	BB
Ped01Cg17630_Ped01Dg09800	-2.84361	BB		Gan05Bg13320_Gan05Cg01550	15.6769	BB
Ped03Cg12220_Ped03Dg31230	-9.90897	BB		Gan06Bg06050_Gan03Cg18780	7.70977	BB
Ped10Cg05530_Ped10Dg07260	11.8192	BB		Gan01Bg15640_Gan01Cg07080	11.7424	BB
Ped04Cg11810_Ped04Dg13450	-12.023	BB		Gan04Bg08200_Gan04Cg10410	-3.24194	BB
Ped10Cg04040_Ped10Dg05920	4.50752	BB		Gan07Bg06240_Gan07Cg06830	7.31685	BB
Ped04Cg11670_Ped04Dg13630	-11.956	BB		Gan10Bg01790_Gan10Cg03230	-6.71687	BB
Ped04Cg08650_Ped04Dg16460	7.41983	BB		Gan06Bg01940_Gan03Cg14620	-12.6662	BB
Ped07Cg10080_Ped07Dg08780	-11.5724	BB		Gan06Bg09000_Gan03Cg22010	-9.1192	BB
Ped03Cg24450_Ped03Dg19740	-11.4436	BB		Gan04Bg11260_Gan04Cg06520	11.8082	BB
Ped12Cg03650_Ped12Dg09270	-9.41445	BB		Gan07Bg00230_Gan11Cg00600	-11.7178	BB
Ped01Cg01270_Ped01Dg37840	4.15716	BB		Gan03Bg00220_Gan10Cg12780	-11.8742	BB
Ped12Cg10590_Ped12Dg03350	-11.7556	BB		Gan01Bg00360_Gan02Cg23040	-11.9314	BB
Ped08Cg09530_Ped08Dg12730	-11.9606	BB		Gan01Bg30800_Gan01Cg25390	-4.36963	BB
Ped03Cg05480_Ped03Dg05210	-3.19613	BB		Gan01Bg26130_Gan01Cg20660	-11.7868	BB
Ped10Cg05790_Ped10Dg07530	10.3916	BB		Gan02Bg22660_Gan02Cg16640	-11.8466	BB
Ped01Cg22190_Ped01Dg14740	-12.0873	BB		Gan07Bg00800_Gan07Cg02010	-11.8262	BB
Ped09Cg24110_Ped05Dg19050	4.51453	BB		Gan10Bg04440_Gan10Cg05960	-1.60453	BB
Ped07Cg10300_Ped07Dg08980	-11.4341	BB		Gan12Bg03810_Gan11Cg10170	-11.7357	BB
Ped01Cg15800_Ped01Dg08030	12.5926	BB		Gan04Bg06060_Gan04Cg12700	-3.72777	BB
Ped07Cg00880_Ped07Dg08290	2.23321	BB		Gan04Bg10370_Gan04Cg07390	-11.7468	BB
Ped06Cg18480_Ped06Dg03510	-5.45892	BB		Gan05Bg01580_Gan05Cg13400	-11.4138	BB
Ped01Cg07530_Ped01Dg31300	11.2902	BB		Gan07Bg03310_Gan07Cg04660	11.8261	BB
Ped01Cg03930_Ped01Dg34960	7.06052	BB		Gan06Bg01670_Gan03Cg14390	-11.5242	BB
Ped01Cg03820_Ped01Dg35070	-5.17709	BB		Gan02Bg20040_Gan02Cg18760	11.4316	BB
Ped05Cg16310_Ped05Dg10900	-8.34726	BB		Gan06Bg15830_Gan06Cg21420	-8.31498	BB
Ped09Cg19290_Ped08Dg01920	5.38546	BB		Gan04Bg05290_Gan04Cg13820	3.73337	BB
Ped04Cg10590_Ped04Dg14530	-11.3122	BB		Gan04Bg06880_Gan04Cg11780	-11.6359	BB
Ped01Cg15610_Ped01Dg07810	4.19731	BB		Gan06Bg03570_Gan03Cg16580	-12.5184	BB
Ped07Cg15130_Ped07Dg14220	-11.976	BB		Gan09Bg04330_Gan09Cg04130	-1.76484	BB
Ped01Cg08170_Ped01Dg00830	11.5925	BB		Gan03Bg05760_Gan06Cg13230	-5.07458	BB
Ped01Cg05670_Ped01Dg33120	11.2309	BB		Gan01Bg27500_Gan01Cg22220	4.51485	BB
Ped11Cg08590_Ped11Dg09070	11.324	BB		Gan03Bg25710_Gan03Cg01970	-6.37848	BB
Ped03Cg15630_Ped03Dg28150	11.8159	BB		Gan12Bg09700_Gan03Cg10170	11.41	BB
Ped03Cg07050_Ped03Dg07110	-11.7079	BB		Gan01Bg31360_Gan01Cg25950	2.03147	BB
Ped06Cg16250_Ped06Dg06130	3.80359	BB		Gan02Bg15130_Gan02Cg14230	11.3418	BB
Ped12Cg03680_Ped12Dg09200	-7.91256	BB		Gan02Bg21140_Gan02Cg17610	12.8573	BB
Ped03Cg24940_Ped03Dg19210	11.3536	BB		Gan03Bg07610_Gan06Cg11380	-2.17028	BB
Ped01Cg06730_Ped01Dg32020	-11.5341	BB		Gan02Bg07130_Gan02Cg07370	11.4919	BB
Ped01Cg36190_Ped01Dg27010	11.5742	BB		Gan03Bg04910_Gan06Cg16100	-7.93564	BB
Ped01Cg08430_Ped01Dg00980	-12.2554	BB		Gan06Bg04350_Gan03Cg17070	-11.5413	BB
Ped03Cg27600_Ped03Dg16850	10.3452	BB		Gan04Bg10800_Gan04Cg07040	-11.9942	BB
Ped04Cg07230_Ped04Dg17980	11.158	BB		Gan02Bg12720_Gan02Cg13230	-12.4119	BB
Ped03Cg25200_Ped03Dg18970	-11.4496	BB		Gan03Bg03310_Gan06Cg14560	12.4076	BB
Ped12Cg11890_Ped12Dg02330	-11.1238	BB		Gan01Bg19310_Gan01Cg03910	11.4092	BB
Ped01Cg38190_Ped01Dg28360	11.5079	BB		Gan05Bg15680_Gan05Cg03540	5.82115	BB
Ped07Cg01670_Ped07Dg07370	9.25771	BB		Gan02Bg08090_Gan02Cg08340	-7.4345	BB
Ped02Cg08000_Ped02Dg06870	3.28523	BB		Gan05Bg01890_Gan05Cg13660	11.5562	BB
Ped04Cg14940_Ped04Dg10280	-11.1802	BB		Gan03Bg11550_Gan06Cg07310	-3.80942	BB
Ped06Cg13480_Ped06Dg08910	11.555	BB		Gan06Bg06840_Gan03Cg19550	1.65852	BB
Ped12Cg00080_Ped12Dg12440	-11.1791	BB		Gan09Bg08550_Gan09Cg07750	-7.20754	BB
Ped01Cg00530_Ped01Dg38330	11.0978	BB		Gan01Bg01520_Gan01Cg18640	-11.4965	BB
Ped04Cg25800_Ped04Dg01470	-12.1727	BB		Gan03Bg16270_Gan06Cg01930	-11.3782	BB
Ped01Cg00750_Ped01Dg38190	-11.0723	BB		Gan02Bg06780_Gan02Cg06960	-11.9938	BB
Ped03Cg34820_Ped03Dg32330	11.7075	BB		Gan01Bg16310_Gan01Cg06470	11.2942	BB
Ped03Cg14970_Ped03Dg28830	11.1794	BB		Gan08Bg06520_Gan08Cg09480	-12.0558	BB
Ped04Cg10140_Ped04Dg14980	-11.9337	BB		Gan08Bg10080_Gan08Cg06500	-1.64592	BB
Ped01Cg27710_Ped01Dg20330	-11.1755	BB		Gan02Bg24650_Gan08Cg00310	-11.3114	BB
Ped11Cg00370_Ped12Dg00330	11.9817	BB		Gan03Bg19250_Gan03Cg07750	-3.52616	BB
Ped01Cg04650_Ped01Dg34070	11.1061	BB		Gan07Bg08570_Gan07Cg08960	8.81892	BB
Ped07Cg11150_Ped07Dg09730	12.1138	BB		Gan07Bg12850_Gan07Cg11660	4.89684	BB
Ped04Cg05690_Ped04Dg19900	11.3697	BB		Gan09Bg05240_Gan09Cg04590	-11.3668	BB
Ped03Cg21450_Ped03Dg22740	11.9143	BB		Gan03Bg22390_Gan03Cg05290	7.41789	BB
Ped05Cg12830_Ped05Dg07280	-2.12739	BB		Gan04Bg05490_Gan04Cg13320	-11.5024	BB
Ped01Cg06370_Ped01Dg32310	-11.1012	BB		Gan09Bg10200_Gan09Cg09460	4.63557	BB
Ped01Cg02550_Ped01Dg36600	-3.0631	BB		Gan01Bg00710_Gan01Cg19750	5.13713	BB
Ped07Cg17870_Ped07Dg16780	2.65453	BB		Gan02Bg08760_Gan02Cg09030	11.3977	BB
Ped03Cg11500_Ped03Dg11040	11.2577	BB		Gan02Bg15860_Gan08Cg00940	11.1394	BB
Ped01Cg12500_Ped01Dg04960	11.8134	BB		Gan05Bg06700_Gan01Cg13160	12.0741	BB
Ped01Cg06110_Ped01Dg32680	11.957	BB		Gan11Bg05330_Gan09Cg15190	-11.4518	BB
Ped03Cg25660_Ped03Dg18580	11.1861	BB		Gan09Bg01040_Gan09Cg02340	5.0514	BB
Ped03Cg17840_Ped03Dg26240	11.3713	BB		Gan06Bg15150_Gan06Cg20920	-3.24567	BB
Ped08Cg14140_Ped08Dg05410	-11.6955	BB		Gan02Bg22130_Gan02Cg17080	-12.1317	BB
Ped03Cg09310_Ped03Dg09030	7.41262	BB		Gan08Bg11460_Gan10Cg00200	11.2071	BB
Ped07Cg08570_Ped07Dg01650	11.3722	BB		Gan03Bg20040_Gan03Cg06950	1.61569	BB
Ped03Cg09470_Ped03Dg09170	-12.5514	BB		Gan04Bg12960_Gan04Cg04900	11.4239	BB
Ped10Cg07980_Ped10Dg04260	-4.05475	BB		Gan05Bg13870_Gan05Cg01940	-2.20229	BB
Ped04Cg19750_Ped04Dg05480	-11.1953	BB		Gan01Bg19510_Gan01Cg03650	11.0408	BB
Ped05Cg12090_Ped05Dg06570	-4.65587	BB		Gan02Bg08840_Gan02Cg09110	12.4527	BB
Ped01Cg08410_Ped01Dg00960	-3.52349	BB		Gan01Bg27530_Gan01Cg22240	-11.4119	BB
Ped04Cg12700_Ped04Dg12550	-6.87885	BB		Gan01Bg03600_Gan01Cg16490	11.0617	BB
Ped08Cg04200_Ped08Dg07530	6.77182	BB		Gan11Bg08740_Gan11Cg08640	-5.57724	BB
Ped07Cg13950_Ped07Dg13120	11.3737	BB		Gan02Bg07790_Gan02Cg08030	4.294	BB
Ped05Cg14920_Ped05Dg09310	-11.202	BB		Gan05Bg05710_Gan05Cg10670	12.0323	BB
Ped07Cg12420_Ped07Dg11240	-11.2907	BB		Gan01Bg23050_Gan08Cg04330	-6.57456	BB
Ped01Cg13830_Ped01Dg06040	-11.103	BB		Gan02Bg23550_Gan02Cg15700	-10.9504	BB
Ped03Cg08750_Ped03Dg08550	-8.28579	BB		Gan09Bg05460_Gan09Cg04760	-11.3005	BB
Ped09Cg18440_Ped08Dg02720	-4.97398	BB		Gan07Bg08830_Gan07Cg09180	-1.32761	BB
Ped01Cg11120_Ped01Dg03690	10.8919	BB		Gan08Bg12160_Gan10Cg00700	-3.48186	BB
Ped10Cg08770_Ped10Dg03140	10.9939	BB		Gan04Bg13240_Gan04Cg04440	5.52524	BB
Ped01Cg19380_Ped01Dg11880	11.1315	BB		Gan03Bg21840_Gan03Cg05760	11.432	BB
Ped05Cg06700_Ped05Dg01520	11.1805	BB		Gan04Bg07960_Gan04Cg10630	11.2427	BB
Ped07Cg13050_Ped07Dg12110	-4.58986	BB		Gan03Bg08840_Gan06Cg09830	4.99337	BB
Ped10Cg15120_Ped10Dg00250	-4.2534	BB		Gan08Bg04160_Gan08Cg11770	3.65652	BB
Ped04Cg12690_Ped04Dg12560	-11.678	BB		Gan06Bg03840_Gan03Cg16690	-11.1934	BB
Ped03Cg34970_Ped03Dg32500	-11.3359	BB		Gan11Bg05190_Gan09Cg15320	-3.32661	BB
Ped01Cg09480_Ped01Dg01880	-11.102	BB		Gan10Bg04110_Gan10Cg05550	10.9261	BB
Ped07Cg11060_Ped07Dg09630	10.6219	BB		Gan01Bg00500_Gan01Cg19570	4.58074	BB
Ped04Cg03350_Ped04Dg22060	-2.62918	BB		Gan04Bg05110_Gan04Cg13920	9.69616	BB
Ped04Cg04840_Ped04Dg20570	-10.0059	BB		Gan01Bg11310_Gan01Cg09710	-7.13725	BB
Ped06Cg13030_Ped06Dg09540	11.5594	BB		Gan03Bg18320_Gan03Cg08830	-11.3633	BB
Ped06Cg10910_Ped06Dg18890	-11.1719	BB		Gan06Bg16640_Gan06Cg21900	-3.85774	BB
Ped02Cg08980_Ped02Dg07970	10.8769	BB		Gan06Bg18740_Gan09Cg00450	9.73795	BB
Ped11Cg03420_Ped11Dg03650	3.55543	BB		Gan04Bg15490_Gan04Cg01940	11.1931	BB
Ped01Cg11850_Ped01Dg04450	11.7812	BB		Gan10Bg02910_Gan10Cg04370	6.79316	BB
Ped10Cg03330_Ped10Dg08660	3.25841	BB		Gan07Bg10090_Gan07Cg13140	-1.72273	BB
Ped02Cg06920_Ped02Dg05960	10.9779	BB		Gan10Bg04990_Gan10Cg06840	6.41232	BB
Ped10Cg07460_Ped10Dg04810	10.9169	BB		Gan05Bg09260_Gan05Cg07920	11.0983	BB
Ped03Cg22780_Ped03Dg21420	7.70515	BB		Gan01Bg11460_Gan01Cg09560	3.31524	BB
Ped03Cg34660_Ped03Dg32180	-11.454	BB		Gan06Bg05890_Gan03Cg18620	-12.3944	BB
Ped03Cg31900_Ped03Dg13390	-12.0018	BB		Gan01Bg11050_Gan01Cg09920	12.0233	BB
Ped01Cg17980_Ped01Dg10150	10.9276	BB		Gan05Bg03520_Gan05Cg15230	10.8277	BB
Ped06Cg20670_Ped06Dg01140	-12.889	BB		Gan01Bg24840_Gan08Cg02540	10.8542	BB
Ped08Cg10420_Ped08Dg13760	-10.6941	BB		Gan02Bg24730_Gan08Cg00250	12.2425	BB
Ped06Cg20780_Ped06Dg01020	11.5445	BB		Gan08Bg13280_Gan09Cg13090	-10.8828	BB
Ped08Cg07510_Ped08Dg10720	-12.3922	BB		Gan01Bg11200_Gan01Cg09770	11.0051	BB
Ped05Cg03420_Ped11Dg11690	2.25026	BB		Gan03Bg05180_Gan06Cg13790	4.37852	BB
Ped07Cg14150_Ped07Dg13280	11.0834	BB		Gan08Bg04540_Gan08Cg11420	-10.9936	BB
Ped04Cg03160_Ped04Dg22270	-10.86	BB		Gan09Bg04620_Gan09Cg04300	-11.0414	BB
Ped02Cg07660_Ped02Dg06660	8.46586	BB		Gan07Bg06690_Gan07Cg07250	-10.9059	BB
Ped01Cg09320_Ped01Dg01600	-3.86197	BB		Gan07Bg07580_Gan07Cg08130	6.82076	BB
Ped03Cg21470_Ped03Dg22730	11.4025	BB		Gan11Bg07080_Gan11Cg02630	11.429	BB
Ped10Cg07310_Ped10Dg05000	11.2818	BB		Gan03Bg24990_Gan03Cg02580	-1.92478	BB
Ped02Cg01090_Ped02Dg00520	-9.53595	BB		Gan11Bg07160_Gan11Cg02720	-3.64146	BB
Ped05Cg10510_Ped05Dg05200	-2.90886	BB		Gan03Bg17970_Gan03Cg09170	-8.95588	BB
Ped03Cg12330_Ped03Dg31140	11.899	BB		Gan01Bg22110_Gan08Cg05650	11.0511	BB
Ped04Cg10760_Ped04Dg14400	-11.7172	BB		Gan10Bg06940_Gan10Cg09140	10.8965	BB
Ped01Cg15780_Ped01Dg08020	11.0949	BB		Gan06Bg15090_Gan06Cg20840	-2.2905	BB
Ped03Cg00040_Ped03Dg00080	7.93994	BB		Gan03Bg24790_Gan03Cg02800	12.9839	BB
Ped07Cg03760_Ped07Dg06280	6.63555	BB		Gan03Bg20650_Gan03Cg06470	-1.81608	BB
Ped03Cg10380_Ped03Dg10040	10.864	BB		Gan01Bg16430_Gan01Cg06290	-11.1499	BB
Ped04Cg00970_Ped04Dg24240	10.696	BB		Gan07Bg14490_Gan07Cg10790	-9.15548	BB
Ped01Cg29050_Ped01Dg21840	-10.8672	BB		Gan06Bg02550_Gan03Cg15500	3.21613	BB
Ped05Cg09340_Ped05Dg03980	-10.789	BB		Gan06Bg06940_Gan03Cg19620	4.329	BB
Ped06Cg20990_Ped06Dg00900	11.5788	BB		Gan02Bg06390_Gan02Cg06660	10.7352	BB
Ped01Cg20650_Ped01Dg13180	-10.8168	BB		Gan12Bg06450_Gan03Cg12820	-10.8306	BB
Ped10Cg00660_Ped10Dg11400	4.92764	BB		Gan01Bg25800_Gan01Cg20170	-3.63722	BB
Ped08Cg01640_Ped08Dg16950	7.85871	BB		Gan02Bg02700_Gan02Cg02960	-3.16375	BB
Ped03Cg12810_Ped03Dg30690	-3.16911	BB		Gan05Bg03830_Gan05Cg15500	5.36693	BB
Ped03Cg05220_Ped03Dg04940	-11.0095	BB		Gan08Bg06210_Gan08Cg09920	10.6477	BB
Ped07Cg16780_Ped07Dg15680	4.83576	BB		Gan02Bg07920_Gan02Cg08160	-2.15246	BB
Ped06Cg18140_Ped06Dg04000	-6.73474	BB		Gan01Bg04080_Gan01Cg16060	1.4096	BB
Ped08Cg00110_Ped08Dg18240	-2.13453	BB		Gan06Bg02650_Gan03Cg15600	-6.19916	BB
Ped01Cg30460_Ped01Dg23240	-12.3036	BB		Gan06Bg07370_Gan03Cg19940	10.6179	BB
Ped03Cg13020_Ped03Dg30520	-2.90649	BB		Gan03Bg05640_Gan06Cg13360	-7.64401	BB
Ped06Cg10080_Ped06Dg17740	11.039	BB		Gan09Bg10030_Gan09Cg09280	10.7142	BB
Ped03Cg34680_Ped03Dg32230	12.6087	BB		Gan01Bg12770_Gan01Cg08490	-11.3537	BB
Ped10Cg03830_Ped10Dg05690	-4.43351	BB		Gan02Bg19260_Gan02Cg19520	1.07108	BB
Ped09Cg25410_Ped05Dg20310	11.1421	BB		Gan09Bg11180_Gan09Cg10570	-10.629	BB
Ped06Cg02680_Ped06Dg10820	10.585	BB		Gan04Bg08110_Gan04Cg10480	5.13968	BB
Ped10Cg05080_Ped10Dg06950	-11.3016	BB		Gan01Bg31100_Gan01Cg25700	7.50066	BB
Ped06Cg15740_Ped06Dg06620	11.5195	BB		Gan05Bg11920_Gan05Cg05140	-2.01315	BB
Ped02Cg06930_Ped02Dg05970	-6.94197	BB		Gan05Bg17100_Gan05Cg04650	2.43769	BB
Ped03Cg34630_Ped03Dg32150	-10.8184	BB		Gan07Bg07690_Gan07Cg08250	-1.72712	BB
Ped03Cg15890_Ped03Dg27940	10.9568	BB		Gan09Bg11440_Gan09Cg10760	3.36221	BB
Ped04Cg12020_Ped04Dg13200	2.63543	BB		Gan05Bg03120_Gan05Cg14730	11.1084	BB
Ped01Cg32330_Ped01Dg24870	-11.1619	BB		Gan03Bg11800_Gan06Cg07090	-10.8384	BB
Ped05Cg07080_Ped05Dg01940	10.9824	BB		Gan03Bg23500_Gan03Cg03960	-1.98912	BB
Ped04Cg01420_Ped04Dg23840	-10.6754	BB		Gan10Bg05360_Gan10Cg07210	-3.04936	BB
Ped09Cg23910_Ped05Dg18760	-11.9615	BB		Gan07Bg09040_Gan07Cg14550	2.30137	BB
Ped01Cg20210_Ped01Dg12750	-11.18	BB		Gan05Bg03440_Gan05Cg15160	10.7865	BB
Ped03Cg06530_Ped03Dg06190	-10.9891	BB		Gan07Bg05410_Gan07Cg05980	-11.3389	BB
Ped10Cg00110_Ped10Dg11950	2.70335	BB		Gan05Bg08550_Gan05Cg08550	6.84151	BB
Ped06Cg19520_Ped06Dg02290	-5.28816	BB		Gan01Bg25860_Gan01Cg20350	-3.52853	BB
Ped08Cg07630_Ped08Dg10840	-4.33952	BB		Gan12Bg06100_Gan03Cg13090	-9.24067	BB
Ped04Cg01480_Ped04Dg23750	6.23032	BB		Gan08Bg01960_Gan11Cg01460	-2.39762	BB
Ped07Cg01380_Ped07Dg07690	5.43729	BB		Gan03Bg03780_Gan06Cg15080	-2.90396	BB
Ped03Cg12520_Ped03Dg30920	4.57338	BB		Gan01Bg29780_Gan01Cg24320	-3.5746	BB
Ped09Cg01570_Ped07Dg17660	11.0978	BB		Gan05Bg16950_Gan05Cg04480	10.4817	BB
Ped06Cg06590_Ped06Dg14620	-11.6922	BB		Gan04Bg06390_Gan04Cg12290	-2.31335	BB
Ped10Cg06400_Ped10Dg08040	7.21504	BB		Gan01Bg32490_Gan01Cg26710	-10.8188	BB
Ped07Cg12680_Ped07Dg11500	-3.34476	BB		Gan01Bg14870_Gan01Cg07570	-10.8715	BB
Ped03Cg30680_Ped03Dg14480	10.7148	BB		Gan03Bg19930_Gan03Cg07070	10.8755	BB
Ped01Cg30720_Ped01Dg23580	11.4485	BB		Gan01Bg24950_Gan08Cg02420	-13.3172	BB
Ped01Cg21950_Ped01Dg14450	12.1904	BB		Gan06Bg01990_Gan03Cg14700	-3.25399	BB
Ped04Cg08140_Ped04Dg17000	-4.32746	BB		Gan01Bg17700_Gan01Cg05330	2.67419	BB
Ped12Cg05410_Ped12Dg07690	-2.36732	BB		Gan02Bg06690_Gan02Cg06890	10.7063	BB
Ped03Cg23390_Ped03Dg20790	-10.6072	BB		Gan09Bg09070_Gan09Cg08270	-10.3647	BB
Ped04Cg13260_Ped04Dg11880	10.7748	BB		Gan11Bg07430_Gan11Cg02950	10.9192	BB
Ped12Cg01940_Ped12Dg10840	3.70194	BB		Gan06Bg10160_Gan10Cg10710	-2.80528	BB
Ped05Cg02560_Ped11Dg12330	-3.51508	BB		Gan02Bg08480_Gan02Cg08780	-10.5024	BB
Ped10Cg05810_Ped10Dg07550	-11.0213	BB		Gan04Bg12880_Gan04Cg04980	10.6861	BB
Ped09Cg21550_Ped05Dg16130	-8.01671	BB		Gan01Bg19230_Gan01Cg04000	11.0795	BB
Ped02Cg09770_Ped02Dg08660	-11.3269	BB		Gan09Bg05560_Gan09Cg04850	-6.73707	BB
Ped06Cg03790_Ped06Dg12000	10.7946	BB		Gan04Bg06750_Gan04Cg11890	-6.45415	BB
Ped01Cg05350_Ped01Dg33390	-2.7191	BB		Gan03Bg17570_Gan03Cg09460	-1.96418	BB
Ped01Cg16010_Ped01Dg08260	-10.8164	BB		Gan12Bg03830_Gan11Cg10150	5.33397	BB
Ped06Cg11970_Ped06Dg20180	-9.64184	BB		Gan12Bg07870_Gan03Cg11500	14.4964	BB
Ped03Cg06420_Ped03Dg06110	-4.10543	BB		Gan02Bg03690_Gan02Cg04050	4.6139	BB
Ped09Cg21460_Ped05Dg16050	11.2668	BB		Gan07Bg00650_Gan07Cg01690	5.50506	BB
Ped11Cg09830_Ped05Dg00490	-3.55311	BB		Gan01Bg16370_Gan01Cg06390	2.01863	BB
Ped01Cg15170_Ped01Dg07350	-10.4112	BB		Gan06Bg03340_Gan03Cg16390	12.3486	BB
Ped07Cg16090_Ped07Dg14860	9.52277	BB		Gan03Bg08180_Gan06Cg10660	4.8349	BB
Ped03Cg12870_Ped03Dg30630	-11.2737	BB		Gan09Bg00320_Gan09Cg00760	2.62274	BB
Ped03Cg14040_Ped03Dg29660	-11.0121	BB		Gan06Bg17990_Gan06Cg22990	-10.4878	BB
Ped01Cg35810_Ped01Dg26670	10.8908	BB		Gan12Bg08970_Gan03Cg10800	-1.56687	BB
Ped06Cg00450_Ped06Dg22260	10.7192	BB		Gan03Bg10300_Gan06Cg08450	-3.28479	BB
Ped07Cg02780_Ped07Dg06620	3.39945	BB		Gan01Bg03770_Gan01Cg16360	3.0765	BB
Ped02Cg06490_Ped02Dg05560	-12.7437	BB		Gan04Bg12120_Gan04Cg05570	9.07787	BB
Ped01Cg09910_Ped01Dg02360	-7.14417	BB		Gan04Bg15870_Gan04Cg01350	2.3389	BB
Ped04Cg13410_Ped04Dg11760	11.9718	BB		Gan03Bg12390_Gan06Cg06450	-3.60816	BB
Ped05Cg08720_Ped05Dg03390	5.40645	BB		Gan06Bg02100_Gan03Cg14880	10.4694	BB
Ped01Cg07220_Ped01Dg31690	3.91021	BB		Gan07Bg09480_Gan07Cg14220	10.4847	BB
Ped01Cg15280_Ped01Dg07460	-2.66231	BB		Gan01Bg08690_Gan01Cg14460	-8.94228	BB
Ped03Cg36170_Ped03Dg33410	7.13069	BB		Gan04Bg10360_Gan04Cg07400	10.3505	BB
Ped09Cg20660_Ped05Dg15190	-11.5982	BB		Gan01Bg00420_Gan02Cg23000	10.9158	BB
Ped04Cg17300_Ped04Dg08090	-10.7685	BB		Gan12Bg07280_Gan03Cg11860	1.69398	BB
Ped07Cg03600_Ped07Dg06390	10.6495	BB		Gan03Bg06770_Gan06Cg12180	-6.4546	BB
Ped03Cg19340_Ped03Dg24770	-5.80961	BB		Gan02Bg08370_Gan02Cg08660	-4.34779	BB
Ped01Cg24750_Ped01Dg17280	-10.2611	BB		Gan09Bg11430_Gan09Cg10750	-11.6459	BB
Ped06Cg21690_Ped01Dg28800	2.61102	BB		Gan06Bg16970_Gan06Cg22050	-2.16618	BB
Ped05Cg07190_Ped05Dg02040	10.8533	BB		Gan06Bg00480_Gan03Cg13380	-10.6804	BB
Ped07Cg12530_Ped07Dg11370	-5.37529	BB		Gan05Bg01640_Gan05Cg13470	2.49853	BB
Ped06Cg19300_Ped06Dg02580	-11.2736	BB		Gan01Bg20310_Gan01Cg03000	-4.05481	BB
Ped03Cg05950_Ped03Dg05590	-10.5245	BB		Gan06Bg08800_Gan03Cg20890	2.02895	BB
Ped02Cg01770_Ped02Dg01050	-10.2673	BB		Gan04Bg15270_Gan04Cg02210	-12.2262	BB
Ped04Cg17670_Ped04Dg07620	-5.89634	BB		Gan05Bg13550_Gan05Cg01760	10.3748	BB
Ped01Cg38620_Ped06Dg00350	6.76169	BB		Gan04Bg09380_Gan04Cg08400	-14.6003	BB
Ped07Cg12040_Ped07Dg10820	3.8177	BB		Gan06Bg15180_Gan06Cg20950	-9.33895	BB
Ped10Cg04380_Ped10Dg06310	-10.0239	BB		Gan10Bg02560_Gan10Cg03890	11.3449	BB
Ped04Cg18360_Ped04Dg06710	2.77925	BB		Gan12Bg03740_Gan11Cg10210	3.70813	BB
Ped04Cg02690_Ped04Dg22710	-11.1267	BB		Gan03Bg01590_Gan10Cg11460	8.24315	BB
Ped10Cg06130_Ped10Dg07710	-10.2413	BB		Gan02Bg09140_Gan02Cg09420	-11.9588	BB
Ped03Cg08120_Ped03Dg08000	10.5832	BB		Gan01Bg31390_Gan01Cg25960	-10.4174	BB
Ped09Cg20260_Ped05Dg14780	-10.8502	BB		Gan10Bg00040_Gan10Cg01620	1.4516	BB
Ped04Cg05750_Ped04Dg19840	-3.1986	BB		Gan05Bg04250_Gan05Cg12610	10.3519	BB
Ped12Cg09140_Ped12Dg04170	-10.4155	BB		Gan09Bg00590_Gan09Cg01890	4.0344	BB
Ped08Cg08940_Ped08Dg12150	7.9844	BB		Gan05Bg05150_Gan05Cg11300	-10.4319	BB
Ped07Cg01280_Ped07Dg07780	-10.4465	BB		Gan04Bg09280_Gan04Cg08530	-3.09097	BB
Ped09Cg01550_Ped07Dg17680	11.3353	BB		Gan10Bg05010_Gan10Cg06870	-10.9612	BB
Ped07Cg01130_Ped07Dg08110	10.7328	BB		Gan02Bg11090_Gan02Cg11630	1.97064	BB
Ped06Cg00560_Ped06Dg22170	-4.90445	BB		Gan12Bg04030_Gan11Cg09400	-2.27049	BB
Ped09Cg18270_Ped08Dg02980	3.07933	BB		Gan01Bg16170_Gan01Cg06580	11.1404	BB
Ped02Cg14340_Ped02Dg13040	-10.2851	BB		Gan09Bg04540_Gan09Cg04240	-9.24108	BB
Ped08Cg11590_Ped08Dg14990	-6.94971	BB		Gan07Bg02900_Gan07Cg04200	-10.158	BB
Ped08Cg06100_Ped08Dg09350	6.95736	BB		Gan03Bg14410_Gan06Cg04080	11.9975	BB
Ped06Cg07910_Ped06Dg16010	-5.2032	BB		Gan12Bg01880_Gan11Cg12660	11.8509	BB
Ped06Cg16770_Ped06Dg05420	-11.158	BB		Gan09Bg01280_Gan09Cg02560	1.61058	BB
Ped04Cg03740_Ped04Dg21940	-6.05337	BB		Gan09Bg11920_Gan09Cg11240	4.15436	BB
Ped03Cg16350_Ped03Dg27570	6.49675	BB		Gan06Bg12220_Gan06Cg18610	10.8748	BB
Ped01Cg10770_Ped01Dg03180	10.1045	BB		Gan05Bg14010_Gan05Cg02120	-11.7009	BB
Ped07Cg06690_Ped07Dg03330	10.5335	BB		Gan01Bg32420_Gan01Cg26590	11.0193	BB
Ped10Cg06260_Ped10Dg07810	10.7196	BB		Gan05Bg12430_Gan05Cg00770	12.2866	BB
Ped04Cg16500_Ped04Dg08990	10.3767	BB		Gan12Bg08090_Gan03Cg11280	4.65575	BB
Ped07Cg17400_Ped07Dg16400	4.00135	BB		Gan12Bg07410_Gan03Cg11730	7.90753	BB
Ped10Cg07160_Ped10Dg05130	10.3909	BB		Gan09Bg05900_Gan09Cg05240	-5.3998	BB
Ped05Cg07220_Ped05Dg02090	3.58031	BB		Gan01Bg04860_Gan01Cg15370	7.59141	BB
Ped09Cg22850_Ped05Dg17820	2.99969	BB		Gan02Bg19030_Gan02Cg19700	7.68304	BB
Ped01Cg22610_Ped05Dg04150	6.40196	BB		Gan07Bg04750_Gan07Cg05570	12.7137	BB
Ped12Cg05890_Ped12Dg07220	-10.1628	BB		Gan09Bg00730_Gan09Cg01990	-8.81712	BB
Ped10Cg05130_Ped10Dg07030	2.53204	BB		Gan06Bg01680_Gan03Cg14400	-4.27273	BB
Ped12Cg12000_Ped12Dg01450	10.5972	BB		Gan01Bg15720_Gan01Cg07010	-5.5076	BB
Ped08Cg12830_Ped08Dg06050	-6.51179	BB		Gan01Bg28110_Gan01Cg22830	1.17879	BB
Ped05Cg06070_Ped05Dg00940	7.75881	BB		Gan03Bg09440_Gan06Cg09290	-3.7297	BB
Ped05Cg02860_Ped11Dg12140	4.9443	BB		Gan10Bg02650_Gan10Cg04050	-10.5138	BB
Ped03Cg07260_Ped03Dg06880	-10.1857	BB		Gan01Bg18910_Gan01Cg04100	10.7094	BB
Ped01Cg26270_Ped01Dg18870	-8.92031	BB		Gan02Bg05420_Gan02Cg05630	11.1135	BB
Ped03Cg02270_Ped03Dg02110	10.145	BB		Gan06Bg10150_Gan10Cg10700	12.6513	BB
Ped03Cg10150_Ped03Dg09830	-10.6525	BB		Gan01Bg17850_Gan01Cg05060	11.1386	BB
Ped04Cg02760_Ped04Dg22640	-10.5122	BB		Gan02Bg02920_Gan02Cg03410	-6.4542	BB
Ped08Cg04170_Ped08Dg07480	3.91236	BB		Gan03Bg07520_Gan06Cg11460	1.88	BB
Ped04Cg04270_Ped04Dg21450	-10.9147	BB		Gan01Bg18220_Gan01Cg04690	2.64416	BB
Ped10Cg08190_Ped10Dg04050	3.56283	BB		Gan03Bg24120_Gan03Cg03390	-8.23206	BB
Ped01Cg30050_Ped01Dg22810	4.19386	BB		Gan03Bg03260_Gan06Cg14500	11.0381	BB
Ped10Cg09210_Ped10Dg03490	3.14377	BB		Gan05Bg03660_Gan05Cg15370	-10.291	BB
Ped01Cg02680_Ped01Dg36490	3.70373	BB		Gan05Bg03020_Gan05Cg14660	1.16954	BB
Ped01Cg18890_Ped01Dg11240	-11.5888	BB		Gan09Bg10090_Gan09Cg09330	3.10353	BB
Ped02Cg08920_Ped02Dg07890	-12.7169	BB		Gan02Bg16740_Gan02Cg15190	-2.34967	BB
Ped03Cg34140_Ped03Dg31710	10.3118	BB		Gan01Bg09360_Gan01Cg15260	-1.05114	BB
Ped03Cg06350_Ped03Dg06030	-10.1086	BB		Gan08Bg06240_Gan08Cg09900	-4.8584	BB
Ped06Cg17510_Ped06Dg04520	-9.84675	BB		Gan03Bg23170_Gan03Cg04110	10.6681	BB
Ped03Cg22690_Ped03Dg21500	5.80062	BB		Gan02Bg21070_Gan02Cg17690	-1.65944	BB
Ped07Cg10510_Ped07Dg09130	-10.1483	BB		Gan01Bg23910_Gan08Cg03510	1.56222	BB
Ped04Cg01120_Ped04Dg24100	-8.22931	BB		Gan03Bg06890_Gan06Cg12040	-3.81073	BB
Ped04Cg07680_Ped04Dg17520	6.01149	BB		Gan08Bg03230_Gan08Cg12670	-1.38414	BB
Ped04Cg11710_Ped04Dg13530	13.185	BB		Gan04Bg13270_Gan04Cg04420	-4.30134	BB
Ped03Cg17950_Ped03Dg26150	-4.14534	BB		Gan12Bg06440_Gan03Cg12830	-3.60821	BB
Ped03Cg02280_Ped03Dg02120	4.42825	BB		Gan08Bg01020_Gan07Cg01240	-8.85097	BB
Ped10Cg10660_Ped10Dg01760	-2.3896	BB		Gan05Bg15430_Gan05Cg03390	3.4225	BB
Ped06Cg07420_Ped06Dg15470	2.6225	BB		Gan01Bg28210_Gan01Cg22940	2.07339	BB
Ped09Cg22060_Ped05Dg16730	-9.47062	BB		Gan09Bg09780_Gan09Cg08940	-10.3171	BB
Ped05Cg06540_Ped05Dg01320	10.4621	BB		Gan03Bg12570_Gan06Cg06170	-10.1243	BB
Ped08Cg06920_Ped08Dg10040	-10.169	BB		Gan08Bg02820_Gan08Cg13010	-9.83987	BB
Ped07Cg01300_Ped07Dg07860	10.787	BB		Gan01Bg24470_Gan08Cg02910	-1.63276	BB
Ped09Cg17200_Ped08Dg04010	8.31465	BB		Gan01Bg06760_Gan01Cg12510	3.92217	BB
Ped08Cg08800_Ped08Dg11930	-9.41213	BB		Gan07Bg00340_Gan11Cg00740	-9.1686	BB
Ped03Cg14210_Ped03Dg29550	5.49339	BB		Gan04Bg11220_Gan04Cg06560	5.98155	BB
Ped01Cg23010_Ped01Dg15560	4.3013	BB		Gan08Bg07240_Gan08Cg08900	-10.5683	BB
Ped01Cg33790_Ped01Dg25880	3.87822	BB		Gan01Bg06950_Gan01Cg12760	-2.90553	BB
Ped04Cg00110_Ped04Dg25060	-2.09706	BB		Gan07Bg06160_Gan07Cg06610	-11.0472	BB
Ped04Cg00090_Ped04Dg25110	3.0382	BB		Gan02Bg03800_Gan02Cg04130	-10.2671	BB
Ped05Cg20210_Ped08Dg00730	-3.74613	BB		Gan08Bg09710_Gan08Cg06790	10.2545	BB
Ped01Cg19340_Ped01Dg11830	2.60032	BB		Gan01Bg04480_Gan01Cg15750	10.5852	BB
Ped03Cg12400_Ped03Dg31060	-7.09889	BB		Gan08Bg13080_Gan09Cg13250	-10.1708	BB
Ped04Cg05170_Ped04Dg20350	-2.15965	BB		Gan02Bg15660_Gan08Cg00730	9.97662	BB
Ped08Cg12580_Ped08Dg05720	2.78969	BB		Gan11Bg13590_Gan11Cg14320	-2.4228	BB
Ped07Cg06580_Ped07Dg03490	-2.42595	BB		Gan03Bg01880_Gan10Cg11140	-2.25703	BB
Ped02Cg00930_Ped02Dg13720	-2.78222	BB		Gan07Bg06490_Gan07Cg07000	11.299	BB
Ped08Cg12570_Ped08Dg05700	2.34198	BB		Gan10Bg05100_Gan10Cg07000	8.68687	BB
Ped06Cg18070_Ped06Dg04080	5.12975	BB		Gan02Bg17840_Gan02Cg20640	3.90703	BB
Ped06Cg19090_Ped06Dg02760	-4.15673	BB		Gan04Bg09570_Gan04Cg08150	-6.55445	BB
Ped03Cg33690_Ped03Dg11630	4.11107	BB		Gan06Bg12330_Gan06Cg18870	-3.94003	BB
Ped06Cg20830_Ped06Dg00990	-10.429	BB		Gan01Bg19590_Gan01Cg03560	3.44037	BB
Ped04Cg13430_Ped04Dg11730	12.7267	BB		Gan05Bg08860_Gan05Cg08270	-2.82332	BB
Ped03Cg36030_Ped03Dg33320	-2.35569	BB		Gan11Bg11960_Gan11Cg05920	-1.60996	BB
Ped10Cg09020_Ped10Dg03270	8.7084	BB		Gan01Bg06070_Gan01Cg11630	-10.7655	BB
Ped02Cg00940_Ped02Dg13700	5.96525	BB		Gan03Bg03880_Gan06Cg15180	3.40154	BB
Ped08Cg13020_Ped08Dg16350	-7.8444	BB		Gan04Bg07400_Gan04Cg11180	9.71912	BB
Ped07Cg12300_Ped07Dg11110	-10.397	BB		Gan09Bg11850_Gan09Cg11170	-9.92447	BB
Ped01Cg37220_Ped01Dg27700	-6.78208	BB		Gan07Bg06660_Gan07Cg07220	4.46016	BB
Ped12Cg00360_Ped12Dg12270	2.85263	BB		Gan01Bg20350_Gan01Cg02960	3.38572	BB
Ped01Cg20010_Ped01Dg12590	-2.19917	BB		Gan04Bg06450_Gan04Cg12250	-10.6851	BB
Ped03Cg24190_Ped07Dg18360	-3.55508	BB		Gan03Bg22280_Gan03Cg05180	-1.4453	BB
Ped03Cg01800_Ped03Dg01760	9.6721	BB		Gan01Bg07900_Gan01Cg13800	-10.0048	BB
Ped05Cg11690_Ped05Dg06170	-9.91074	BB		Gan03Bg03470_Gan06Cg14750	4.56874	BB
Ped06Cg13980_Ped06Dg08390	9.85531	BB		Gan12Bg06350_Gan03Cg12890	9.65998	BB
Ped01Cg18460_Ped01Dg11000	4.75509	BB		Gan02Bg00040_Gan02Cg01130	-10.4342	BB
Ped03Cg04110_Ped03Dg03820	-2.87179	BB		Gan06Bg09090_Gan03Cg21900	-4.37135	BB
Ped01Cg25580_Ped01Dg18210	-3.71576	BB		Gan02Bg10250_Gan02Cg10500	-8.64476	BB
Ped05Cg10880_Ped05Dg05460	2.8202	BB		Gan06Bg08290_Gan03Cg20150	-3.90421	BB
Ped11Cg04690_Ped11Dg05150	-1.88828	BB		Gan07Bg04980_Gan07Cg05760	-2.81315	BB
Ped08Cg01480_Ped08Dg17060	-10.6426	BB		Gan09Bg08130_Gan09Cg07340	7.53692	BB
Ped10Cg09690_Ped10Dg03940	-10.3578	BB		Gan01Bg16350_Gan01Cg06420	-7.47986	BB
Ped05Cg14960_Ped05Dg09480	5.09242	BB		Gan01Bg14940_Gan01Cg07630	-2.96607	BB
Ped02Cg01170_Ped02Dg00570	2.82141	BB		Gan02Bg05350_Gan02Cg05570	-2.58511	BB
Ped04Cg06820_Ped04Dg18410	-9.58133	BB		Gan01Bg00340_Gan02Cg23110	-3.20347	BB
Ped04Cg21970_Ped04Dg03720	5.1647	BB		Gan03Bg27080_Gan03Cg00470	-9.82894	BB
Ped09Cg01490_Ped07Dg17750	9.85717	BB		Gan03Bg06000_Gan06Cg12990	4.33894	BB
Ped03Cg00840_Ped03Dg00790	9.68113	BB		Gan10Bg08190_Gan03Cg22260	-1.72344	BB
Ped04Cg15760_Ped04Dg09500	10.251	BB		Gan10Bg07880_Gan10Cg10160	-11.0854	BB
Ped01Cg07120_Ped01Dg31600	-8.40492	BB		Gan07Bg15900_Gan07Cg09630	-2.49471	BB
Ped01Cg19510_Ped01Dg12040	10.6027	BB		Gan05Bg03000_Gan05Cg14630	-9.66467	BB
Ped02Cg14370_Ped02Dg13080	-2.81231	BB		Gan01Bg23420_Gan08Cg03940	4.87055	BB
Ped03Cg25920_Ped03Dg18440	-10.1047	BB		Gan05Bg12320_Gan05Cg00100	1.9734	BB
Ped04Cg05710_Ped04Dg19890	-10.599	BB		Gan03Bg02460_Gan06Cg16620	-2.16206	BB
Ped04Cg12040_Ped04Dg13150	9.72311	BB		Gan04Bg12640_Gan04Cg05140	-9.85957	BB
Ped11Cg05180_Ped11Dg05910	6.21098	BB		Gan05Bg11140_Gan05Cg05860	-2.13926	BB
Ped10Cg06290_Ped10Dg07850	2.18562	BB		Gan07Bg05970_Gan07Cg06500	2.00355	BB
Ped01Cg07270_Ped01Dg31740	-2.2279	BB		Gan02Bg04530_Gan02Cg04830	1.92508	BB
Ped12Cg01760_Ped12Dg10960	2.04332	BB		Gan01Bg23920_Gan08Cg03500	2.12096	BB
Ped06Cg07720_Ped06Dg15780	-10.1807	BB		Gan02Bg11400_Gan02Cg11970	1.98814	BB
Ped11Cg08100_Ped11Dg08590	3.13774	BB		Gan03Bg03380_Gan06Cg14660	-5.68287	BB
Ped03Cg31020_Ped03Dg14030	-10.1565	BB		Gan07Bg00590_Gan07Cg01650	5.81901	BB
Ped10Cg09260_Ped10Dg03570	-6.57796	BB		Gan04Bg12010_Gan04Cg05690	-3.14445	BB
Ped01Cg13220_Ped01Dg05600	-8.07602	BB		Gan06Bg14450_Gan06Cg20270	-11.0293	BB
Ped03Cg01960_Ped03Dg01880	-4.00333	BB		Gan05Bg06890_Gan05Cg10380	5.12746	BB
Ped04Cg20370_Ped04Dg04610	-11.6506	BB		Gan10Bg04340_Gan10Cg05830	-2.14373	BB
Ped02Cg02940_Ped02Dg02280	-2.36922	BB		Gan10Bg08060_Gan10Cg10400	10.5878	BB
Ped10Cg01550_Ped10Dg10470	-10.249	BB		Gan09Bg12090_Gan09Cg11550	-7.34287	BB
Ped03Cg09770_Ped03Dg09470	6.00877	BB		Gan03Bg25380_Gan03Cg02180	-9.82601	BB
Ped03Cg23120_Ped03Dg21080	-10.2411	BB		Gan03Bg22600_Gan03Cg04920	9.78676	BB
Ped04Cg19120_Ped04Dg06070	7.42468	BB		Gan03Bg15370_Gan06Cg03080	-9.54778	BB
Ped12Cg02560_Ped12Dg10180	-10.7602	BB		Gan08Bg13110_Gan09Cg13220	7.06703	BB
Ped01Cg19640_Ped01Dg12240	-4.10479	BB		Gan08Bg13070_Gan09Cg13260	-10.0963	BB
Ped09Cg18820_Ped08Dg02240	10.7703	BB		Gan10Bg05680_Gan10Cg07510	9.62467	BB
Ped01Cg02940_Ped01Dg35880	-9.73987	BB		Gan08Bg13610_Gan09Cg12880	6.05733	BB
Ped06Cg23710_Ped01Dg00630	-11.5596	BB		Gan08Bg13240_Gan09Cg13120	-2.30671	BB
Ped03Cg15300_Ped03Dg28490	9.72062	BB		Gan03Bg10590_Gan06Cg08160	-9.50478	BB
Ped01Cg28870_Ped01Dg21540	-3.21671	BB		Gan03Bg12410_Gan06Cg06370	10.2753	BB
Ped12Cg01540_Ped12Dg11170	2.24263	BB		Gan04Bg06160_Gan04Cg12540	-3.84909	BB
Ped05Cg18640_Ped05Dg13300	-10.0977	BB		Gan07Bg16470_Gan07Cg14910	-5.86681	BB
Ped03Cg22600_Ped03Dg21610	2.42119	BB		Gan06Bg07140_Gan03Cg19800	5.76154	BB
Ped03Cg23920_Ped03Dg20260	-9.06463	BB		Gan03Bg23840_Gan03Cg03670	-9.13285	BB
Ped01Cg26670_Ped01Dg19230	2.47594	BB		Gan08Bg08110_Gan08Cg08020	-9.58196	BB
Ped01Cg22030_Ped01Dg14570	9.86674	BB		Gan02Bg19970_Gan02Cg18850	-1.54302	BB
Ped09Cg19620_Ped08Dg01620	-9.56308	BB		Gan05Bg03460_Gan05Cg15180	9.69887	BB
Ped03Cg24710_Ped03Dg19410	-6.12085	BB		Gan02Bg05290_Gan02Cg05540	-1.63972	BB
Ped10Cg01990_Ped10Dg10050	10.4355	BB		Gan05Bg15230_Gan05Cg02880	-1.23718	BB
Ped06Cg08360_Ped06Dg16460	-6.99502	BB		Gan06Bg02990_Gan03Cg15940	-9.83306	BB
Ped03Cg08700_Ped03Dg08500	1.47114	BB		Gan12Bg08120_Gan03Cg11260	-12.5363	BB
Ped12Cg01130_Ped12Dg11680	3.28254	BB		Gan09Bg04380_Gan09Cg04180	-2.74425	BB
Ped03Cg14600_Ped03Dg29230	-12.7174	BB		Gan01Bg03810_Gan01Cg16300	-2.08219	BB
Ped08Cg11440_Ped08Dg14780	5.04793	BB		Gan05Bg01020_Gan05Cg12760	-11.8604	BB
Ped08Cg08310_Ped08Dg11510	10.765	BB		Gan06Bg15270_Gan06Cg21050	-5.32742	BB
Ped01Cg29160_Ped01Dg21980	3.06681	BB		Gan03Bg09120_Gan06Cg09590	9.7876	BB
Ped03Cg10770_Ped03Dg10350	-6.32619	BB		Gan09Bg09460_Gan09Cg08620	-4.29134	BB
Ped02Cg03140_Ped02Dg02530	2.48394	BB		Gan04Bg12790_Gan04Cg05050	3.98867	BB
Ped03Cg28690_Ped03Dg15990	9.18627	BB		Gan08Bg06510_Gan08Cg09490	10.2458	BB
Ped04Cg09840_Ped04Dg15260	-11.0025	BB		Gan09Bg04650_Gan09Cg04330	-8.22342	BB
Ped01Cg16840_Ped01Dg09130	2.01951	BB		Gan05Bg14530_Gan05Cg02570	-1.55077	BB
Ped03Cg12790_Ped03Dg30720	2.33951	BB		Gan01Bg32310_Gan01Cg26520	-6.50389	BB
Ped03Cg07780_Ped03Dg07600	-5.81656	BB		Gan01Bg07700_Gan01Cg13630	-1.86227	BB
Ped02Cg11740_Ped02Dg10180	2.80753	BB		Gan08Bg13010_Gan09Cg13320	-5.41841	BB
Ped04Cg07060_Ped04Dg18180	2.92931	BB		Gan06Bg03030_Gan03Cg15970	-1.67828	BB
Ped06Cg01620_Ped06Dg21030	-9.55502	BB		Gan01Bg01850_Gan01Cg18300	-9.88793	BB
Ped02Cg00540_Ped02Dg14230	6.53869	BB		Gan10Bg06160_Gan10Cg08240	-10.6655	BB
Ped01Cg11710_Ped01Dg04290	9.6337	BB		Gan02Bg08160_Gan02Cg08430	10.4596	BB
Ped03Cg34230_Ped03Dg31760	3.68114	BB		Gan03Bg03300_Gan06Cg14550	3.99798	BB
Ped12Cg01390_Ped12Dg11330	-4.49246	BB		Gan11Bg05390_Gan09Cg15160	-2.59526	BB
Ped11Cg08600_Ped11Dg09080	7.30682	BB		Gan08Bg11640_Gan10Cg00420	5.461	BB
Ped03Cg32990_Ped03Dg12340	-9.663	BB		Gan01Bg21450_Gan01Cg01320	-2.88232	BB
Ped03Cg23000_Ped03Dg21190	4.95858	BB		Gan01Bg01000_Gan01Cg19210	1.18687	BB
Ped02Cg07970_Ped02Dg06860	2.85694	BB		Gan06Bg16410_Gan06Cg21780	-9.87651	BB
Ped12Cg07940_Ped12Dg05630	6.73595	BB		Gan02Bg04550_Gan02Cg04850	10.7956	BB
Ped07Cg13000_Ped07Dg12060	1.84891	BB		Gan02Bg15270_Gan08Cg00460	-10.1324	BB
Ped01Cg20500_Ped01Dg13040	-2.0396	BB		Gan04Bg08810_Gan04Cg09270	-2.58303	BB
Ped08Cg12450_Ped08Dg05620	2.59678	BB		Gan03Bg17270_Gan03Cg09680	-2.20821	BB
Ped08Cg10830_Ped08Dg14260	4.44251	BB		Gan01Bg25620_Gan01Cg19880	-10.0348	BB
Ped03Cg07790_Ped03Dg07620	-6.13566	BB		Gan08Bg11940_Gan10Cg00520	-6.16723	BB
Ped01Cg15580_Ped01Dg07790	9.1303	BB		Gan01Bg10170_Gan01Cg10660	-4.3934	BB
Ped08Cg09550_Ped08Dg12770	6.53164	BB		Gan01Bg31440_Gan01Cg26020	-1.80746	BB
Ped05Cg10620_Ped05Dg05430	10.443	BB		Gan05Bg04530_Gan05Cg12290	6.96239	BB
Ped09Cg17670_Ped08Dg03660	-6.66403	BB		Gan02Bg08470_Gan02Cg08770	-7.72395	BB
Ped07Cg15870_Ped07Dg14790	-9.57273	BB		Gan10Bg06710_Gan10Cg08850	2.2098	BB
Ped04Cg17800_Ped04Dg07480	6.60595	BB		Gan04Bg12940_Gan04Cg04920	-3.32829	BB
Ped02Cg13450_Ped02Dg12260	4.42351	BB		Gan05Bg13990_Gan05Cg02080	12.3117	BB
Ped08Cg12910_Ped08Dg06120	3.38635	BB		Gan10Bg01530_Gan10Cg01950	2.18405	BB
Ped06Cg07250_Ped06Dg15340	10.2354	BB		Gan03Bg03330_Gan06Cg14600	-4.92596	BB
Ped04Cg01320_Ped04Dg23930	11.2477	BB		Gan01Bg04430_Gan01Cg15800	-1.15353	BB
Ped12Cg08470_Ped12Dg05120	11.4259	BB		Gan03Bg25000_Gan03Cg02570	-2.99985	BB
Ped12Cg05200_Ped12Dg07860	11.563	BB		Gan11Bg05060_Gan09Cg15470	3.08415	BB
Ped06Cg12090_Ped06Dg20390	-9.23834	BB		Gan05Bg09710_Gan05Cg07550	9.62547	BB
Ped06Cg02350_Ped06Dg10500	3.74904	BB		Gan03Bg04720_Gan06Cg15880	5.11946	BB
Ped01Cg13680_Ped01Dg05910	7.15626	BB		Gan06Bg06450_Gan03Cg19150	11.2138	BB
Ped01Cg05790_Ped01Dg33030	5.86314	BB		Gan09Bg10750_Gan09Cg10100	-9.52297	BB
Ped06Cg09420_Ped06Dg17260	6.05197	BB		Gan03Bg00840_Gan10Cg12160	-2.28307	BB
Ped01Cg11730_Ped01Dg04310	-9.4721	BB		Gan04Bg08880_Gan04Cg09200	-10.6717	BB
Ped02Cg12240_Ped02Dg10810	-4.7829	BB		Gan02Bg11850_Gan02Cg12540	3.07399	BB
Ped01Cg15760_Ped01Dg08000	-9.32538	BB		Gan06Bg18180_Gan06Cg23120	-9.40977	BB
Ped05Cg18600_Ped05Dg13250	-8.10223	BB		Gan08Bg08950_Gan08Cg07380	-4.73579	BB
Ped03Cg26430_Ped03Dg17840	9.65811	BB		Gan02Bg13570_Gan02Cg22650	3.04513	BB
Ped09Cg20890_Ped05Dg15420	-7.66758	BB		Gan03Bg09570_Gan06Cg09090	6.25325	BB
Ped03Cg03270_Ped03Dg03200	-9.707	BB		Gan05Bg07520_Gan05Cg09700	-2.06538	BB
Ped06Cg23690_Ped01Dg00650	-2.20161	BB		Gan01Bg27660_Gan01Cg22410	-2.62172	BB
Ped04Cg10680_Ped04Dg14480	11.839	BB		Gan05Bg11010_Gan05Cg06040	11.6593	BB
Ped02Cg04850_Ped02Dg04210	-2.83969	BB		Gan05Bg13420_Gan05Cg01640	-4.56164	BB
Ped11Cg08390_Ped11Dg08950	6.74371	BB		Gan08Bg13590_Gan09Cg12920	-8.07986	BB
Ped07Cg05120_Ped07Dg05070	-2.17032	BB		Gan03Bg01910_Gan06Cg17200	-6.97869	BB
Ped03Cg00410_Ped03Dg00400	5.10264	BB		Gan01Bg03570_Gan01Cg16530	2.53866	BB
Ped04Cg10880_Ped04Dg14290	-2.14211	BB		Gan11Bg04930_Gan09Cg15550	-1.92776	BB
Ped01Cg21810_Ped01Dg14280	10.865	BB		Gan05Bg05560_Gan01Cg11920	-5.42292	BB
Ped07Cg08700_Ped07Dg01490	-6.9131	BB		Gan05Bg05490_Gan05Cg10890	-3.20515	BB
Ped08Cg12320_Ped08Dg15720	3.51352	BB		Gan10Bg02520_Gan10Cg03830	-2.9749	BB
Ped04Cg13820_Ped04Dg11400	-9.63904	BB		Gan07Bg06570_Gan07Cg07120	1.92802	BB
Ped03Cg21870_Ped03Dg22340	-2.00975	BB		Gan02Bg00010_Gan02Cg01100	-12.5163	BB
Ped06Cg14610_Ped06Dg07830	-2.03268	BB		Gan03Bg11040_Gan06Cg07790	3.57392	BB
Ped01Cg06000_Ped01Dg32790	-3.68468	BB		Gan03Bg21750_Gan03Cg05870	-2.39708	BB
Ped03Cg32350_Ped03Dg13010	-10.3053	BB		Gan03Bg10690_Gan06Cg08050	3.60234	BB
Ped07Cg07970_Ped07Dg02140	9.99815	BB		Gan01Bg29390_Gan01Cg24070	-4.81164	BB
Ped01Cg15290_Ped01Dg07470	1.76833	BB		Gan03Bg14890_Gan06Cg03830	1.38626	BB
Ped05Cg15490_Ped05Dg09990	5.83586	BB		Gan01Bg29270_Gan01Cg23900	5.84685	BB
Ped03Cg30080_Ped03Dg14790	-7.53827	BB		Gan11Bg09490_Gan11Cg07960	2.38079	BB
Ped06Cg17820_Ped06Dg04340	-9.29756	BB		Gan02Bg04910_Gan02Cg05210	3.23643	BB
Ped01Cg05090_Ped01Dg33630	-1.54331	BB		Gan01Bg06980_Gan01Cg12800	-4.04556	BB
Ped06Cg16710_Ped06Dg05480	-3.35968	BB		Gan09Bg12020_Gan09Cg11410	-1.96709	BB
Ped01Cg05920_Ped01Dg32900	5.28854	BB		Gan02Bg04330_Gan02Cg04600	9.66257	BB
Ped07Cg16570_Ped07Dg15430	12.0156	BB		Gan03Bg18870_Gan03Cg08240	9.73613	BB
Ped06Cg14890_Ped06Dg07550	2.5965	BB		Gan01Bg00350_Gan02Cg23050	-2.41115	BB
Ped04Cg19370_Ped04Dg05870	7.55034	BB		Gan06Bg08380_Gan03Cg20210	-1.31139	BB
Ped10Cg07290_Ped10Dg05040	-9.6914	BB		Gan06Bg09820_Gan03Cg22220	-2.08725	BB
Ped10Cg06100_Ped10Dg07690	-6.07353	BB		Gan06Bg10080_Gan10Cg10650	-3.45629	BB
Ped03Cg28810_Ped03Dg15910	-5.16351	BB		Gan09Bg11200_Gan09Cg10620	4.61347	BB
Ped06Cg14730_Ped06Dg07690	-4.22375	BB		Gan04Bg08960_Gan04Cg09080	-9.37511	BB
Ped09Cg21030_Ped05Dg15610	-10.6799	BB		Gan05Bg08130_Gan05Cg08980	-10.6462	BB
Ped06Cg06490_Ped06Dg14500	9.2188	BB		Gan03Bg07940_Gan06Cg10990	-3.64592	BB
Ped07Cg00670_Ped07Dg00350	9.22051	BB		Gan01Bg04090_Gan01Cg16050	-7.47561	BB
Ped03Cg34370_Ped03Dg31900	-5.11727	BB		Gan03Bg19120_Gan03Cg07890	4.76328	BB
Ped02Cg10080_Ped02Dg08940	5.71285	BB		Gan02Bg23620_Gan02Cg15740	-9.40929	BB
Ped05Cg10920_Ped05Dg05500	-5.18615	BB		Gan07Bg06730_Gan07Cg07320	2.99356	BB
Ped01Cg29860_Ped01Dg22610	-4.53336	BB		Gan02Bg15960_Gan08Cg01040	8.36704	BB
Ped03Cg17730_Ped03Dg26350	4.83454	BB		Gan07Bg06740_Gan07Cg07330	8.02224	BB
Ped07Cg09780_Ped07Dg08390	9.7937	BB		Gan01Bg11340_Gan01Cg09680	-4.2217	BB
Ped09Cg20090_Ped08Dg01180	8.15786	BB		Gan01Bg01910_Gan01Cg18130	-3.20725	BB
Ped05Cg19640_Ped05Dg14220	11.73	BB		Gan03Bg21220_Gan03Cg06220	2.44139	BB
Ped10Cg15180_Ped10Dg00200	-8.65991	BB		Gan06Bg02350_Gan03Cg15320	1.56011	BB
Ped05Cg13170_Ped05Dg07660	-9.38324	BB		Gan02Bg01500_Gan02Cg02660	-2.06366	BB
Ped12Cg08910_Ped12Dg04470	9.16246	BB		Gan02Bg02620_Gan02Cg03050	2.52341	BB
Ped02Cg00850_Ped02Dg13810	-7.50399	BB		Gan04Bg04790_Gan04Cg14350	4.20939	BB
Ped05Cg09480_Ped05Dg04090	2.05856	BB		Gan01Bg27890_Gan01Cg22640	-2.74369	BB
Ped09Cg20750_Ped05Dg15260	4.77206	BB		Gan01Bg14910_Gan01Cg07600	-6.20751	BB
Ped08Cg08150_Ped08Dg11370	4.18311	BB		Gan03Bg00590_Gan10Cg12470	4.24113	BB
Ped03Cg00390_Ped03Dg00390	7.03483	BB		Gan02Bg06400_Gan02Cg06670	-7.85171	BB
Ped03Cg08580_Ped03Dg08430	3.88297	BB		Gan09Bg04640_Gan09Cg04320	6.99613	BB
Ped09Cg21360_Ped05Dg15940	-2.57434	BB		Gan01Bg11730_Gan01Cg09320	1.48699	BB
Ped08Cg02000_Ped08Dg06250	4.25531	BB		Gan04Bg05030_Gan04Cg14090	11.1381	BB
Ped08Cg07380_Ped08Dg10600	3.64226	BB		Gan05Bg08320_Gan05Cg08730	2.86485	BB
Ped04Cg04080_Ped04Dg21680	7.62901	BB		Gan08Bg09770_Gan08Cg06870	1.6466	BB
Ped11Cg02340_Ped11Dg02780	-2.58742	BB		Gan08Bg00290_Gan07Cg00830	1.71209	BB
Ped09Cg19040_Ped08Dg02070	8.92214	BB		Gan02Bg06900_Gan02Cg07100	6.26225	BB
Ped02Cg08730_Ped02Dg07730	9.24941	BB		Gan03Bg22640_Gan03Cg04870	4.3821	BB
Ped04Cg07730_Ped04Dg17420	4.91908	BB		Gan05Bg08570_Gan05Cg08540	8.96854	BB
Ped04Cg14850_Ped04Dg10390	9.97744	BB		Gan01Bg00250_Gan02Cg23170	-4.88873	BB
Ped10Cg07320_Ped10Dg04990	-9.20566	BB		Gan10Bg08260_Gan03Cg22300	-8.47317	BB
Ped09Cg00800_Ped07Dg18400	-2.96567	BB		Gan06Bg05320_Gan03Cg18050	2.43428	BB
Ped03Cg12490_Ped03Dg30940	9.17348	BB		Gan07Bg06400_Gan07Cg06910	-2.1403	BB
Ped08Cg14160_Ped08Dg05380	8.98976	BB		Gan10Bg01930_Gan10Cg03320	-2.12816	BB
Ped07Cg12770_Ped07Dg11630	7.58612	BB		Gan07Bg15950_Gan07Cg09570	1.03707	BB
Ped08Cg02250_Ped08Dg06350	-2.57608	BB		Gan05Bg04350_Gan05Cg12470	-1.29858	BB
Ped01Cg19560_Ped01Dg12130	-2.56049	BB		Gan02Bg20980_Gan02Cg17810	-7.64961	BB
Ped02Cg02330_Ped02Dg01660	-1.525	BB		Gan10Bg07620_Gan10Cg09870	-1.39967	BB
Ped03Cg16800_Ped03Dg27120	2.45639	BB		Gan09Bg12110_Gan09Cg11560	9.08316	BB
Ped07Cg13610_Ped07Dg12730	-4.89207	BB		Gan01Bg23770_Gan08Cg03610	1.46449	BB
Ped07Cg02010_Ped07Dg07100	-3.2548	BB		Gan09Bg07400_Gan09Cg06780	3.43553	BB
Ped06Cg16400_Ped06Dg05980	-9.62186	BB		Gan08Bg06950_Gan08Cg09180	1.03339	BB
Ped01Cg04150_Ped01Dg34680	5.13461	BB		Gan04Bg03750_Gan04Cg15660	-6.14169	BB
Ped08Cg12020_Ped08Dg15440	-1.74312	BB		Gan03Bg03630_Gan06Cg14920	11.5863	BB
Ped04Cg06070_Ped04Dg19390	4.63619	BB		Gan05Bg11830_Gan05Cg05070	1.49162	BB
Ped01Cg33630_Ped01Dg25760	-2.18	BB		Gan05Bg17540_Gan11Cg09210	-1.101	BB
Ped06Cg01370_Ped06Dg21230	2.72444	BB		Gan08Bg03520_Gan08Cg12510	7.65457	BB
Ped03Cg05350_Ped03Dg05060	4.6192	BB		Gan04Bg03190_Gan04Cg16360	-10.6367	BB
Ped01Cg19790_Ped01Dg12370	3.43555	BB		Gan09Bg12400_Gan07Cg00430	2.85448	BB
Ped11Cg08320_Ped11Dg08830	-6.33862	BB		Gan01Bg08860_Gan01Cg14630	3.61989	BB
Ped06Cg19710_Ped06Dg02030	2.41276	BB		Gan04Bg08580_Gan04Cg09950	6.4523	BB
Ped03Cg17690_Ped03Dg26370	-9.86121	BB		Gan04Bg14400_Gan04Cg03240	1.92656	BB
Ped03Cg24820_Ped03Dg19310	2.53189	BB		Gan03Bg26000_Gan03Cg01900	1.64908	BB
Ped07Cg17410_Ped07Dg16410	-8.19481	BB		Gan06Bg11820_Gan06Cg18410	-9.09824	BB
Ped12Cg08900_Ped12Dg04540	-6.80141	BB		Gan02Bg12300_Gan02Cg12860	9.85128	BB
Ped02Cg00800_Ped02Dg13840	5.08106	BB		Gan05Bg14550_Gan05Cg02600	-10.1451	BB
Ped03Cg26940_Ped03Dg17470	-9.01902	BB		Gan03Bg21720_Gan03Cg05900	-4.31703	BB
Ped03Cg18530_Ped03Dg25400	3.99899	BB		Gan02Bg03300_Gan02Cg03770	1.76744	BB
Ped07Cg16660_Ped07Dg15510	-9.00514	BB		Gan01Bg02340_Gan01Cg17720	-5.34699	BB
Ped07Cg00940_Ped07Dg08260	-1.85774	BB		Gan12Bg03280_Gan11Cg10850	1.28906	BB
Ped02Cg02380_Ped02Dg01730	-2.30333	BB		Gan01Bg23230_Gan08Cg04180	10.4747	BB
Ped06Cg17390_Ped06Dg04630	4.17588	BB		Gan01Bg24410_Gan08Cg02970	-1.6511	BB
Ped04Cg02670_Ped04Dg22730	9.34629	BB		Gan05Bg02460_Gan05Cg14240	5.01244	BB
Ped03Cg20520_Ped03Dg23590	8.93312	BB		Gan03Bg00460_Gan10Cg12550	-9.62847	BB
Ped03Cg22210_Ped03Dg22040	3.28328	BB		Gan01Bg13080_Gan01Cg08220	3.03317	BB
Ped02Cg09300_Ped02Dg08200	5.65028	BB		Gan03Bg08500_Gan06Cg10380	-5.55256	BB
Ped04Cg11470_Ped04Dg13830	3.47257	BB		Gan03Bg04730_Gan06Cg15890	-1.56911	BB
Ped08Cg04940_Ped08Dg08050	7.12556	BB		Gan10Bg07460_Gan10Cg09720	-7.90351	BB
Ped01Cg00410_Ped01Dg38410	-2.59131	BB		Gan01Bg14330_Gan01Cg07210	-3.43362	BB
Ped06Cg23670_Ped01Dg00670	-6.31078	BB		Gan08Bg07850_Gan08Cg08300	10.1294	BB
Ped06Cg17350_Ped06Dg04670	-7.56235	BB		Gan02Bg05240_Gan02Cg05500	3.83446	BB
Ped08Cg13040_Ped08Dg16570	7.61434	BB		Gan04Bg13790_Gan04Cg03900	-1.01094	BB
Ped08Cg07410_Ped08Dg10650	3.35794	BB		Gan02Bg11550_Gan02Cg12200	3.94621	BB
Ped04Cg01260_Ped04Dg23970	2.8193	BB		Gan02Bg14060_Gan02Cg22340	2.55391	BB
Ped02Cg03070_Ped02Dg02430	-3.21203	BB		Gan04Bg00130_Gan04Cg20620	-4.8214	BB
Ped01Cg37050_Ped01Dg27560	-2.31845	BB		Gan03Bg10210_Gan06Cg08540	10.3392	BB
Ped07Cg10050_Ped07Dg08710	-2.36219	BB		Gan04Bg05480_Gan04Cg13330	-10.2633	BB
Ped03Cg27630_Ped03Dg16840	4.58854	BB		Gan01Bg30990_Gan01Cg25590	-5.7142	BB
Ped05Cg11990_Ped05Dg06480	8.57767	BB		Gan06Bg16990_Gan06Cg22100	-10.873	BB
Ped08Cg01390_Ped08Dg17170	7.37122	BB		Gan06Bg12360_Gan06Cg18890	3.61676	BB
Ped05Cg10170_Ped05Dg04760	2.70372	BB		Gan06Bg03970_Gan03Cg16770	2.30389	BB
Ped07Cg13160_Ped07Dg12280	4.86739	BB		Gan03Bg19410_Gan03Cg07650	2.58699	BB
Ped03Cg00140_Ped03Dg00150	-2.25914	BB		Gan03Bg12400_Gan06Cg06470	1.75033	BB
Ped02Cg07650_Ped02Dg06650	2.92355	BB		Gan03Bg13210_Gan06Cg05480	-1.23269	BB
Ped06Cg02590_Ped06Dg10700	-3.75186	BB		Gan07Bg02150_Gan07Cg03470	-9.62319	BB
Ped06Cg11280_Ped06Dg19320	-5.41964	BB		Gan02Bg06560_Gan02Cg06790	-7.39954	BB
Ped06Cg22770_Ped01Dg29980	-4.1642	BB		Gan06Bg05010_Gan03Cg17730	-3.81175	BB
Ped01Cg12090_Ped01Dg04590	1.39487	BB		Gan03Bg12780_Gan06Cg06000	2.0376	BB
Ped08Cg05660_Ped08Dg08920	3.41549	BB		Gan01Bg26710_Gan01Cg21470	-7.18978	BB
Ped03Cg15470_Ped03Dg28340	-9.00652	BB		Gan06Bg12240_Gan06Cg18630	-9.0522	BB
Ped12Cg12210_Ped11Dg02160	-3.56837	BB		Gan03Bg26590_Gan03Cg01190	-7.31636	BB
Ped07Cg02320_Ped07Dg06850	-25.6024	BB		Gan03Bg03480_Gan06Cg14760	4.60704	BB
Ped08Cg00440_Ped08Dg17900	9.40401	BB		Gan05Bg03970_Gan05Cg15640	8.01091	BB
Ped06Cg19870_Ped06Dg01960	-2.62233	BB		Gan04Bg14950_Gan04Cg02580	-2.89658	BB
Ped02Cg13910_Ped02Dg12710	4.41442	BB		Gan11Bg07130_Gan11Cg02680	-2.95913	BB
Ped07Cg15000_Ped07Dg14080	-9.4031	BB		Gan06Bg13150_Gan06Cg19440	4.02583	BB
Ped05Cg12040_Ped05Dg06520	4.90648	BB		Gan01Bg24600_Gan08Cg02780	1.46699	BB
Ped06Cg18960_Ped06Dg02880	2.88973	BB		Gan08Bg09050_Gan08Cg07230	-3.27443	BB
Ped03Cg05570_Ped03Dg05290	4.81616	BB		Gan02Bg03160_Gan02Cg03640	6.35947	BB
Ped11Cg08110_Ped11Dg08600	-7.23247	BB		Gan03Bg10310_Gan06Cg08430	-1.63271	BB
Ped03Cg29990_Ped03Dg14860	2.21732	BB		Gan02Bg23890_Gan02Cg15460	-8.97752	BB
Ped04Cg05460_Ped04Dg20080	10.2631	BB		Gan10Bg00660_Gan10Cg02970	-8.67835	BB
Ped03Cg23660_Ped03Dg20520	2.16021	BB		Gan08Bg06360_Gan08Cg09710	-7.79959	BB
Ped03Cg21590_Ped03Dg22610	6.19477	BB		Gan02Bg04140_Gan02Cg04430	11.4666	BB
Ped03Cg04100_Ped03Dg03810	-10.6671	BB		Gan01Bg25680_Gan01Cg20060	2.00166	BB
Ped06Cg22660_Ped01Dg29880	2.53101	BB		Gan03Bg10960_Gan06Cg07870	4.94361	BB
Ped08Cg06050_Ped08Dg09300	-8.39277	BB		Gan09Bg08050_Gan09Cg07240	1.58537	BB
Ped09Cg22320_Ped05Dg17250	10.8702	BB		Gan07Bg15930_Gan07Cg09600	1.28543	BB
Ped08Cg03180_Ped10Dg08290	2.88089	BB		Gan05Bg01980_Gan05Cg13750	4.23994	BB
Ped09Cg25470_Ped05Dg20390	-3.02511	BB		Gan02Bg11030_Gan02Cg11600	11.8212	BB
Ped06Cg01760_Ped06Dg20900	-7.48788	BB		Gan03Bg10280_Gan06Cg08480	-11.8695	BB
Ped03Cg27830_Ped03Dg16680	11.8516	BB		Gan09Bg09680_Gan09Cg08830	1.09914	BB
Ped07Cg14030_Ped07Dg13190	1.81188	BB		Gan11Bg06400_Gan09Cg13900	2.54562	BB
Ped02Cg06530_Ped02Dg05590	2.2065	BB		Gan01Bg19630_Gan01Cg03490	-8.54164	BB
Ped01Cg27020_Ped01Dg19590	-1.70198	BB		Gan01Bg28680_Gan01Cg23250	-1.64227	BB
Ped07Cg12930_Ped07Dg11970	6.21059	BB		Gan02Bg06800_Gan02Cg06990	2.67587	BB
Ped03Cg01000_Ped03Dg01090	-8.62061	BB		Gan01Bg11830_Gan01Cg09240	-4.16317	BB
Ped05Cg18540_Ped05Dg13150	-2.55728	BB		Gan03Bg02760_Gan06Cg16340	8.63501	BB
Ped01Cg01970_Ped01Dg37350	-1.92743	BB		Gan09Bg04320_Gan09Cg04100	3.83669	BB
Ped01Cg18140_Ped01Dg10330	8.93054	BB		Gan02Bg00620_Gan02Cg01730	-2.48176	BB
Ped03Cg01150_Ped03Dg01190	-10.4831	BB		Gan04Bg15910_Gan04Cg01130	5.52072	BB
Ped03Cg00950_Ped03Dg00920	-2.31399	BB		Gan01Bg02730_Gan01Cg17300	-9.40547	BB
Ped04Cg07550_Ped04Dg17630	9.04878	BB		Gan01Bg20500_Gan01Cg02820	3.47639	BB
Ped11Cg05260_Ped11Dg06140	7.73627	BB		Gan10Bg06360_Gan10Cg08380	10.0094	BB
Ped06Cg14180_Ped06Dg08230	9.7004	BB		Gan01Bg17580_Gan01Cg05460	1.06878	BB
Ped02Cg10580_Ped02Dg09280	2.48603	BB		Gan10Bg06180_Gan10Cg08260	3.33031	BB
Ped05Cg14400_Ped05Dg08770	8.25517	BB		Gan07Bg03680_Gan07Cg05000	-3.22172	BB
Ped02Cg11910_Ped02Dg10560	3.86118	BB		Gan04Bg06150_Gan04Cg12550	-4.09011	BB
Ped10Cg06170_Ped10Dg07750	2.73609	BB		Gan02Bg08180_Gan02Cg08450	8.10843	BB
Ped01Cg18450_Ped01Dg10980	9.6439	BB		Gan06Bg04980_Gan03Cg17700	1.86215	BB
Ped05Cg04650_Ped11Dg09930	-3.07535	BB		Gan05Bg05510_Gan05Cg10870	-3.64073	BB
Ped05Cg14190_Ped05Dg08600	4.50139	BB		Gan05Bg11590_Gan05Cg05460	-1.16739	BB
Ped03Cg07690_Ped03Dg07530	3.5691	BB		Gan09Bg07580_Gan09Cg07000	3.77918	BB
Ped09Cg23430_Ped05Dg18330	-1.64718	BB		Gan08Bg05150_Gan08Cg11050	-1.96416	BB
Ped10Cg00440_Ped10Dg11640	-2.72222	BB		Gan01Bg03320_Gan01Cg16770	8.69224	BB
Ped01Cg18340_Ped01Dg10580	-2.78249	BB		Gan05Bg02110_Gan05Cg13840	1.6479	BB
Ped06Cg23820_Ped01Dg00540	4.55999	BB		Gan03Bg14060_Gan06Cg04650	8.8998	BB
Ped02Cg11170_Ped02Dg09900	2.01278	BB		Gan01Bg27800_Gan01Cg22560	2.31859	BB
Ped06Cg05570_Ped06Dg13680	-6.07336	BB		Gan09Bg11860_Gan09Cg11180	-1.43054	BB
Ped03Cg10890_Ped03Dg10450	2.67319	BB		Gan03Bg21010_Gan03Cg06390	3.28623	BB
Ped06Cg15440_Ped06Dg06900	-5.97442	BB		Gan01Bg19490_Gan01Cg03690	3.57823	BB
Ped02Cg00210_Ped02Dg14610	9.36263	BB		Gan07Bg01720_Gan07Cg02970	8.5273	BB
Ped09Cg17820_Ped08Dg03520	-6.03566	BB		Gan09Bg10880_Gan09Cg10200	-5.65274	BB
Ped01Cg34620_Ped01Dg26320	8.92267	BB		Gan03Bg13650_Gan06Cg05130	-2.86424	BB
Ped03Cg29910_Ped03Dg14940	8.67157	BB		Gan02Bg03680_Gan02Cg04040	-1.87572	BB
Ped06Cg11430_Ped06Dg19440	2.62871	BB		Gan05Bg01800_Gan05Cg13590	8.89755	BB
Ped06Cg21570_Ped01Dg28660	6.17651	BB		Gan03Bg26470_Gan03Cg01320	-7.95187	BB
Ped01Cg37140_Ped01Dg27640	-8.75217	BB		Gan05Bg04810_Gan05Cg11730	-2.50474	BB
Ped10Cg08180_Ped10Dg04060	-9.45166	BB		Gan05Bg13130_Gan05Cg01380	2.51245	BB
Ped03Cg19070_Ped03Dg24960	-8.68452	BB		Gan10Bg00910_Gan10Cg02800	-8.52901	BB
Ped02Cg03410_Ped02Dg02840	-1.97975	BB		Gan01Bg00110_Gan02Cg23450	-1.80863	BB
Ped06Cg24160_Ped01Dg00120	-7.34996	BB		Gan02Bg03170_Gan02Cg03650	8.56697	BB
Ped05Cg08080_Ped05Dg02820	5.00816	BB		Gan03Bg06380_Gan06Cg12420	5.8371	BB
Ped01Cg11250_Ped01Dg03840	6.91096	BB		Gan06Bg10390_Gan10Cg10860	2.09276	BB
Ped05Cg03830_Ped11Dg10900	-3.2332	BB		Gan05Bg09390_Gan05Cg07810	9.82406	BB
Ped02Cg06250_Ped02Dg05390	-8.23026	BB		Gan01Bg24150_Gan08Cg03200	-7.02225	BB
Ped09Cg20740_Ped05Dg15250	-2.95196	BB		Gan02Bg11890_Gan02Cg12560	-1.1072	BB
Ped01Cg15440_Ped01Dg07640	8.81748	BB		Gan03Bg14940_Gan06Cg03730	-2.00438	BB
Ped09Cg19940_Ped08Dg01350	-8.59421	BB		Gan09Bg06530_Gan09Cg05840	10.3418	BB
Ped04Cg09700_Ped04Dg15410	10.5782	BB		Gan08Bg13030_Gan09Cg13290	7.27924	BB
Ped05Cg17910_Ped05Dg12590	-7.33005	BB		Gan03Bg03530_Gan06Cg14820	2.01975	BB
Ped01Cg27960_Ped01Dg20680	-7.12782	BB		Gan10Bg02600_Gan10Cg03940	-9.60549	BB
Ped03Cg07180_Ped03Dg06960	3.46613	BB		Gan06Bg09240_Gan03Cg21840	-2.25344	BB
Ped03Cg07220_Ped03Dg06920	-9.14398	BB		Gan10Bg04730_Gan10Cg06320	3.17026	BB
Ped03Cg08990_Ped03Dg08740	3.63509	BB		Gan01Bg16640_Gan01Cg06070	-4.84388	BB
Ped02Cg04380_Ped02Dg03720	-3.17205	BB		Gan03Bg00750_Gan10Cg12250	8.18218	BB
Ped05Cg15810_Ped05Dg10420	-3.88097	BB		Gan03Bg11900_Gan06Cg06920	-2.9593	BB
Ped01Cg08300_Ped01Dg00930	-5.54486	BB		Gan05Bg15070_Gan05Cg03050	5.84086	BB
Ped09Cg19490_Ped08Dg01790	-2.64413	BB		Gan09Bg01920_Gan09Cg02920	2.7299	BB
Ped12Cg05320_Ped12Dg07750	1.48621	BB		Gan07Bg01900_Gan07Cg03140	2.94739	BB
Ped04Cg01100_Ped04Dg24120	-3.28376	BB		Gan01Bg30450_Gan01Cg25020	8.02959	BB
Ped02Cg07010_Ped02Dg06030	1.97835	BB		Gan09Bg00850_Gan09Cg02140	1.88547	BB
Ped12Cg07770_Ped12Dg05770	2.61368	BB		Gan01Bg31090_Gan01Cg25690	3.95713	BB
Ped12Cg02460_Ped12Dg10270	4.47253	BB		Gan09Bg10080_Gan09Cg09320	-9.29593	BB
Ped11Cg03680_Ped11Dg03940	1.79924	BB		Gan07Bg00330_Gan11Cg00730	5.26756	BB
Ped01Cg33310_Ped01Dg25680	-1.88859	BB		Gan05Bg07260_Gan05Cg09970	1.59757	BB
Ped04Cg09130_Ped04Dg16040	-6.84971	BB		Gan02Bg00990_Gan02Cg02140	-1.5312	BB
Ped03Cg28710_Ped03Dg15970	-7.47448	BB		Gan01Bg06720_Gan01Cg12560	-3.62155	BB
Ped09Cg01200_Ped07Dg17990	2.36924	BB		Gan10Bg05220_Gan10Cg07110	4.58505	BB
Ped01Cg09800_Ped01Dg02260	-3.90396	BB		Gan08Bg07000_Gan08Cg09150	8.50419	BB
Ped06Cg03350_Ped06Dg11640	-6.2361	BB		Gan01Bg26030_Gan01Cg20540	-2.71389	BB
Ped07Cg06800_Ped07Dg03280	-9.31227	BB		Gan04Bg08210_Gan04Cg10390	-2.46332	BB
Ped01Cg00320_Ped01Dg38510	2.83091	BB		Gan08Bg07610_Gan08Cg08520	3.31992	BB
Ped03Cg02370_Ped03Dg02270	-2.55557	BB		Gan01Bg32020_Gan01Cg26280	-9.22147	BB
Ped05Cg13950_Ped05Dg08420	4.77673	BB		Gan03Bg05800_Gan06Cg13190	-1.50482	BB
Ped02Cg10310_Ped02Dg09130	3.852	BB		Gan01Bg16400_Gan01Cg06360	2.51104	BB
Ped05Cg14930_Ped05Dg09320	8.94704	BB		Gan06Bg18370_Gan06Cg23240	2.85308	BB
Ped03Cg05150_Ped03Dg04750	5.90901	BB		Gan01Bg17510_Gan01Cg05530	-3.25443	BB
Ped01Cg20490_Ped01Dg13010	6.36211	BB		Gan08Bg10100_Gan08Cg06480	4.80169	BB
Ped03Cg21520_Ped03Dg22660	3.79443	BB		Gan02Bg20590_Gan02Cg18280	-8.48747	BB
Ped06Cg19890_Ped06Dg01940	-10.7875	BB		Gan04Bg08430_Gan04Cg10090	2.00947	BB
Ped05Cg15300_Ped05Dg09810	-8.49655	BB		Gan02Bg20510_Gan02Cg18340	3.70085	BB
Ped02Cg00620_Ped02Dg14050	-2.11555	BB		Gan11Bg09530_Gan11Cg07930	2.74542	BB
Ped07Cg12220_Ped07Dg11070	-1.82985	BB		Gan01Bg10990_Gan01Cg10010	8.5379	BB
Ped07Cg12720_Ped07Dg11550	2.97075	BB		Gan02Bg09210_Gan02Cg09700	4.28959	BB
Ped01Cg25390_Ped01Dg17980	9.443	BB		Gan06Bg13160_Gan06Cg19460	-1.92548	BB
Ped03Cg00910_Ped03Dg00890	3.54033	BB		Gan08Bg10010_Gan08Cg06590	1.40681	BB
Ped05Cg15570_Ped05Dg10180	2.35916	BB		Gan10Bg04230_Gan10Cg05730	-2.19995	BB
Ped07Cg06640_Ped07Dg03390	2.53103	BB		Gan01Bg05450_Gan01Cg11110	-2.5979	BB
Ped01Cg21180_Ped01Dg13720	-4.27991	BB		Gan01Bg24930_Gan08Cg02440	8.6426	BB
Ped05Cg14440_Ped05Dg08810	-2.34924	BB		Gan09Bg04630_Gan09Cg04310	6.33925	BB
Ped06Cg13090_Ped06Dg09310	4.61974	BB		Gan10Bg02320_Gan10Cg03630	3.74527	BB
Ped03Cg11250_Ped03Dg10810	-6.79414	BB		Gan02Bg09350_Gan02Cg09580	4.5501	BB
Ped01Cg27600_Ped01Dg20210	9.14805	BB		Gan10Bg08030_Gan10Cg10380	1.61627	BB
Ped01Cg19800_Ped01Dg12400	6.0037	BB		Gan10Bg07520_Gan10Cg09790	6.64788	BB
Ped08Cg05870_Ped08Dg09080	-2.1493	BB		Gan02Bg05630_Gan02Cg05900	2.04271	BB
Ped02Cg02720_Ped02Dg02070	-3.60847	BB		Gan05Bg16110_Gan05Cg03870	-3.44533	BB
Ped07Cg11510_Ped07Dg10100	-6.43438	BB		Gan12Bg04390_Gan11Cg09640	8.60525	BB
Ped07Cg12690_Ped07Dg11510	-3.82575	BB		Gan02Bg03670_Gan02Cg04020	-1.16998	BB
Ped06Cg04710_Ped06Dg13020	1.18759	BB		Gan04Bg10770_Gan04Cg07080	-6.70682	BB
Ped03Cg06110_Ped03Dg05770	3.14255	BB		Gan03Bg25260_Gan03Cg02310	-3.8511	BB
Ped01Cg05170_Ped01Dg33590	2.6278	BB		Gan05Bg05890_Gan05Cg10520	-8.42563	BB
Ped01Cg25740_Ped01Dg18390	6.17608	BB		Gan01Bg06910_Gan01Cg12720	-9.93879	BB
Ped12Cg02890_Ped12Dg09890	7.71206	BB		Gan01Bg17840_Gan01Cg05070	-2.5176	BB
Ped09Cg19670_Ped08Dg01550	-3.86802	BB		Gan07Bg01130_Gan07Cg02260	8.38455	BB
Ped01Cg37570_Ped01Dg27800	-6.53471	BB		Gan07Bg09400_Gan07Cg14340	-2.106	BB
Ped01Cg25600_Ped01Dg18270	2.55687	BB		Gan01Bg23110_Gan08Cg04310	-9.52082	BB
Ped04Cg20100_Ped04Dg05010	11.1503	BB		Gan04Bg05880_Gan04Cg12860	5.16129	BB
Ped11Cg01800_Ped11Dg00890	-3.82365	BB		Gan02Bg20270_Gan02Cg18640	-2.32168	BB
Ped09Cg21520_Ped05Dg16100	4.19734	BB		Gan03Bg23000_Gan03Cg04580	5.55501	BB
Ped05Cg03620_Ped11Dg11120	-6.24417	BB		Gan02Bg12080_Gan02Cg12680	-5.83125	BB
Ped08Cg07090_Ped08Dg10240	4.99257	BB		Gan05Bg13930_Gan05Cg02010	3.83692	BB
Ped04Cg18650_Ped04Dg06510	3.0073	BB		Gan02Bg11490_Gan02Cg12140	-3.4781	BB
Ped01Cg22020_Ped01Dg14560	5.70574	BB		Gan08Bg09270_Gan08Cg06980	8.66512	BB
Ped02Cg02960_Ped02Dg02300	2.68376	BB		Gan06Bg15080_Gan06Cg20830	-2.21733	BB
Ped03Cg14870_Ped03Dg28950	2.33621	BB		Gan03Bg22530_Gan03Cg05010	-3.9174	BB
Ped03Cg21690_Ped03Dg22530	-4.77383	BB		Gan12Bg06300_Gan03Cg12940	1.5707	BB
Ped01Cg21150_Ped01Dg13680	3.92849	BB		Gan03Bg23230_Gan03Cg04050	3.27048	BB
Ped07Cg08630_Ped07Dg01560	-5.0383	BB		Gan03Bg10520_Gan06Cg08220	-1.36011	BB
Ped05Cg11320_Ped05Dg05940	3.4331	BB		Gan03Bg26380_Gan03Cg01430	-9.37772	BB
Ped10Cg06090_Ped10Dg07680	-5.45265	BB		Gan08Bg10280_Gan08Cg06300	3.59329	BB
Ped01Cg30630_Ped01Dg23460	-5.4409	BB		Gan01Bg02900_Gan01Cg17130	1.62961	BB
Ped07Cg13150_Ped07Dg12260	2.27814	BB		Gan06Bg02510_Gan03Cg15460	5.25342	BB
Ped02Cg10320_Ped02Dg09140	4.07507	BB		Gan03Bg16810_Gan06Cg01110	2.38078	BB
Ped03Cg33890_Ped03Dg31470	3.53086	BB		Gan09Bg04400_Gan09Cg04200	8.30569	BB
Ped03Cg06380_Ped03Dg06050	-4.33011	BB		Gan05Bg12910_Gan05Cg01170	-7.2004	BB
Ped01Cg03480_Ped01Dg35460	-1.5186	BB		Gan10Bg06700_Gan10Cg08780	-3.36648	BB
Ped03Cg23410_Ped03Dg20780	-8.89367	BB		Gan11Bg03980_Gan09Cg16180	-2.32297	BB
Ped03Cg02790_Ped03Dg02770	-9.02026	BB		Gan11Bg06560_Gan10Cg00960	1.68809	BB
Ped03Cg16080_Ped03Dg27790	-6.62784	BB		Gan05Bg11610_Gan05Cg05390	10.2055	BB
Ped02Cg11060_Ped02Dg09720	-5.56135	BB		Gan09Bg09900_Gan09Cg09140	-2.05797	BB
Ped01Cg13280_Ped01Dg05650	-3.55268	BB		Gan02Bg24580_Gan02Cg14490	-3.70033	BB
Ped06Cg11890_Ped06Dg20120	-9.31677	BB		Gan03Bg26960_Gan03Cg00670	-3.04682	BB
Ped01Cg16320_Ped01Dg08650	-3.49099	BB		Gan12Bg04410_Gan11Cg09660	-3.65244	BB
Ped01Cg15640_Ped01Dg07820	8.91661	BB		Gan08Bg14150_Gan09Cg12300	-4.1161	BB
Ped01Cg18590_Ped01Dg11110	8.41996	BB		Gan07Bg00860_Gan07Cg02030	-8.89053	BB
Ped11Cg03510_Ped11Dg03730	3.98357	BB		Gan01Bg20200_Gan01Cg03130	1.66534	BB
Ped08Cg10400_Ped08Dg13730	-8.22539	BB		Gan03Bg21190_Gan03Cg06260	-1.18356	BB
Ped10Cg00860_Ped10Dg11170	6.0128	BB		Gan01Bg03560_Gan01Cg16540	-6.34712	BB
Ped02Cg04110_Ped02Dg03510	8.44209	BB		Gan03Bg09230_Gan06Cg09530	1.8713	BB
Ped01Cg38530_Ped06Dg00400	8.18413	BB		Gan08Bg08920_Gan08Cg07430	4.02753	BB
Ped06Cg08550_Ped06Dg16660	2.89166	BB		Gan08Bg13670_Gan09Cg12790	-2.38013	BB
Ped03Cg30380_Ped03Dg14660	4.1756	BB		Gan12Bg00530_Gan11Cg04430	4.77368	BB
Ped11Cg00700_Ped12Dg00700	-9.39655	BB		Gan01Bg20470_Gan01Cg02870	-2.47074	BB
Ped03Cg03460_Ped03Dg03330	1.49533	BB		Gan12Bg05330_Gan11Cg15080	4.74344	BB
Ped01Cg26360_Ped01Dg18960	3.16221	BB		Gan04Bg09460_Gan04Cg08260	-0.902398	BB
Ped03Cg19990_Ped03Dg24100	4.01225	BB		Gan01Bg03060_Gan01Cg17040	2.74769	BB
Ped03Cg28240_Ped03Dg16310	-8.38144	BB		Gan01Bg23200_Gan08Cg04230	5.65588	BB
Ped04Cg05720_Ped04Dg19860	8.86775	BB		Gan01Bg30750_Gan01Cg25350	-4.65286	BB
Ped05Cg08460_Ped05Dg03230	-6.1318	BB		Gan05Bg17060_Gan05Cg04600	-8.69292	BB
Ped04Cg04820_Ped04Dg20590	1.81938	BB		Gan02Bg05410_Gan02Cg05620	-9.80956	BB
Ped07Cg06130_Ped07Dg03880	-4.75379	BB		Gan09Bg07850_Gan09Cg07180	3.06443	BB
Ped11Cg08130_Ped11Dg08630	5.37686	BB		Gan09Bg11100_Gan09Cg10470	3.31198	BB
Ped06Cg10990_Ped06Dg18960	-8.93614	BB		Gan05Bg02960_Gan05Cg14600	-6.19639	BB
Ped06Cg22240_Ped01Dg29310	-1.46038	BB		Gan03Bg11100_Gan06Cg07710	-2.89859	BB
Ped10Cg08650_Ped10Dg03030	1.83742	BB		Gan09Bg00380_Gan09Cg00820	-1.73952	BB
Ped05Cg07860_Ped05Dg02630	6.9298	BB		Gan04Bg14850_Gan04Cg02640	4.13566	BB
Ped09Cg23980_Ped05Dg18850	2.16236	BB		Gan03Bg00450_Gan10Cg12570	-1.7814	BB
Ped03Cg15510_Ped03Dg28300	5.09735	BB		Gan04Bg11170_Gan04Cg06640	-5.12472	BB
Ped03Cg26580_Ped03Dg17760	-8.24372	BB		Gan06Bg10950_Gan06Cg17670	-1.48285	BB
Ped03Cg19420_Ped03Dg24670	2.74635	BB		Gan04Bg07760_Gan04Cg10970	1.79815	BB
Ped03Cg18710_Ped03Dg25260	5.82823	BB		Gan03Bg14480_Gan06Cg03960	1.26347	BB
Ped07Cg01110_Ped07Dg08130	7.1453	BB		Gan03Bg08790_Gan06Cg09880	-4.72278	BB
Ped04Cg00550_Ped04Dg24630	3.30586	BB		Gan03Bg22240_Gan03Cg05130	-5.36703	BB
Ped08Cg06700_Ped08Dg09860	4.71489	BB		Gan01Bg01620_Gan01Cg18560	2.83267	BB
Ped08Cg09960_Ped08Dg13210	-2.32622	BB		Gan03Bg26140_Gan03Cg01630	-1.33438	BB
Ped01Cg26350_Ped01Dg18940	3.31461	BB		Gan11Bg05160_Gan09Cg15380	2.92392	BB
Ped01Cg18400_Ped01Dg10730	3.77356	BB		Gan08Bg13630_Gan09Cg12840	-1.11666	BB
Ped08Cg12780_Ped08Dg05990	-10.2376	BB		Gan05Bg15410_Gan05Cg03420	1.28111	BB
Ped05Cg08410_Ped05Dg03170	-3.46214	BB		Gan03Bg24710_Gan03Cg02860	3.79366	BB
Ped01Cg25360_Ped01Dg17960	-1.84556	BB		Gan01Bg29370_Gan01Cg24040	3.59927	BB
Ped08Cg09230_Ped08Dg12490	6.55501	BB		Gan09Bg09880_Gan09Cg09100	-2.94003	BB
Ped06Cg18860_Ped06Dg03000	-6.3785	BB		Gan02Bg24660_Gan08Cg00300	6.899	BB
Ped01Cg09190_Ped01Dg01480	-9.11664	BB		Gan09Bg00110_Gan09Cg00600	-1.44306	BB
Ped04Cg08620_Ped04Dg16470	-3.57731	BB		Gan02Bg20890_Gan02Cg18060	5.4045	BB
Ped01Cg20980_Ped01Dg13550	-2.37776	BB		Gan03Bg26580_Gan03Cg01200	-0.894051	BB
Ped01Cg09410_Ped01Dg01760	2.46104	BB		Gan02Bg21100_Gan02Cg17650	-1.42923	BB
Ped10Cg03940_Ped10Dg05860	1.42406	BB		Gan04Bg11340_Gan04Cg06430	-5.56971	BB
Ped07Cg10850_Ped07Dg09410	8.60459	BB		Gan12Bg05010_Gan11Cg14710	2.46715	BB
Ped04Cg05470_Ped04Dg20070	-7.0803	BB		Gan09Bg05380_Gan09Cg04690	-3.29211	BB
Ped02Cg11920_Ped02Dg10530	4.5977	BB		Gan02Bg03960_Gan02Cg04270	4.28564	BB
Ped02Cg02850_Ped02Dg02220	8.2535	BB		Gan10Bg07910_Gan10Cg10210	-9.42317	BB
Ped03Cg07440_Ped03Dg07160	8.64915	BB		Gan03Bg14580_Gan06Cg03880	-5.12155	BB
Ped06Cg09550_Ped06Dg17320	8.65361	BB		Gan01Bg31130_Gan01Cg25730	5.21591	BB
Ped02Cg13920_Ped02Dg12720	8.35627	BB		Gan06Bg09020_Gan03Cg21990	1.17091	BB
Ped09Cg22180_Ped05Dg16910	-7.40929	BB		Gan05Bg09850_Gan05Cg07400	2.83219	BB
Ped01Cg06250_Ped01Dg32460	1.57217	BB		Gan10Bg08330_Gan03Cg22350	1.04624	BB
Ped03Cg06950_Ped03Dg06670	-1.9451	BB		Gan03Bg03100_Gan06Cg14290	1.88652	BB
Ped04Cg01580_Ped04Dg23690	-2.69326	BB		Gan10Bg06870_Gan10Cg09040	-8.12671	BB
Ped03Cg16910_Ped03Dg27040	7.35986	BB		Gan06Bg16510_Gan06Cg21850	-2.82665	BB
Ped03Cg34950_Ped03Dg32480	-2.49482	BB		Gan01Bg01770_Gan01Cg18370	-7.26859	BB
Ped02Cg03370_Ped02Dg02790	-1.18198	BB		Gan10Bg03030_Gan10Cg04410	3.50816	BB
Ped02Cg01110_Ped02Dg00530	-1.57865	BB		Gan02Bg03130_Gan02Cg03610	-10.9364	BB
Ped03Cg11080_Ped03Dg10550	-1.58023	BB		Gan06Bg01730_Gan03Cg14450	2.72266	BB
Ped10Cg05150_Ped10Dg07050	4.37799	BB		Gan08Bg08040_Gan08Cg08080	8.66996	BB
Ped10Cg05650_Ped10Dg07400	2.56238	BB		Gan02Bg15230_Gan02Cg14460	1.25843	BB
Ped06Cg14470_Ped06Dg08000	-4.08515	BB		Gan02Bg22950_Gan02Cg16380	3.31844	BB
Ped03Cg24520_Ped03Dg19680	7.55957	BB		Gan02Bg14180_Gan02Cg22400	1.61743	BB
Ped01Cg16740_Ped01Dg09040	2.07532	BB		Gan06Bg18730_Gan09Cg00460	9.61802	BB
Ped05Cg01220_Ped11Dg14370	2.75868	BB		Gan10Bg04240_Gan10Cg05740	-4.09678	BB
Ped02Cg02370_Ped02Dg01710	5.79109	BB		Gan08Bg10390_Gan09Cg10250	8.90423	BB
Ped10Cg02600_Ped10Dg09530	1.75926	BB		Gan04Bg09260_Gan04Cg08550	8.53648	BB
Ped01Cg32860_Ped01Dg25350	1.47848	BB		Gan02Bg00020_Gan02Cg01110	1.53763	BB
Ped04Cg12370_Ped04Dg12860	-3.72081	BB		Gan02Bg19220_Gan02Cg19560	-6.51742	BB
Ped05Cg14500_Ped05Dg08840	-9.04827	BB		Gan01Bg03150_Gan01Cg16920	-8.24409	BB
Ped04Cg00410_Ped04Dg24840	-6.18438	BB		Gan03Bg02690_Gan06Cg16400	2.08344	BB
Ped10Cg03510_Ped10Dg08460	1.7782	BB		Gan02Bg13660_Gan02Cg22720	-5.51377	BB
Ped06Cg08230_Ped06Dg16310	-3.56152	BB		Gan03Bg26760_Gan03Cg00890	-2.85854	BB
Ped08Cg10670_Ped08Dg14150	-5.00833	BB		Gan01Bg23380_Gan08Cg04010	2.05685	BB
Ped03Cg03530_Ped03Dg03380	3.45559	BB		Gan07Bg07510_Gan07Cg08070	-10.861	BB
Ped02Cg00910_Ped02Dg13730	8.19566	BB		Gan10Bg05650_Gan10Cg07450	3.1951	BB
Ped01Cg16790_Ped01Dg09080	3.45089	BB		Gan06Bg00440_Gan03Cg13300	3.81684	BB
Ped07Cg15250_Ped07Dg14260	5.22646	BB		Gan01Bg24180_Gan08Cg03170	-3.02758	BB
Ped06Cg07360_Ped06Dg15400	-9.24955	BB		Gan09Bg03030_Gan09Cg03450	-1.80352	BB
Ped01Cg03840_Ped01Dg35050	2.25102	BB		Gan04Bg02080_Gan04Cg17790	1.86242	BB
Ped01Cg30740_Ped01Dg23610	-1.87405	BB		Gan04Bg10060_Gan04Cg07670	5.54676	BB
Ped05Cg14420_Ped05Dg08790	-1.56123	BB		Gan01Bg23660_Gan08Cg03740	1.59229	BB
Ped03Cg08560_Ped03Dg08410	2.09585	BB		Gan09Bg04530_Gan09Cg04230	-3.10959	BB
Ped03Cg22900_Ped03Dg21310	-7.0056	BB		Gan04Bg06290_Gan04Cg12480	2.65383	BB
Ped01Cg30530_Ped01Dg23330	2.84586	BB		Gan01Bg25720_Gan01Cg20080	-3.78112	BB
Ped06Cg23940_Ped01Dg00360	-6.80298	BB		Gan10Bg02740_Gan10Cg04120	-1.63768	BB
Ped10Cg04070_Ped10Dg05950	-1.69295	BB		Gan09Bg08520_Gan09Cg07730	-8.34751	BB
Ped03Cg12060_Ped03Dg31270	2.44728	BB		Gan03Bg03160_Gan06Cg14380	-9.64636	BB
Ped05Cg08860_Ped05Dg03560	9.16611	BB		Gan09Bg08070_Gan09Cg07270	-4.16036	BB
Ped05Cg10990_Ped05Dg05570	-5.12785	BB		Gan03Bg13200_Gan06Cg05490	-2.08178	BB
Ped01Cg06510_Ped01Dg32220	-4.62045	BB		Gan01Bg25730_Gan01Cg20090	1.98025	BB
Ped09Cg01610_Ped07Dg17620	5.39859	BB		Gan01Bg27220_Gan01Cg21880	-1.1148	BB
Ped09Cg25000_Ped05Dg19860	3.38878	BB		Gan02Bg21060_Gan02Cg17720	-1.4813	BB
Ped01Cg22150_Ped01Dg14700	4.58907	BB		Gan08Bg07010_Gan08Cg09140	2.10451	BB
Ped05Cg14040_Ped05Dg08510	-5.36204	BB		Gan12Bg05020_Gan11Cg14700	-1.70182	BB
Ped01Cg00830_Ped01Dg38110	7.42415	BB		Gan03Bg02380_Gan06Cg16700	-7.90313	BB
Ped02Cg06160_Ped02Dg05270	-3.16565	BB		Gan05Bg04320_Gan05Cg12510	1.28746	BB
Ped06Cg11920_Ped06Dg20140	-6.55543	BB		Gan10Bg06970_Gan10Cg09200	6.4492	BB
Ped07Cg17650_Ped07Dg16550	10.2174	BB		Gan04Bg10010_Gan04Cg07730	-8.53032	BB
Ped02Cg10830_Ped02Dg09510	-5.61065	BB		Gan11Bg02290_Gan09Cg16950	4.63196	BB
Ped02Cg08090_Ped02Dg06920	2.77205	BB		Gan01Bg02210_Gan01Cg17900	8.19247	BB
Ped03Cg15240_Ped03Dg28560	3.05187	BB		Gan09Bg10180_Gan09Cg09440	6.74336	BB
Ped10Cg13120_Ped10Dg00890	2.31039	BB		Gan01Bg05780_Gan01Cg11370	1.72031	BB
Ped03Cg24380_Ped03Dg19810	4.1709	BB		Gan03Bg04530_Gan06Cg15770	-9.60048	BB
Ped01Cg18370_Ped01Dg10700	3.09915	BB		Gan05Bg15240_Gan05Cg02870	-4.28785	BB
Ped09Cg19230_Ped08Dg01930	-2.47923	BB		Gan06Bg08430_Gan03Cg20290	2.6321	BB
Ped07Cg04020_Ped07Dg06080	-2.12803	BB		Gan07Bg08020_Gan07Cg08620	-3.37977	BB
Ped02Cg04170_Ped02Dg03550	-4.25559	BB		Gan12Bg00720_Gan11Cg04720	8.09308	BB
Ped02Cg06480_Ped02Dg05550	2.95668	BB		Gan03Bg14100_Gan06Cg04600	-1.04981	BB
Ped03Cg12860_Ped03Dg30640	8.66053	BB		Gan03Bg03220_Gan06Cg14440	5.03434	BB
Ped12Cg03510_Ped12Dg09450	4.11756	BB		Gan02Bg22890_Gan02Cg16430	3.66806	BB
Ped01Cg25220_Ped01Dg17810	3.07517	BB		Gan08Bg03510_Gan08Cg12520	8.11519	BB
Ped02Cg09340_Ped02Dg08280	-9.37716	BB		Gan07Bg08010_Gan07Cg08610	-4.77069	BB
Ped02Cg13330_Ped02Dg12100	-1.56606	BB		Gan09Bg04390_Gan09Cg04190	1.80476	BB
Ped04Cg00250_Ped04Dg24980	1.44328	BB		Gan06Bg05860_Gan03Cg18600	8.54011	BB
Ped05Cg16460_Ped05Dg11080	2.33704	BB		Gan02Bg19980_Gan02Cg18840	1.95156	BB
Ped06Cg19650_Ped06Dg02120	3.18274	BB		Gan01Bg01510_Gan01Cg18670	2.93752	BB
Ped06Cg15710_Ped06Dg06660	-8.16397	BB		Gan03Bg17140_Gan03Cg09750	-3.73582	BB
Ped05Cg09810_Ped05Dg04430	2.61578	BB		Gan01Bg07720_Gan01Cg13650	5.29578	BB
Ped03Cg18200_Ped03Dg25830	-9.51049	BB		Gan01Bg15590_Gan01Cg07160	-4.60324	BB
Ped05Cg14260_Ped05Dg08670	-2.47971	BB		Gan01Bg05680_Gan01Cg11290	-1.81176	BB
Ped04Cg00940_Ped04Dg24260	-3.83496	BB		Gan03Bg23810_Gan03Cg03680	0.93994	BB
Ped09Cg01130_Ped07Dg18040	-2.28609	BB		Gan02Bg14320_Gan02Cg13540	-2.08931	BB
Ped04Cg08220_Ped04Dg16910	-2.50804	BB		Gan05Bg15140_Gan05Cg02980	-1.13551	BB
Ped04Cg02550_Ped04Dg22820	-2.39174	BB		Gan12Bg10240_Gan06Cg00240	-2.29926	BB
Ped03Cg17760_Ped03Dg26330	-1.54424	BB		Gan07Bg00910_Gan07Cg02080	10.0642	BB
Ped02Cg08930_Ped02Dg07900	3.56947	BB		Gan09Bg07300_Gan09Cg06660	-4.76238	BB
Ped01Cg15990_Ped01Dg08230	-3.7932	BB		Gan07Bg04510_Gan07Cg05340	8.31462	BB
Ped08Cg07080_Ped08Dg10230	-4.05437	BB		Gan06Bg18640_Gan06Cg23330	-9.48772	BB
Ped02Cg01040_Ped02Dg13580	-3.15133	BB		Gan02Bg21620_Gan02Cg17540	-5.53937	BB
Ped08Cg11130_Ped08Dg14480	2.99266	BB		Gan01Bg01830_Gan01Cg18320	-9.54258	BB
Ped07Cg16820_Ped07Dg15750	-8.10761	BB		Gan06Bg09310_Gan03Cg21660	1.30986	BB
Ped04Cg04320_Ped04Dg21400	8.78223	BB		Gan07Bg01860_Gan07Cg03080	-1.05753	BB
Ped09Cg23050_Ped05Dg18050	-1.7851	BB		Gan07Bg00490_Gan07Cg01580	6.3657	BB
Ped01Cg12180_Ped01Dg04660	1.67638	BB		Gan04Bg13910_Gan04Cg03720	8.21103	BB
Ped10Cg05310_Ped10Dg07170	10.1753	BB		Gan01Bg31060_Gan01Cg25670	-2.36267	BB
Ped12Cg09990_Ped12Dg03650	-6.9289	BB		Gan02Bg21110_Gan02Cg17630	3.06497	BB
Ped05Cg13290_Ped05Dg07770	8.10073	BB		Gan04Bg12510_Gan04Cg05260	1.85047	BB
Ped06Cg07400_Ped06Dg15440	4.18133	BB		Gan01Bg09380_Gan01Cg15290	5.61575	BB
Ped04Cg01820_Ped04Dg23430	-4.99518	BB		Gan10Bg07390_Gan10Cg09670	0.933354	BB
Ped05Cg12370_Ped05Dg06780	-4.02146	BB		Gan08Bg11700_Gan10Cg00460	1.84151	BB
Ped01Cg30730_Ped01Dg23590	-3.26105	BB		Gan09Bg05440_Gan09Cg04730	3.14064	BB
Ped04Cg05140_Ped04Dg20370	-2.82468	BB		Gan01Bg28530_Gan01Cg23090	-2.39025	BB
Ped05Cg13960_Ped05Dg08430	1.50646	BB		Gan09Bg03450_Gan09Cg03560	2.81694	BB
Ped10Cg00330_Ped10Dg11710	-4.47931	BB		Gan03Bg18390_Gan03Cg08700	-1.98861	BB
Ped08Cg00020_Ped08Dg18310	1.61082	BB		Gan08Bg06450_Gan08Cg09600	1.44145	BB
Ped07Cg16620_Ped07Dg15560	-3.21665	BB		Gan06Bg18920_Gan09Cg00260	1.53135	BB
Ped06Cg19590_Ped06Dg02200	-1.12485	BB		Gan02Bg06330_Gan02Cg06610	2.11931	BB
Ped03Cg15570_Ped03Dg28220	-4.62342	BB		Gan02Bg19760_Gan02Cg19100	-10.3683	BB
Ped01Cg27840_Ped01Dg20460	-3.22611	BB		Gan04Bg15480_Gan04Cg01970	2.62012	BB
Ped06Cg20070_Ped06Dg01730	-1.94694	BB		Gan07Bg01520_Gan07Cg02660	-2.26877	BB
Ped01Cg14520_Ped01Dg06770	1.05834	BB		Gan03Bg14400_Gan06Cg04120	-1.67592	BB
Ped07Cg00960_Ped07Dg08240	-8.74286	BB		Gan01Bg07310_Gan01Cg13220	1.74581	BB
Ped04Cg09410_Ped04Dg15680	-3.97481	BB		Gan01Bg00330_Gan02Cg23100	6.31406	BB
Ped04Cg13350_Ped04Dg11810	-2.35999	BB		Gan05Bg02350_Gan05Cg14160	3.51713	BB
Ped03Cg25550_Ped03Dg18670	-1.28955	BB		Gan04Bg12410_Gan04Cg05310	3.86122	BB
Ped05Cg16030_Ped05Dg10670	-4.46417	BB		Gan07Bg05160_Gan07Cg05950	-2.22508	BB
Ped03Cg33500_Ped03Dg11790	-1.72576	BB		Gan04Bg09290_Gan04Cg08500	4.29073	BB
Ped03Cg10580_Ped03Dg10120	3.02561	BB		Gan02Bg06820_Gan02Cg07010	3.71165	BB
Ped05Cg18100_Ped05Dg12780	-5.04079	BB		Gan03Bg05840_Gan06Cg13160	-4.8505	BB
Ped03Cg14340_Ped03Dg29460	-9.8662	BB		Gan01Bg06160_Gan01Cg11700	-3.12731	BB
Ped05Cg18670_Ped05Dg13310	5.18564	BB		Gan05Bg08410_Gan05Cg08670	-1.28047	BB
Ped03Cg04880_Ped03Dg04500	-3.88873	BB		Gan05Bg06930_Gan05Cg10350	-0.68209	BB
Ped02Cg03520_Ped02Dg02940	-3.01986	BB		Gan07Bg01010_Gan07Cg02130	3.08803	BB
Ped06Cg17450_Ped06Dg04570	-1.65719	BB		Gan03Bg17250_Gan03Cg09710	-1.8878	BB
Ped03Cg23240_Ped03Dg20960	-5.42787	BB		Gan03Bg05790_Gan06Cg13200	-5.2512	BB
Ped03Cg03520_Ped03Dg03370	-2.98181	BB		Gan04Bg08600_Gan04Cg09900	2.44495	BB
Ped01Cg38440_Ped06Dg00460	-3.13898	BB		Gan01Bg25780_Gan01Cg20120	1.3462	BB
Ped02Cg01960_Ped02Dg01350	2.98743	BB		Gan06Bg04830_Gan03Cg17570	-2.95251	BB
Ped12Cg03180_Ped12Dg09670	8.38191	BB		Gan09Bg06120_Gan09Cg05420	-2.60177	BB
Ped08Cg07870_Ped08Dg11080	-2.34541	BB		Gan01Bg10020_Gan01Cg10740	-0.994782	BB
Ped04Cg00790_Ped04Dg24410	-6.62206	BB		Gan09Bg10810_Gan09Cg10150	-2.57627	BB
Ped01Cg09950_Ped01Dg02390	8.53141	BB		Gan07Bg08490_Gan07Cg08900	-1.78463	BB
Ped04Cg09650_Ped04Dg15430	1.55762	BB		Gan05Bg00310_Gan05Cg16070	-1.77202	BB
Ped07Cg18050_Ped07Dg16930	3.2037	BB		Gan05Bg09300_Gan05Cg07900	8.81256	BB
Ped08Cg08240_Ped08Dg11450	-3.34596	BB		Gan02Bg19000_Gan02Cg19760	-3.61492	BB
Ped04Cg12840_Ped04Dg12350	-4.46554	BB		Gan01Bg28730_Gan01Cg23310	-4.70539	BB
Ped05Cg15540_Ped05Dg10160	-3.15617	BB		Gan04Bg05310_Gan04Cg13770	-2.07825	BB
Ped01Cg05120_Ped01Dg33610	2.14709	BB		Gan03Bg18360_Gan03Cg08730	1.81454	BB
Ped03Cg07700_Ped03Dg07540	1.05959	BB		Gan03Bg14990_Gan06Cg03590	-8.15383	BB
Ped01Cg03780_Ped01Dg35110	-5.66978	BB		Gan11Bg07450_Gan11Cg02970	2.84505	BB
Ped10Cg03770_Ped10Dg05630	-9.31421	BB		Gan05Bg04220_Gan05Cg12660	-1.19267	BB
Ped01Cg09140_Ped01Dg01440	-8.42038	BB		Gan01Bg10200_Gan01Cg10630	7.89748	BB
Ped05Cg18490_Ped05Dg13090	-3.3115	BB		Gan02Bg01660_Gan02Cg03310	-1.17986	BB
Ped03Cg13880_Ped03Dg29800	9.33801	BB		Gan10Bg05940_Gan10Cg07880	10.3629	BB
Ped05Cg06900_Ped05Dg01730	-3.66061	BB		Gan02Bg01650_Gan02Cg03330	1.97692	BB
Ped03Cg25320_Ped03Dg18900	-0.862193	BB		Gan01Bg04180_Gan01Cg15950	-9.68415	BB
Ped01Cg30770_Ped01Dg23640	1.45246	BB		Gan01Bg00580_Gan01Cg19810	-8.13172	BB
Ped06Cg12010_Ped06Dg20260	-1.35777	BB		Gan05Bg00820_Gan05Cg15910	0.806635	BB
Ped05Cg11240_Ped05Dg05850	6.80181	BB		Gan02Bg09040_Gan02Cg09320	3.23817	BB
Ped03Cg23810_Ped03Dg20340	-3.62128	BB		Gan09Bg05580_Gan09Cg04870	-2.49163	BB
Ped05Cg20290_Ped08Dg00870	-3.13117	BB		Gan03Bg23070_Gan03Cg04510	-7.77518	BB
Ped11Cg03050_Ped11Dg03370	1.26137	BB		Gan02Bg07840_Gan02Cg08100	8.65782	BB
Ped11Cg01130_Ped11Dg01750	2.1436	BB		Gan02Bg22290_Gan02Cg16950	-5.93887	BB
Ped08Cg07900_Ped08Dg11150	-6.41008	BB		Gan01Bg07610_Gan01Cg13540	2.62306	BB
Ped05Cg07070_Ped05Dg01930	2.12705	BB		Gan03Bg03980_Gan06Cg15260	3.00162	BB
Ped11Cg04130_Ped11Dg04410	-2.59099	BB		Gan10Bg01590_Gan10Cg02080	-2.15245	BB
Ped04Cg02790_Ped04Dg22620	1.26435	BB		Gan02Bg17620_Gan02Cg21200	1.15373	BB
Ped01Cg26280_Ped01Dg18880	-3.21128	BB		Gan03Bg16290_Gan06Cg01870	1.24587	BB
Ped09Cg20800_Ped05Dg15310	-1.88614	BB		Gan11Bg13710_Gan11Cg04060	-3.33766	BB
Ped07Cg01730_Ped07Dg07320	4.21681	BB		Gan01Bg24660_Gan08Cg02710	6.82721	BB
Ped07Cg05760_Ped07Dg04380	5.95918	BB		Gan05Bg09750_Gan05Cg07520	-3.77406	BB
Ped06Cg07180_Ped06Dg15280	-3.94783	BB		Gan04Bg06710_Gan04Cg11990	1.8269	BB
Ped03Cg11770_Ped03Dg11410	-7.90838	BB		Gan05Bg09660_Gan05Cg07640	-2.20659	BB
Ped04Cg10940_Ped04Dg14220	6.16561	BB		Gan03Bg07950_Gan06Cg10980	-0.956078	BB
Ped09Cg00530_Ped07Dg18580	-8.3028	BB		Gan01Bg31080_Gan01Cg25680	4.215	BB
Ped12Cg12490_Ped12Dg01960	-2.29152	BB		Gan12Bg00970_Gan11Cg13690	-2.07627	BB
Ped03Cg01440_Ped03Dg01450	-2.11493	BB		Gan12Bg09680_Gan03Cg10190	-1.01095	BB
Ped04Cg22120_Ped04Dg03480	-2.37538	BB		Gan01Bg32100_Gan01Cg26350	6.0943	BB
Ped03Cg20610_Ped03Dg23520	-4.86789	BB		Gan03Bg09840_Gan06Cg08850	2.47224	BB
Ped10Cg05180_Ped10Dg07080	-3.25716	BB		Gan02Bg11760_Gan02Cg12430	-1.42637	BB
Ped03Cg01340_Ped03Dg01350	1.13293	BB		Gan01Bg09400_Gan01Cg15300	3.60255	BB
Ped03Cg17790_Ped03Dg26280	7.01904	BB		Gan02Bg13480_Gan02Cg22560	-0.905884	BB
Ped06Cg18840_Ped06Dg03030	-8.26651	BB		Gan10Bg07040_Gan10Cg09280	7.54643	BB
Ped03Cg19880_Ped03Dg24170	2.21819	BB		Gan05Bg17600_Gan11Cg09140	-1.3851	BB
Ped09Cg00900_Ped07Dg18280	3.15403	BB		Gan12Bg00470_Gan11Cg04310	3.365	BB
Ped08Cg07300_Ped08Dg10500	-4.27683	BB		Gan10Bg02870_Gan10Cg04330	2.12165	BB
Ped01Cg13800_Ped01Dg05980	7.95195	BB		Gan02Bg03380_Gan02Cg03820	-2.24021	BB
Ped02Cg11010_Ped02Dg09840	-2.2817	BB		Gan10Bg04760_Gan10Cg06330	2.24819	BB
Ped01Cg18670_Ped01Dg11140	-5.45362	BB		Gan04Bg08380_Gan04Cg10150	1.73673	BB
Ped01Cg34470_Ped01Dg26310	-1.26151	BB		Gan01Bg10910_Gan01Cg10120	-7.38983	BB
Ped03Cg16120_Ped03Dg27760	-3.50567	BB		Gan10Bg05050_Gan10Cg06920	8.04939	BB
Ped09Cg18570_Ped08Dg02520	-2.52123	BB		Gan10Bg03600_Gan10Cg04890	1.7317	BB
Ped01Cg07260_Ped01Dg31720	-3.60181	BB		Gan01Bg11250_Gan01Cg09740	9.92927	BB
Ped08Cg12070_Ped08Dg15480	3.33924	BB		Gan01Bg16160_Gan01Cg06590	1.41366	BB
Ped07Cg04590_Ped07Dg05600	6.13848	BB		Gan09Bg05220_Gan09Cg04570	3.71754	BB
Ped06Cg17300_Ped06Dg04700	-5.12149	BB		Gan12Bg09030_Gan03Cg10860	2.34788	BB
Ped07Cg17600_Ped07Dg16470	1.2683	BB		Gan07Bg04850_Gan07Cg05650	5.35014	BB
Ped03Cg29810_Ped03Dg15050	-1.63154	BB		Gan07Bg08380_Gan07Cg08790	1.50485	BB
Ped12Cg10830_Ped12Dg03100	-7.8553	BB		Gan08Bg06440_Gan08Cg09610	6.45053	BB
Ped01Cg19200_Ped01Dg11660	7.79323	BB		Gan03Bg13440_Gan06Cg05220	2.146	BB
Ped06Cg21010_Ped06Dg00870	1.58703	BB		Gan07Bg03890_Gan07Cg05170	0.870853	BB
Ped05Cg00520_Ped11Dg14710	-7.64579	BB		Gan01Bg19660_Gan01Cg03440	4.56635	BB
Ped01Cg12620_Ped01Dg05090	-1.69757	BB		Gan01Bg29220_Gan01Cg23870	-2.29813	BB
Ped01Cg05510_Ped01Dg33220	3.41235	BB		Gan07Bg06250_Gan07Cg06840	7.87354	BB
Ped03Cg01720_Ped03Dg01720	1.49436	BB		Gan02Bg22210_Gan06Cg21620	-3.02543	BB
Ped05Cg15360_Ped05Dg09850	-2.17756	BB		Gan02Bg11300_Gan02Cg11830	-1.47496	BB
Ped10Cg06600_Ped10Dg08340	-2.56015	BB		Gan02Bg19160_Gan02Cg19620	2.25983	BB
Ped07Cg16990_Ped07Dg15910	1.6567	BB		Gan10Bg01960_Gan10Cg03410	-2.48168	BB
Ped04Cg19990_Ped04Dg05150	-5.47684	BB		Gan02Bg02580_Gan02Cg03080	1.34621	BB
Ped12Cg05520_Ped12Dg07540	2.76592	BB		Gan02Bg07970_Gan02Cg08180	2.9292	BB
Ped03Cg26040_Ped03Dg18170	-2.4294	BB		Gan07Bg06720_Gan07Cg07310	6.6947	BB
Ped03Cg06010_Ped03Dg05650	2.2786	BB		Gan06Bg11910_Gan06Cg18430	3.02218	BB
Ped03Cg09030_Ped03Dg08780	-8.05171	BB		Gan04Bg05570_Gan04Cg13220	4.28824	BB
Ped07Cg12830_Ped07Dg11830	-2.01717	BB		Gan06Bg17710_Gan06Cg22720	-1.7184	BB
Ped07Cg12390_Ped07Dg11230	-2.23058	BB		Gan01Bg14930_Gan01Cg07620	-1.36129	BB
Ped03Cg32110_Ped03Dg13240	-4.17145	BB		Gan09Bg00220_Gan09Cg00700	-1.57528	BB
Ped09Cg20720_Ped05Dg15220	-4.35247	BB		Gan04Bg06140_Gan04Cg12560	-2.37413	BB
Ped01Cg27420_Ped01Dg19960	4.10572	BB		Gan02Bg22330_Gan02Cg16880	6.72475	BB
Ped05Cg08170_Ped05Dg02950	-5.03612	BB		Gan06Bg10100_Gan10Cg10660	6.08197	BB
Ped07Cg16480_Ped07Dg15340	1.48753	BB		Gan05Bg03950_Gan05Cg15610	3.06314	BB
Ped04Cg09820_Ped04Dg15280	8.3749	BB		Gan08Bg03340_Gan08Cg12620	1.49247	BB
Ped09Cg24450_Ped05Dg19380	2.01475	BB		Gan05Bg15090_Gan05Cg03030	-3.49056	BB
Ped03Cg19060_Ped03Dg24970	-1.43088	BB		Gan10Bg00680_Gan10Cg02960	-9.73632	BB
Ped06Cg08750_Ped06Dg16840	-4.05149	BB		Gan02Bg19920_Gan02Cg18910	5.78	BB
Ped06Cg06690_Ped06Dg14750	3.20936	BB		Gan10Bg03080_Gan10Cg04470	1.55007	BB
Ped01Cg17060_Ped01Dg09350	-3.47692	BB		Gan06Bg17950_Gan06Cg22960	-2.95028	BB
Ped01Cg28460_Ped01Dg21200	-3.68982	BB		Gan04Bg05070_Gan04Cg13960	-0.953421	BB
Ped12Cg12710_Ped12Dg02110	-2.61381	BB		Gan02Bg05610_Gan02Cg05860	2.18599	BB
Ped07Cg15080_Ped07Dg14170	1.71249	BB		Gan02Bg02720_Gan02Cg02940	-1.36886	BB
Ped04Cg26960_Ped04Dg00630	-4.66246	BB		Gan07Bg03670_Gan07Cg04990	2.25672	BB
Ped02Cg00990_Ped02Dg13610	-2.82296	BB		Gan06Bg17940_Gan06Cg22950	1.37565	BB
Ped03Cg06480_Ped03Dg06170	5.76999	BB		Gan09Bg06140_Gan09Cg05430	-3.03548	BB
Ped07Cg07000_Ped07Dg03100	1.68692	BB		Gan01Bg17940_Gan01Cg05020	-3.78711	BB
Ped08Cg12090_Ped08Dg15500	-6.61704	BB		Gan01Bg24390_Gan08Cg02980	0.692757	BB
Ped01Cg21020_Ped01Dg13570	8.08698	BB		Gan09Bg09310_Gan09Cg08520	1.62267	BB
Ped03Cg02950_Ped03Dg02950	-14.5817	BB		Gan05Bg15280_Gan05Cg03170	-8.9239	BB
Ped08Cg08250_Ped08Dg11460	1.5227	BB		Gan02Bg14940_Gan02Cg14100	-0.937915	BB
Ped07Cg16010_Ped07Dg14970	-1.75458	BB		Gan01Bg11390_Gan01Cg09600	5.00708	BB
Ped12Cg06580_Ped12Dg06790	-1.16883	BB		Gan03Bg10710_Gan06Cg08030	-7.40453	BB
Ped01Cg02630_Ped01Dg36540	-6.27163	BB		Gan05Bg14890_Gan08Cg05450	1.77326	BB
Ped02Cg09520_Ped02Dg08500	-1.76695	BB		Gan06Bg03280_Gan03Cg16160	-2.89332	BB
Ped08Cg01320_Ped08Dg17270	1.9011	BB		Gan10Bg01500_Gan10Cg01930	1.92209	BB
Ped03Cg32760_Ped03Dg12560	1.89221	BB		Gan12Bg03510_Gan11Cg10480	6.27709	BB
Ped09Cg22450_Ped05Dg17360	1.298	BB		Gan09Bg08850_Gan09Cg08050	-1.60106	BB
Ped01Cg06190_Ped01Dg32550	1.79089	BB		Gan03Bg05900_Gan06Cg13090	-1.02602	BB
Ped01Cg38340_Ped01Dg28480	2.2433	BB		Gan05Bg10970_Gan05Cg06180	1.92357	BB
Ped03Cg11440_Ped03Dg11020	1.20053	BB		Gan07Bg05090_Gan07Cg05900	1.87	BB
Ped05Cg15460_Ped05Dg09950	2.38717	BB		Gan01Bg28050_Gan01Cg22770	-2.3129	BB
Ped08Cg06090_Ped08Dg09340	-5.13442	BB		Gan02Bg04660_Gan02Cg05010	2.4375	BB
Ped05Cg17300_Ped05Dg12060	3.53295	BB		Gan01Bg11060_Gan01Cg09910	6.56636	BB
Ped10Cg10470_Ped10Dg02010	1.73266	BB		Gan12Bg01830_Gan11Cg12750	-4.12442	BB
Ped03Cg34880_Ped03Dg32410	-2.32377	BB		Gan05Bg13780_Gan05Cg01880	-2.78973	BB
Ped01Cg24530_Ped01Dg17140	-2.40077	BB		Gan12Bg05260_Gan11Cg14940	1.86346	BB
Ped06Cg07240_Ped06Dg15330	-2.52297	BB		Gan02Bg00140_Gan02Cg01260	9.1321	BB
Ped02Cg13410_Ped02Dg12200	1.9829	BB		Gan05Bg04130_Gan05Cg12740	-2.4234	BB
Ped10Cg03150_Ped10Dg08900	-2.41864	BB		Gan02Bg19250_Gan02Cg19530	1.41063	BB
Ped01Cg15500_Ped01Dg07720	-5.40271	BB		Gan10Bg00320_Gan10Cg02210	2.81795	BB
Ped03Cg25060_Ped03Dg19120	2.94653	BB		Gan11Bg02840_Gan09Cg16620	-3.30166	BB
Ped12Cg04370_Ped12Dg08510	2.02756	BB		Gan02Bg06160_Gan02Cg06490	1.76828	BB
Ped04Cg15400_Ped04Dg09820	4.18858	BB		Gan02Bg01510_Gan02Cg02670	1.71762	BB
Ped06Cg01640_Ped06Dg21000	-0.985532	BB		Gan04Bg13970_Gan04Cg03680	-0.812097	BB
Ped05Cg19230_Ped05Dg13840	-2.42835	BB		Gan01Bg03020_Gan01Cg17100	-1.32771	BB
Ped03Cg18470_Ped03Dg25550	-2.2057	BB		Gan03Bg15260_Gan06Cg03160	2.35884	BB
Ped01Cg12820_Ped01Dg05300	-1.69297	BB		Gan11Bg03920_Gan09Cg16230	1.40482	BB
Ped03Cg35140_Ped03Dg32600	-1.21296	BB		Gan02Bg13410_Gan02Cg22470	1.10276	BB
Ped09Cg25450_Ped05Dg20360	9.67088	BB		Gan03Bg20600_Gan03Cg06520	-9.68454	BB
Ped10Cg09680_Ped10Dg03930	-7.22465	BB		Gan01Bg17520_Gan01Cg05520	-0.986938	BB
Ped04Cg03100_Ped04Dg22300	4.76426	BB		Gan08Bg08730_Gan08Cg07590	1.91883	BB
Ped07Cg01310_Ped07Dg07840	1.61962	BB		Gan03Bg19710_Gan03Cg07270	-1.27204	BB
Ped09Cg18600_Ped08Dg02490	1.92499	BB		Gan02Bg01060_Gan02Cg02260	2.26919	BB
Ped03Cg17050_Ped03Dg26900	-2.66058	BB		Gan05Bg16820_Gan05Cg04340	3.94094	BB
Ped08Cg05930_Ped08Dg09170	-8.12062	BB		Gan10Bg08290_Gan03Cg22320	-1.11593	BB
Ped08Cg10700_Ped08Dg14180	8.35004	BB		Gan01Bg28550_Gan01Cg23100	6.4849	BB
Ped06Cg05800_Ped06Dg13860	-4.50669	BB		Gan08Bg10870_Gan01Cg00640	1.30208	BB
Ped10Cg04420_Ped10Dg06340	2.68394	BB		Gan12Bg06890_Gan03Cg12370	-1.38905	BB
Ped01Cg31610_Ped01Dg24360	-3.39374	BB		Gan05Bg04930_Gan05Cg11630	-3.53671	BB
Ped06Cg17030_Ped06Dg05080	-3.5677	BB		Gan02Bg16270_Gan08Cg01720	-1.40803	BB
Ped07Cg16920_Ped07Dg15810	-6.20844	BB		Gan06Bg08880_Gan03Cg20760	-8.50519	BB
Ped01Cg09900_Ped01Dg02350	-3.53103	BB		Gan03Bg12550_Gan06Cg06230	6.95056	BB
Ped11Cg05520_Ped11Dg06450	3.70871	BB		Gan09Bg09580_Gan09Cg08700	-1.51326	BB
Ped06Cg05340_Ped06Dg13520	-7.06902	BB		Gan03Bg24230_Gan03Cg03330	-0.801138	BB
Ped08Cg11150_Ped08Dg14510	-2.09183	BB		Gan06Bg00250_Gan11Cg15720	-1.27303	BB
Ped10Cg09760_Ped10Dg02070	-4.88498	BB		Gan02Bg06860_Gan02Cg07080	-1.38519	BB
Ped07Cg13860_Ped07Dg13050	4.54556	BB		Gan11Bg13340_Gan11Cg13530	-1.57798	BB
Ped05Cg06530_Ped05Dg01310	-8.79775	BB		Gan10Bg07360_Gan10Cg09620	-0.936604	BB
Ped08Cg09500_Ped08Dg12700	6.52041	BB		Gan10Bg04900_Gan10Cg06680	-6.36919	BB
Ped01Cg22100_Ped01Dg14650	-4.92233	BB		Gan01Bg28280_Gan01Cg23000	2.12713	BB
Ped06Cg06910_Ped06Dg14950	5.07221	BB		Gan04Bg04700_Gan04Cg14470	5.95363	BB
Ped01Cg18200_Ped05Dg06560	3.65196	BB		Gan02Bg17460_Gan02Cg21380	-2.00729	BB
Ped02Cg01800_Ped02Dg01070	0.90945	BB		Gan11Bg09040_Gan11Cg08310	-2.78836	BB
Ped06Cg00270_Ped06Dg22430	-2.11722	BB		Gan03Bg12350_Gan06Cg06420	-7.73653	BB
Ped03Cg08510_Ped03Dg08350	5.41987	BB		Gan01Bg29890_Gan01Cg24380	1.07347	BB
Ped07Cg08180_Ped07Dg01950	-2.74356	BB		Gan10Bg05140_Gan10Cg07030	-2.23874	BB
Ped12Cg07500_Ped12Dg05900	-2.11456	BB		Gan02Bg12920_Gan02Cg13370	-6.29436	BB
Ped05Cg08030_Ped05Dg02790	2.13431	BB		Gan06Bg18670_Gan06Cg23350	-6.06198	BB
Ped08Cg05190_Ped08Dg08460	4.73192	BB		Gan01Bg16050_Gan01Cg06640	1.71793	BB
Ped06Cg19620_Ped06Dg02150	-2.24844	BB		Gan05Bg00880_Gan05Cg15850	6.58687	BB
Ped01Cg20300_Ped01Dg12820	-1.86821	BB		Gan01Bg04070_Gan01Cg16070	-1.53003	BB
Ped02Cg04450_Ped02Dg03790	-2.3311	BB		Gan07Bg14470_Gan07Cg10760	1.72852	BB
Ped04Cg03550_Ped04Dg22040	-2.4282	BB		Gan01Bg12780_Gan01Cg08480	4.53987	BB
Ped09Cg22980_Ped05Dg17870	2.57711	BB		Gan03Bg04320_Gan06Cg15540	1.77654	BB
Ped02Cg14910_Ped02Dg00260	1.56579	BB		Gan05Bg11840_Gan05Cg05100	1.51375	BB
Ped06Cg15780_Ped06Dg06590	-4.38789	BB		Gan02Bg12340_Gan02Cg12880	-4.48198	BB
Ped03Cg00070_Ped03Dg00100	5.90165	BB		Gan03Bg03800_Gan06Cg15100	2.23476	BB
Ped01Cg21830_Ped01Dg14300	2.76668	BB		Gan01Bg15680_Gan01Cg07030	7.70905	BB
Ped08Cg12600_Ped08Dg05740	-7.71872	BB		Gan02Bg15820_Gan08Cg00850	2.84509	BB
Ped03Cg00870_Ped03Dg00830	-2.06548	BB		Gan12Bg00830_Gan11Cg13890	4.69812	BB
Ped04Cg06350_Ped04Dg19090	1.79946	BB		Gan05Bg11360_Gan05Cg05690	7.57723	BB
Ped04Cg00930_Ped04Dg24280	1.5645	BB		Gan03Bg01780_Gan10Cg11260	-7.99868	BB
Ped05Cg15620_Ped05Dg10250	4.20682	BB		Gan04Bg10540_Gan04Cg07170	-1.00071	BB
Ped03Cg25830_Ped03Dg18310	1.37366	BB		Gan02Bg21700_Gan02Cg17570	-1.34736	BB
Ped01Cg25850_Ped01Dg18480	-2.77433	BB		Gan03Bg01650_Gan10Cg11400	-8.79147	BB
Ped03Cg08540_Ped03Dg08390	-1.53376	BB		Gan03Bg12720_Gan06Cg06060	-2.33708	BB
Ped06Cg01320_Ped06Dg21270	-2.48293	BB		Gan01Bg25970_Gan01Cg20470	-1.14457	BB
Ped06Cg07450_Ped06Dg15500	3.21754	BB		Gan02Bg05650_Gan02Cg05920	5.35151	BB
Ped06Cg05820_Ped06Dg13890	-1.1787	BB		Gan02Bg11220_Gan02Cg11780	-3.21198	BB
Ped01Cg05880_Ped01Dg32970	1.94945	BB		Gan08Bg13660_Gan09Cg12800	6.75475	BB
Ped01Cg24220_Ped01Dg16850	-8.11061	BB		Gan10Bg01540_Gan10Cg01960	7.91963	BB
Ped11Cg07910_Ped11Dg08360	1.90927	BB		Gan05Bg05100_Gan05Cg11400	-2.37616	BB
Ped08Cg13100_Ped08Dg16490	-5.71972	BB		Gan01Bg31180_Gan01Cg25800	-6.93698	BB
Ped04Cg10080_Ped04Dg15050	8.12106	BB		Gan06Bg00220_Gan11Cg15680	-3.10828	BB
Ped05Cg09920_Ped05Dg04520	-2.21338	BB		Gan09Bg06460_Gan09Cg05800	-3.94276	BB
Ped11Cg03250_Ped11Dg03520	-5.34614	BB		Gan08Bg14090_Gan09Cg12370	-3.90562	BB
Ped03Cg18810_Ped03Dg25200	-7.73065	BB		Gan02Bg00200_Gan02Cg01370	1.97221	BB
Ped10Cg01910_Ped10Dg10150	-5.64547	BB		Gan01Bg10550_Gan01Cg10400	-2.15187	BB
Ped01Cg02340_Ped01Dg37010	7.85823	BB		Gan06Bg00760_Gan03Cg13720	1.48011	BB
Ped09Cg24800_Ped05Dg19660	-1.23402	BB		Gan04Bg02230_Gan04Cg17610	2.20353	BB
Ped06Cg17980_Ped06Dg04160	-2.19256	BB		Gan03Bg20570_Gan03Cg06560	1.55661	BB
Ped03Cg06070_Ped03Dg05700	-2.20535	BB		Gan03Bg22040_Gan03Cg05520	-1.37833	BB
Ped02Cg07950_Ped02Dg06850	2.37775	BB		Gan03Bg03490_Gan06Cg14770	5.0956	BB
Ped08Cg14210_Ped08Dg05340	3.29688	BB		Gan02Bg00310_Gan02Cg01460	-6.26487	BB
Ped01Cg19210_Ped01Dg11680	9.74956	BB		Gan01Bg19600_Gan01Cg03520	-7.59918	BB
Ped01Cg17150_Ped01Dg09410	8.46281	BB		Gan02Bg15260_Gan08Cg00450	-3.01757	BB
Ped09Cg20360_Ped05Dg15000	-2.42362	BB		Gan01Bg06050_Gan01Cg11620	3.71734	BB
Ped01Cg31030_Ped01Dg23900	-2.15584	BB		Gan06Bg06190_Gan03Cg18970	-6.00639	BB
Ped05Cg20170_Ped08Dg00670	0.953413	BB		Gan02Bg09360_Gan02Cg09570	-8.8612	BB
Ped09Cg25180_Ped05Dg20080	2.3665	BB		Gan05Bg05720_Gan05Cg10660	-2.61035	BB
Ped10Cg03070_Ped10Dg08980	2.23896	BB		Gan03Bg07970_Gan06Cg10960	-1.2293	BB
Ped01Cg15260_Ped01Dg07440	-1.65261	BB		Gan12Bg06340_Gan03Cg12900	-1.85377	BB
Ped09Cg22750_Ped05Dg17710	8.41454	BB		Gan09Bg04180_Gan09Cg04000	-1.52603	BB
Ped01Cg36990_Ped01Dg27490	1.78556	BB		Gan05Bg00200_Gan05Cg16150	-5.5691	BB
Ped03Cg11580_Ped03Dg11140	-1.17504	BB		Gan12Bg01250_Gan11Cg05180	1.57311	BB
Ped08Cg10780_Ped08Dg14230	1.49766	BB		Gan01Bg24780_Gan08Cg02640	0.935741	BB
Ped01Cg31100_Ped01Dg23980	-1.89408	BB		Gan03Bg11330_Gan06Cg07530	1.18426	BB
Ped07Cg07570_Ped07Dg02440	2.90586	BB		Gan05Bg02620_Gan05Cg14290	3.11543	BB
Ped05Cg16800_Ped05Dg11510	-2.16461	BB		Gan01Bg02300_Gan01Cg17780	6.50981	BB
Ped01Cg10320_Ped01Dg02700	4.45179	BB		Gan02Bg11560_Gan02Cg12210	-7.81234	BB
Ped02Cg03340_Ped06Dg20460	1.92648	BB		Gan01Bg23140_Gan08Cg04290	-2.1175	BB
Ped02Cg05630_Ped02Dg05050	7.50124	BB		Gan03Bg20250_Gan03Cg06840	-3.04486	BB
Ped01Cg22380_Ped01Dg14950	7.41263	BB		Gan09Bg10330_Gan09Cg09620	-4.24238	BB
Ped05Cg15650_Ped05Dg10280	-2.99797	BB		Gan03Bg27050_Gan03Cg00520	-1.23345	BB
Ped09Cg21500_Ped05Dg16080	-8.28921	BB		Gan06Bg15520_Gan06Cg21230	-5.6461	BB
Ped06Cg00880_Ped06Dg21710	4.20995	BB		Gan03Bg09670_Gan06Cg09000	-0.641377	BB
Ped12Cg07200_Ped12Dg06210	2.34098	BB		Gan06Bg00740_Gan03Cg13700	-2.09055	BB
Ped02Cg07260_Ped02Dg06340	3.88212	BB		Gan12Bg01120_Gan11Cg13540	7.45281	BB
Ped01Cg22940_Ped01Dg15520	2.77474	BB		Gan09Bg08770_Gan09Cg07970	-4.46336	BB
Ped01Cg25430_Ped01Dg18040	1.21696	BB		Gan03Bg21660_Gan03Cg05950	3.59901	BB
Ped04Cg25930_Ped04Dg01390	-0.922525	BB		Gan07Bg02450_Gan07Cg03770	-3.92574	BB
Ped01Cg08050_Ped01Dg30910	3.90925	BB		Gan05Bg09370_Gan05Cg07840	-3.51611	BB
Ped03Cg13240_Ped03Dg30340	8.06299	BB		Gan01Bg06970_Gan01Cg12790	-1.94276	BB
Ped05Cg04920_Ped11Dg09610	-2.9335	BB		Gan09Bg12480_Gan07Cg00410	1.63087	BB
Ped03Cg07670_Ped03Dg07510	2.65464	BB		Gan09Bg01540_Gan09Cg02690	1.33701	BB
Ped03Cg06450_Ped03Dg06130	-6.18605	BB		Gan08Bg07360_Gan08Cg08740	7.88175	BB
Ped04Cg03990_Ped04Dg21740	1.87595	BB		Gan02Bg14710_Gan02Cg13880	-4.85296	BB
Ped06Cg06470_Ped06Dg14480	4.65556	BB		Gan08Bg13600_Gan09Cg12910	-1.60125	BB
Ped06Cg20300_Ped06Dg01570	-2.0897	BB		Gan05Bg10550_Gan05Cg06910	-1.33605	BB
Ped11Cg05580_Ped11Dg06530	-3.40145	BB		Gan02Bg12180_Gan02Cg12760	-7.35862	BB
Ped05Cg18590_Ped05Dg13240	-2.95614	BB		Gan03Bg19770_Gan03Cg07200	6.26768	BB
Ped03Cg23790_Ped03Dg20360	1.47465	BB		Gan07Bg10460_Gan07Cg12810	-1.96571	BB
Ped03Cg06750_Ped03Dg06400	2.02251	BB		Gan06Bg16260_Gan06Cg21750	-1.90369	BB
Ped03Cg07810_Ped03Dg07650	-3.4935	BB		Gan08Bg06040_Gan08Cg10020	-2.37422	BB
Ped02Cg14970_Ped02Dg00190	2.23376	BB		Gan01Bg11170_Gan01Cg09810	1.33355	BB
Ped03Cg28650_Ped03Dg16030	-4.20831	BB		Gan10Bg03690_Gan10Cg05050	3.60678	BB
Ped05Cg05990_Ped05Dg00900	5.45817	BB		Gan07Bg13700_Gan07Cg11020	-2.48091	BB
Ped07Cg16770_Ped07Dg15660	-1.68567	BB		Gan05Bg01110_Gan05Cg12910	-2.41935	BB
Ped07Cg17140_Ped07Dg16090	-1.56809	BB		Gan02Bg06850_Gan02Cg07050	1.69336	BB
Ped03Cg31640_Ped03Dg13550	2.86946	BB		Gan09Bg08700_Gan09Cg07920	-3.86693	BB
Ped04Cg14700_Ped04Dg10560	1.38564	BB		Gan08Bg01010_Gan07Cg01230	-4.25777	BB
Ped08Cg14220_Ped08Dg05330	4.54707	BB		Gan09Bg09290_Gan09Cg08500	8.0263	BB
Ped04Cg11700_Ped04Dg13540	4.74726	BB		Gan12Bg02570_Gan11Cg11740	-1.13995	BB
Ped11Cg08220_Ped11Dg08750	1.68064	BB		Gan09Bg10580_Gan09Cg09880	3.36103	BB
Ped07Cg06620_Ped07Dg03430	7.39971	BB		Gan05Bg03650_Gan05Cg15340	8.3693	BB
Ped03Cg15410_Ped03Dg28390	-1.57338	BB		Gan03Bg22790_Gan03Cg04750	3.58715	BB
Ped06Cg18500_Ped06Dg03480	3.26442	BB		Gan05Bg08010_Gan05Cg09070	-10.082	BB
Ped01Cg17680_Ped01Dg09890	-7.78564	BB		Gan03Bg19450_Gan03Cg07590	1.60388	BB
Ped03Cg36240_Ped03Dg33470	6.0044	BB		Gan01Bg25520_Gan01Cg19930	-2.03135	BB
Ped04Cg08550_Ped04Dg16570	-5.02716	BB		Gan09Bg09060_Gan09Cg08260	1.26112	BB
Ped03Cg28790_Ped03Dg15940	1.32215	BB		Gan03Bg02290_Gan06Cg16730	-7.56799	BB
Ped08Cg14270_Ped08Dg05260	-3.39724	BB		Gan03Bg19190_Gan03Cg07810	9.41968	BB
Ped04Cg12650_Ped04Dg12610	1.4003	BB		Gan07Bg06540_Gan07Cg07090	-4.09356	BB
Ped06Cg05960_Ped06Dg14050	-5.18097	BB		Gan05Bg03890_Gan05Cg15560	-5.1488	BB
Ped04Cg15090_Ped04Dg10100	-6.96239	BB		Gan08Bg12090_Gan10Cg00590	2.07045	BB
Ped10Cg04980_Ped10Dg06810	2.28197	BB		Gan06Bg10250_Gan10Cg10780	-2.53376	BB
Ped08Cg08450_Ped08Dg11640	-4.31692	BB		Gan08Bg07470_Gan08Cg08650	8.29332	BB
Ped09Cg22500_Ped05Dg17420	3.29734	BB		Gan06Bg18230_Gan06Cg23180	-1.48549	BB
Ped03Cg05610_Ped03Dg05340	-7.99018	BB		Gan12Bg10370_Gan06Cg00100	1.95166	BB
Ped07Cg17970_Ped07Dg16900	-1.31685	BB		Gan05Bg04060_Gan05Cg15720	8.00716	BB
Ped06Cg09990_Ped06Dg17680	2.76797	BB		Gan06Bg03590_Gan03Cg16610	-7.58072	BB
Ped06Cg07310_Ped06Dg15370	-2.90924	BB		Gan06Bg17080_Gan06Cg22190	7.80969	BB
Ped03Cg34360_Ped03Dg31890	-7.0624	BB		Gan03Bg03660_Gan06Cg14970	-3.97026	BB
Ped01Cg14650_Ped01Dg06870	4.80236	BB		Gan03Bg07590_Gan06Cg11400	1.04652	BB
Ped03Cg06550_Ped03Dg06210	-5.71892	BB		Gan07Bg01650_Gan07Cg02870	3.30764	BB
Ped09Cg22760_Ped05Dg17720	2.2083	BB		Gan05Bg04980_Gan05Cg11560	2.38506	BB
Ped05Cg19450_Ped05Dg13960	2.63701	BB		Gan09Bg12040_Gan09Cg11430	1.95777	BB
Ped04Cg06100_Ped04Dg19360	2.36971	BB		Gan08Bg12860_Gan09Cg13410	1.80712	BB
Ped07Cg01510_Ped07Dg07530	-7.81516	BB		Gan01Bg07290_Gan01Cg13190	-5.86438	BB
Ped07Cg06500_Ped07Dg03590	1.35863	BB		Gan06Bg06400_Gan03Cg19100	-1.53778	BB
Ped01Cg22410_Ped01Dg14900	-3.69622	BB		Gan03Bg04050_Gan06Cg15330	4.18926	BB
Ped04Cg08080_Ped04Dg17090	-2.37907	BB		Gan05Bg16480_Gan05Cg04130	4.15277	BB
Ped10Cg10580_Ped10Dg01820	-1.63704	BB		Gan07Bg02710_Gan07Cg03990	8.1172	BB
Ped01Cg37620_Ped01Dg27890	9.16939	BB		Gan03Bg02100_Gan06Cg17040	-1.78613	BB
Ped12Cg03200_Ped12Dg09660	3.75975	BB		Gan10Bg07130_Gan10Cg09360	-1.10512	BB
Ped12Cg02390_Ped12Dg10290	-4.54162	BB		Gan05Bg11330_Gan05Cg05710	-0.882045	BB
Ped12Cg13530_Ped12Dg00720	3.58944	BB		Gan12Bg07320_Gan03Cg11820	-3.94628	BB
Ped05Cg19690_Ped05Dg14270	0.980379	BB		Gan02Bg09330_Gan02Cg09600	1.81405	BB
Ped06Cg17120_Ped06Dg04900	8.1358	BB		Gan01Bg08240_Gan01Cg14060	1.26212	BB
Ped11Cg03600_Ped11Dg03830	7.86602	BB		Gan02Bg12240_Gan02Cg12810	-2.31594	BB
Ped04Cg15960_Ped04Dg09350	-1.18176	BB		Gan03Bg05740_Gan06Cg13240	-1.19595	BB
Ped05Cg18710_Ped05Dg13370	8.23007	BB		Gan01Bg08070_Gan01Cg13930	1.06623	BB
Ped03Cg02760_Ped03Dg02750	-2.00975	BB		Gan07Bg00500_Gan07Cg01590	11.5646	BB
Ped06Cg07530_Ped06Dg15610	6.93269	BB		Gan03Bg14310_Gan06Cg04230	-0.934257	BB
Ped01Cg26710_Ped01Dg19290	7.75415	BB		Gan01Bg29550_Gan01Cg24260	-0.851137	BB
Ped03Cg22370_Ped03Dg21850	-8.45701	BB		Gan02Bg23860_Gan02Cg15480	0.93608	BB
Ped01Cg21430_Ped01Dg14040	-3.627	BB		Gan05Bg01680_Gan05Cg13490	9.29525	BB
Ped03Cg23670_Ped03Dg20500	-4.11375	BB		Gan04Bg11610_Gan04Cg06130	-7.89733	BB
Ped06Cg18460_Ped06Dg03520	-7.33881	BB		Gan10Bg02670_Gan10Cg04070	1.53431	BB
Ped03Cg05460_Ped03Dg05180	-4.71123	BB		Gan01Bg00680_Gan01Cg19710	0.893987	BB
Ped05Cg03990_Ped11Dg10700	1.48786	BB		Gan04Bg11160_Gan04Cg06650	5.26644	BB
Ped06Cg23390_Ped01Dg30620	-3.13548	BB		Gan08Bg07790_Gan08Cg08360	7.649	BB
Ped12Cg03810_Ped12Dg09070	2.06624	BB		Gan06Bg02170_Gan03Cg14950	-2.59798	BB
Ped01Cg03610_Ped01Dg35300	2.30115	BB		Gan05Bg07350_Gan05Cg09900	-1.58855	BB
Ped06Cg04110_Ped06Dg12260	-2.97492	BB		Gan02Bg23980_Gan02Cg15370	-2.55387	BB
Ped03Cg29970_Ped03Dg14900	-2.88896	BB		Gan10Bg04390_Gan10Cg05920	3.00454	BB
Ped04Cg19540_Ped04Dg05790	-3.2671	BB		Gan03Bg08700_Gan06Cg09970	1.8052	BB
Ped02Cg09490_Ped02Dg08460	1.66884	BB		Gan03Bg05050_Gan06Cg13940	-2.1386	BB
Ped04Cg14020_Ped04Dg11220	-1.9961	BB		Gan07Bg13280_Gan07Cg11420	-3.91396	BB
Ped04Cg13580_Ped04Dg11580	2.72161	BB		Gan01Bg14760_Gan01Cg07470	2.52646	BB
Ped06Cg09230_Ped06Dg17130	-1.20306	BB		Gan10Bg06820_Gan10Cg08970	-3.48514	BB
Ped04Cg07490_Ped04Dg17690	2.60741	BB		Gan09Bg05270_Gan09Cg04620	-5.81565	BB
Ped08Cg03010_Ped08Dg06830	-2.2793	BB		Gan06Bg05690_Gan03Cg18450	7.58364	BB
Ped04Cg04890_Ped04Dg20530	2.256	BB		Gan01Bg02840_Gan01Cg17200	3.60965	BB
Ped04Cg04250_Ped04Dg21480	-6.83852	BB		Gan01Bg12110_Gan01Cg08960	4.2579	BB
Ped09Cg17750_Ped08Dg03580	-6.8101	BB		Gan09Bg00470_Gan09Cg01580	1.07652	BB
Ped01Cg11570_Ped01Dg04110	1.43372	BB		Gan04Bg07690_Gan04Cg11010	-6.33447	BB
Ped10Cg07780_Ped10Dg04500	1.77239	BB		Gan01Bg00180_Gan02Cg23260	2.28551	BB
Ped04Cg22110_Ped04Dg03490	-2.35191	BB		Gan06Bg16420_Gan06Cg21800	2.00329	BB
Ped05Cg11750_Ped05Dg06240	2.92916	BB		Gan05Bg14450_Gan05Cg02530	2.87669	BB
Ped03Cg08610_Ped03Dg08440	8.16358	BB		Gan02Bg10830_Gan02Cg10980	-4.4113	BB
Ped03Cg00160_Ped03Dg00160	1.9155	BB		Gan04Bg06810_Gan04Cg11840	1.10797	BB
Ped07Cg07510_Ped07Dg02520	3.51561	BB		Gan07Bg01680_Gan07Cg02900	-0.956652	BB
Ped12Cg08580_Ped12Dg05050	2.32428	BB		Gan06Bg09330_Gan03Cg21720	-7.79003	BB
Ped06Cg10170_Ped06Dg17810	4.72129	BB		Gan02Bg10870_Gan02Cg11080	-2.20558	BB
Ped01Cg28330_Ped01Dg21090	-4.67122	BB		Gan07Bg04560_Gan07Cg05390	-4.52731	BB
Ped07Cg00820_Ped07Dg00590	-3.97062	BB		Gan03Bg25560_Gan03Cg02110	-7.93563	BB
Ped07Cg12130_Ped07Dg10980	1.7503	BB		Gan04Bg11720_Gan04Cg06050	-6.89868	BB
Ped07Cg14930_Ped07Dg13900	-3.72395	BB		Gan10Bg08420_Gan03Cg22440	1.24046	BB
Ped09Cg23330_Ped05Dg18270	3.33602	BB		Gan03Bg24510_Gan03Cg03070	2.03875	BB
Ped03Cg05640_Ped03Dg05370	-6.43228	BB		Gan06Bg18770_Gan09Cg00430	1.10326	BB
Ped04Cg16480_Ped04Dg08960	1.8617	BB		Gan10Bg02890_Gan10Cg04340	-1.06425	BB
Ped01Cg13080_Ped01Dg05460	3.21853	BB		Gan05Bg05010_Gan05Cg11520	2.55915	BB
Ped06Cg18230_Ped06Dg03900	-1.12768	BB		Gan11Bg03010_Gan09Cg16520	-6.79299	BB
Ped03Cg01020_Ped03Dg01110	-2.54937	BB		Gan02Bg07400_Gan02Cg07610	-2.91858	BB
Ped03Cg14540_Ped03Dg29290	-7.61107	BB		Gan06Bg05370_Gan03Cg18120	9.27061	BB
Ped03Cg06580_Ped03Dg06220	-3.59809	BB		Gan04Bg15020_Gan04Cg02470	-1.30488	BB
Ped05Cg11340_Ped05Dg05950	-7.00333	BB		Gan10Bg05300_Gan10Cg07160	1.33093	BB
Ped03Cg35100_Ped03Dg32550	-1.24422	BB		Gan06Bg13550_Gan06Cg19820	1.29984	BB
Ped06Cg07830_Ped06Dg15860	4.6172	BB		Gan02Bg22840_Gan02Cg16480	-8.05214	BB
Ped02Cg14410_Ped02Dg13390	-7.66965	BB		Gan05Bg04150_Gan05Cg12720	-5.66496	BB
Ped09Cg18900_Ped08Dg02200	5.82862	BB		Gan04Bg04850_Gan04Cg14300	3.80804	BB
Ped12Cg01960_Ped12Dg10810	-1.36393	BB		Gan01Bg28990_Gan01Cg23590	5.97992	BB
Ped09Cg22640_Ped05Dg17590	-1.62341	BB		Gan02Bg09480_Gan02Cg09470	-2.87794	BB
Ped02Cg05200_Ped02Dg04580	-7.10324	BB		Gan01Bg04850_Gan01Cg15380	-2.04909	BB
Ped07Cg16610_Ped07Dg15500	1.41631	BB		Gan05Bg16080_Gan05Cg03840	4.68508	BB
Ped05Cg15190_Ped05Dg09700	1.82628	BB		Gan06Bg06410_Gan03Cg19110	1.21832	BB
Ped09Cg24200_Ped05Dg19170	-7.44978	BB		Gan07Bg08660_Gan07Cg09040	-4.07064	BB
Ped03Cg19510_Ped03Dg24610	8.75734	BB		Gan08Bg02580_Gan08Cg13550	-0.938249	BB
Ped06Cg13220_Ped06Dg09150	2.64394	BB		Gan06Bg05500_Gan03Cg18250	-3.35687	BB
Ped04Cg14110_Ped04Dg11100	2.5006	BB		Gan02Bg24050_Gan02Cg15290	-0.843086	BB
Ped03Cg00240_Ped03Dg00240	3.34408	BB		Gan02Bg24330_Gan02Cg14750	-1.22251	BB
Ped03Cg18920_Ped03Dg25080	-6.42403	BB		Gan01Bg30910_Gan01Cg25630	-6.48012	BB
Ped04Cg07350_Ped04Dg17840	-2.93491	BB		Gan06Bg09720_Gan03Cg22120	-3.46012	BB
Ped03Cg29420_Ped03Dg15370	-1.8071	BB		Gan08Bg09890_Gan08Cg06630	0.919866	BB
Ped01Cg29540_Ped01Dg22350	-1.65209	BB		Gan02Bg03850_Gan02Cg04180	5.95825	BB
Ped04Cg01840_Ped04Dg23410	-4.83064	BB		Gan07Bg02040_Gan07Cg03400	2.11206	BB
Ped10Cg09810_Ped10Dg02100	7.94786	BB		Gan03Bg01010_Gan10Cg12030	-4.4438	BB
Ped11Cg00050_Ped12Dg00110	-7.01252	BB		Gan03Bg03930_Gan06Cg15210	-4.56904	BB
Ped07Cg13500_Ped07Dg12650	-1.63446	BB		Gan10Bg05130_Gan10Cg07020	-1.24381	BB
Ped03Cg29450_Ped03Dg15330	6.42581	BB		Gan09Bg08840_Gan09Cg08030	-4.58271	BB
Ped10Cg03590_Ped10Dg05410	-1.1085	BB		Gan02Bg00660_Gan02Cg01800	-1.51528	BB
Ped02Cg06230_Ped02Dg05370	1.98202	BB		Gan06Bg03490_Gan03Cg16510	-4.67479	BB
Ped03Cg10650_Ped03Dg10230	-1.40372	BB		Gan08Bg04770_Gan08Cg11250	4.97505	BB
Ped01Cg31460_Ped01Dg24250	-2.86173	BB		Gan06Bg01980_Gan03Cg14690	0.939285	BB
Ped03Cg22290_Ped03Dg21950	-6.31568	BB		Gan09Bg05630_Gan09Cg04970	2.23143	BB
Ped11Cg06170_Ped11Dg06770	-2.00559	BB		Gan11Bg08920_Gan11Cg08400	-3.12605	BB
Ped01Cg30580_Ped01Dg23390	-2.17379	BB		Gan02Bg09500_Gan02Cg09440	4.94178	BB
Ped02Cg00560_Ped02Dg14200	-2.81366	BB		Gan10Bg08090_Gan10Cg10420	-1.85013	BB
Ped10Cg00050_Ped10Dg12020	-1.06863	BB		Gan01Bg08130_Gan01Cg13980	2.88103	BB
Ped04Cg05900_Ped04Dg19670	-1.88465	BB		Gan10Bg02640_Gan10Cg04020	1.85148	BB
Ped01Cg31860_Ped01Dg24610	-4.11586	BB		Gan01Bg25410_Gan08Cg02080	-2.12824	BB
Ped01Cg02010_Ped01Dg37310	-4.14586	BB		Gan06Bg09920_Gan10Cg10540	6.56371	BB
Ped02Cg09990_Ped02Dg08820	-1.80203	BB		Gan02Bg04970_Gan02Cg05240	1.33513	BB
Ped02Cg08810_Ped02Dg07780	-2.83568	BB		Gan04Bg03210_Gan04Cg16330	2.55072	BB
Ped12Cg08880_Ped12Dg04560	-0.903396	BB		Gan03Bg08780_Gan06Cg09890	1.8238	BB
Ped03Cg31650_Ped03Dg13540	-2.03429	BB		Gan01Bg10040_Gan01Cg10720	-3.60693	BB
Ped05Cg13310_Ped05Dg07810	1.20874	BB		Gan10Bg02430_Gan10Cg03750	8.15178	BB
Ped01Cg12470_Ped01Dg04930	1.91334	BB		Gan09Bg09860_Gan09Cg09070	-1.01435	BB
Ped04Cg17940_Ped04Dg07230	8.16163	BB		Gan07Bg08230_Gan07Cg08710	1.17999	BB
Ped10Cg08130_Ped10Dg04080	-5.62301	BB		Gan01Bg13160_Gan01Cg08140	-7.95024	BB
Ped12Cg01190_Ped12Dg11640	-2.06768	BB		Gan09Bg12410_Gan07Cg00420	1.22706	BB
Ped04Cg19210_Ped04Dg06030	-3.20878	BB		Gan01Bg23880_Gan08Cg03530	-0.823646	BB
Ped06Cg13350_Ped06Dg09040	1.20761	BB		Gan02Bg12030_Gan02Cg12670	-1.57696	BB
Ped05Cg13660_Ped05Dg07980	-2.34076	BB		Gan07Bg00060_Gan11Cg00380	-1.16839	BB
Ped03Cg30590_Ped03Dg14290	4.35232	BB		Gan01Bg01560_Gan01Cg18600	-2.36891	BB
Ped01Cg19400_Ped01Dg11890	2.82325	BB		Gan07Bg09750_Gan07Cg13730	-1.58064	BB
Ped03Cg18110_Ped03Dg25960	3.09939	BB		Gan02Bg01340_Gan02Cg02520	2.04924	BB
Ped05Cg07710_Ped05Dg02480	1.12205	BB		Gan02Bg22680_Gan02Cg16620	-0.933636	BB
Ped07Cg07400_Ped07Dg02650	2.88625	BB		Gan02Bg02080_Gan03Cg16730	-2.58982	BB
Ped03Cg10910_Ped03Dg10470	-3.91737	BB		Gan07Bg15890_Gan07Cg09670	3.19691	BB
Ped10Cg05200_Ped10Dg07100	0.861228	BB		Gan04Bg14430_Gan04Cg03210	-1.60615	BB
Ped05Cg05640_Ped05Dg00570	-2.75004	BB		Gan03Bg16910_Gan03Cg09960	-3.83198	BB
Ped07Cg14840_Ped07Dg13950	-3.14402	BB		Gan10Bg00180_Gan10Cg02300	8.66286	BB
Ped04Cg04650_Ped04Dg20740	-1.6369	BB		Gan10Bg06880_Gan10Cg09050	4.88889	BB
Ped01Cg23020_Ped01Dg15580	1.43213	BB		Gan05Bg10460_Gan05Cg06920	8.43813	BB
Ped02Cg08380_Ped02Dg07260	8.45291	BB		Gan04Bg07270_Gan04Cg11370	-2.18213	BB
Ped08Cg11740_Ped08Dg15150	2.51516	BB		Gan02Bg20170_Gan02Cg18720	-3.07224	BB
Ped01Cg15390_Ped01Dg07610	-5.88705	BB		Gan12Bg09250_Gan03Cg10680	6.15548	BB
Ped07Cg11000_Ped07Dg09500	1.92272	BB		Gan03Bg00780_Gan10Cg12180	2.6768	BB
Ped02Cg03250_Ped02Dg02660	2.93966	BB		Gan03Bg25860_Gan03Cg01770	4.95027	BB
Ped03Cg11560_Ped03Dg11120	-1.7922	BB		Gan02Bg20530_Gan02Cg18320	-1.18857	BB
Ped06Cg18260_Ped06Dg03820	-2.62615	BB		Gan04Bg14520_Gan04Cg03020	-1.85895	BB
Ped08Cg00350_Ped08Dg18060	-1.75472	BB		Gan02Bg06840_Gan02Cg07040	2.15451	BB
Ped07Cg06610_Ped07Dg03440	-1.34406	BB		Gan10Bg00300_Gan10Cg02230	1.32382	BB
Ped01Cg10120_Ped01Dg02530	-2.10278	BB		Gan03Bg01040_Gan10Cg11970	5.20706	BB
Ped04Cg02870_Ped04Dg22500	1.93603	BB		Gan09Bg01290_Gan09Cg02570	11.4411	BB
Ped03Cg06730_Ped03Dg06380	1.91246	BB		Gan03Bg24050_Gan03Cg03460	4.05012	BB
Ped12Cg04530_Ped12Dg08310	1.89964	BB		Gan06Bg15000_Gan06Cg20750	-2.76387	BB
Ped01Cg09350_Ped01Dg01630	-2.06417	BB		Gan04Bg03640_Gan04Cg15750	1.17678	BB
Ped10Cg03430_Ped10Dg08530	-2.41913	BB		Gan01Bg31150_Gan01Cg25740	-0.886398	BB
Ped08Cg08230_Ped08Dg11440	-6.94158	BB		Gan10Bg07000_Gan10Cg09240	7.25515	BB
Ped11Cg02570_Ped11Dg02970	9.75743	BB		Gan05Bg10070_Gan05Cg07280	-8.00541	BB
Ped09Cg25580_Ped05Dg20600	-2.10029	BB		Gan09Bg08300_Gan09Cg07460	-3.72479	BB
Ped03Cg08250_Ped03Dg08110	-2.57552	BB		Gan09Bg10820_Gan09Cg10160	-1.37869	BB
Ped03Cg14670_Ped03Dg29160	-1.30294	BB		Gan10Bg02540_Gan10Cg03860	3.50516	BB
Ped10Cg06450_Ped10Dg08140	-7.79912	BB		Gan04Bg06120_Gan04Cg12580	5.40479	BB
Ped10Cg07330_Ped10Dg04970	-5.12273	BB		Gan04Bg09560_Gan04Cg08160	1.76506	BB
Ped03Cg06250_Ped03Dg05960	1.39221	BB		Gan06Bg15540_Gan06Cg21240	-2.28786	BB
Ped11Cg04630_Ped11Dg05120	7.32168	BB		Gan05Bg09110_Gan05Cg08060	1.66397	BB
Ped05Cg04910_Ped11Dg09620	-2.39475	BB		Gan03Bg09280_Gan06Cg09480	1.21743	BB
Ped01Cg05900_Ped01Dg32920	1.56397	BB		Gan02Bg07490_Gan02Cg07710	-0.994101	BB
Ped09Cg21320_Ped05Dg15890	-6.70903	BB		Gan05Bg03960_Gan05Cg15620	-9.23043	BB
Ped07Cg00580_Ped07Dg00240	-3.16865	BB		Gan08Bg02610_Gan08Cg13240	4.10081	BB
Ped09Cg25230_Ped05Dg20130	-2.34427	BB		Gan03Bg05460_Gan06Cg13540	5.084	BB
Ped10Cg02260_Ped10Dg09840	4.49661	BB		Gan07Bg02220_Gan07Cg03550	-2.57427	BB
Ped06Cg16780_Ped06Dg05410	1.43413	BB		Gan05Bg14020_Gan05Cg02130	7.08894	BB
Ped05Cg14600_Ped05Dg08920	-1.42057	BB		Gan07Bg02360_Gan07Cg03650	1.20436	BB
Ped01Cg31040_Ped01Dg23910	-2.77072	BB		Gan01Bg02530_Gan01Cg17520	-1.96101	BB
Ped01Cg18580_Ped01Dg11100	-7.18533	BB		Gan10Bg06950_Gan10Cg09160	-1.46098	BB
Ped04Cg12420_Ped04Dg12810	-6.96799	BB		Gan03Bg09450_Gan06Cg09260	3.53851	BB
Ped07Cg14790_Ped07Dg13980	2.18883	BB		Gan01Bg24190_Gan08Cg03160	-1.266	BB
Ped04Cg18090_Ped04Dg07040	4.84503	BB		Gan03Bg24930_Gan03Cg02630	-2.44294	BB
Ped01Cg00100_Ped01Dg38670	-1.28824	BB		Gan01Bg03350_Gan01Cg16730	-2.52573	BB
Ped03Cg11550_Ped03Dg11110	1.79342	BB		Gan01Bg30880_Gan01Cg25490	-0.957446	BB
Ped03Cg23220_Ped03Dg20970	7.02167	BB		Gan02Bg00740_Gan02Cg01910	-1.53064	BB
Ped07Cg16040_Ped07Dg14920	-2.75132	BB		Gan01Bg00970_Gan01Cg19250	2.33963	BB
Ped10Cg00970_Ped10Dg11060	-3.47493	BB		Gan12Bg10300_Gan06Cg00160	-1.45862	BB
Ped05Cg18330_Ped05Dg13030	-2.14335	BB		Gan05Bg14740_Gan05Cg02680	4.05899	BB
Ped03Cg12930_Ped03Dg30570	-1.9907	BB		Gan01Bg03720_Gan01Cg16380	7.13479	BB
Ped04Cg09370_Ped04Dg15720	-2.85735	BB		Gan12Bg06370_Gan03Cg12870	-2.23311	BB
Ped04Cg13490_Ped04Dg11660	1.48882	BB		Gan05Bg00100_Gan05Cg16220	-5.38696	BB
Ped06Cg17770_Ped06Dg04400	-3.03129	BB		Gan01Bg03170_Gan01Cg16900	-2.62326	BB
Ped05Cg04610_Ped11Dg10000	1.19665	BB		Gan02Bg20720_Gan02Cg18210	-5.46964	BB
Ped06Cg18240_Ped06Dg03860	-1.72138	BB		Gan11Bg10800_Gan11Cg07430	1.55788	BB
Ped07Cg08150_Ped07Dg01980	-0.94917	BB		Gan10Bg01650_Gan10Cg02140	-0.590319	BB
Ped04Cg01650_Ped04Dg23610	-1.81858	BB		Gan03Bg03010_Gan06Cg14200	-3.36192	BB
Ped10Cg08680_Ped10Dg03070	1.55183	BB		Gan06Bg06460_Gan03Cg19160	4.00448	BB
Ped01Cg17550_Ped01Dg09710	-2.57555	BB		Gan09Bg08270_Gan09Cg07430	-3.52753	BB
Ped06Cg06070_Ped06Dg14110	0.732523	BB		Gan01Bg27570_Gan01Cg22290	-2.0454	BB
Ped03Cg24750_Ped03Dg19350	3.08878	BB		Gan03Bg09250_Gan06Cg09510	-0.907532	BB
Ped07Cg07380_Ped07Dg02660	1.35754	BB		Gan02Bg22320_Gan02Cg16890	2.27463	BB
Ped02Cg04260_Ped02Dg03620	2.85571	BB		Gan06Bg01520_Gan03Cg14230	2.0065	BB
Ped07Cg05430_Ped07Dg04860	2.98969	BB		Gan07Bg13450_Gan07Cg11190	-1.78365	BB
Ped08Cg00800_Ped08Dg17590	1.56326	BB		Gan08Bg08150_Gan08Cg07970	2.86772	BB
Ped09Cg22070_Ped05Dg16770	2.27265	BB		Gan05Bg01540_Gan01Cg07850	1.61769	BB
Ped04Cg13840_Ped04Dg11360	1.81178	BB		Gan07Bg04690_Gan07Cg05510	-3.58278	BB
Ped05Cg14240_Ped05Dg08630	-1.66126	BB		Gan02Bg14400_Gan02Cg13590	4.97241	BB
Ped01Cg14380_Ped01Dg06620	-4.48247	BB		Gan01Bg04260_Gan01Cg15870	-1.90768	BB
Ped01Cg20160_Ped01Dg12680	7.34321	BB		Gan03Bg05350_Gan06Cg13620	-0.803716	BB
Ped08Cg06980_Ped08Dg10120	-5.85966	BB		Gan06Bg08850_Gan03Cg20850	-8.81011	BB
Ped02Cg06720_Ped02Dg05760	1.62435	BB		Gan03Bg06920_Gan06Cg12000	1.24464	BB
Ped06Cg22180_Ped01Dg29250	1.86902	BB		Gan01Bg19470_Gan01Cg03710	0.735154	BB
Ped08Cg05000_Ped08Dg08180	-2.30003	BB		Gan01Bg00320_Gan02Cg23090	7.01817	BB
Ped01Cg05010_Ped01Dg33680	-1.95943	BB		Gan01Bg22080_Gan08Cg05670	2.16797	BB
Ped04Cg07020_Ped04Dg18200	-0.855997	BB		Gan07Bg01710_Gan07Cg02960	2.49082	BB
Ped03Cg25670_Ped03Dg18570	-1.33589	BB		Gan09Bg08670_Gan09Cg07890	-2.95331	BB
Ped10Cg09090_Ped10Dg03340	-3.94198	BB		Gan03Bg21770_Gan03Cg05850	1.24817	BB
Ped04Cg12660_Ped04Dg12600	-2.09234	BB		Gan10Bg01070_Gan10Cg02750	5.27535	BB
Ped05Cg08730_Ped05Dg03400	-3.53957	BB		Gan01Bg02250_Gan05Cg06670	3.05039	BB
Ped01Cg18650_Ped01Dg11130	-1.84755	BB		Gan01Bg26660_Gan01Cg21420	-5.60983	BB
Ped08Cg09510_Ped08Dg12710	-1.44006	BB		Gan04Bg03260_Gan04Cg16120	-2.39572	BB
Ped10Cg00570_Ped10Dg11480	2.21506	BB		Gan01Bg27460_Gan01Cg22160	-7.04216	BB
Ped04Cg20240_Ped04Dg04900	-0.908052	BB		Gan03Bg16240_Gan06Cg01950	-2.13115	BB
Ped03Cg24410_Ped03Dg19800	-2.73195	BB		Gan01Bg10970_Gan01Cg10040	-1.67772	BB
Ped08Cg13730_Ped08Dg16040	-1.77997	BB		Gan03Bg27250_Gan03Cg00300	-1.13974	BB
Ped06Cg11570_Ped06Dg19550	-6.24527	BB		Gan02Bg22400_Gan02Cg16810	1.69581	BB
Ped08Cg00510_Ped08Dg17860	-2.65885	BB		Gan02Bg08610_Gan02Cg08880	-1.6736	BB
Ped06Cg23570_Ped01Dg00770	-2.9456	BB		Gan02Bg20920_Gan02Cg18030	-4.98669	BB
Ped04Cg14440_Ped04Dg10770	-2.1061	BB		Gan01Bg02080_Gan01Cg17990	2.41372	BB
Ped09Cg19600_Ped08Dg01640	-6.32233	BB		Gan02Bg13500_Gan02Cg22600	-4.35284	BB
Ped05Cg12000_Ped05Dg06490	1.78847	BB		Gan02Bg15800_Gan08Cg00900	1.58383	BB
Ped05Cg12510_Ped05Dg06950	-7.69537	BB		Gan12Bg01370_Gan11Cg13210	1.7669	BB
Ped01Cg32450_Ped01Dg24930	1.45604	BB		Gan03Bg06720_Gan06Cg12230	1.42967	BB
Ped05Cg07060_Ped05Dg01920	9.47235	BB		Gan03Bg19460_Gan03Cg07580	2.08155	BB
Ped01Cg05970_Ped01Dg32820	1.98803	BB		Gan06Bg05900_Gan03Cg18630	1.15254	BB
Ped04Cg08360_Ped04Dg16780	1.43486	BB		Gan11Bg10980_Gan11Cg07300	2.06377	BB
Ped02Cg04920_Ped02Dg04300	3.80083	BB		Gan10Bg02850_Gan10Cg04310	-2.10937	BB
Ped04Cg09740_Ped04Dg15340	6.35115	BB		Gan03Bg09370_Gan06Cg09400	-6.01787	BB
Ped03Cg17940_Ped03Dg26170	-6.88776	BB		Gan02Bg04060_Gan02Cg04400	2.58267	BB
Ped07Cg17230_Ped07Dg16190	1.95914	BB		Gan03Bg01180_Gan10Cg11860	3.12335	BB
Ped01Cg04670_Ped01Dg34050	-2.59666	BB		Gan03Bg12340_Gan06Cg06410	1.52059	BB
Ped01Cg37210_Ped01Dg27690	2.8587	BB		Gan06Bg11470_Gan06Cg18150	7.6009	BB
Ped04Cg11260_Ped04Dg14000	-7.38688	BB		Gan12Bg01900_Gan11Cg12620	4.55709	BB
Ped12Cg06110_Ped12Dg07030	1.70811	BB		Gan08Bg02290_Gan08Cg13860	0.782045	BB
Ped06Cg13750_Ped06Dg08580	-2.00228	BB		Gan07Bg13210_Gan07Cg11530	-1.01904	BB
Ped04Cg14340_Ped04Dg10840	-2.92751	BB		Gan10Bg06340_Gan10Cg08370	4.37684	BB
Ped01Cg03700_Ped01Dg35160	-2.19983	BB		Gan02Bg11120_Gan02Cg11650	1.82441	BB
Ped01Cg16990_Ped01Dg09280	2.78542	BB		Gan02Bg02740_Gan02Cg02920	-1.34857	BB
Ped06Cg22410_Ped01Dg29540	-1.94351	BB		Gan05Bg08310_Gan05Cg08740	3.67042	BB
Ped01Cg06600_Ped01Dg32110	1.20402	BB		Gan02Bg24200_Gan02Cg14970	-4.71664	BB
Ped02Cg03440_Ped02Dg02880	1.52381	BB		Gan03Bg11820_Gan06Cg07070	2.54269	BB
Ped11Cg02430_Ped11Dg02850	-8.2542	BB		Gan08Bg05350_Gan08Cg10910	-2.69489	BB
Ped10Cg04560_Ped10Dg06400	3.00231	BB		Gan01Bg19900_Gan01Cg03320	1.63783	BB
Ped05Cg07830_Ped05Dg02600	0.897251	BB		Gan02Bg23270_Gan02Cg16030	-3.30039	BB
Ped05Cg05700_Ped05Dg00610	-2.3102	BB		Gan12Bg02600_Gan11Cg11700	2.12022	BB
Ped07Cg07820_Ped07Dg02260	-2.63102	BB		Gan12Bg08980_Gan03Cg10810	-0.851704	BB
Ped12Cg10480_Ped12Dg03250	-2.08789	BB		Gan02Bg03100_Gan02Cg03580	-1.6964	BB
Ped05Cg16980_Ped05Dg11710	-1.58559	BB		Gan11Bg07770_Gan11Cg08950	-1.65919	BB
Ped05Cg20600_Ped08Dg00260	3.1812	BB		Gan08Bg08020_Gan08Cg08100	2.7123	BB
Ped02Cg13110_Ped02Dg11740	3.11354	BB		Gan07Bg02370_Gan07Cg03660	-2.96451	BB
Ped02Cg14610_Ped02Dg13500	3.08846	BB		Gan06Bg14750_Gan06Cg20550	2.50253	BB
Ped03Cg18960_Ped03Dg25050	-2.29844	BB		Gan04Bg08730_Gan04Cg09350	-4.83588	BB
Ped04Cg01410_Ped04Dg23850	-3.84423	BB		Gan03Bg01680_Gan10Cg11370	-3.29443	BB
Ped02Cg05320_Ped02Dg04700	1.23368	BB		Gan07Bg02830_Gan07Cg04110	-1.03582	BB
Ped01Cg19160_Ped01Dg11630	5.04062	BB		Gan01Bg19580_Gan01Cg03580	-2.77831	BB
Ped07Cg13080_Ped07Dg12160	-3.32561	BB		Gan07Bg03550_Gan07Cg04870	1.60894	BB
Ped01Cg27450_Ped01Dg20030	1.42566	BB		Gan09Bg11690_Gan09Cg11010	-2.3818	BB
Ped03Cg08660_Ped03Dg08480	3.89758	BB		Gan07Bg13690_Gan07Cg11030	-3.21151	BB
Ped01Cg30970_Ped01Dg23810	-2.67738	BB		Gan01Bg04570_Gan01Cg15670	-1.44654	BB
Ped03Cg23550_Ped03Dg20580	-1.95801	BB		Gan12Bg00120_Gan11Cg14540	5.79688	BB
Ped03Cg03660_Ped03Dg03470	-7.73013	BB		Gan08Bg07260_Gan08Cg08890	1.64345	BB
Ped12Cg00530_Ped12Dg12160	3.65701	BB		Gan03Bg10120_Gan06Cg08610	1.55083	BB
Ped07Cg04750_Ped07Dg05340	1.18783	BB		Gan06Bg19020_Gan09Cg00150	1.39324	BB
Ped10Cg09080_Ped10Dg03330	2.13381	BB		Gan01Bg15950_Gan01Cg06800	-0.994304	BB
Ped07Cg12860_Ped07Dg11870	2.93404	BB		Gan02Bg12490_Gan02Cg13050	-1.321	BB
Ped04Cg08600_Ped04Dg16490	6.76862	BB		Gan10Bg03880_Gan10Cg05210	1.16383	BB
Ped01Cg01700_Ped01Dg37490	1.37794	BB		Gan03Bg24860_Gan03Cg02720	1.41741	BB
Ped04Cg07310_Ped04Dg17900	1.6973	BB		Gan03Bg16220_Gan06Cg01990	4.61696	BB
Ped03Cg14470_Ped03Dg29400	-4.33203	BB		Gan03Bg06150_Gan06Cg12700	-1.09117	BB
Ped01Cg06440_Ped01Dg32270	-2.15572	BB		Gan09Bg05350_Gan09Cg04660	-3.44367	BB
Ped02Cg12750_Ped02Dg11340	0.804993	BB		Gan01Bg22680_Gan08Cg04770	2.7552	BB
Ped12Cg02420_Ped12Dg10280	7.43523	BB		Gan03Bg23780_Gan03Cg03700	1.62051	BB
Ped07Cg10700_Ped07Dg09290	-2.53035	BB		Gan05Bg05860_Gan05Cg10540	-6.49271	BB
Ped04Cg03250_Ped04Dg22170	-1.93033	BB		Gan03Bg16650_Gan06Cg01450	6.69554	BB
Ped01Cg10600_Ped01Dg03040	-1.4549	BB		Gan12Bg02210_Gan11Cg12180	4.21533	BB
Ped04Cg13170_Ped04Dg12060	-2.0362	BB		Gan06Bg04340_Gan03Cg17060	3.17525	BB
Ped10Cg00290_Ped10Dg11790	1.7213	BB		Gan02Bg24570_Gan02Cg14500	3.6301	BB
Ped08Cg01380_Ped08Dg17190	6.29733	BB		Gan09Bg05290_Gan09Cg04640	2.39326	BB
Ped01Cg07360_Ped01Dg31430	-4.76615	BB		Gan08Bg12120_Gan10Cg00620	1.51799	BB
Ped03Cg21920_Ped03Dg22290	1.64986	BB		Gan10Bg05840_Gan10Cg07680	-3.19683	BB
Ped03Cg00590_Ped03Dg00560	2.85655	BB		Gan12Bg01290_Gan11Cg05130	5.67975	BB
Ped01Cg14690_Ped01Dg06910	6.88239	BB		Gan08Bg07910_Gan08Cg08230	3.27183	BB
Ped06Cg01670_Ped06Dg20980	2.71074	BB		Gan01Bg24510_Gan08Cg02860	3.28791	BB
Ped03Cg23720_Ped03Dg20430	1.5564	BB		Gan02Bg02810_Gan02Cg02850	2.7648	BB
Ped06Cg18040_Ped06Dg04120	2.36102	BB		Gan01Bg12140_Gan01Cg08940	2.5332	BB
Ped04Cg15930_Ped04Dg09370	5.50691	BB		Gan02Bg07590_Gan02Cg07780	2.3338	BB
Ped01Cg04180_Ped01Dg34650	1.96111	BB		Gan08Bg12430_Gan10Cg00790	-1.96433	BB
Ped02Cg05490_Ped02Dg04870	1.61354	BB		Gan03Bg19760_Gan03Cg07210	1.14006	BB
Ped03Cg16740_Ped03Dg27180	-1.7208	BB		Gan07Bg14480_Gan07Cg10770	5.91543	BB
Ped03Cg05380_Ped03Dg05090	4.01537	BB		Gan10Bg01240_Gan10Cg02500	-5.48697	BB
Ped03Cg09190_Ped03Dg08910	-7.49821	BB		Gan02Bg07630_Gan02Cg07830	-1.35256	BB
Ped03Cg21320_Ped03Dg22850	-6.76006	BB		Gan01Bg09300_Gan01Cg15160	-2.05897	BB
Ped03Cg24280_Ped03Dg19870	-2.78714	BB		Gan06Bg09970_Gan10Cg10590	3.0286	BB
Ped04Cg10240_Ped04Dg14900	-7.79813	BB		Gan01Bg10440_Gan01Cg10560	0.967203	BB
Ped05Cg15310_Ped05Dg09820	4.79918	BB		Gan02Bg15600_Gan08Cg00690	0.847869	BB
Ped07Cg17880_Ped07Dg16790	1.98922	BB		Gan02Bg14790_Gan02Cg13930	-1.71391	BB
Ped06Cg00190_Ped06Dg22500	1.50945	BB		Gan01Bg22600_Gan08Cg04890	-0.820258	BB
Ped01Cg12260_Ped01Dg04690	1.44107	BB		Gan06Bg03270_Gan03Cg16150	-1.33715	BB
Ped09Cg26000_Ped05Dg21040	-1.15987	BB		Gan03Bg22290_Gan03Cg05200	-1.04108	BB
Ped02Cg05430_Ped02Dg04820	1.27531	BB		Gan01Bg23190_Gan08Cg04240	-10.1245	BB
Ped03Cg02900_Ped03Dg02900	-2.15227	BB		Gan05Bg16200_Gan05Cg03960	-1.50745	BB
Ped02Cg14980_Ped02Dg00180	9.27388	BB		Gan05Bg03340_Gan05Cg15010	-2.87628	BB
Ped02Cg05540_Ped02Dg04960	3.35065	BB		Gan12Bg09530_Gan03Cg10320	-2.93638	BB
Ped08Cg13580_Ped08Dg16230	-8.12631	BB		Gan01Bg30630_Gan01Cg25180	-1.9148	BB
Ped03Cg33710_Ped03Dg11610	2.58237	BB		Gan03Bg17690_Gan03Cg09380	0.863355	BB
Ped10Cg07430_Ped10Dg04880	1.16164	BB		Gan03Bg02880_Gan06Cg14060	1.78877	BB
Ped08Cg07050_Ped08Dg10210	-0.942208	BB		Gan05Bg17130_Gan05Cg04660	-3.04392	BB
Ped03Cg00810_Ped03Dg00750	-5.22458	BB		Gan04Bg14960_Gan04Cg02570	5.38458	BB
Ped01Cg02020_Ped01Dg37300	-2.21411	BB		Gan01Bg24460_Gan08Cg02920	-4.90786	BB
Ped01Cg14510_Ped01Dg06760	-1.26743	BB		Gan09Bg12600_Gan07Cg00130	-7.29852	BB
Ped03Cg31400_Ped03Dg13840	-1.45408	BB		Gan12Bg08670_Gan03Cg10970	2.02107	BB
Ped03Cg16580_Ped03Dg27360	1.52038	BB		Gan01Bg29460_Gan01Cg24120	-2.38112	BB
Ped05Cg12800_Ped05Dg07270	-6.80035	BB		Gan07Bg13710_Gan07Cg11000	-1.36969	BB
Ped01Cg08080_Ped01Dg30940	2.12965	BB		Gan09Bg06370_Gan09Cg05730	5.95567	BB
Ped04Cg08170_Ped04Dg16980	1.44319	BB		Gan01Bg04210_Gan01Cg15910	1.96698	BB
Ped05Cg08430_Ped05Dg03200	5.46463	BB		Gan06Bg05080_Gan03Cg17770	-4.25732	BB
Ped10Cg00320_Ped10Dg11730	-1.48276	BB		Gan06Bg00460_Gan03Cg13360	-6.31548	BB
Ped07Cg08210_Ped07Dg01940	-2.50785	BB		Gan03Bg03790_Gan06Cg15090	1.89603	BB
Ped06Cg22670_Ped01Dg29890	-4.97637	BB		Gan05Bg13080_Gan05Cg01370	2.87319	BB
Ped06Cg14170_Ped06Dg08260	-1.93395	BB		Gan06Bg07150_Gan03Cg19810	-3.85012	BB
Ped07Cg07540_Ped07Dg02470	-3.16551	BB		Gan02Bg07310_Gan02Cg07510	-2.96196	BB
Ped02Cg05950_Ped02Dg05140	1.66505	BB		Gan02Bg15280_Gan08Cg00470	6.53356	BB
Ped04Cg10250_Ped04Dg14890	-2.45456	BB		Gan11Bg07900_Gan11Cg08880	-1.72857	BB
Ped06Cg16220_Ped06Dg06150	-0.847535	BB		Gan06Bg06960_Gan03Cg19640	-4.49444	BB
Ped04Cg13220_Ped04Dg11970	7.83628	BB		Gan12Bg03020_Gan11Cg11320	0.73671	BB
Ped04Cg14780_Ped04Dg10420	-9.50542	BB		Gan09Bg12520_Gan07Cg00230	3.69995	BB
Ped01Cg15220_Ped01Dg07380	4.23566	BB		Gan03Bg13700_Gan06Cg05070	3.09811	BB
Ped11Cg07080_Ped11Dg07380	-1.54333	BB		Gan03Bg00970_Gan10Cg12050	-8.27478	BB
Ped04Cg12830_Ped04Dg12360	0.910199	BB		Gan04Bg14440_Gan04Cg03200	3.2896	BB
Ped06Cg21260_Ped06Dg00670	-1.17388	BB		Gan03Bg27040_Gan03Cg00560	1.1489	BB
Ped06Cg01680_Ped06Dg20970	2.69299	BB		Gan03Bg22740_Gan03Cg04790	-2.96604	BB
Ped01Cg22800_Ped01Dg15360	-1.7589	BB		Gan02Bg12450_Gan02Cg13030	-1.10026	BB
Ped03Cg27270_Ped03Dg17090	-2.02496	BB		Gan08Bg00840_Gan07Cg01150	2.12007	BB
Ped05Cg09040_Ped05Dg03760	1.48879	BB		Gan01Bg32480_Gan01Cg26700	-2.34944	BB
Ped01Cg16420_Ped01Dg08710	2.1689	BB		Gan03Bg18480_Gan03Cg08660	-8.17577	BB
Ped03Cg26300_Ped03Dg17900	-4.25231	BB		Gan02Bg05620_Gan02Cg05880	-3.73271	BB
Ped04Cg09860_Ped04Dg15240	-4.20905	BB		Gan06Bg10680_Gan06Cg17470	-4.72181	BB
Ped03Cg05580_Ped03Dg05300	-2.1227	BB		Gan01Bg23340_Gan08Cg04070	-1.90652	BB
Ped07Cg04480_Ped07Dg05670	-1.86597	BB		Gan04Bg11700_Gan04Cg06070	-8.53537	BB
Ped10Cg03040_Ped10Dg09000	-5.98888	BB		Gan03Bg24960_Gan03Cg02610	-3.29367	BB
Ped09Cg20350_Ped05Dg15010	-5.82144	BB		Gan07Bg09500_Gan07Cg14210	-7.16367	BB
Ped05Cg16320_Ped05Dg10920	5.02911	BB		Gan02Bg09550_Gan02Cg09770	5.91109	BB
Ped01Cg08470_Ped01Dg01000	1.10419	BB		Gan01Bg00450_Gan01Cg19610	-2.53686	BB
Ped05Cg17510_Ped05Dg12290	-5.78969	BB		Gan01Bg10860_Gan01Cg10160	6.91795	BB
Ped05Cg08540_Ped05Dg03270	1.51535	BB		Gan03Bg21270_Gan03Cg06110	-2.82055	BB
Ped03Cg14580_Ped03Dg29250	2.91723	BB		Gan02Bg05640_Gan02Cg05910	-6.00577	BB
Ped03Cg04520_Ped03Dg04210	7.94277	BB		Gan08Bg05660_Gan08Cg10560	0.98669	BB
Ped07Cg16500_Ped07Dg15360	5.10328	BB		Gan11Bg05950_Gan09Cg14310	-1.20546	BB
Ped06Cg02610_Ped06Dg10720	1.47178	BB		Gan05Bg06950_Gan05Cg10320	0.860927	BB
Ped08Cg12300_Ped08Dg15690	1.14649	BB		Gan07Bg12940_Gan07Cg11570	0.948959	BB
Ped01Cg30130_Ped01Dg22950	1.71407	BB		Gan03Bg26710_Gan03Cg01040	1.80538	BB
Ped04Cg09830_Ped04Dg15270	-7.25972	BB		Gan05Bg12290_Gan05Cg00110	-3.40459	BB
Ped03Cg15500_Ped03Dg28310	3.57662	BB		Gan11Bg11480_Gan11Cg06760	1.06401	BB
Ped04Cg11890_Ped04Dg13390	7.81993	BB		Gan12Bg04590_Gan11Cg09760	0.934884	BB
Ped01Cg37070_Ped01Dg27580	-2.6005	BB		Gan11Bg06550_Gan10Cg00950	-0.895169	BB
Ped07Cg04540_Ped07Dg05620	-6.93381	BB		Gan06Bg01770_Gan03Cg14480	-2.63337	BB
Ped04Cg25910_Ped04Dg01410	1.32359	BB		Gan08Bg07560_Gan08Cg08570	6.96634	BB
Ped03Cg16790_Ped03Dg27130	-8.03676	BB		Gan09Bg06360_Gan09Cg05710	2.76965	BB
Ped06Cg16310_Ped02Dg27940	1.75807	BB		Gan08Bg02270_Gan08Cg13840	1.33096	BB
Ped01Cg09890_Ped05Dg12010	-1.78739	BB		Gan09Bg08820_Gan09Cg08020	-1.55434	BB
Ped06Cg12710_Ped06Dg09900	1.31153	BB		Gan10Bg05200_Gan10Cg07090	3.87144	BB
Ped04Cg19620_Ped04Dg05670	0.927188	BB		Gan03Bg15190_Gan06Cg03330	2.08079	BB
Ped06Cg23180_Ped01Dg30430	3.06168	BB		Gan09Bg12010_Gan09Cg11360	9.0425	BB
Ped12Cg08890_Ped12Dg04550	7.5362	BB		Gan05Bg03400_Gan05Cg15080	7.46994	BB
Ped06Cg11170_Ped06Dg19190	-3.39762	BB		Gan01Bg27330_Gan01Cg22050	3.49759	BB
Ped03Cg14510_Ped03Dg29340	-1.99637	BB		Gan06Bg09800_Gan03Cg22210	1.90518	BB
Ped12Cg04970_Ped12Dg07960	3.04658	BB		Gan03Bg13170_Gan06Cg05530	-1.42156	BB
Ped01Cg05410_Ped01Dg33350	-2.32098	BB		Gan01Bg08950_Gan01Cg14800	-2.73482	BB
Ped12Cg11520_Ped12Dg02660	-2.78976	BB		Gan04Bg13310_Gan04Cg04380	-2.16723	BB
Ped08Cg11680_Ped08Dg15080	-1.57987	BB		Gan12Bg07150_Gan03Cg11970	-0.981564	BB
Ped08Cg08920_Ped08Dg12140	0.921005	BB		Gan03Bg22850_Gan03Cg04710	2.12484	BB
Ped05Cg07260_Ped05Dg02120	3.71119	BB		Gan02Bg01110_Gan02Cg02290	-6.77019	BB
Ped03Cg17450_Ped03Dg26580	-1.61054	BB		Gan12Bg07360_Gan03Cg11780	-2.842	BB
Ped01Cg28110_Ped01Dg20790	-7.74061	BB		Gan02Bg05770_Gan02Cg06110	1.69227	BB
Ped04Cg12680_Ped04Dg12570	-7.45791	BB		Gan02Bg14350_Gan02Cg13580	-5.41599	BB
Ped01Cg13310_Ped01Dg05680	-2.28025	BB		Gan05Bg14730_Gan05Cg02670	-2.681	BB
Ped12Cg06670_Ped12Dg06700	-2.09409	BB		Gan11Bg12250_Gan11Cg13020	-3.92307	BB
Ped01Cg26190_Ped01Dg18780	2.48713	BB		Gan09Bg07600_Gan09Cg07010	-1.68544	BB
Ped06Cg05500_Ped06Dg13660	0.743604	BB		Gan07Bg04460_Gan07Cg05290	2.79192	BB
Ped03Cg01840_Ped03Dg01810	1.82565	BB		Gan07Bg00290_Gan11Cg00650	-2.51537	BB
Ped07Cg15370_Ped07Dg14440	1.92775	BB		Gan01Bg14920_Gan01Cg07610	-5.3064	BB
Ped04Cg02540_Ped04Dg22830	1.89156	BB		Gan10Bg02470_Gan10Cg03810	-1.01886	BB
Ped02Cg14460_Ped02Dg13340	1.18125	BB		Gan12Bg02540_Gan11Cg11780	-1.04263	BB
Ped01Cg21270_Ped01Dg13850	-1.25452	BB		Gan02Bg03880_Gan02Cg04220	-4.83666	BB
Ped08Cg12170_Ped08Dg15580	-1.2288	BB		Gan04Bg13330_Gan04Cg04320	-3.15357	BB
Ped06Cg21490_Ped01Dg28570	3.3994	BB		Gan03Bg26020_Gan03Cg01910	-2.24599	BB
Ped01Cg25570_Ped05Dg02640	-2.2889	BB		Gan01Bg21130_Gan01Cg01960	1.23185	BB
Ped02Cg02740_Ped02Dg02090	2.11385	BB		Gan02Bg01560_Gan02Cg03390	1.13282	BB
Ped06Cg23260_Ped01Dg30470	0.974971	BB		Gan02Bg10720_Gan02Cg10830	2.30819	BB
Ped01Cg23860_Ped01Dg16420	-6.32585	BB		Gan07Bg00430_Gan11Cg00850	-6.3462	BB
Ped07Cg17820_Ped07Dg16730	2.01818	BB		Gan03Bg00760_Gan10Cg12220	4.19375	BB
Ped04Cg15390_Ped04Dg09830	-7.83359	BB		Gan02Bg06110_Gan02Cg06450	-1.41077	BB
Ped04Cg04570_Ped04Dg21050	1.27651	BB		Gan01Bg08710_Gan01Cg14480	1.23364	BB
Ped07Cg00830_Ped07Dg00600	1.59447	BB		Gan01Bg29290_Gan01Cg23920	-1.35786	BB
Ped01Cg03250_Ped01Dg35600	3.05419	BB		Gan06Bg04770_Gan03Cg17490	1.60973	BB
Ped10Cg02100_Ped10Dg09960	4.20746	BB		Gan05Bg15600_Gan05Cg03460	-5.85056	BB
Ped01Cg02380_Ped01Dg36960	-1.53057	BB		Gan05Bg13850_Gan05Cg01920	5.37415	BB
Ped03Cg14570_Ped03Dg29260	-4.50441	BB		Gan02Bg17450_Gan02Cg21410	-0.785534	BB
Ped02Cg02360_Ped02Dg01700	3.88293	BB		Gan04Bg03150_Gan04Cg16430	-1.00226	BB
Ped05Cg14270_Ped05Dg08700	-7.28905	BB		Gan07Bg09630_Gan07Cg14100	-7.42182	BB
Ped04Cg18130_Ped04Dg06980	5.86198	BB		Gan12Bg08690_Gan03Cg10950	-0.546782	BB
Ped10Cg04400_Ped10Dg06330	-3.3009	BB		Gan09Bg05230_Gan09Cg04580	1.1564	BB
Ped11Cg06330_Ped11Dg06920	-1.68472	BB		Gan05Bg10630_Gan05Cg06610	2.8477	BB
Ped01Cg37780_Ped01Dg28080	4.14016	BB		Gan10Bg05790_Gan10Cg07640	-0.682463	BB
Ped07Cg15290_Ped07Dg14310	9.00784	BB		Gan02Bg07350_Gan02Cg07540	-1.34376	BB
Ped03Cg02230_Ped03Dg02060	-1.54093	BB		Gan11Bg11010_Gan11Cg07270	-1.84521	BB
Ped01Cg00540_Ped01Dg38320	2.0581	BB		Gan01Bg06710_Gan01Cg12570	-3.23388	BB
Ped05Cg19880_Ped08Dg01160	8.20345	BB		Gan01Bg14620_Gan01Cg07270	2.87085	BB
Ped11Cg02210_Ped11Dg02650	-3.14861	BB		Gan06Bg00670_Gan03Cg13610	-1.28183	BB
Ped01Cg24160_Ped01Dg16790	-4.10631	BB		Gan01Bg06280_Gan01Cg11810	-4.84142	BB
Ped06Cg12750_Ped06Dg09830	-1.34176	BB		Gan02Bg04460_Gan02Cg04740	-2.14651	BB
Ped02Cg07540_Ped02Dg06530	-1.22433	BB		Gan05Bg10720_Gan05Cg06510	3.76218	BB
Ped03Cg19020_Ped03Dg24990	1.53651	BB		Gan09Bg10560_Gan09Cg09860	-0.997966	BB
Ped10Cg04290_Ped10Dg06210	-1.211	BB		Gan08Bg07330_Gan08Cg08790	-3.55025	BB
Ped03Cg28000_Ped03Dg16650	-2.03923	BB		Gan11Bg05070_Gan09Cg15460	-3.38398	BB
Ped01Cg28570_Ped01Dg21310	8.74725	BB		Gan09Bg04130_Gan09Cg03940	-2.49513	BB
Ped04Cg21410_Ped04Dg03970	-2.39263	BB		Gan01Bg08640_Gan01Cg14440	7.31516	BB
Ped10Cg12040_Ped10Dg01360	-1.57997	BB		Gan10Bg03470_Gan10Cg04790	6.55894	BB
Ped03Cg35660_Ped03Dg33010	-3.28358	BB		Gan12Bg09210_Gan03Cg10730	-1.71414	BB
Ped06Cg22690_Ped01Dg29920	-1.17766	BB		Gan08Bg08800_Gan08Cg07520	9.19392	BB
Ped06Cg02530_Ped06Dg10630	-4.07596	BB		Gan01Bg26830_Gan01Cg21550	-4.91984	BB
Ped01Cg10260_Ped01Dg02650	-1.83293	BB		Gan09Bg04750_Gan09Cg04400	3.02003	BB
Ped07Cg18140_Ped07Dg17030	6.6123	BB		Gan04Bg05080_Gan04Cg13950	-1.67109	BB
Ped12Cg07440_Ped12Dg05920	1.49783	BB		Gan03Bg14000_Gan06Cg04770	1.55005	BB
Ped03Cg35670_Ped03Dg33040	-1.49548	BB		Gan09Bg01780_Gan09Cg17260	6.833	BB
Ped01Cg05480_Ped01Dg33260	-5.95851	BB		Gan03Bg15610_Gan06Cg02820	-0.673365	BB
Ped08Cg07010_Ped08Dg10150	-1.079	BB		Gan05Bg07640_Gan05Cg09500	-1.17808	BB
Ped04Cg06400_Ped02Dg22690	-7.10513	BB		Gan09Bg11800_Gan09Cg11070	-8.66523	BB
Ped11Cg03950_Ped11Dg04170	2.76525	BB		Gan03Bg21260_Gan03Cg06150	0.963052	BB
Ped03Cg16370_Ped03Dg27550	2.14879	BB		Gan06Bg04520_Gan03Cg17180	-1.67228	BB
Ped06Cg07140_Ped06Dg15160	1.51363	BB		Gan03Bg16660_Gan06Cg01440	-2.24769	BB
Ped06Cg01140_Ped06Dg21450	0.998251	BB		Gan01Bg22230_Gan08Cg05550	-1.44351	BB
Ped05Cg02870_Ped11Dg12130	-2.49675	BB		Gan04Bg07770_Gan04Cg10960	-0.795922	BB
Ped01Cg30320_Ped01Dg23110	-7.32064	BB		Gan02Bg23720_Gan02Cg15650	-0.921076	BB
Ped04Cg16090_Ped04Dg09200	7.64636	BB		Gan12Bg07460_Gan03Cg11670	0.779533	BB
Ped09Cg01700_Ped07Dg17540	1.44937	BB		Gan01Bg26180_Gan01Cg20750	-7.62296	BB
Ped09Cg00410_Ped07Dg18710	-3.66891	BB		Gan12Bg04180_Gan11Cg09460	-5.27571	BB
Ped01Cg27570_Ped01Dg20190	-2.70137	BB		Gan11Bg09480_Gan11Cg07970	-0.797119	BB
Ped10Cg10560_Ped10Dg01890	-6.77625	BB		Gan03Bg08030_Gan06Cg10860	-3.22819	BB
Ped06Cg01550_Ped06Dg21070	3.464	BB		Gan01Bg23980_Gan08Cg03450	2.23533	BB
Ped02Cg00240_Ped02Dg14560	1.13612	BB		Gan06Bg04820_Gan03Cg17590	-1.16218	BB
Ped03Cg34810_Ped03Dg32320	1.28545	BB		Gan01Bg06830_Gan01Cg12430	3.45606	BB
Ped08Cg13030_Ped08Dg16580	-1.16379	BB		Gan04Bg14420_Gan04Cg03220	-1.10981	BB
Ped06Cg17830_Ped06Dg04330	2.15802	BB		Gan01Bg16290_Gan01Cg06480	-2.10967	BB
Ped03Cg11600_Ped03Dg11160	-1.20534	BB		Gan12Bg09410_Gan03Cg10390	1.1225	BB
Ped05Cg08950_Ped05Dg03650	1.63203	BB		Gan06Bg18420_Gan06Cg23290	4.38307	BB
Ped01Cg05470_Ped01Dg33270	-1.72879	BB		Gan03Bg00330_Gan10Cg12680	3.40355	BB
Ped06Cg11000_Ped06Dg18970	-6.70723	BB		Gan06Bg04000_Gan03Cg16800	-3.611	BB
Ped03Cg35480_Ped03Dg32890	2.68294	BB		Gan04Bg03760_Gan04Cg15650	-1.29986	BB
Ped06Cg15210_Ped06Dg07190	-3.82503	BB		Gan03Bg06030_Gan06Cg12970	0.960679	BB
Ped10Cg01080_Ped10Dg10980	0.771733	BB		Gan03Bg05360_Gan06Cg13610	1.74224	BB
Ped03Cg32230_Ped03Dg13100	7.13874	BB		Gan04Bg15940_Gan04Cg01080	2.49607	BB
Ped07Cg16320_Ped07Dg15180	-1.69004	BB		Gan06Bg00680_Gan03Cg13630	-5.11441	BB
Ped05Cg11030_Ped05Dg05640	1.0344	BB		Gan11Bg07200_Gan11Cg02780	-0.985606	BB
Ped04Cg04010_Ped04Dg21720	-1.63875	BB		Gan11Bg11830_Gan11Cg06060	0.751704	BB
Ped01Cg21570_Ped01Dg14120	4.30521	BB		Gan04Bg05700_Gan04Cg13060	0.833403	BB
Ped03Cg16990_Ped03Dg26970	-1.50343	BB		Gan02Bg08070_Gan02Cg08330	7.71637	BB
Ped09Cg22150_Ped05Dg16840	-7.9524	BB		Gan01Bg02650_Gan01Cg17380	4.47695	BB
Ped06Cg14600_Ped06Dg07840	-2.43447	BB		Gan08Bg01080_Gan07Cg01290	1.59907	BB
Ped12Cg12350_Ped12Dg01860	6.70604	BB		Gan02Bg09160_Gan02Cg09430	5.80568	BB
Ped09Cg01290_Ped07Dg17940	2.96921	BB		Gan05Bg14000_Gan05Cg02110	1.40688	BB
Ped04Cg01140_Ped04Dg24090	1.27401	BB		Gan01Bg31470_Gan01Cg26050	1.03185	BB
Ped01Cg31630_Ped01Dg24380	0.929437	BB		Gan09Bg00710_Gan09Cg01970	1.58495	BB
Ped01Cg14110_Ped01Dg06340	-1.49339	BB		Gan06Bg02610_Gan03Cg15560	1.39764	BB
Ped01Cg07850_Ped01Dg31080	1.74389	BB		Gan03Bg01990_Gan06Cg17110	0.945799	BB
Ped01Cg11130_Ped01Dg03700	1.35531	BB		Gan01Bg17890_Gan01Cg05040	0.669401	BB
Ped01Cg20510_Ped01Dg13050	6.68163	BB		Gan08Bg01970_Gan11Cg01470	-2.05475	BB
Ped06Cg20690_Ped06Dg01100	-1.4786	BB		Gan01Bg11450_Gan01Cg09570	-1.52361	BB
Ped06Cg03610_Ped06Dg11890	-7.99712	BB		Gan03Bg09220_Gan06Cg09540	1.04697	BB
Ped10Cg08380_Ped10Dg02800	1.15234	BB		Gan01Bg02050_Gan01Cg18010	2.65177	BB
Ped04Cg14050_Ped04Dg11200	1.55031	BB		Gan02Bg07910_Gan02Cg08150	2.37638	BB
Ped07Cg01060_Ped07Dg08170	-5.27124	BB		Gan07Bg08030_Gan07Cg08630	-1.90831	BB
Ped01Cg02360_Ped01Dg36990	4.68832	BB		Gan03Bg01250_Gan10Cg11790	1.57259	BB
Ped08Cg00470_Ped08Dg17880	-3.05964	BB		Gan03Bg08600_Gan06Cg10310	6.22019	BB
Ped05Cg04660_Ped11Dg09920	1.67982	BB		Gan04Bg08120_Gan04Cg10470	-1.27203	BB
Ped01Cg18320_Ped01Dg10480	-1.50745	BB		Gan01Bg32110_Gan01Cg26360	4.02569	BB
Ped03Cg00780_Ped03Dg00690	-5.47076	BB		Gan06Bg01430_Gan03Cg14090	-1.65281	BB
Ped12Cg00580_Ped12Dg12080	2.95171	BB		Gan04Bg08520_Gan04Cg09990	-1.73529	BB
Ped03Cg34500_Ped03Dg32010	1.41311	BB		Gan02Bg02730_Gan02Cg02930	-1.95704	BB
Ped03Cg07540_Ped03Dg07310	-1.51572	BB		Gan07Bg13240_Gan07Cg11500	-6.74024	BB
Ped04Cg05060_Ped04Dg20440	-1.75405	BB		Gan04Bg15280_Gan04Cg02200	-7.07262	BB
Ped01Cg18690_Ped01Dg11150	-5.02354	BB		Gan04Bg15300_Gan04Cg02170	-1.29261	BB
Ped12Cg03900_Ped12Dg08960	5.34834	BB		Gan12Bg06130_Gan03Cg13070	-4.30035	BB
Ped06Cg10590_Ped06Dg18230	2.6597	BB		Gan10Bg07870_Gan10Cg10150	-6.9415	BB
Ped03Cg13010_Ped03Dg30530	-1.81725	BB		Gan03Bg12980_Gan06Cg05800	1.62495	BB
Ped04Cg06260_Ped04Dg19150	-1.37132	BB		Gan07Bg01050_Gan07Cg02170	-2.78915	BB
Ped04Cg11900_Ped04Dg13360	-2.43509	BB		Gan02Bg04350_Gan02Cg04610	2.67565	BB
Ped03Cg13200_Ped03Dg30360	-2.34788	BB		Gan07Bg05940_Gan07Cg06410	-4.3665	BB
Ped02Cg06390_Ped02Dg05480	-8.8838	BB		Gan05Bg17050_Gan05Cg04590	-0.736084	BB
Ped03Cg23160_Ped03Dg21070	-6.53485	BB		Gan03Bg12560_Gan06Cg06220	-4.66649	BB
Ped02Cg01240_Ped02Dg00590	-2.70698	BB		Gan05Bg10220_Gan05Cg07140	-3.78384	BB
Ped01Cg03510_Ped01Dg35410	-3.11737	BB		Gan03Bg18740_Gan03Cg08360	0.586233	BB
Ped04Cg13390_Ped04Dg11770	1.60804	BB		Gan07Bg00870_Gan07Cg02040	1.34587	BB
Ped06Cg00810_Ped06Dg21860	2.02538	BB		Gan09Bg05340_Gan09Cg04650	-6.83409	BB
Ped10Cg03700_Ped10Dg05510	-1.80952	BB		Gan02Bg11360_Gan02Cg11920	-5.39373	BB
Ped05Cg02090_Ped11Dg13030	-1.026	BB		Gan12Bg03390_Gan11Cg10620	0.852314	BB
Ped01Cg37600_Ped01Dg27850	-0.965088	BB		Gan03Bg00890_Gan10Cg12120	1.45589	BB
Ped02Cg04030_Ped02Dg03480	4.38816	BB		Gan06Bg12200_Gan06Cg18580	-1.25424	BB
Ped03Cg08050_Ped03Dg07980	1.08225	BB		Gan08Bg08050_Gan08Cg08070	5.61834	BB
Ped04Cg04190_Ped04Dg21540	-1.36218	BB		Gan06Bg11290_Gan06Cg17960	1.21167	BB
Ped06Cg02670_Ped06Dg10790	1.77931	BB		Gan09Bg03840_Gan09Cg03730	1.8255	BB
Ped12Cg05760_Ped12Dg07310	1.57459	BB		Gan07Bg12210_Gan07Cg12230	-1.21009	BB
Ped10Cg07180_Ped10Dg05110	3.54647	BB		Gan04Bg07410_Gan04Cg11170	2.26975	BB
Ped03Cg16780_Ped03Dg27140	1.371	BB		Gan12Bg02420_Gan11Cg11910	1.00911	BB
Ped08Cg09840_Ped08Dg13100	2.5841	BB		Gan09Bg03410_Gan09Cg03490	-1.62116	BB
Ped09Cg01080_Ped07Dg18090	1.60438	BB		Gan06Bg04550_Gan03Cg17210	-1.34391	BB
Ped06Cg02210_Ped06Dg10360	1.18316	BB		Gan05Bg16530_Gan05Cg04190	-4.84191	BB
Ped04Cg16700_Ped04Dg08640	-2.45701	BB		Gan08Bg07990_Gan08Cg08130	1.0856	BB
Ped09Cg18950_Ped08Dg02160	1.68887	BB		Gan02Bg19670_Gan02Cg19200	-7.15674	BB
Ped04Cg20210_Ped04Dg04910	-1.23994	BB		Gan03Bg12890_Gan06Cg05850	2.07742	BB
Ped12Cg09940_Ped12Dg03810	-4.10095	BB		Gan04Bg10910_Gan04Cg06810	3.26226	BB
Ped06Cg21740_Ped01Dg28860	-1.14462	BB		Gan12Bg09330_Gan03Cg10560	-1.06762	BB
Ped02Cg07490_Ped02Dg06510	-3.86236	BB		Gan03Bg17200_Gan03Cg09740	1.24153	BB
Ped01Cg00390_Ped01Dg38430	-3.45203	BB		Gan12Bg02920_Gan11Cg11480	-1.20204	BB
Ped06Cg16240_Ped06Dg06140	5.91952	BB		Gan04Bg13400_Gan04Cg04280	1.132	BB
Ped09Cg24770_Ped05Dg19630	2.04355	BB		Gan01Bg09130_Gan01Cg14980	2.12237	BB
Ped04Cg00390_Ped04Dg24870	-2.00481	BB		Gan08Bg13100_Gan09Cg13230	-2.74876	BB
Ped03Cg20310_Ped03Dg23830	-0.895011	BB		Gan08Bg06530_Gan08Cg09470	-0.973426	BB
Ped01Cg19620_Ped01Dg12230	-1.22306	BB		Gan02Bg05010_Gan02Cg05270	-0.407692	BB
Ped04Cg09970_Ped04Dg15140	1.57632	BB		Gan04Bg15380_Gan04Cg02050	-7.28423	BB
Ped04Cg07860_Ped04Dg17310	-1.06248	BB		Gan03Bg03320_Gan06Cg14580	2.11458	BB
Ped01Cg06220_Ped01Dg32510	2.34968	BB		Gan01Bg09080_Gan01Cg14940	-1.32239	BB
Ped02Cg11130_Ped02Dg09610	-1.13375	BB		Gan02Bg24770_Gan08Cg00200	2.56303	BB
Ped10Cg04590_Ped10Dg06420	2.42435	BB		Gan12Bg02930_Gan11Cg11450	4.53819	BB
Ped06Cg12120_Ped06Dg20450	1.71904	BB		Gan11Bg08900_Gan11Cg08440	-2.38593	BB
Ped04Cg18070_Ped04Dg07080	2.20152	BB		Gan09Bg00370_Gan09Cg00810	1.40863	BB
Ped05Cg11530_Ped05Dg06100	-1.88611	BB		Gan05Bg07860_Gan05Cg09180	-7.23889	BB
Ped08Cg00690_Ped08Dg17660	-2.28597	BB		Gan04Bg07390_Gan04Cg11190	1.09357	BB
Ped01Cg22880_Ped01Dg15460	3.06818	BB		Gan02Bg01530_Gan02Cg02700	-0.942196	BB
Ped12Cg01900_Ped12Dg10860	1.45943	BB		Gan08Bg07830_Gan08Cg08320	-1.07984	BB
Ped03Cg00270_Ped03Dg00290	1.36957	BB		Gan03Bg06120_Gan06Cg12720	1.91167	BB
Ped06Cg09970_Ped06Dg17660	-1.53745	BB		Gan10Bg07260_Gan10Cg09510	4.87418	BB
Ped05Cg11110_Ped05Dg05770	3.12582	BB		Gan02Bg03030_Gan02Cg03480	-4.48246	BB
Ped07Cg06300_Ped07Dg03740	-1.93288	BB		Gan03Bg00230_Gan10Cg12770	0.851859	BB
Ped05Cg14780_Ped05Dg09140	4.92003	BB		Gan01Bg02460_Gan01Cg17580	2.8204	BB
Ped03Cg00750_Ped03Dg00670	-3.03887	BB		Gan11Bg11120_Gan11Cg07200	-6.83986	BB
Ped03Cg29440_Ped03Dg15350	3.05951	BB		Gan05Bg02610_Gan05Cg14280	1.03694	BB
Ped09Cg01980_Ped07Dg17210	2.79561	BB		Gan03Bg02350_Gan06Cg16670	-7.94225	BB
Ped03Cg36200_Ped03Dg33450	-1.82749	BB		Gan03Bg25400_Gan03Cg02160	-1.04295	BB
Ped06Cg14790_Ped06Dg07640	7.36759	BB		Gan02Bg07230_Gan02Cg07450	2.3087	BB
Ped01Cg07900_Ped01Dg30980	-7.15021	BB		Gan11Bg05200_Gan09Cg15310	-3.02151	BB
Ped03Cg34990_Ped03Dg32510	2.52046	BB		Gan03Bg26410_Gan03Cg01380	-0.926405	BB
Ped06Cg16180_Ped02Dg27740	2.50415	BB		Gan02Bg00170_Gan02Cg01310	-2.12583	BB
Ped03Cg34330_Ped03Dg31860	9.28897	BB		Gan02Bg01450_Gan02Cg02580	-3.21377	BB
Ped07Cg10790_Ped07Dg09360	1.50427	BB		Gan06Bg17660_Gan06Cg22680	4.47765	BB
Ped03Cg01370_Ped03Dg01380	1.89376	BB		Gan07Bg00450_Gan11Cg00860	-1.92309	BB
Ped09Cg21640_Ped05Dg16300	1.44167	BB		Gan03Bg03500_Gan06Cg14790	0.838395	BB
Ped04Cg15840_Ped04Dg09450	-7.04449	BB		Gan12Bg00730_Gan11Cg14040	6.53796	BB
Ped07Cg17300_Ped07Dg16250	-0.988581	BB		Gan08Bg10880_Gan01Cg00650	-2.38752	BB
Ped03Cg05440_Ped03Dg05150	-4.28888	BB		Gan09Bg07610_Gan09Cg07020	1.3877	BB
Ped06Cg09750_Ped06Dg17480	2.31753	BB		Gan09Bg11660_Gan09Cg10990	8.98455	BB
Ped06Cg21700_Ped01Dg28810	3.84975	BB		Gan03Bg26610_Gan03Cg01140	-1.57529	BB
Ped06Cg02960_Ped06Dg11490	-4.92115	BB		Gan03Bg19560_Gan03Cg07460	2.04051	BB
Ped12Cg00750_Ped12Dg11950	-3.93798	BB		Gan02Bg24040_Gan02Cg15300	-3.31586	BB
Ped08Cg11170_Ped08Dg14540	6.60707	BB		Gan10Bg00650_Gan10Cg02980	-1.15715	BB
Ped03Cg33220_Ped03Dg12080	-1.09166	BB		Gan05Bg02720_Gan05Cg14400	1.73716	BB
Ped08Cg00780_Ped08Dg17600	-2.61538	BB		Gan01Bg25340_Gan08Cg02160	-6.41531	BB
Ped12Cg00010_Ped12Dg12470	-0.993817	BB		Gan05Bg11310_Gan05Cg05730	-4.17397	BB
Ped03Cg11900_Ped03Dg11490	8.02357	BB		Gan06Bg00380_Gan03Cg13250	5.9176	BB
Ped08Cg03480_Ped08Dg07180	2.04227	BB		Gan05Bg11070_Gan05Cg05940	0.804546	BB
Ped07Cg04790_Ped07Dg05380	-7.30038	BB		Gan08Bg02190_Gan11Cg01730	1.19307	BB
Ped03Cg31450_Ped03Dg13800	1.46994	BB		Gan03Bg17660_Gan03Cg09390	1.20103	BB
Ped06Cg09350_Ped06Dg17230	1.18209	BB		Gan09Bg06580_Gan09Cg05880	-1.74021	BB
Ped12Cg10330_Ped12Dg03210	-1.91267	BB		Gan07Bg08420_Gan07Cg08800	1.71338	BB
Ped09Cg20410_Ped05Dg14970	2.47793	BB		Gan03Bg27190_Gan03Cg00340	-4.3422	BB
Ped04Cg08230_Ped04Dg16900	1.56018	BB		Gan02Bg07340_Gan02Cg07530	3.44147	BB
Ped03Cg11610_Ped03Dg11170	-5.19582	BB		Gan03Bg20560_Gan03Cg06570	-1.82385	BB
Ped01Cg03690_Ped01Dg35170	-2.18574	BB		Gan05Bg16640_Gan05Cg04250	5.28607	BB
Ped01Cg21160_Ped01Dg13690	2.55824	BB		Gan09Bg10900_Gan09Cg10220	1.27339	BB
Ped02Cg06170_Ped02Dg05290	-2.15054	BB		Gan03Bg08110_Gan06Cg10750	7.26985	BB
Ped06Cg08020_Ped06Dg16030	-1.81641	BB		Gan02Bg23910_Gan02Cg15430	1.09213	BB
Ped04Cg14990_Ped04Dg10260	-4.42499	BB		Gan05Bg10520_Gan05Cg06860	0.917125	BB
Ped05Cg17530_Ped05Dg12310	-1.48893	BB		Gan01Bg03540_Gan01Cg16610	-2.1541	BB
Ped09Cg00390_Ped07Dg18740	-2.84961	BB		Gan06Bg15470_Gan06Cg21150	0.881437	BB
Ped03Cg31230_Ped03Dg13960	-2.29646	BB		Gan08Bg07750_Gan08Cg08390	-4.44628	BB
Ped05Cg11840_Ped05Dg06360	-5.236	BB		Gan07Bg02620_Gan07Cg03910	1.62358	BB
Ped06Cg06620_Ped06Dg14640	6.73435	BB		Gan05Bg01010_Gan05Cg12750	-5.29348	BB
Ped05Cg19600_Ped05Dg14120	4.20077	BB		Gan04Bg08460_Gan04Cg10040	-0.805581	BB
Ped04Cg10850_Ped04Dg14320	2.36314	BB		Gan03Bg01360_Gan10Cg11670	2.07913	BB
Ped01Cg04510_Ped01Dg34190	0.834648	BB		Gan03Bg08250_Gan06Cg10590	-0.885722	BB
Ped06Cg17420_Ped06Dg04610	-3.49583	BB		Gan09Bg06650_Gan09Cg05970	1.57499	BB
Ped06Cg18020_Ped06Dg04130	1.40617	BB		Gan02Bg02840_Gan02Cg02820	-1.9175	BB
Ped04Cg05670_Ped04Dg19920	2.01182	BB		Gan04Bg11970_Gan04Cg05720	1.20542	BB
Ped01Cg12110_Ped01Dg04610	-4.62414	BB		Gan10Bg06260_Gan10Cg08290	-5.28763	BB
Ped03Cg33780_Ped03Dg11520	1.25082	BB		Gan04Bg06910_Gan04Cg11730	1.36534	BB
Ped03Cg23560_Ped03Dg20570	0.977533	BB		Gan04Bg03560_Gan04Cg15870	1.26626	BB
Ped03Cg05060_Ped03Dg04650	-2.62881	BB		Gan02Bg08540_Gan02Cg08840	-1.31225	BB
Ped05Cg20100_Ped08Dg01120	1.22045	BB		Gan01Bg00140_Gan02Cg23340	-2.88687	BB
Ped03Cg32900_Ped03Dg12430	8.93692	BB		Gan03Bg17820_Gan03Cg09260	-0.954112	BB
Ped03Cg33260_Ped03Dg12050	1.28091	BB		Gan02Bg21940_Gan02Cg17310	1.26147	BB
Ped01Cg30790_Ped01Dg23650	2.05186	BB		Gan09Bg07520_Gan09Cg06910	4.18466	BB
Ped03Cg04330_Ped03Dg04030	1.71537	BB		Gan01Bg08870_Gan01Cg14640	1.04329	BB
Ped03Cg20540_Ped03Dg23570	2.64719	BB		Gan03Bg09540_Gan06Cg09130	-7.11482	BB
Ped08Cg09750_Ped08Dg12980	1.58736	BB		Gan08Bg08480_Gan08Cg07830	-1.24791	BB
Ped10Cg01750_Ped10Dg10250	2.00132	BB		Gan02Bg12930_Gan02Cg13380	-4.38388	BB
Ped05Cg07180_Ped05Dg02030	-2.55351	BB		Gan01Bg03870_Gan01Cg16250	-1.823	BB
Ped07Cg12890_Ped07Dg11940	-1.7621	BB		Gan11Bg06930_Gan11Cg02440	-1.05885	BB
Ped04Cg19740_Ped04Dg05510	1.85363	BB		Gan05Bg11950_Gan05Cg05160	0.957954	BB
Ped12Cg01340_Ped12Dg11470	-3.57976	BB		Gan01Bg10120_Gan01Cg10700	-1.135	BB
Ped01Cg13430_Ped01Dg05760	2.56667	BB		Gan03Bg10680_Gan06Cg08060	-1.96336	BB
Ped08Cg09650_Ped08Dg12850	3.17796	BB		Gan07Bg02720_Gan07Cg04010	-0.515609	BB
Ped06Cg15690_Ped06Dg06690	-4.56285	BB		Gan09Bg04160_Gan09Cg03990	1.12685	BB
Ped02Cg08260_Ped02Dg07170	3.24345	BB		Gan02Bg06620_Gan02Cg06820	3.14063	BB
Ped06Cg13810_Ped06Dg08520	1.69702	BB		Gan03Bg09890_Gan06Cg08760	-3.49294	BB
Ped10Cg01730_Ped10Dg10280	-1.42469	BB		Gan09Bg00550_Gan09Cg01790	-1.30995	BB
Ped07Cg14760_Ped07Dg14030	-1.62816	BB		Gan10Bg04780_Gan10Cg06370	-3.91185	BB
Ped06Cg00990_Ped06Dg21600	1.53418	BB		Gan03Bg01410_Gan10Cg11610	1.59981	BB
Ped04Cg18310_Ped04Dg06810	-4.87544	BB		Gan12Bg00220_Gan11Cg03980	1.96181	BB
Ped03Cg22250_Ped03Dg22010	-2.39279	BB		Gan11Bg06030_Gan09Cg14210	2.52059	BB
Ped09Cg25480_Ped05Dg20440	-4.56935	BB		Gan08Bg14350_Gan09Cg12100	-7.76478	BB
Ped03Cg23840_Ped03Dg20320	1.79581	BB		Gan02Bg06750_Gan02Cg06940	-2.5872	BB
Ped03Cg12630_Ped03Dg30840	-6.22204	BB		Gan04Bg11090_Gan04Cg06680	2.89401	BB
Ped01Cg01660_Ped01Dg37530	3.10799	BB		Gan11Bg11850_Gan11Cg06040	4.03439	BB
Ped05Cg03390_Ped11Dg11710	-2.71075	BB		Gan03Bg26940_Gan03Cg00690	3.28061	BB
Ped07Cg12620_Ped07Dg11430	2.87189	BB		Gan03Bg19980_Gan03Cg07040	-1.07727	BB
Ped01Cg33190_Ped01Dg25570	-1.47465	BB		Gan01Bg24870_Gan08Cg02500	-1.0083	BB
Ped06Cg00640_Ped06Dg22080	-1.16684	BB		Gan05Bg11290_Gan05Cg05750	3.76051	BB
Ped10Cg02610_Ped10Dg09520	1.04475	BB		Gan03Bg26110_Gan03Cg01650	-0.892265	BB
Ped04Cg08610_Ped04Dg16480	-2.42173	BB		Gan02Bg01290_Gan02Cg02470	-2.08898	BB
Ped11Cg04800_Ped11Dg05300	-2.54114	BB		Gan01Bg10410_Gan01Cg10570	2.46169	BB
Ped06Cg00500_Ped06Dg22190	2.13199	BB		Gan02Bg06130_Gan02Cg06470	1.48255	BB
Ped08Cg06000_Ped08Dg09260	-2.04519	BB		Gan05Bg09380_Gan05Cg07820	1.93827	BB
Ped01Cg27310_Ped01Dg19810	2.60975	BB		Gan05Bg16520_Gan05Cg04180	3.5274	BB
[truncated: 40,757 more rows]

## Sheet: ED_Fig5b
Species	Subgenome	Biased proportion (%)
Alu	C	25.8708
Alu	C	22.8204
Alu	C	20.6565
Alu	C	11.2835
Alu	C	12.0435
Alu	C	19.5799
Alu	C	29.164
Alu	C	30.0718
Alu	C	18.3449
Alu	C	12.3179
Alu	D	25.5119
Alu	D	21.8387
Alu	D	19.5588
Alu	D	10.0697
Alu	D	11.5474
Alu	D	19.0838
Alu	D	28.3407
Alu	D	29.0374
Alu	D	17.0361
Alu	D	11.083
Ped	C	21.6205
Ped	C	16.9568
Ped	C	22.7058
Ped	C	25.0698
Ped	C	16.0327
Ped	C	22.1577
Ped	C	27.2727
Ped	C	8.66108
Ped	C	25.7361
Ped	C	30.8188
Ped	C	17.6338
Ped	D	20.6533
Ped	D	16.6129
Ped	D	22.6413
Ped	D	23.5654
Ped	D	15.8178
Ped	D	20.7071
Ped	D	26.499
Ped	D	7.42532
Ped	D	24.5755
Ped	D	29.9162
Ped	D	16.3658
Hca	C	26.9083
Hca	C	17.1235
Hca	C	11.8084
Hca	C	11.7316
Hca	C	17.7126
Hca	C	26.6137
Hca	C	30.2766
Hca	C	27.2541
Hca	D	26.2935
Hca	D	16.5599
Hca	D	10.502
Hca	D	10.3996
Hca	D	17.2259
Hca	D	26.2039
Hca	D	30.7249
Hca	D	26.5369
Gan	B	22.2887
Gan	B	28.5984
Gan	B	25.6273
Gan	B	26.7927
Gan	B	30.8136
Gan	B	29.6273
Gan	B	24.3465
Gan	B	33.8583
Gan	B	27.3491
Gan	C	23.0341
Gan	C	28.7454
Gan	C	26.5407
Gan	C	28.0315
Gan	C	31.8845
Gan	C	30.0787
Gan	C	25.1234
Gan	C	34.2992
Gan	C	28.1785
Ogl	B	25.8647
Ogl	B	18.4782
Ogl	B	19.9173
Ogl	B	29.4426
Ogl	B	35.7319
Ogl	B	17.1265
Ogl	C	27.3595
Ogl	C	19.4482
Ogl	C	21.102
Ogl	C	30.3968
Ogl	C	36.3918
Ogl	C	18.2794

## Sheet: ED_Fig5d
Homoeologous pairs of Dsi	Log2 FC (B/A)	Tissue		Homoeologous pairs of Dsi	Log2 FC (C/A)	Tissue		Homoeologous pairs of Dsi	Log2 FC (C/B)	Tissue
Dsi06Ag12830_Dsi06Bg02120_Dsi06Cg17530	3.94221	BB		Dsi01Ag11580_Dsi01Bg09870_Dsi01Cg19930	7.87508	BB		Dsi12Ag05320_Dsi12Bg03400_Dsi11Cg03300	8.87113	BB
Dsi12Ag06250_Dsi12Bg02310_Dsi11Cg02720	5.77669	BB		Dsi07Ag02290_Dsi07Bg02450_Dsi07Cg02450	-5.34188	BB		Dsi02Ag12320_Dsi02Bg11790_Dsi02Cg10030	-5.80842	BB
Dsi06Ag10770_Dsi06Bg04070_Dsi06Cg15760	-6.33029	BB		Dsi12Ag05320_Dsi12Bg03400_Dsi11Cg03300	8.0592	BB		Dsi06Ag00870_Dsi06Bg13630_Dsi03Cg06880	-4.70464	BB
Dsi01Ag12360_Dsi01Bg10600_Dsi01Cg19180	6.44912	BB		Dsi01Ag28110_Dsi01Bg25890_Dsi01Cg06190	6.24898	BB		Dsi07Ag11740_Dsi07Bg11590_Dsi07Cg08190	4.17887	BB
Dsi09Ag07590_Dsi09Bg04520_Dsi09Cg04730	-7.07817	BB		Dsi06Ag02910_Dsi06Bg11510_Dsi03Cg04750	-2.54732	BB		Dsi08Ag05520_Dsi08Bg05460_Dsi11Cg10200	3.08049	BB
Dsi09Ag07130_Dsi09Bg05120_Dsi09Cg04200	4.59316	BB		Dsi09Ag10170_Dsi09Bg02140_Dsi09Cg06700	-3.72337	BB		Dsi09Ag07590_Dsi09Bg04520_Dsi09Cg04730	6.91642	BB
Dsi05Ag00860_Dsi05Bg01180_Dsi05Cg09970	4.68316	BB		Dsi01Ag06030_Dsi01Bg04950_Dsi01Cg06500	5.67432	BB		Dsi05Ag12530_Dsi05Bg12450_Dsi05Cg01550	3.54641	BB
Dsi07Ag01440_Dsi07Bg01580_Dsi07Cg01790	-4.07975	BB		Dsi07Ag02730_Dsi07Bg02910_Dsi07Cg02990	-4.60178	BB		Dsi11Ag13420_Dsi11Bg00690_Dsi09Cg12000	6.09658	BB
Dsi01Ag24970_Dsi01Bg23080_Dsi01Cg03370	7.97496	BB		Dsi06Ag12830_Dsi06Bg02120_Dsi06Cg17530	2.51177	BB		Dsi12Ag07070_Dsi12Bg01360_Dsi11Cg02060	5.09932	BB
Dsi07Ag06970_Dsi07Bg06690_Dsi07Cg06530	7.66209	BB		Dsi10Ag00160_Dsi10Bg09240_Dsi03Cg00220	2.52357	BB		Dsi09Ag10170_Dsi09Bg02140_Dsi09Cg06700	-3.98336	BB
Dsi03Ag09750_Dsi03Bg09400_Dsi06Cg01120	4.56599	BB		Dsi12Ag06250_Dsi12Bg02310_Dsi11Cg02720	4.77163	BB		Dsi06Ag01340_Dsi06Bg13080_Dsi03Cg06330	-6.24845	BB
Dsi01Ag28110_Dsi01Bg25890_Dsi01Cg06190	6.19052	BB		Dsi05Ag06350_Dsi05Bg06710_Dsi05Cg07550	-4.08519	BB		Dsi03Ag17910_Dsi03Bg17110_Dsi06Cg09130	5.51461	BB
Dsi11Ag07390_Dsi11Bg02510_Dsi09Cg10510	-3.73636	BB		Dsi02Ag22500_Dsi02Bg21320_Dsi02Cg18340	-5.38322	BB		Dsi03Ag16750_Dsi03Bg16030_Dsi06Cg08070	3.51708	BB
Dsi07Ag00460_Dsi07Bg00510_Dsi11Cg10420	4.17501	BB		Dsi04Ag04260_Dsi04Bg12130_Dsi04Cg03400	3.99785	BB		Dsi10Ag01630_Dsi10Bg07680_Dsi10Cg06250	3.86393	BB
Dsi01Ag14080_Dsi01Bg12500_Dsi01Cg17890	-8.13341	BB		Dsi09Ag12060_Dsi09Bg00470_Dsi07Cg00200	6.25798	BB		Dsi04Ag13960_Dsi04Bg03710_Dsi04Cg12000	-2.83737	BB
Dsi03Ag06520_Dsi03Bg06460_Dsi03Cg12620	3.42767	BB		Dsi11Ag13420_Dsi11Bg00690_Dsi09Cg12000	3.9868	BB		Dsi07Ag02290_Dsi07Bg02450_Dsi07Cg02450	-4.99764	BB
Dsi09Ag07610_Dsi09Bg04490_Dsi09Cg04760	-8.07348	BB		Dsi03Ag14520_Dsi03Bg13520_Dsi06Cg05900	3.17817	BB		Dsi01Ag00440_Dsi01Bg00310_Dsi01Cg00300	-3.5567	BB
Dsi04Ag00280_Dsi04Bg15390_Dsi04Cg00310	-4.20525	BB		Dsi10Ag06560_Dsi10Bg02530_Dsi10Cg02290	-5.02081	BB		Dsi06Ag07390_Dsi06Bg07490_Dsi03Cg00890	4.57064	BB
Dsi07Ag04550_Dsi07Bg04930_Dsi07Cg04650	5.48445	BB		Dsi01Ag16020_Dsi01Bg14750_Dsi01Cg15830	5.34663	BB		Dsi02Ag01140_Dsi02Bg01010_Dsi02Cg06400	-8.96519	BB
Dsi01Ag04530_Dsi01Bg03570_Dsi01Cg03010	-4.30199	BB		Dsi04Ag03930_Dsi04Bg12360_Dsi04Cg03220	3.33301	BB		Dsi01Ag06880_Dsi01Bg05620_Dsi08Cg01520	4.42657	BB
Dsi01Ag16020_Dsi01Bg14750_Dsi01Cg15830	5.46347	BB		Dsi01Ag21210_Dsi01Bg21100_Dsi01Cg10910	-6.16341	BB		Dsi01Ag14920_Dsi01Bg13440_Dsi01Cg17100	-8.68205	BB
Dsi03Ag11000_Dsi03Bg10350_Dsi06Cg02160	-3.21544	BB		Dsi03Ag12310_Dsi03Bg11750_Dsi06Cg03670	-7.21348	BB		Dsi01Ag14400_Dsi01Bg12910_Dsi01Cg17580	5.18029	BB
Dsi11Ag07910_Dsi11Bg02260_Dsi09Cg10810	-5.94092	BB		Dsi03Ag06360_Dsi03Bg06300_Dsi03Cg12790	5.3674	BB		Dsi02Ag22500_Dsi02Bg21320_Dsi02Cg18340	-6.12801	BB
Dsi12Ag07070_Dsi12Bg01360_Dsi11Cg02060	-4.16016	BB		Dsi01Ag25210_Dsi01Bg23340_Dsi01Cg03640	-4.73677	BB		Dsi02Ag01790_Dsi02Bg01780_Dsi02Cg05660	-3.25082	BB
Dsi01Ag23620_Dsi01Bg18800_Dsi01Cg08500	-4.13325	BB		Dsi11Ag07880_Dsi11Bg02280_Dsi09Cg10790	-3.56098	BB		Dsi03Ag09310_Dsi03Bg08820_Dsi03Cg10500	2.84363	BB
Dsi05Ag06350_Dsi05Bg06710_Dsi05Cg07550	-3.04181	BB		Dsi02Ag18370_Dsi02Bg17050_Dsi02Cg14540	-4.14545	BB		Dsi05Ag09850_Dsi05Bg10200_Dsi05Cg04330	-9.05851	BB
Dsi06Ag07390_Dsi06Bg07490_Dsi03Cg00890	-4.35518	BB		Dsi01Ag05790_Dsi01Bg04770_Dsi01Cg06730	4.49884	BB		Dsi06Ag14540_Dsi06Bg00090_Dsi09Cg00090	3.47633	BB
Dsi08Ag05520_Dsi08Bg05460_Dsi11Cg10200	-2.5624	BB		Dsi03Ag09750_Dsi03Bg09400_Dsi06Cg01120	4.06977	BB		Dsi01Ag05790_Dsi01Bg04770_Dsi01Cg06730	2.70506	BB
Dsi11Ag10240_Dsi11Bg01310_Dsi09Cg11540	3.87442	BB		Dsi04Ag08920_Dsi04Bg07930_Dsi04Cg07610	-6.82968	BB		Dsi12Ag00110_Dsi12Bg08050_Dsi06Cg00170	4.73679	BB
Dsi03Ag08650_Dsi03Bg08260_Dsi03Cg11010	4.3276	BB		Dsi11Ag10240_Dsi11Bg01310_Dsi09Cg11540	3.69498	BB		Dsi03Ag16980_Dsi03Bg16210_Dsi06Cg08320	9.96815	BB
Dsi06Ag14540_Dsi06Bg00090_Dsi09Cg00090	-3.79991	BB		Dsi04Ag07890_Dsi04Bg08980_Dsi04Cg06480	-6.75289	BB		Dsi01Ag20290_Dsi01Bg21860_Dsi01Cg11770	-5.89908	BB
Dsi01Ag25890_Dsi01Bg24100_Dsi01Cg04370	-3.06272	BB		Dsi03Ag16190_Dsi03Bg15470_Dsi06Cg07490	3.90006	BB		Dsi01Ag08190_Dsi01Bg07090_Dsi08Cg02540	-9.59723	BB
Dsi01Ag06030_Dsi01Bg04950_Dsi01Cg06500	4.32483	BB		Dsi06Ag11160_Dsi06Bg03720_Dsi06Cg16200	6.17194	BB		Dsi04Ag13370_Dsi04Bg04170_Dsi04Cg11400	-4.39923	BB
Dsi06Ag11160_Dsi06Bg03720_Dsi06Cg16200	6.21775	BB		Dsi01Ag08020_Dsi01Bg06750_Dsi08Cg02410	-4.21837	BB		Dsi01Ag07500_Dsi01Bg06140_Dsi08Cg01940	5.58081	BB
Dsi04Ag09570_Dsi04Bg07370_Dsi04Cg08250	2.65341	BB		Dsi06Ag01340_Dsi06Bg13080_Dsi03Cg06330	-5.30181	BB		Dsi03Ag16530_Dsi03Bg15780_Dsi06Cg07820	9.8499	BB
Dsi04Ag20190_Dsi04Bg00100_Dsi04Cg14470	7.73579	BB		Dsi03Ag09680_Dsi03Bg09370_Dsi06Cg01080	-3.65546	BB		Dsi03Ag08840_Dsi03Bg08360_Dsi03Cg10770	3.89771	BB
Dsi09Ag12060_Dsi09Bg00470_Dsi07Cg00200	5.89744	BB		Dsi01Ag08190_Dsi01Bg07090_Dsi08Cg02540	-9.36732	BB		Dsi10Ag02570_Dsi10Bg06550_Dsi10Cg05180	2.44746	BB
Dsi01Ag25790_Dsi01Bg24010_Dsi01Cg04300	-2.8895	BB		Dsi03Ag01670_Dsi03Bg01800_Dsi03Cg17260	8.35034	BB		Dsi03Ag17700_Dsi03Bg16760_Dsi06Cg08990	4.25807	BB
Dsi06Ag09020_Dsi06Bg05810_Dsi06Cg14300	-3.38903	BB		Dsi02Ag01540_Dsi02Bg01520_Dsi02Cg05860	-7.52924	BB		Dsi01Ag21210_Dsi01Bg21100_Dsi01Cg10910	-5.91425	BB
Dsi06Ag04590_Dsi06Bg10250_Dsi03Cg03470	-6.65614	BB		Dsi03Ag15150_Dsi03Bg14280_Dsi06Cg06520	6.89088	BB		Dsi06Ag10400_Dsi06Bg04580_Dsi06Cg15380	3.2909	BB
Dsi03Ag05570_Dsi03Bg05670_Dsi03Cg13580	7.803	BB		Dsi03Ag13770_Dsi03Bg12900_Dsi06Cg05150	-5.53742	BB		Dsi02Ag12580_Dsi02Bg12050_Dsi02Cg10220	5.44604	BB
Dsi01Ag25020_Dsi01Bg23120_Dsi01Cg03430	4.26687	BB		Dsi02Ag03360_Dsi02Bg03340_Dsi02Cg04330	5.49226	BB		Dsi01Ag16960_Dsi01Bg15650_Dsi01Cg15070	-2.88636	BB
Dsi02Ag00580_Dsi02Bg00500_Dsi02Cg07160	-3.45914	BB		Dsi01Ag16960_Dsi01Bg15650_Dsi01Cg15070	-2.68126	BB		Dsi11Ag10490_Dsi11Bg01200_Dsi09Cg11630	2.75562	BB
Dsi06Ag00870_Dsi06Bg13630_Dsi03Cg06880	3.17189	BB		Dsi01Ag14080_Dsi01Bg12500_Dsi01Cg17890	-2.75529	BB		Dsi04Ag00280_Dsi04Bg15390_Dsi04Cg00310	3.80691	BB
Dsi06Ag02910_Dsi06Bg11510_Dsi03Cg04750	-1.99088	BB		Dsi01Ag22470_Dsi01Bg19740_Dsi01Cg09530	3.46587	BB		Dsi03Ag19890_Dsi03Bg19160_Dsi06Cg11150	-8.74301	BB
Dsi06Ag05760_Dsi06Bg09170_Dsi03Cg02370	-4.41826	BB		Dsi03Ag17410_Dsi03Bg16640_Dsi06Cg08780	-8.15303	BB		Dsi03Ag01720_Dsi03Bg01860_Dsi03Cg17190	6.4303	BB
Dsi04Ag00640_Dsi04Bg15120_Dsi04Cg00640	6.01402	BB		Dsi01Ag26260_Dsi01Bg24460_Dsi01Cg04760	-3.49189	BB		Dsi08Ag10360_Dsi08Bg10060_Dsi08Cg05640	-4.35549	BB
Dsi05Ag10610_Dsi05Bg11090_Dsi05Cg03510	3.39312	BB		Dsi05Ag08120_Dsi05Bg08450_Dsi05Cg05810	-4.13934	BB		Dsi05Ag05420_Dsi05Bg05650_Dsi05Cg08220	3.85505	BB
Dsi03Ag17030_Dsi03Bg16250_Dsi06Cg08370	4.00578	BB		Dsi03Ag03110_Dsi03Bg03320_Dsi03Cg15750	-3.54587	BB		Dsi02Ag01540_Dsi02Bg01520_Dsi02Cg05860	-7.20314	BB
Dsi02Ag22040_Dsi02Bg20710_Dsi02Cg17850	-6.36437	BB		Dsi12Ag02960_Dsi12Bg05200_Dsi03Cg08260	3.71947	BB		Dsi12Ag05410_Dsi12Bg03250_Dsi11Cg03200	3.17119	BB
Dsi08Ag11710_Dsi08Bg11370_Dsi08Cg04490	-4.02438	BB		Dsi07Ag02820_Dsi07Bg02950_Dsi07Cg03080	5.45792	BB		Dsi06Ag04590_Dsi06Bg10250_Dsi03Cg03470	7.74582	BB
Dsi04Ag05770_Dsi04Bg10740_Dsi04Cg04770	9.42754	BB		Dsi02Ag01440_Dsi02Bg01410_Dsi02Cg05980	6.11023	BB		Dsi06Ag01230_Dsi06Bg13240_Dsi03Cg06480	4.76849	BB
Dsi03Ag16980_Dsi03Bg16210_Dsi06Cg08320	-9.01688	BB		Dsi04Ag13370_Dsi04Bg04170_Dsi04Cg11400	-4.00211	BB		Dsi09Ag07460_Dsi09Bg04720_Dsi09Cg04550	3.66218	BB
Dsi03Ag15470_Dsi03Bg14660_Dsi06Cg06850	2.01981	BB		Dsi07Ag06970_Dsi07Bg06690_Dsi07Cg06530	6.3361	BB		Dsi03Ag16190_Dsi03Bg15470_Dsi06Cg07490	3.22719	BB
Dsi10Ag00160_Dsi10Bg09240_Dsi03Cg00220	3.44329	BB		Dsi06Ag02620_Dsi06Bg11790_Dsi03Cg05040	2.96448	BB		Dsi02Ag00580_Dsi02Bg00500_Dsi02Cg07160	3.3512	BB
Dsi06Ag04370_Dsi06Bg10400_Dsi03Cg03670	3.21056	BB		Dsi04Ag04040_Dsi04Bg12280_Dsi04Cg03300	7.88288	BB		Dsi05Ag00660_Dsi05Bg00920_Dsi05Cg09740	2.65407	BB
Dsi03Ag17910_Dsi03Bg17110_Dsi06Cg09130	-4.42594	BB		Dsi03Ag01340_Dsi03Bg01140_Dsi03Cg17800	-2.42713	BB		Dsi05Ag05300_Dsi05Bg05520_Dsi05Cg08360	2.95193	BB
Dsi04Ag11140_Dsi04Bg05840_Dsi04Cg09700	7.41167	BB		Dsi03Ag23970_Dsi03Bg22990_Dsi10Cg09300	-7.96849	BB		Dsi08Ag11710_Dsi08Bg11370_Dsi08Cg04490	4.04315	BB
Dsi05Ag00480_Dsi05Bg00630_Dsi05Cg09470	5.61407	BB		Dsi03Ag01280_Dsi03Bg01220_Dsi03Cg17530	-4.40434	BB		Dsi03Ag21190_Dsi03Bg20370_Dsi06Cg12310	10.469	BB
Dsi06Ag05970_Dsi06Bg08950_Dsi03Cg02170	-4.39786	BB		Dsi10Ag00730_Dsi10Bg08440_Dsi10Cg06960	-2.23796	BB		Dsi07Ag02730_Dsi07Bg02910_Dsi07Cg02990	-4.62322	BB
Dsi12Ag01350_Dsi12Bg06660_Dsi03Cg09860	2.34211	BB		Dsi05Ag06030_Dsi05Bg06200_Dsi05Cg07810	3.33532	BB		Dsi01Ag26920_Dsi01Bg24900_Dsi01Cg05230	-2.71833	BB
Dsi02Ag00540_Dsi02Bg00460_Dsi02Cg07180	10.6026	BB		Dsi06Ag06500_Dsi06Bg08590_Dsi03Cg01710	-2.07817	BB		Dsi02Ag20600_Dsi02Bg19250_Dsi02Cg16380	4.98018	BB
Dsi01Ag01020_Dsi01Bg00690_Dsi01Cg00580	3.41027	BB		Dsi09Ag01920_Dsi09Bg08150_Dsi09Cg01460	-3.39178	BB		Dsi05Ag14050_Dsi05Bg14300_Dsi05Cg00120	-2.50316	BB
Dsi01Ag15630_Dsi01Bg14200_Dsi01Cg16290	2.95932	BB		Dsi02Ag00750_Dsi02Bg00830_Dsi02Cg06600	-2.62349	BB		Dsi08Ag11640_Dsi08Bg11320_Dsi08Cg04590	-2.90958	BB
Dsi03Ag06360_Dsi03Bg06300_Dsi03Cg12790	4.56863	BB		Dsi05Ag01470_Dsi05Bg01930_Dsi05Cg10470	-3.26109	BB		Dsi03Ag09420_Dsi03Bg09030_Dsi06Cg00830	-3.48771	BB
Dsi01Ag21850_Dsi01Bg20420_Dsi01Cg10260	4.33167	BB		Dsi02Ag09400_Dsi02Bg09040_Dsi02Cg07760	-5.45726	BB		Dsi01Ag19980_Dsi01Bg22170_Dsi01Cg12030	3.38182	BB
Dsi03Ag14520_Dsi03Bg13520_Dsi06Cg05900	2.90142	BB		Dsi03Ag16530_Dsi03Bg15780_Dsi06Cg07820	1.68365	BB		Dsi01Ag28350_Dsi01Bg26150_Dsi02Cg00420	-8.35244	BB
Dsi05Ag01470_Dsi05Bg01930_Dsi05Cg10470	-1.91185	BB		Dsi02Ag03310_Dsi02Bg03270_Dsi02Cg04340	-6.1357	BB		Dsi12Ag01900_Dsi12Bg06020_Dsi03Cg09130	2.55643	BB
Dsi02Ag04980_Dsi02Bg04660_Dsi02Cg02940	1.84817	BB		Dsi01Ag21180_Dsi01Bg21130_Dsi01Cg10960	6.18318	BB		Dsi03Ag19870_Dsi03Bg19120_Dsi06Cg11120	3.34319	BB
Dsi06Ag02620_Dsi06Bg11790_Dsi03Cg05040	3.62039	BB		Dsi03Ag01390_Dsi03Bg01090_Dsi03Cg17860	2.94747	BB		Dsi10Ag03010_Dsi10Bg06030_Dsi10Cg04710	2.2113	BB
Dsi01Ag12260_Dsi01Bg10520_Dsi01Cg19260	4.7853	BB		Dsi04Ag14660_Dsi04Bg03280_Dsi04Cg12400	8.03571	BB		Dsi04Ag04830_Dsi04Bg11700_Dsi04Cg03870	3.5394	BB
Dsi10Ag01630_Dsi10Bg07680_Dsi10Cg06250	-3.52027	BB		Dsi10Ag00860_Dsi10Bg08340_Dsi10Cg06830	4.96192	BB		Dsi10Ag06560_Dsi10Bg02530_Dsi10Cg02290	-4.41231	BB
Dsi10Ag03010_Dsi10Bg06030_Dsi10Cg04710	-2.21446	BB		Dsi01Ag07500_Dsi01Bg06140_Dsi08Cg01940	5.05951	BB		Dsi01Ag04530_Dsi01Bg03570_Dsi01Cg03010	3.18228	BB
Dsi08Ag00970_Dsi08Bg00690_Dsi10Cg00800	-1.73981	BB		Dsi11Ag07180_Dsi11Bg02790_Dsi09Cg10320	-6.00707	BB		Dsi05Ag07350_Dsi05Bg07790_Dsi05Cg06660	4.86714	BB
Dsi12Ag00110_Dsi12Bg08050_Dsi06Cg00170	-4.89871	BB		Dsi05Ag03190_Dsi05Bg03730_Dsi05Cg11770	6.45947	BB		Dsi03Ag22770_Dsi03Bg21710_Dsi06Cg13900	-7.08597	BB
Dsi03Ag05890_Dsi03Bg05910_Dsi03Cg13320	7.28394	BB		Dsi01Ag00440_Dsi01Bg00310_Dsi01Cg00300	-3.0022	BB		Dsi01Ag02920_Dsi01Bg02080_Dsi01Cg01650	-4.22171	BB
Dsi02Ag15440_Dsi02Bg13940_Dsi02Cg11980	-4.06806	BB		Dsi05Ag10410_Dsi05Bg10800_Dsi05Cg03750	6.81875	BB		Dsi11Ag01250_Dsi11Bg07370_Dsi11Cg06550	-6.44057	BB
Dsi02Ag10040_Dsi02Bg10150_Dsi02Cg00970	3.21546	BB		Dsi03Ag21190_Dsi03Bg20370_Dsi06Cg12310	4.50248	BB		Dsi05Ag10610_Dsi05Bg11090_Dsi05Cg03510	-3.12938	BB
Dsi04Ag03930_Dsi04Bg12360_Dsi04Cg03220	3.13284	BB		Dsi05Ag04950_Dsi05Bg05280_Dsi05Cg08600	-2.64507	BB		Dsi01Ag11570_Dsi01Bg09860_Dsi01Cg19940	-3.02334	BB
Dsi01Ag04620_Dsi01Bg03610_Dsi01Cg03120	-2.18145	BB		Dsi03Ag16520_Dsi03Bg15750_Dsi06Cg07810	5.26986	BB		Dsi06Ag12210_Dsi06Bg02710_Dsi06Cg17320	-4.01898	BB
Dsi12Ag07750_Dsi11Bg07870_Dsi11Cg07870	11.3881	BB		Dsi01Ag04680_Dsi01Bg03660_Dsi01Cg03190	-1.48566	BB		Dsi04Ag08850_Dsi04Bg07980_Dsi04Cg07540	2.17089	BB
Dsi06Ag00420_Dsi06Bg14300_Dsi03Cg07470	-2.66033	BB		Dsi12Ag05470_Dsi12Bg03230_Dsi11Cg03190	2.03775	BB		Dsi08Ag02020_Dsi08Bg01490_Dsi09Cg09600	-2.26367	BB
Dsi08Ag10380_Dsi08Bg10080_Dsi08Cg05620	-4.64358	BB		Dsi03Ag14000_Dsi03Bg13040_Dsi06Cg05370	1.6669	BB		Dsi02Ag21970_Dsi02Bg20630_Dsi02Cg17740	-3.62694	BB
Dsi01Ag22200_Dsi01Bg20010_Dsi01Cg09850	-5.35833	BB		Dsi03Ag08020_Dsi03Bg07760_Dsi03Cg11450	-8.875	BB		Dsi05Ag13110_Dsi05Bg11950_Dsi05Cg01030	6.06711	BB
Dsi05Ag10410_Dsi05Bg10800_Dsi05Cg03750	7.8129	BB		Dsi02Ag21290_Dsi02Bg19890_Dsi02Cg17090	1.97955	BB		Dsi04Ag03840_Dsi04Bg12420_Dsi04Cg03170	5.80817	BB
Dsi01Ag21970_Dsi01Bg20300_Dsi01Cg10150	5.77002	BB		Dsi01Ag02920_Dsi01Bg02080_Dsi01Cg01650	-3.94531	BB		Dsi01Ag15930_Dsi01Bg14600_Dsi01Cg15990	3.1102	BB
Dsi09Ag10540_Dsi09Bg01750_Dsi09Cg07130	-3.59958	BB		Dsi08Ag09350_Dsi08Bg09190_Dsi08Cg06330	8.19026	BB		Dsi11Ag02970_Dsi11Bg05780_Dsi11Cg05500	1.89635	BB
Dsi03Ag17040_Dsi03Bg16260_Dsi06Cg08380	4.81239	BB		Dsi04Ag05240_Dsi04Bg11220_Dsi04Cg04300	2.83322	BB		Dsi04Ag12570_Dsi04Bg04760_Dsi04Cg10830	-9.17075	BB
Dsi01Ag18900_Dsi01Bg17690_Dsi01Cg12930	2.71851	BB		Dsi04Ag02240_Dsi04Bg13480_Dsi04Cg02260	-2.40024	BB		Dsi01Ag06380_Dsi01Bg05250_Dsi08Cg01150	-3.59839	BB
Dsi01Ag20120_Dsi01Bg22060_Dsi01Cg11940	7.38109	BB		Dsi03Ag24180_Dsi03Bg23220_Dsi10Cg09580	2.31429	BB		Dsi12Ag07640_Dsi12Bg00790_Dsi11Cg07130	3.08272	BB
Dsi04Ag11750_Dsi04Bg05280_Dsi04Cg10270	7.53154	BB		Dsi09Ag07610_Dsi09Bg04490_Dsi09Cg04760	-6.9557	BB		Dsi02Ag17850_Dsi02Bg16360_Dsi02Cg14000	-2.17486	BB
Dsi06Ag08380_Dsi06Bg06570_Dsi10Cg07730	-4.8332	BB		Dsi09Ag02240_Dsi09Bg07900_Dsi09Cg01580	2.26468	BB		Dsi04Ag00490_Dsi04Bg15210_Dsi04Cg00490	-2.55865	BB
Dsi04Ag01490_Dsi04Bg14220_Dsi04Cg01590	4.29442	BB		Dsi07Ag06920_Dsi07Bg06640_Dsi07Cg06440	3.44245	BB		Dsi03Ag08020_Dsi03Bg07760_Dsi03Cg11450	-8.56398	BB
Dsi01Ag27990_Dsi01Bg25760_Dsi01Cg06080	2.70762	BB		Dsi01Ag12260_Dsi01Bg10520_Dsi01Cg19260	4.44739	BB		Dsi02Ag01720_Dsi02Bg01710_Dsi02Cg05710	-3.32357	BB
Dsi03Ag22310_Dsi03Bg21260_Dsi06Cg13320	1.76846	BB		Dsi03Ag22770_Dsi03Bg21710_Dsi06Cg13900	-7.04256	BB		Dsi01Ag14510_Dsi01Bg12980_Dsi01Cg17440	9.7436	BB
Dsi09Ag10050_Dsi09Bg02270_Dsi09Cg06620	2.19107	BB		Dsi04Ag06180_Dsi04Bg10460_Dsi04Cg05080	3.34919	BB		Dsi11Ag07880_Dsi11Bg02280_Dsi09Cg10790	-2.35687	BB
Dsi03Ag16790_Dsi03Bg16080_Dsi06Cg08130	-8.71411	BB		Dsi05Ag12530_Dsi05Bg12450_Dsi05Cg01550	2.37151	BB		Dsi06Ag00030_Dsi06Bg14350_Dsi11Cg04330	6.97404	BB
Dsi02Ag11620_Dsi02Bg11350_Dsi02Cg09410	6.54045	BB		Dsi01Ag28030_Dsi01Bg25790_Dsi01Cg06110	2.63399	BB		Dsi03Ag03140_Dsi03Bg03370_Dsi03Cg15730	2.84912	BB
Dsi08Ag04920_Dsi08Bg03960_Dsi07Cg00640	-6.18357	BB		Dsi05Ag10500_Dsi05Bg10920_Dsi05Cg03580	-1.86327	BB		Dsi09Ag08790_Dsi09Bg03390_Dsi09Cg05530	3.53071	BB
Dsi02Ag02790_Dsi02Bg02770_Dsi02Cg04720	4.75173	BB		Dsi02Ag04980_Dsi02Bg04660_Dsi02Cg02940	1.92015	BB		Dsi03Ag17410_Dsi03Bg16640_Dsi06Cg08780	-7.38919	BB
Dsi02Ag04150_Dsi02Bg03960_Dsi02Cg03570	7.52317	BB		Dsi03Ag17030_Dsi03Bg16250_Dsi06Cg08370	3.80413	BB		Dsi03Ag13770_Dsi03Bg12900_Dsi06Cg05150	-4.87215	BB
Dsi03Ag18400_Dsi03Bg17620_Dsi06Cg09680	-4.18532	BB		Dsi01Ag19980_Dsi01Bg22170_Dsi01Cg12030	3.50585	BB		Dsi01Ag23620_Dsi01Bg18800_Dsi01Cg08500	3.21271	BB
Dsi04Ag04040_Dsi04Bg12280_Dsi04Cg03300	6.86194	BB		Dsi04Ag01730_Dsi04Bg13930_Dsi04Cg01830	-3.8793	BB		Dsi09Ag11650_Dsi09Bg00630_Dsi09Cg08100	7.48426	BB
Dsi05Ag06260_Dsi05Bg06650_Dsi05Cg07610	-3.93796	BB		Dsi11Ag00260_Dsi12Bg00330_Dsi11Cg08190	4.76784	BB		Dsi06Ag05970_Dsi06Bg08950_Dsi03Cg02170	4.50208	BB
Dsi03Ag05130_Dsi03Bg05200_Dsi03Cg13950	1.52498	BB		Dsi08Ag10360_Dsi08Bg10060_Dsi08Cg05640	-3.81728	BB		Dsi07Ag02520_Dsi07Bg02670_Dsi07Cg02740	1.62906	BB
Dsi03Ag16530_Dsi03Bg15780_Dsi06Cg07820	-8.15769	BB		Dsi11Ag09710_Dsi11Bg01400_Dsi09Cg11430	-6.15343	BB		Dsi01Ag11580_Dsi01Bg09870_Dsi01Cg19930	3.64463	BB
Dsi04Ag00630_Dsi04Bg15130_Dsi04Cg00620	-2.97752	BB		Dsi11Ag01250_Dsi11Bg07370_Dsi11Cg06550	-6.10682	BB		Dsi09Ag07130_Dsi09Bg05120_Dsi09Cg04200	-5.30041	BB
Dsi04Ag07880_Dsi04Bg08990_Dsi04Cg06470	-3.49226	BB		Dsi09Ag04660_Dsi09Bg06910_Dsi09Cg02430	4.29456	BB		Dsi06Ag10140_Dsi06Bg04860_Dsi06Cg15090	3.71611	BB
Dsi05Ag01030_Dsi05Bg01420_Dsi05Cg10160	-5.27916	BB		Dsi02Ag04920_Dsi02Bg04570_Dsi06Cg14440	4.87753	BB		Dsi06Ag14490_Dsi06Bg00100_Dsi09Cg00100	-2.35383	BB
Dsi04Ag12290_Dsi04Bg04840_Dsi04Cg10680	-8.24292	BB		Dsi01Ag07670_Dsi01Bg06280_Dsi08Cg02070	2.03821	BB		Dsi06Ag07100_Dsi06Bg08040_Dsi03Cg01150	10.3282	BB
Dsi03Ag22980_Dsi03Bg22000_Dsi10Cg08130	3.63053	BB		Dsi04Ag13530_Dsi04Bg04030_Dsi04Cg11610	-5.44181	BB		Dsi11Ag10250_Dsi11Bg01300_Dsi09Cg11550	-3.40101	BB
Dsi09Ag02230_Dsi09Bg07910_Dsi09Cg01570	-5.18259	BB		Dsi11Ag13390_Dsi11Bg00730_Dsi09Cg11980	10.1411	BB		Dsi08Ag06700_Dsi08Bg06160_Dsi08Cg08560	-3.10433	BB
Dsi08Ag06700_Dsi08Bg06160_Dsi08Cg08560	2.05739	BB		Dsi02Ag00660_Dsi02Bg00560_Dsi02Cg07090	6.4711	BB		Dsi09Ag05630_Dsi09Bg06250_Dsi09Cg03170	3.78009	BB
Dsi01Ag23550_Dsi01Bg18840_Dsi01Cg08590	2.92873	BB		Dsi04Ag08710_Dsi04Bg08080_Dsi04Cg07410	-5.04682	BB		Dsi09Ag10540_Dsi09Bg01750_Dsi09Cg07130	3.75242	BB
Dsi10Ag02130_Dsi10Bg07090_Dsi10Cg05710	-4.31741	BB		Dsi08Ag10790_Dsi08Bg10390_Dsi08Cg05330	2.18907	BB		Dsi11Ag07910_Dsi11Bg02260_Dsi09Cg10810	4.3905	BB
Dsi09Ag10500_Dsi09Bg01800_Dsi09Cg07070	7.65645	BB		Dsi11Ag05110_Dsi11Bg04820_Dsi11Cg04860	-4.07608	BB		Dsi03Ag01340_Dsi03Bg01140_Dsi03Cg17800	-3.55662	BB
Dsi02Ag12580_Dsi02Bg12050_Dsi02Cg10220	-4.42267	BB		Dsi03Ag06680_Dsi03Bg06570_Dsi03Cg12470	-1.71656	BB		Dsi04Ag08920_Dsi04Bg07930_Dsi04Cg07610	-6.03826	BB
Dsi01Ag14270_Dsi01Bg12770_Dsi01Cg17720	10.5958	BB		Dsi01Ag15500_Dsi01Bg14000_Dsi01Cg16540	-5.05402	BB		Dsi04Ag13470_Dsi04Bg04060_Dsi04Cg11530	2.99901	BB
Dsi07Ag06340_Dsi07Bg06180_Dsi07Cg06020	-4.93627	BB		Dsi10Ag04260_Dsi10Bg04950_Dsi10Cg03730	2.21699	BB		Dsi09Ag00490_Dsi09Bg09300_Dsi09Cg00280	6.33052	BB
Dsi06Ag01230_Dsi06Bg13240_Dsi03Cg06480	-4.67531	BB		Dsi03Ag11000_Dsi03Bg10350_Dsi06Cg02160	-2.11818	BB		Dsi03Ag09370_Dsi03Bg08930_Dsi06Cg00780	-5.32241	BB
Dsi03Ag01670_Dsi03Bg01800_Dsi03Cg17260	6.56616	BB		Dsi03Ag19420_Dsi03Bg18700_Dsi06Cg10660	-3.11371	BB		Dsi09Ag12170_Dsi09Bg00400_Dsi07Cg00170	1.98513	BB
Dsi03Ag16520_Dsi03Bg15750_Dsi06Cg07810	3.90013	BB		Dsi10Ag07710_Dsi10Bg01270_Dsi08Cg09530	3.73481	BB		Dsi12Ag00780_Dsi12Bg07400_Dsi03Cg10380	7.87775	BB
Dsi01Ag19160_Dsi01Bg17880_Dsi01Cg12700	-2.46742	BB		Dsi06Ag00330_Dsi06Bg14390_Dsi11Cg04080	-10.6309	BB		Dsi01Ag04160_Dsi01Bg03220_Dsi01Cg02660	-5.42191	BB
Dsi01Ag22180_Dsi01Bg20040_Dsi01Cg09890	-3.13244	BB		Dsi05Ag11510_Dsi05Bg13350_Dsi05Cg02720	1.43597	BB		Dsi05Ag12830_Dsi05Bg12160_Dsi05Cg01200	-6.92907	BB
Dsi03Ag06680_Dsi03Bg06570_Dsi03Cg12470	-2.65734	BB		Dsi06Ag01280_Dsi06Bg13150_Dsi03Cg06410	-1.90988	BB		Dsi01Ag23850_Dsi01Bg22230_Dsi01Cg08300	-6.14534	BB
Dsi02Ag21600_Dsi02Bg20150_Dsi02Cg17360	3.50192	BB		Dsi02Ag10040_Dsi02Bg10150_Dsi02Cg00970	2.88687	BB		Dsi06Ag11850_Dsi06Bg03020_Dsi06Cg16910	5.23404	BB
Dsi10Ag05150_Dsi10Bg03980_Dsi10Cg02940	3.41609	BB		Dsi07Ag11740_Dsi07Bg11590_Dsi07Cg08190	2.1041	BB		Dsi10Ag02130_Dsi10Bg07090_Dsi10Cg05710	5.00204	BB
Dsi04Ag05300_Dsi04Bg11160_Dsi04Cg04350	2.34284	BB		Dsi03Ag17700_Dsi03Bg16760_Dsi06Cg08990	3.05164	BB		Dsi03Ag15930_Dsi03Bg15190_Dsi06Cg07250	-7.89975	BB
Dsi02Ag22010_Dsi02Bg20660_Dsi02Cg17800	2.48044	BB		Dsi10Ag00380_Dsi10Bg08850_Dsi10Cg07270	1.89578	BB		Dsi01Ag19370_Dsi01Bg18000_Dsi01Cg12580	2.74495	BB
Dsi03Ag23980_Dsi03Bg23000_Dsi10Cg09310	3.26387	BB		Dsi03Ag03790_Dsi03Bg03810_Dsi03Cg15180	-3.1541	BB		Dsi03Ag01110_Dsi03Bg01070_Dsi03Cg17890	-2.29917	BB
Dsi09Ag07170_Dsi09Bg05070_Dsi09Cg04260	4.43766	BB		Dsi01Ag12250_Dsi01Bg10510_Dsi01Cg19270	-3.32902	BB		Dsi05Ag01230_Dsi05Bg01590_Dsi05Cg10320	3.46644	BB
Dsi07Ag11740_Dsi07Bg11590_Dsi07Cg08190	-2.06645	BB		Dsi07Ag07630_Dsi07Bg07380_Dsi07Cg06970	-3.14671	BB		Dsi01Ag19720_Dsi01Bg18380_Dsi01Cg12190	-2.84358	BB
Dsi11Ag08840_Dsi11Bg01660_Dsi09Cg11080	4.20403	BB		Dsi11Ag02170_Dsi11Bg06380_Dsi11Cg05840	2.70281	BB		Dsi05Ag01100_Dsi05Bg01500_Dsi05Cg10230	9.3861	BB
Dsi10Ag02400_Dsi10Bg06820_Dsi10Cg05330	3.45	BB		Dsi07Ag08510_Dsi07Bg08250_Dsi07Cg10940	-2.12593	BB		Dsi08Ag02250_Dsi08Bg01870_Dsi09Cg09310	3.06438	BB
Dsi08Ag07150_Dsi08Bg06580_Dsi08Cg08320	6.9346	BB		Dsi03Ag23980_Dsi03Bg23000_Dsi10Cg09310	2.55298	BB		Dsi04Ag00890_Dsi04Bg14870_Dsi04Cg00890	-6.9317	BB
Dsi12Ag05470_Dsi12Bg03230_Dsi11Cg03190	1.82234	BB		Dsi05Ag07840_Dsi05Bg08270_Dsi05Cg06150	-4.3041	BB		Dsi09Ag11250_Dsi09Bg00990_Dsi09Cg07700	6.15978	BB
Dsi05Ag08260_Dsi05Bg08560_Dsi05Cg05740	-7.24767	BB		Dsi10Ag02840_Dsi10Bg06290_Dsi10Cg04920	1.97448	BB		Dsi01Ag12250_Dsi01Bg10510_Dsi01Cg19270	-3.35926	BB
Dsi03Ag01380_Dsi03Bg01110_Dsi03Cg17840	3.60246	BB		Dsi12Ag03350_Dsi12Bg04900_Dsi03Cg07950	-2.16487	BB		Dsi02Ag22310_Dsi02Bg20970_Dsi02Cg18090	-2.14986	BB
Dsi03Ag05840_Dsi03Bg05870_Dsi03Cg13370	3.48327	BB		Dsi06Ag13130_Dsi06Bg01690_Dsi06Cg17780	5.03498	BB		Dsi10Ag00320_Dsi10Bg08940_Dsi10Cg07350	-2.20862	BB
Dsi01Ag22640_Dsi01Bg19570_Dsi01Cg09350	-4.96498	BB		Dsi09Ag10680_Dsi09Bg01610_Dsi09Cg07230	-3.04533	BB		Dsi11Ag02420_Dsi11Bg06220_Dsi11Cg05760	2.65343	BB
Dsi02Ag14200_Dsi02Bg12970_Dsi02Cg11080	4.89846	BB		Dsi04Ag00660_Dsi04Bg15100_Dsi04Cg00660	2.13996	BB		Dsi04Ag11710_Dsi04Bg05310_Dsi04Cg10230	2.03914	BB
Dsi03Ag12260_Dsi03Bg11680_Dsi06Cg03600	-1.8404	BB		Dsi01Ag19370_Dsi01Bg18000_Dsi01Cg12580	5.65871	BB		Dsi08Ag08170_Dsi08Bg07570_Dsi08Cg07550	6.3352	BB
Dsi03Ag08620_Dsi03Bg08250_Dsi03Cg11030	-14.5107	BB		Dsi01Ag18100_Dsi01Bg16990_Dsi01Cg13690	-2.15537	BB		Dsi04Ag01380_Dsi04Bg14410_Dsi04Cg01440	4.00316	BB
Dsi05Ag09850_Dsi05Bg10200_Dsi05Cg04330	8.51393	BB		Dsi05Ag13110_Dsi05Bg11950_Dsi05Cg01030	3.42733	BB		Dsi04Ag05240_Dsi04Bg11220_Dsi04Cg04300	2.21393	BB
Dsi02Ag22300_Dsi02Bg20960_Dsi02Cg18080	1.53727	BB		Dsi10Ag07740_Dsi10Bg01250_Dsi08Cg09550	2.55156	BB		Dsi01Ag18100_Dsi01Bg16990_Dsi01Cg13690	-2.06492	BB
Dsi11Ag07400_Dsi11Bg02500_Dsi09Cg10530	-4.63288	BB		Dsi10Ag05580_Dsi10Bg03390_Dsi10Cg02170	4.04246	BB		Dsi04Ag06780_Dsi04Bg09960_Dsi04Cg05560	2.5629	BB
Dsi06Ag10930_Dsi06Bg03870_Dsi06Cg15940	-6.85247	BB		Dsi07Ag07180_Dsi07Bg06870_Dsi07Cg06640	1.56716	BB		Dsi02Ag22010_Dsi02Bg20660_Dsi02Cg17800	-5.46175	BB
Dsi03Ag23420_Dsi03Bg22470_Dsi10Cg08660	6.79763	BB		Dsi06Ag10770_Dsi06Bg04070_Dsi06Cg15760	-4.58608	BB		Dsi03Ag08620_Dsi03Bg08250_Dsi03Cg11030	14.2502	BB
Dsi12Ag07640_Dsi12Bg00790_Dsi11Cg07130	-3.09886	BB		Dsi01Ag11750_Dsi01Bg10040_Dsi01Cg19750	2.01671	BB		Dsi11Ag09620_Dsi11Bg01440_Dsi09Cg11400	-2.45112	BB
Dsi01Ag17840_Dsi01Bg16820_Dsi01Cg13960	2.29868	BB		Dsi01Ag12360_Dsi01Bg10600_Dsi01Cg19180	4.62442	BB		Dsi06Ag06390_Dsi06Bg08660_Dsi03Cg01760	8.66932	BB
Dsi01Ag22610_Dsi01Bg19590_Dsi01Cg09390	-2.99458	BB		Dsi11Ag02420_Dsi11Bg06220_Dsi11Cg05760	2.00961	BB		Dsi04Ag14410_Dsi04Bg03430_Dsi04Cg12250	3.61211	BB
Dsi02Ag03190_Dsi02Bg03180_Dsi02Cg04360	-2.93055	BB		Dsi09Ag02230_Dsi09Bg07910_Dsi09Cg01570	-1.39485	BB		Dsi06Ag00330_Dsi06Bg14390_Dsi11Cg04080	-10.2197	BB
Dsi01Ag12300_Dsi01Bg10550_Dsi01Cg19210	-2.69239	BB		Dsi03Ag16740_Dsi03Bg16020_Dsi06Cg08060	2.19712	BB		Dsi08Ag12890_Dsi08Bg12390_Dsi01Cg21410	-2.67438	BB
Dsi09Ag05980_Dsi09Bg06070_Dsi09Cg03360	-2.15685	BB		Dsi06Ag09700_Dsi06Bg05300_Dsi06Cg14700	-2.20308	BB		Dsi02Ag21370_Dsi02Bg19970_Dsi02Cg17170	2.69062	BB
Dsi08Ag01030_Dsi08Bg00710_Dsi10Cg00810	2.22436	BB		Dsi01Ag14270_Dsi01Bg12770_Dsi01Cg17720	9.56632	BB		Dsi06Ag04860_Dsi06Bg10020_Dsi03Cg03260	2.50773	BB
Dsi08Ag11110_Dsi08Bg10810_Dsi08Cg05020	-3.15958	BB		Dsi11Ag02970_Dsi11Bg05780_Dsi11Cg05500	2.73847	BB		Dsi09Ag10050_Dsi09Bg02270_Dsi09Cg06620	-3.34889	BB
Dsi07Ag01570_Dsi07Bg01740_Dsi07Cg01890	6.75285	BB		Dsi08Ag08290_Dsi08Bg07780_Dsi08Cg07300	-3.67852	BB		Dsi02Ag08630_Dsi02Bg08220_Dsi08Cg00560	-4.36189	BB
Dsi01Ag17030_Dsi01Bg15730_Dsi01Cg15020	-5.18431	BB		Dsi01Ag14920_Dsi01Bg13440_Dsi01Cg17100	-8.32547	BB		Dsi10Ag03680_Dsi10Bg05310_Dsi10Cg04260	2.24231	BB
Dsi08Ag00170_Dsi08Bg00090_Dsi10Cg00280	-5.72793	BB		Dsi07Ag01570_Dsi07Bg01740_Dsi07Cg01890	6.66818	BB		Dsi08Ag08140_Dsi08Bg07540_Dsi08Cg07540	1.99129	BB
Dsi09Ag01480_Dsi09Bg08390_Dsi09Cg01160	-2.71577	BB		Dsi03Ag18190_Dsi03Bg17380_Dsi06Cg09490	2.1382	BB		Dsi02Ag06630_Dsi02Bg06350_Dsi02Cg01590	2.13744	BB
Dsi01Ag21350_Dsi01Bg20900_Dsi01Cg10730	2.00324	BB		Dsi08Ag01030_Dsi08Bg00710_Dsi10Cg00810	2.29803	BB		Dsi01Ag14080_Dsi01Bg12500_Dsi01Cg17890	5.3862	BB
Dsi01Ag23480_Dsi01Bg18870_Dsi01Cg08620	-6.50459	BB		Dsi01Ag21320_Dsi01Bg20940_Dsi01Cg10760	4.73699	BB		Dsi04Ag13530_Dsi04Bg04030_Dsi04Cg11610	-4.97315	BB
Dsi06Ag01280_Dsi06Bg13150_Dsi03Cg06410	-2.33666	BB		Dsi04Ag20190_Dsi04Bg00100_Dsi04Cg14470	5.89379	BB		Dsi04Ag04260_Dsi04Bg12130_Dsi04Cg03400	3.22328	BB
Dsi06Ag06390_Dsi06Bg08660_Dsi03Cg01760	-8.34891	BB		Dsi03Ag08650_Dsi03Bg08260_Dsi03Cg11010	3.09742	BB		Dsi02Ag17980_Dsi02Bg16550_Dsi02Cg14150	2.03651	BB
Dsi02Ag17040_Dsi02Bg15570_Dsi02Cg13350	-2.54668	BB		Dsi12Ag06570_Dsi12Bg02040_Dsi11Cg02510	7.21266	BB		Dsi05Ag13660_Dsi05Bg13820_Dsi05Cg00440	-2.84528	BB
Dsi02Ag17610_Dsi02Bg16180_Dsi02Cg13880	-3.50248	BB		Dsi02Ag21970_Dsi02Bg20630_Dsi02Cg17740	-3.18408	BB		Dsi01Ag20940_Dsi01Bg21360_Dsi01Cg11230	-2.52554	BB
Dsi05Ag01790_Dsi05Bg02210_Dsi05Cg10610	-2.67981	BB		Dsi09Ag10700_Dsi09Bg01600_Dsi09Cg07250	-2.59314	BB		Dsi01Ag14300_Dsi01Bg12810_Dsi01Cg17680	-3.24164	BB
Dsi01Ag03200_Dsi01Bg02340_Dsi01Cg01850	-6.67894	BB		Dsi05Ag01230_Dsi05Bg01590_Dsi05Cg10320	5.75241	BB		Dsi01Ag11870_Dsi01Bg10140_Dsi01Cg19660	6.52746	BB
Dsi09Ag09530_Dsi09Bg02800_Dsi09Cg06040	7.52824	BB		Dsi04Ag09500_Dsi04Bg07450_Dsi04Cg08130	3.27203	BB		Dsi03Ag19920_Dsi03Bg19220_Dsi06Cg11200	-4.77302	BB
Dsi09Ag11250_Dsi09Bg00990_Dsi09Cg07700	-5.73064	BB		Dsi05Ag07900_Dsi05Bg08320_Dsi05Cg06090	-5.48999	BB		Dsi11Ag07380_Dsi11Bg02530_Dsi09Cg10500	7.42764	BB
Dsi03Ag04400_Dsi03Bg04380_Dsi03Cg14690	4.1662	BB		Dsi04Ag00380_Dsi04Bg15310_Dsi04Cg00390	2.13975	BB		Dsi02Ag04010_Dsi02Bg03870_Dsi02Cg03730	-4.03152	BB
Dsi01Ag01850_Dsi01Bg01370_Dsi01Cg01090	-3.7257	BB		Dsi03Ag15910_Dsi03Bg15170_Dsi06Cg07130	11.8475	BB		Dsi09Ag07180_Dsi09Bg05040_Dsi09Cg04280	-3.38762	BB
Dsi06Ag08770_Dsi06Bg06110_Dsi06Cg14120	3.83226	BB		Dsi06Ag08380_Dsi06Bg06570_Dsi10Cg07730	-9.67019	BB		Dsi03Ag21000_Dsi03Bg20180_Dsi06Cg12090	2.67189	BB
Dsi03Ag11560_Dsi03Bg10910_Dsi06Cg02760	-4.00761	BB		Dsi02Ag13270_Dsi02Bg12270_Dsi02Cg10450	2.76433	BB		Dsi03Ag01260_Dsi03Bg01240_Dsi03Cg17560	1.56027	BB
Dsi12Ag04830_Dsi12Bg04110_Dsi11Cg03600	-5.35483	BB		Dsi10Ag04610_Dsi10Bg04460_Dsi10Cg03470	-1.73686	BB		Dsi02Ag17180_Dsi02Bg15730_Dsi02Cg13490	-4.55659	BB
Dsi02Ag17860_Dsi02Bg16380_Dsi02Cg14010	-3.1295	BB		Dsi03Ag09290_Dsi03Bg08780_Dsi03Cg10520	3.10701	BB		Dsi07Ag03320_Dsi07Bg03430_Dsi07Cg03540	-9.84907	BB
Dsi03Ag16550_Dsi03Bg15810_Dsi06Cg07840	4.56539	BB		Dsi08Ag11550_Dsi08Bg11200_Dsi08Cg04680	-5.56717	BB		Dsi05Ag00940_Dsi05Bg01330_Dsi05Cg10060	-7.60331	BB
Dsi03Ag18260_Dsi03Bg17440_Dsi06Cg09540	-8.41364	BB		Dsi09Ag08790_Dsi09Bg03390_Dsi09Cg05530	3.28399	BB		Dsi09Ag06470_Dsi09Bg05680_Dsi09Cg03650	-3.26079	BB
Dsi02Ag11900_Dsi02Bg11610_Dsi02Cg09940	-2.81135	BB		Dsi04Ag12290_Dsi04Bg04840_Dsi04Cg10680	-10.2702	BB		Dsi03Ag09680_Dsi03Bg09370_Dsi06Cg01080	-2.81498	BB
Dsi03Ag15910_Dsi03Bg15170_Dsi06Cg07130	11.2332	BB		Dsi01Ag16180_Dsi01Bg14910_Dsi01Cg15660	-1.72045	BB		Dsi03Ag21980_Dsi03Bg20910_Dsi06Cg12930	1.65391	BB
Dsi02Ag03310_Dsi02Bg03270_Dsi02Cg04340	-4.83841	BB		Dsi02Ag01720_Dsi02Bg01710_Dsi02Cg05710	-2.68908	BB		Dsi05Ag06070_Dsi05Bg06310_Dsi05Cg07770	2.689	BB
Dsi01Ag07880_Dsi01Bg06530_Dsi08Cg02210	3.22602	BB		Dsi03Ag05130_Dsi03Bg05200_Dsi03Cg13950	1.56667	BB		Dsi02Ag21290_Dsi02Bg19890_Dsi02Cg17090	3.99768	BB
Dsi03Ag17920_Dsi03Bg17120_Dsi06Cg09140	6.76918	BB		Dsi03Ag14400_Dsi03Bg13420_Dsi06Cg05790	3.29928	BB		Dsi09Ag11660_Dsi09Bg00620_Dsi09Cg08110	3.89167	BB
Dsi03Ag22430_Dsi03Bg21440_Dsi06Cg13490	-3.24563	BB		Dsi07Ag05320_Dsi07Bg05560_Dsi07Cg05390	2.18288	BB		Dsi03Ag16790_Dsi03Bg16080_Dsi06Cg08130	6.30111	BB
Dsi02Ag16820_Dsi02Bg15310_Dsi02Cg13120	-7.97372	BB		Dsi05Ag07350_Dsi05Bg07790_Dsi05Cg06660	3.6711	BB		Dsi05Ag03190_Dsi05Bg03730_Dsi05Cg11770	15.8179	BB
Dsi06Ag07100_Dsi06Bg08040_Dsi03Cg01150	-8.77553	BB		Dsi08Ag09530_Dsi08Bg09350_Dsi08Cg06160	1.37301	BB		Dsi02Ag18700_Dsi02Bg17310_Dsi02Cg14830	2.4521	BB
Dsi06Ag10140_Dsi06Bg04860_Dsi06Cg15090	-3.44687	BB		Dsi07Ag06340_Dsi07Bg06180_Dsi07Cg06020	-4.61224	BB		Dsi02Ag15630_Dsi02Bg14170_Dsi02Cg12130	4.00101	BB
Dsi03Ag01770_Dsi03Bg01900_Dsi03Cg17140	-7.64348	BB		Dsi01Ag26920_Dsi01Bg24900_Dsi01Cg05230	-2.34812	BB		Dsi02Ag04150_Dsi02Bg03960_Dsi02Cg03570	-5.125	BB
Dsi07Ag11620_Dsi07Bg11500_Dsi07Cg08310	3.57185	BB		Dsi06Ag12210_Dsi06Bg02710_Dsi06Cg17320	-3.80037	BB		Dsi01Ag08480_Dsi01Bg07440_Dsi08Cg02930	-2.27818	BB
Dsi03Ag00400_Dsi03Bg00470_Dsi03Cg18500	5.47404	BB		Dsi02Ag00830_Dsi02Bg00740_Dsi02Cg06670	2.32255	BB		Dsi03Ag07850_Dsi03Bg07600_Dsi03Cg11530	5.05324	BB
Dsi09Ag08650_Dsi09Bg03500_Dsi09Cg05420	15.2185	BB		Dsi08Ag00170_Dsi08Bg00090_Dsi10Cg00280	-6.46999	BB		Dsi03Ag20240_Dsi03Bg19660_Dsi06Cg11520	2.61658	BB
Dsi02Ag17220_Dsi02Bg15810_Dsi02Cg13530	14.9834	BB		Dsi03Ag18900_Dsi03Bg18140_Dsi06Cg10190	2.48707	BB		Dsi06Ag13130_Dsi06Bg01690_Dsi06Cg17780	4.68001	BB
Dsi05Ag06270_Dsi05Bg06660_Dsi05Cg07600	-5.06517	BB		Dsi03Ag22310_Dsi03Bg21260_Dsi06Cg13320	1.62908	BB		Dsi03Ag10130_Dsi03Bg09810_Dsi06Cg01550	3.71841	BB
Dsi01Ag21860_Dsi01Bg20400_Dsi01Cg10240	3.25074	BB		Dsi01Ag02000_Dsi01Bg01640_Dsi01Cg01280	1.99506	BB		Dsi08Ag10790_Dsi08Bg10390_Dsi08Cg05330	2.14984	BB
Dsi07Ag04890_Dsi07Bg05210_Dsi07Cg05050	3.78958	BB		Dsi12Ag02280_Dsi12Bg05800_Dsi03Cg08760	-2.44397	BB		Dsi07Ag02820_Dsi07Bg02950_Dsi07Cg03080	3.5633	BB
Dsi09Ag07200_Dsi09Bg04990_Dsi09Cg04310	3.3968	BB		Dsi11Ag10250_Dsi11Bg01300_Dsi09Cg11550	-3.43107	BB		Dsi03Ag04050_Dsi03Bg04060_Dsi03Cg14950	-6.63233	BB
Dsi02Ag06630_Dsi02Bg06350_Dsi02Cg01590	-2.65319	BB		Dsi03Ag22980_Dsi03Bg22000_Dsi10Cg08130	2.83302	BB		Dsi03Ag14340_Dsi03Bg13380_Dsi06Cg05750	6.31161	BB
Dsi02Ag19070_Dsi02Bg17590_Dsi02Cg15120	-2.12916	BB		Dsi06Ag13860_Dsi06Bg00740_Dsi06Cg18360	1.7928	BB		Dsi08Ag06750_Dsi08Bg06250_Dsi08Cg08520	-1.24601	BB
Dsi01Ag19260_Dsi01Bg17930_Dsi01Cg12680	4.78653	BB		Dsi02Ag21030_Dsi02Bg19620_Dsi02Cg16790	7.23188	BB		Dsi06Ag10930_Dsi06Bg03870_Dsi06Cg15940	5.89273	BB
Dsi10Ag06000_Dsi10Bg03020_Dsi10Cg02570	-2.09378	BB		Dsi07Ag07870_Dsi07Bg07580_Dsi07Cg07180	-2.54072	BB		Dsi06Ag01090_Dsi06Bg13400_Dsi03Cg06670	-3.45456	BB
Dsi10Ag00120_Dsi10Bg09320_Dsi03Cg00170	4.93421	BB		Dsi06Ag03080_Dsi06Bg11420_Dsi03Cg04630	-1.81618	BB		Dsi03Ag23540_Dsi03Bg22580_Dsi10Cg08820	2.59798	BB
Dsi09Ag11640_Dsi09Bg00640_Dsi09Cg08090	-2.15397	BB		Dsi09Ag12170_Dsi09Bg00400_Dsi07Cg00170	1.29167	BB		Dsi02Ag01380_Dsi02Bg01380_Dsi02Cg06030	-1.51861	BB
Dsi08Ag00730_Dsi08Bg00510_Dsi10Cg00600	3.67539	BB		Dsi06Ag11850_Dsi06Bg03020_Dsi06Cg16910	8.36562	BB		Dsi08Ag04920_Dsi08Bg03960_Dsi07Cg00640	5.14707	BB
Dsi01Ag19720_Dsi01Bg18380_Dsi01Cg12190	2.30424	BB		Dsi02Ag18090_Dsi02Bg16700_Dsi02Cg14280	-4.29941	BB		Dsi06Ag01270_Dsi06Bg13190_Dsi03Cg06420	2.12203	BB
Dsi03Ag14130_Dsi03Bg13140_Dsi06Cg05490	-9.70264	BB		Dsi01Ag22050_Dsi01Bg20210_Dsi01Cg10040	1.93916	BB		Dsi04Ag08710_Dsi04Bg08080_Dsi04Cg07410	-3.52897	BB
Dsi06Ag13720_Dsi06Bg00870_Dsi06Cg18250	-9.39933	BB		Dsi07Ag03930_Dsi07Bg04110_Dsi07Cg04270	3.05303	BB		Dsi02Ag18090_Dsi02Bg16700_Dsi02Cg14280	-3.96535	BB
Dsi04Ag09240_Dsi04Bg07710_Dsi04Cg07910	-3.89133	BB		Dsi03Ag23920_Dsi03Bg22940_Dsi10Cg09270	-2.65997	BB		Dsi09Ag05550_Dsi09Bg06310_Dsi09Cg03110	4.54578	BB
Dsi02Ag00830_Dsi02Bg00740_Dsi02Cg06670	2.2959	BB		Dsi01Ag28350_Dsi01Bg26150_Dsi02Cg00420	-7.0297	BB		Dsi01Ag21100_Dsi01Bg21210_Dsi01Cg11030	6.74388	BB
Dsi09Ag09620_Dsi09Bg02620_Dsi09Cg06180	8.54774	BB		Dsi07Ag01440_Dsi07Bg01580_Dsi07Cg01790	-3.01605	BB		Dsi08Ag02050_Dsi08Bg01530_Dsi09Cg09570	-4.71444	BB
Dsi05Ag00580_Dsi05Bg00790_Dsi05Cg09560	2.07751	BB		Dsi03Ag15470_Dsi03Bg14660_Dsi06Cg06850	2.49887	BB		Dsi08Ag10420_Dsi08Bg10100_Dsi08Cg05590	-3.91857	BB
Dsi02Ag18340_Dsi02Bg17020_Dsi02Cg14490	-6.78399	BB		Dsi08Ag02250_Dsi08Bg01870_Dsi09Cg09310	2.38199	BB		Dsi02Ag09430_Dsi02Bg09070_Dsi02Cg07780	-3.99924	BB
Dsi05Ag12570_Dsi05Bg12400_Dsi05Cg01500	1.82035	BB		Dsi06Ag13370_Dsi06Bg01400_Dsi06Cg17980	5.74337	BB		Dsi08Ag07150_Dsi08Bg06580_Dsi08Cg08320	-7.99624	BB
Dsi03Ag01260_Dsi03Bg01240_Dsi03Cg17560	-1.33256	BB		Dsi02Ag09430_Dsi02Bg09070_Dsi02Cg07780	-3.87833	BB		Dsi07Ag04120_Dsi07Bg04420_Dsi07Cg04400	5.51571	BB
Dsi11Ag08410_Dsi11Bg02050_Dsi09Cg10950	1.53972	BB		Dsi03Ag14280_Dsi03Bg13290_Dsi06Cg05650	1.86039	BB		Dsi01Ag27460_Dsi01Bg25470_Dsi01Cg05740	-4.70218	BB
Dsi01Ag26930_Dsi01Bg24910_Dsi01Cg05240	-9.09032	BB		Dsi02Ag13560_Dsi02Bg12510_Dsi02Cg10640	9.8837	BB		Dsi02Ag15440_Dsi02Bg13940_Dsi02Cg11980	3.01872	BB
Dsi09Ag11650_Dsi09Bg00630_Dsi09Cg08100	-6.48218	BB		Dsi09Ag07080_Dsi09Bg05340_Dsi09Cg04160	2.6512	BB		Dsi02Ag17220_Dsi02Bg15810_Dsi02Cg13530	-1.5908	BB
Dsi12Ag00780_Dsi12Bg07400_Dsi03Cg10380	-6.8057	BB		Dsi03Ag22580_Dsi03Bg21530_Dsi06Cg13690	-2.40843	BB		Dsi04Ag08550_Dsi04Bg08300_Dsi04Cg07160	-2.98634	BB
Dsi03Ag16750_Dsi03Bg16030_Dsi06Cg08070	-3.55263	BB		Dsi03Ag17060_Dsi03Bg16270_Dsi06Cg08400	-5.23846	BB		Dsi03Ag20320_Dsi03Bg19730_Dsi06Cg11610	-2.08741	BB
Dsi05Ag11510_Dsi05Bg13350_Dsi05Cg02720	1.58995	BB		Dsi07Ag04140_Dsi07Bg04450_Dsi07Cg04420	2.30637	BB		Dsi03Ag10020_Dsi03Bg09680_Dsi06Cg01400	2.62989	BB
Dsi02Ag22310_Dsi02Bg20970_Dsi02Cg18090	1.82757	BB		Dsi05Ag14050_Dsi05Bg14300_Dsi05Cg00120	-1.76479	BB		Dsi06Ag12830_Dsi06Bg02120_Dsi06Cg17530	-1.42275	BB
Dsi12Ag08880_Dsi11Bg08840_Dsi11Cg00210	2.03004	BB		Dsi03Ag20320_Dsi03Bg19730_Dsi06Cg11610	-1.78696	BB		Dsi04Ag00380_Dsi04Bg15310_Dsi04Cg00390	3.71565	BB
Dsi01Ag04360_Dsi01Bg03400_Dsi01Cg02850	-2.28777	BB		Dsi03Ag17690_Dsi03Bg16770_Dsi06Cg08980	3.3513	BB		Dsi01Ag03140_Dsi01Bg02230_Dsi01Cg01750	-3.03986	BB
Dsi03Ag04410_Dsi03Bg04390_Dsi03Cg14680	3.34007	BB		Dsi02Ag09750_Dsi02Bg09450_Dsi02Cg08070	3.13027	BB		Dsi04Ag00830_Dsi04Bg14920_Dsi04Cg00810	-6.2546	BB
Dsi02Ag21650_Dsi02Bg20210_Dsi02Cg17430	4.06968	BB		Dsi04Ag12240_Dsi04Bg04920_Dsi04Cg10630	1.61718	BB		Dsi02Ag13100_Dsi02Bg12140_Dsi02Cg10310	-6.26515	BB
Dsi07Ag01310_Dsi07Bg01450_Dsi07Cg01630	1.76635	BB		Dsi03Ag08440_Dsi03Bg08090_Dsi03Cg11090	1.36923	BB		Dsi03Ag13180_Dsi03Bg12420_Dsi06Cg04680	-3.9873	BB
Dsi03Ag21030_Dsi03Bg20210_Dsi06Cg12120	-3.97834	BB		Dsi01Ag15880_Dsi01Bg14520_Dsi01Cg16060	-1.65028	BB		Dsi04Ag00920_Dsi04Bg14850_Dsi04Cg00920	1.98293	BB
Dsi02Ag20600_Dsi02Bg19250_Dsi02Cg16380	-6.12419	BB		Dsi03Ag14770_Dsi03Bg13780_Dsi06Cg06120	-7.29498	BB		Dsi07Ag01780_Dsi07Bg01880_Dsi07Cg02050	-2.02694	BB
Dsi07Ag03260_Dsi07Bg03370_Dsi07Cg03440	-2.33181	BB		Dsi03Ag17920_Dsi03Bg17120_Dsi06Cg09140	8.3312	BB		Dsi09Ag01480_Dsi09Bg08390_Dsi09Cg01160	1.78908	BB
Dsi07Ag05170_Dsi07Bg05430_Dsi07Cg05290	2.65256	BB		Dsi09Ag10500_Dsi09Bg01800_Dsi09Cg07070	6.70109	BB		Dsi04Ag11750_Dsi04Bg05280_Dsi04Cg10270	-9.90414	BB
Dsi05Ag12280_Dsi05Bg12710_Dsi05Cg01850	2.92381	BB		Dsi01Ag08120_Dsi01Bg06920_Dsi08Cg02430	-3.04428	BB		Dsi01Ag25790_Dsi01Bg24010_Dsi01Cg04300	1.8958	BB
Dsi03Ag03490_Dsi07Bg11890_Dsi07Cg07870	-2.86442	BB		Dsi03Ag23520_Dsi03Bg22570_Dsi10Cg08800	-6.60739	BB		Dsi08Ag09390_Dsi08Bg09250_Dsi08Cg06280	1.62605	BB
Dsi08Ag02020_Dsi08Bg01490_Dsi09Cg09600	1.54976	BB		Dsi03Ag04660_Dsi03Bg04750_Dsi03Cg14380	-1.87805	BB		Dsi01Ag10680_Dsi01Bg08900_Dsi01Cg20780	-12.6075	BB
Dsi01Ag15250_Dsi01Bg13780_Dsi01Cg16780	8.42598	BB		Dsi12Ag08850_Dsi12Bg00220_Dsi11Cg08320	3.34597	BB		Dsi03Ag11560_Dsi03Bg10910_Dsi06Cg02760	3.78023	BB
Dsi03Ag19810_Dsi03Bg19070_Dsi06Cg11080	2.6117	BB		Dsi04Ag09620_Dsi04Bg07280_Dsi04Cg08320	5.15456	BB		Dsi01Ag05850_Dsi01Bg04790_Dsi01Cg06680	-2.25209	BB
Dsi09Ag11160_Dsi09Bg01120_Dsi09Cg07640	1.5594	BB		Dsi01Ag14690_Dsi01Bg13230_Dsi01Cg17260	7.02102	BB		Dsi04Ag14400_Dsi04Bg03440_Dsi04Cg12240	4.73429	BB
Dsi05Ag07490_Dsi05Bg07920_Dsi05Cg06550	14.7969	BB		Dsi10Ag05150_Dsi10Bg03980_Dsi10Cg02940	2.94759	BB		Dsi09Ag00710_Dsi09Bg09130_Dsi09Cg00540	-3.80351	BB
Dsi01Ag04870_Dsi01Bg03830_Dsi01Cg07610	-6.76463	BB		Dsi01Ag14510_Dsi01Bg12980_Dsi01Cg17440	5.68198	BB		Dsi10Ag04230_Dsi10Bg05000_Dsi10Cg03790	4.02452	BB
Dsi07Ag03320_Dsi07Bg03430_Dsi07Cg03540	10.2884	BB		Dsi07Ag01780_Dsi07Bg01880_Dsi07Cg02050	-1.67947	BB		Dsi01Ag25210_Dsi01Bg23340_Dsi01Cg03640	-3.14685	BB
Dsi01Ag11710_Dsi01Bg09980_Dsi01Cg19790	-3.33892	BB		Dsi01Ag04360_Dsi01Bg03400_Dsi01Cg02850	-5.79364	BB		Dsi05Ag01790_Dsi05Bg02210_Dsi05Cg10610	2.35101	BB
Dsi03Ag20080_Dsi03Bg19470_Dsi06Cg11390	-2.37446	BB		Dsi09Ag09620_Dsi09Bg02620_Dsi09Cg06180	8.42797	BB		Dsi03Ag14000_Dsi03Bg13040_Dsi06Cg05370	1.47488	BB
Dsi09Ag07460_Dsi09Bg04720_Dsi09Cg04550	-3.08442	BB		Dsi04Ag01170_Dsi04Bg14560_Dsi04Cg01210	7.13872	BB		Dsi03Ag05840_Dsi03Bg05870_Dsi03Cg13370	-4.29213	BB
Dsi06Ag01950_Dsi06Bg12390_Dsi03Cg05520	2.70916	BB		Dsi01Ag05610_Dsi01Bg04490_Dsi01Cg06910	-2.25113	BB		Dsi11Ag07460_Dsi11Bg02440_Dsi09Cg10600	4.08056	BB
Dsi01Ag14230_Dsi01Bg12730_Dsi01Cg17780	1.89513	BB		Dsi10Ag02550_Dsi10Bg06580_Dsi10Cg05190	-1.89769	BB		Dsi01Ag15910_Dsi01Bg14550_Dsi01Cg16020	-4.22512	BB
Dsi11Ag05920_Dsi11Bg03840_Dsi11Cg09140	-3.02704	BB		Dsi01Ag21850_Dsi01Bg20420_Dsi01Cg10260	3.55738	BB		Dsi08Ag02460_Dsi08Bg02150_Dsi09Cg09070	1.48738	BB
Dsi12Ag06380_Dsi12Bg02140_Dsi11Cg02610	3.36149	BB		Dsi04Ag00230_Dsi04Bg15420_Dsi04Cg00290	-3.10978	BB		Dsi03Ag08130_Dsi03Bg07840_Dsi03Cg11370	3.67608	BB
Dsi02Ag09190_Dsi02Bg08880_Dsi02Cg07380	-5.22036	BB		Dsi03Ag22070_Dsi03Bg21020_Dsi06Cg13070	2.96926	BB		Dsi05Ag11810_Dsi05Bg13050_Dsi05Cg02310	-7.44788	BB
Dsi01Ag23760_Dsi01Bg18680_Dsi01Cg08390	3.43157	BB		Dsi08Ag10850_Dsi08Bg10450_Dsi08Cg05230	6.71736	BB		Dsi05Ag08310_Dsi05Bg08630_Dsi05Cg05690	4.65147	BB
Dsi09Ag10000_Dsi09Bg02330_Dsi09Cg06560	3.66314	BB		Dsi07Ag12980_Dsi07Bg12590_Dsi07Cg07280	2.16223	BB		Dsi02Ag14200_Dsi02Bg12970_Dsi02Cg11080	-4.59563	BB
Dsi06Ag00030_Dsi06Bg14350_Dsi11Cg04330	-5.65132	BB		Dsi02Ag17040_Dsi02Bg15570_Dsi02Cg13350	-2.57287	BB		Dsi01Ag26930_Dsi01Bg24910_Dsi01Cg05240	8.93849	BB
Dsi05Ag02350_Dsi05Bg02730_Dsi05Cg11030	4.96491	BB		Dsi03Ag22420_Dsi03Bg21430_Dsi06Cg13480	1.94475	BB		Dsi01Ag13860_Dsi01Bg12260_Dsi01Cg18130	-1.35611	BB
Dsi03Ag05540_Dsi03Bg05650_Dsi03Cg13610	2.21254	BB		Dsi01Ag17040_Dsi01Bg15740_Dsi01Cg15010	1.32496	BB		Dsi09Ag04660_Dsi09Bg06910_Dsi09Cg02430	2.23085	BB
Dsi01Ag01380_Dsi01Bg00910_Dsi01Cg00730	-4.27897	BB		Dsi06Ag10400_Dsi06Bg04580_Dsi06Cg15380	2.47475	BB		Dsi02Ag11620_Dsi02Bg11350_Dsi02Cg09410	-3.65856	BB
Dsi02Ag10790_Dsi02Bg10510_Dsi02Cg08660	-4.83287	BB		Dsi03Ag14760_Dsi03Bg13760_Dsi06Cg06110	6.57082	BB		Dsi01Ag24970_Dsi01Bg23080_Dsi01Cg03370	-4.01777	BB
Dsi01Ag21100_Dsi01Bg21210_Dsi01Cg11030	-6.63868	BB		Dsi01Ag12210_Dsi01Bg10460_Dsi01Cg19340	-14.4448	BB		Dsi09Ag10750_Dsi09Bg01570_Dsi09Cg07270	-2.24015	BB
Dsi11Ag08800_Dsi11Bg01700_Dsi09Cg11040	2.02973	BB		Dsi04Ag01310_Dsi04Bg14450_Dsi04Cg01350	4.6092	BB		Dsi04Ag14660_Dsi04Bg03280_Dsi04Cg12400	14.0161	BB
Dsi04Ag07550_Dsi04Bg09350_Dsi04Cg06080	-2.09043	BB		Dsi03Ag16840_Dsi03Bg16100_Dsi06Cg08180	1.98356	BB		Dsi03Ag14400_Dsi03Bg13420_Dsi06Cg05790	3.05013	BB
Dsi05Ag04950_Dsi05Bg05280_Dsi05Cg08600	-3.69836	BB		Dsi01Ag12300_Dsi01Bg10550_Dsi01Cg19210	-2.21588	BB		Dsi01Ag11710_Dsi01Bg09980_Dsi01Cg19790	3.07543	BB
Dsi11Ag10490_Dsi11Bg01200_Dsi09Cg11630	-2.69669	BB		Dsi12Ag02930_Dsi12Bg05230_Dsi03Cg08270	2.53357	BB		Dsi01Ag23660_Dsi01Bg18760_Dsi01Cg08450	-3.44441	BB
Dsi03Ag03030_Dsi03Bg03200_Dsi03Cg15860	2.69379	BB		Dsi01Ag06490_Dsi01Bg05320_Dsi08Cg01220	1.31253	BB		Dsi01Ag26210_Dsi01Bg24410_Dsi01Cg04720	3.16794	BB
Dsi01Ag08020_Dsi01Bg06750_Dsi08Cg02410	-2.69153	BB		Dsi07Ag01060_Dsi07Bg01220_Dsi07Cg01330	-3.09371	BB		Dsi12Ag01350_Dsi12Bg06660_Dsi03Cg09860	-1.63728	BB
Dsi01Ag23390_Dsi01Bg18920_Dsi01Cg08700	1.39072	BB		Dsi05Ag09560_Dsi05Bg09950_Dsi05Cg04550	5.04867	BB		Dsi07Ag12990_Dsi07Bg12660_Dsi07Cg07220	-3.93167	BB
Dsi05Ag07900_Dsi05Bg08320_Dsi05Cg06090	-4.4158	BB		Dsi01Ag23480_Dsi01Bg18870_Dsi01Cg08620	-7.69921	BB		Dsi11Ag08800_Dsi11Bg01700_Dsi09Cg11040	-13.9704	BB
Dsi03Ag17180_Dsi03Bg16360_Dsi06Cg08500	-2.56336	BB		Dsi02Ag16800_Dsi02Bg15280_Dsi02Cg13100	-2.10812	BB		Dsi04Ag01820_Dsi04Bg13840_Dsi04Cg01890	14.3803	BB
Dsi07Ag12950_Dsi07Bg12470_Dsi07Cg07320	2.60598	BB		Dsi03Ag08840_Dsi03Bg08360_Dsi03Cg10770	1.72803	BB		Dsi02Ag17610_Dsi02Bg16180_Dsi02Cg13880	1.79529	BB
Dsi07Ag11140_Dsi07Bg10720_Dsi07Cg08770	-3.01679	BB		Dsi03Ag09430_Dsi03Bg09040_Dsi06Cg00840	-4.76893	BB		Dsi03Ag14130_Dsi03Bg13140_Dsi06Cg05490	9.45202	BB
Dsi05Ag06070_Dsi05Bg06310_Dsi05Cg07770	-2.94583	BB		Dsi01Ag15960_Dsi01Bg14670_Dsi01Cg15930	-1.72711	BB		Dsi10Ag01400_Dsi10Bg07800_Dsi10Cg06420	1.81024	BB
Dsi09Ag11660_Dsi09Bg00620_Dsi09Cg08110	-3.69154	BB		Dsi01Ag24440_Dsi01Bg22680_Dsi01Cg07920	-1.92795	BB		Dsi07Ag05170_Dsi07Bg05430_Dsi07Cg05290	-2.55598	BB
Dsi06Ag09210_Dsi06Bg05580_Dsi06Cg14470	14.2894	BB		Dsi07Ag10040_Dsi07Bg09570_Dsi07Cg09640	-13.9987	BB		Dsi03Ag17760_Dsi03Bg16940_Dsi06Cg09010	3.25268	BB
Dsi01Ag09070_Dsi01Bg07950_Dsi08Cg03310	-2.31943	BB		Dsi01Ag10790_Dsi01Bg09110_Dsi01Cg20540	-1.95318	BB		Dsi01Ag22200_Dsi01Bg20010_Dsi01Cg09850	4.55096	BB
Dsi04Ag04880_Dsi04Bg11630_Dsi04Cg03910	-4.31195	BB		Dsi01Ag15910_Dsi01Bg14550_Dsi01Cg16020	-4.27639	BB		Dsi05Ag08590_Dsi05Bg08910_Dsi05Cg05560	-3.55088	BB
Dsi02Ag06570_Dsi02Bg06230_Dsi02Cg01640	-1.79475	BB		Dsi05Ag11810_Dsi05Bg13050_Dsi05Cg02310	-7.3568	BB		Dsi05Ag13390_Dsi05Bg11380_Dsi05Cg00780	-1.78955	BB
Dsi03Ag09500_Dsi03Bg09210_Dsi06Cg00890	-6.43285	BB		Dsi04Ag01820_Dsi04Bg13840_Dsi04Cg01890	14.4193	BB		Dsi06Ag03740_Dsi06Bg10800_Dsi03Cg04070	-3.30118	BB
Dsi10Ag00860_Dsi10Bg08340_Dsi10Cg06830	4.06699	BB		Dsi05Ag05300_Dsi05Bg05520_Dsi05Cg08360	3.97724	BB		Dsi11Ag02170_Dsi11Bg06380_Dsi11Cg05840	3.08406	BB
Dsi03Ag19870_Dsi03Bg19120_Dsi06Cg11120	-2.71803	BB		Dsi03Ag05260_Dsi03Bg05390_Dsi03Cg13750	-5.85545	BB		Dsi04Ag00640_Dsi04Bg15120_Dsi04Cg00640	-2.88341	BB
Dsi02Ag13560_Dsi02Bg12510_Dsi02Cg10640	9.02552	BB		Dsi02Ag13290_Dsi02Bg12280_Dsi02Cg10460	5.6108	BB		Dsi05Ag02000_Dsi05Bg02390_Dsi05Cg10730	-2.19434	BB
Dsi07Ag05320_Dsi07Bg05560_Dsi07Cg05390	1.97482	BB		Dsi01Ag10680_Dsi01Bg08900_Dsi01Cg20780	-12.0124	BB		Dsi04Ag02650_Dsi04Bg13080_Dsi04Cg02660	4.61935	BB
Dsi01Ag05670_Dsi01Bg04600_Dsi01Cg06820	-5.24922	BB		Dsi02Ag00710_Dsi02Bg00880_Dsi02Cg06560	-1.87565	BB		Dsi01Ag17030_Dsi01Bg15730_Dsi01Cg15020	5.30348	BB
Dsi07Ag11130_Dsi07Bg10710_Dsi07Cg08780	-6.75305	BB		Dsi02Ag15500_Dsi02Bg14010_Dsi02Cg12040	1.76676	BB		Dsi03Ag23560_Dsi03Bg22610_Dsi10Cg08840	-4.46285	BB
Dsi03Ag03940_Dsi03Bg03930_Dsi03Cg15010	3.14391	BB		Dsi12Ag04710_Dsi12Bg03920_Dsi11Cg03810	13.8507	BB		Dsi02Ag09010_Dsi02Bg08650_Dsi02Cg07500	1.63757	BB
Dsi01Ag27460_Dsi01Bg25470_Dsi01Cg05740	14.0033	BB		Dsi03Ag18150_Dsi03Bg17350_Dsi06Cg09400	-1.92509	BB		Dsi08Ag00340_Dsi08Bg00250_Dsi10Cg00400	-5.89699	BB
Dsi04Ag12570_Dsi04Bg04760_Dsi04Cg10830	2.83222	BB		Dsi01Ag19260_Dsi01Bg17930_Dsi01Cg12680	4.56054	BB		Dsi10Ag02420_Dsi10Bg06780_Dsi10Cg05300	4.32685	BB
Dsi03Ag07230_Dsi03Bg07000_Dsi03Cg11970	2.24985	BB		Dsi01Ag07930_Dsi01Bg06600_Dsi08Cg02280	3.73533	BB		Dsi07Ag07690_Dsi07Bg07440_Dsi07Cg07000	-2.69388	BB
Dsi03Ag15080_Dsi03Bg14230_Dsi06Cg06490	3.52929	BB		Dsi03Ag01720_Dsi03Bg01860_Dsi03Cg17190	2.8979	BB		Dsi12Ag07750_Dsi11Bg07870_Dsi11Cg07870	-14.8532	BB
Dsi07Ag07180_Dsi07Bg06870_Dsi07Cg06640	2.10863	BB		Dsi11Ag07130_Dsi11Bg02830_Dsi10Cg00900	-2.8432	BB		Dsi09Ag07150_Dsi09Bg05090_Dsi09Cg04220	-13.7657	BB
Dsi12Ag04710_Dsi12Bg03920_Dsi11Cg03810	13.7156	BB		Dsi08Ag10930_Dsi08Bg10570_Dsi08Cg05100	1.82005	BB		Dsi02Ag15990_Dsi02Bg14540_Dsi02Cg12440	2.05528	BB
Dsi03Ag21010_Dsi03Bg20190_Dsi06Cg12100	-4.19	BB		Dsi07Ag03700_Dsi07Bg03920_Dsi07Cg04060	7.32249	BB		Dsi07Ag01820_Dsi07Bg01920_Dsi07Cg02100	-13.5002	BB
Dsi02Ag09400_Dsi02Bg09040_Dsi02Cg07760	-3.50435	BB		Dsi03Ag17830_Dsi03Bg17040_Dsi06Cg09080	4.23083	BB		Dsi11Ag05750_Dsi11Bg04010_Dsi11Cg09130	2.62628	BB
Dsi12Ag01900_Dsi12Bg06020_Dsi03Cg09130	-1.97263	BB		Dsi02Ag22280_Dsi02Bg20940_Dsi02Cg18060	-2.07608	BB		Dsi10Ag06000_Dsi10Bg03020_Dsi10Cg02570	1.7925	BB
Dsi01Ag08120_Dsi01Bg06920_Dsi08Cg02430	-13.7235	BB		Dsi01Ag06730_Dsi01Bg05510_Dsi08Cg01420	-2.21217	BB		Dsi05Ag09360_Dsi05Bg09740_Dsi05Cg04760	3.56575	BB
Dsi02Ag04300_Dsi02Bg04030_Dsi02Cg03470	-3.55618	BB		Dsi02Ag22040_Dsi02Bg20710_Dsi02Cg17850	-2.37521	BB		Dsi01Ag25020_Dsi01Bg23120_Dsi01Cg03430	-2.86186	BB
Dsi02Ag18390_Dsi02Bg17070_Dsi02Cg14550	3.92239	BB		Dsi04Ag01490_Dsi04Bg14220_Dsi04Cg01590	3.97897	BB		Dsi06Ag13920_Dsi06Bg00650_Dsi06Cg18430	4.20825	BB
Dsi06Ag07120_Dsi06Bg08080_Dsi03Cg01110	5.76027	BB		Dsi03Ag14570_Dsi03Bg13570_Dsi06Cg05930	-3.34861	BB		Dsi07Ag10910_Dsi07Bg10600_Dsi07Cg09050	5.36282	BB
Dsi05Ag08300_Dsi05Bg08620_Dsi05Cg05700	-4.24061	BB		Dsi05Ag05730_Dsi05Bg05990_Dsi05Cg07940	7.16957	BB		Dsi02Ag13390_Dsi02Bg12400_Dsi02Cg10550	2.19078	BB
Dsi01Ag23850_Dsi01Bg22230_Dsi01Cg08300	5.16426	BB		Dsi09Ag05980_Dsi09Bg06070_Dsi09Cg03360	-1.7705	BB		Dsi10Ag00670_Dsi10Bg08480_Dsi10Cg07000	-2.65747	BB
Dsi05Ag05730_Dsi05Bg05990_Dsi05Cg07940	6.49816	BB		Dsi06Ag02050_Dsi06Bg12320_Dsi03Cg05500	-1.83049	BB		Dsi01Ag04490_Dsi01Bg03510_Dsi01Cg02970	-5.61065	BB
Dsi03Ag01700_Dsi03Bg01850_Dsi03Cg17210	-4.03888	BB		Dsi06Ag12050_Dsi06Bg02840_Dsi06Cg17100	-13.6021	BB		Dsi01Ag21050_Dsi01Bg21250_Dsi01Cg11130	-13.5503	BB
Dsi01Ag11580_Dsi01Bg09870_Dsi01Cg19930	4.239	BB		Dsi01Ag21350_Dsi01Bg20900_Dsi01Cg10730	2.1799	BB		Dsi02Ag18370_Dsi02Bg17050_Dsi02Cg14540	-2.80111	BB
Dsi06Ag01270_Dsi06Bg13190_Dsi03Cg06420	-1.97846	BB		Dsi09Ag02390_Dsi09Bg07760_Dsi09Cg01660	3.37781	BB		Dsi03Ag12310_Dsi03Bg11750_Dsi06Cg03670	-4.84917	BB
Dsi08Ag01170_Dsi08Bg00850_Dsi09Cg10270	-2.67804	BB		Dsi01Ag01850_Dsi01Bg01370_Dsi01Cg01090	-2.48573	BB		Dsi12Ag03680_Dsi12Bg04850_Dsi03Cg07740	2.27094	BB
Dsi02Ag20190_Dsi02Bg18850_Dsi02Cg16010	-5.0288	BB		Dsi10Ag03910_Dsi10Bg05240_Dsi10Cg04080	13.5394	BB		Dsi02Ag20280_Dsi02Bg18870_Dsi02Cg16080	-2.80351	BB
Dsi01Ag26210_Dsi01Bg24410_Dsi01Cg04720	-3.23417	BB		Dsi03Ag07120_Dsi03Bg06900_Dsi03Cg12110	1.15247	BB		Dsi06Ag02140_Dsi06Bg12290_Dsi03Cg05450	-3.07465	BB
Dsi07Ag03430_Dsi07Bg03550_Dsi07Cg03690	-2.58889	BB		Dsi02Ag21650_Dsi02Bg20210_Dsi02Cg17430	3.83198	BB		Dsi03Ag12260_Dsi03Bg11680_Dsi06Cg03600	1.52656	BB
Dsi08Ag08450_Dsi08Bg08020_Dsi08Cg07050	-4.28713	BB		Dsi08Ag00970_Dsi08Bg00690_Dsi10Cg00800	-2.34989	BB		Dsi09Ag00890_Dsi09Bg08910_Dsi09Cg00770	5.46271	BB
Dsi03Ag14760_Dsi03Bg13760_Dsi06Cg06110	8.49604	BB		Dsi03Ag07060_Dsi03Bg06830_Dsi03Cg12160	-1.64751	BB		Dsi06Ag06500_Dsi06Bg08590_Dsi03Cg01710	-1.53934	BB
Dsi10Ag02080_Dsi10Bg07140_Dsi10Cg05730	-11.7948	BB		Dsi06Ag09210_Dsi06Bg05580_Dsi06Cg14470	14.7909	BB		Dsi05Ag01330_Dsi05Bg01720_Dsi05Cg10410	2.3876	BB
Dsi02Ag21930_Dsi02Bg20600_Dsi02Cg17730	3.21148	BB		Dsi02Ag17220_Dsi02Bg15810_Dsi02Cg13530	13.3846	BB		Dsi11Ag07180_Dsi11Bg02790_Dsi09Cg10320	-4.89387	BB
Dsi01Ag21180_Dsi01Bg21130_Dsi01Cg10960	3.58185	BB		Dsi12Ag05480_Dsi12Bg03220_Dsi11Cg03180	13.5252	BB		Dsi03Ag09700_Dsi03Bg09380_Dsi06Cg01110	-1.52858	BB
Dsi12Ag01610_Dsi12Bg06200_Dsi03Cg09270	4.69261	BB		Dsi11Ag03080_Dsi11Bg05860_Dsi11Cg05450	-3.33611	BB		Dsi07Ag10040_Dsi07Bg09570_Dsi07Cg09640	-13.2925	BB
Dsi02Ag15700_Dsi02Bg14290_Dsi02Cg12200	13.1349	BB		Dsi05Ag00480_Dsi05Bg00630_Dsi05Cg09470	3.39109	BB		Dsi01Ag04750_Dsi01Bg03720_Dsi01Cg03270	-13.3066	BB
Dsi01Ag18300_Dsi01Bg17160_Dsi01Cg13480	-5.57511	BB		Dsi06Ag00480_Dsi06Bg14230_Dsi03Cg07350	13.3343	BB		Dsi02Ag19070_Dsi02Bg17590_Dsi02Cg15120	1.89334	BB
Dsi01Ag24280_Dsi01Bg22500_Dsi01Cg08060	3.00087	BB		Dsi12Ag04000_Dsi12Bg04560_Dsi03Cg07560	2.14413	BB		Dsi10Ag03080_Dsi10Bg05760_Dsi10Cg04650	13.2237	BB
Dsi05Ag05420_Dsi05Bg05650_Dsi05Cg08220	-3.02495	BB		Dsi01Ag19160_Dsi01Bg17880_Dsi01Cg12700	-2.44341	BB		Dsi03Ag05140_Dsi03Bg05240_Dsi03Cg13930	4.10979	BB
Dsi09Ag10280_Dsi09Bg01970_Dsi09Cg06830	-3.0003	BB		Dsi02Ag06570_Dsi02Bg06230_Dsi02Cg01640	-2.09857	BB		Dsi10Ag00120_Dsi10Bg09320_Dsi03Cg00170	-1.56818	BB
Dsi01Ag00190_Dsi01Bg00140_Dsi01Cg00150	1.9632	BB		Dsi01Ag04750_Dsi01Bg03720_Dsi01Cg03270	-13.1801	BB		Dsi06Ag07630_Dsi06Bg07240_Dsi03Cg00600	-6.42336	BB
Dsi10Ag00170_Dsi10Bg09220_Dsi03Cg00250	1.7581	BB		Dsi09Ag10100_Dsi09Bg02220_Dsi09Cg06660	6.89009	BB		Dsi03Ag07190_Dsi03Bg06970_Dsi03Cg12010	9.47683	BB
Dsi05Ag09140_Dsi05Bg09520_Dsi05Cg05060	3.8307	BB		Dsi05Ag00740_Dsi05Bg01030_Dsi05Cg09830	2.10569	BB		Dsi05Ag07220_Dsi05Bg07600_Dsi05Cg06780	-1.46776	BB
Dsi01Ag15500_Dsi01Bg14000_Dsi01Cg16540	-3.08648	BB		Dsi09Ag09410_Dsi09Bg02950_Dsi09Cg05950	13.1927	BB		Dsi01Ag21970_Dsi01Bg20300_Dsi01Cg10150	-13.1885	BB
Dsi06Ag00480_Dsi06Bg14230_Dsi03Cg07350	13.05	BB		Dsi03Ag00730_Dsi03Bg00730_Dsi03Cg18310	-2.12977	BB		Dsi03Ag09990_Dsi03Bg09630_Dsi06Cg01350	-2.18135	BB
Dsi05Ag12180_Dsi05Bg12790_Dsi05Cg01940	-5.31494	BB		Dsi10Ag05190_Dsi10Bg03820_Dsi10Cg02870	-2.04642	BB		Dsi08Ag08640_Dsi08Bg08380_Dsi08Cg06930	-2.23936	BB
Dsi07Ag06590_Dsi07Bg06370_Dsi07Cg06180	-4.91243	BB		Dsi10Ag03680_Dsi10Bg05310_Dsi10Cg04260	1.79238	BB		Dsi04Ag08950_Dsi04Bg07900_Dsi04Cg07660	2.03552	BB
Dsi05Ag10500_Dsi05Bg10920_Dsi05Cg03580	-1.96511	BB		Dsi01Ag11870_Dsi01Bg10140_Dsi01Cg19660	4.08654	BB		Dsi05Ag02090_Dsi05Bg02470_Dsi05Cg10820	13.116	BB
Dsi02Ag00370_Dsi02Bg00330_Dsi08Cg00350	-13.0078	BB		Dsi09Ag00490_Dsi09Bg09300_Dsi09Cg00280	5.28434	BB		Dsi01Ag07520_Dsi01Bg06150_Dsi08Cg01950	-6.60341	BB
Dsi03Ag01990_Dsi03Bg02090_Dsi03Cg16950	1.91062	BB		Dsi02Ag01790_Dsi02Bg01780_Dsi02Cg05660	-2.13937	BB		Dsi08Ag09350_Dsi08Bg09190_Dsi08Cg06330	3.58318	BB
Dsi02Ag10230_Dsi02Bg10040_Dsi02Cg00760	-6.57724	BB		Dsi02Ag10230_Dsi02Bg10040_Dsi02Cg00760	-6.80299	BB		Dsi01Ag12600_Dsi01Bg10860_Dsi01Cg18990	-1.27768	BB
Dsi02Ag01360_Dsi02Bg01330_Dsi02Cg06070	13.0389	BB		Dsi03Ag05120_Dsi03Bg05190_Dsi03Cg13960	5.434	BB		Dsi03Ag20790_Dsi03Bg20000_Dsi06Cg11890	1.94304	BB
Dsi03Ag05600_Dsi03Bg05700_Dsi03Cg13560	-1.82616	BB		Dsi03Ag06250_Dsi03Bg06200_Dsi03Cg12890	-3.01703	BB		Dsi09Ag09370_Dsi09Bg02980_Dsi09Cg05920	-13.1577	BB
Dsi09Ag08060_Dsi09Bg04120_Dsi09Cg04850	-1.70872	BB		Dsi04Ag05280_Dsi04Bg11180_Dsi04Cg04320	-3.5842	BB		Dsi01Ag12210_Dsi01Bg10460_Dsi01Cg19340	-13.3714	BB
Dsi07Ag01060_Dsi07Bg01220_Dsi07Cg01330	-3.09569	BB		Dsi09Ag05670_Dsi09Bg06210_Dsi09Cg03200	-4.37523	BB		Dsi02Ag21320_Dsi02Bg19930_Dsi02Cg17120	1.61964	BB
Dsi02Ag14640_Dsi02Bg13380_Dsi02Cg11360	7.2234	BB		Dsi01Ag04160_Dsi01Bg03220_Dsi01Cg02660	-2.87183	BB		Dsi04Ag00230_Dsi04Bg15420_Dsi04Cg00290	-3.05295	BB
Dsi05Ag01100_Dsi05Bg01500_Dsi05Cg10230	-7.06912	BB		Dsi02Ag13340_Dsi02Bg12360_Dsi02Cg10480	-5.59241	BB		Dsi03Ag14770_Dsi03Bg13780_Dsi06Cg06120	-6.85149	BB
Dsi04Ag14750_Dsi04Bg03190_Dsi04Cg12440	2.20871	BB		Dsi01Ag17810_Dsi01Bg16740_Dsi01Cg14010	1.76546	BB		Dsi09Ag06020_Dsi09Bg06030_Dsi09Cg03400	-3.6991	BB
Dsi05Ag00940_Dsi05Bg01330_Dsi05Cg10060	1.93125	BB		Dsi12Ag05200_Dsi12Bg03560_Dsi11Cg03390	-2.0467	BB		Dsi09Ag06760_Dsi09Bg05550_Dsi09Cg03790	-13.0057	BB
Dsi01Ag21230_Dsi01Bg21050_Dsi01Cg10890	3.29876	BB		Dsi02Ag11500_Dsi02Bg11270_Dsi02Cg09300	8.38847	BB		Dsi02Ag17570_Dsi02Bg16130_Dsi02Cg13830	6.29359	BB
Dsi01Ag03550_Dsi01Bg02620_Dsi01Cg02060	-1.45226	BB		Dsi03Ag02710_Dsi03Bg02810_Dsi03Cg16180	-1.62862	BB		Dsi04Ag20190_Dsi04Bg00100_Dsi04Cg14470	-1.83491	BB
Dsi05Ag09370_Dsi05Bg09750_Dsi05Cg04750	-12.9426	BB		Dsi07Ag08940_Dsi07Bg08750_Dsi07Cg10720	-12.9126	BB		Dsi03Ag05540_Dsi03Bg05650_Dsi03Cg13610	-3.05511	BB
Dsi01Ag14400_Dsi01Bg12910_Dsi01Cg17580	-3.22077	BB		Dsi01Ag15010_Dsi01Bg13530_Dsi01Cg16960	-6.61412	BB		Dsi08Ag11110_Dsi08Bg10810_Dsi08Cg05020	3.51154	BB
Dsi03Ag22890_Dsi03Bg21910_Dsi10Cg08080	-3.34755	BB		Dsi03Ag21980_Dsi03Bg20910_Dsi06Cg12930	1.41403	BB		Dsi08Ag02450_Dsi08Bg02140_Dsi09Cg09080	1.63212	BB
Dsi02Ag17420_Dsi02Bg15980_Dsi02Cg13680	2.53984	BB		Dsi04Ag20160_Dsi04Bg00120_Dsi04Cg14440	-2.02998	BB		Dsi04Ag06230_Dsi04Bg10420_Dsi04Cg05130	-2.15377	BB
Dsi03Ag18850_Dsi03Bg18070_Dsi06Cg10120	-1.76726	BB		Dsi08Ag10320_Dsi08Bg10020_Dsi08Cg05660	-2.75338	BB		Dsi04Ag07830_Dsi04Bg09060_Dsi04Cg06410	6.92093	BB
Dsi07Ag10910_Dsi07Bg10600_Dsi07Cg09050	-4.22494	BB		Dsi03Ag07850_Dsi03Bg07600_Dsi03Cg11530	3.92542	BB		Dsi05Ag07710_Dsi05Bg08100_Dsi05Cg06320	1.02886	BB
Dsi05Ag03670_Dsi05Bg04140_Dsi05Cg12040	4.79526	BB		Dsi03Ag06580_Dsi03Bg06510_Dsi03Cg12570	3.80288	BB		Dsi07Ag01590_Dsi07Bg01750_Dsi07Cg01910	1.78096	BB
Dsi04Ag06180_Dsi04Bg10460_Dsi04Cg05080	2.9584	BB		Dsi07Ag00860_Dsi07Bg00930_Dsi07Cg01140	5.97802	BB		Dsi06Ag11740_Dsi06Bg03190_Dsi06Cg16730	-12.8429	BB
Dsi01Ag13060_Dsi01Bg11110_Dsi01Cg18650	1.13229	BB		Dsi06Ag02600_Dsi06Bg11810_Dsi03Cg05060	1.90664	BB		Dsi04Ag03120_Dsi04Bg12740_Dsi04Cg02850	4.52069	BB
Dsi04Ag08930_Dsi02Bg12000_Dsi04Cg07630	-1.97476	BB		Dsi01Ag23690_Dsi01Bg18740_Dsi01Cg08440	-3.94516	BB		Dsi03Ag09770_Dsi03Bg09430_Dsi06Cg01150	-1.12307	BB
Dsi02Ag15630_Dsi02Bg14170_Dsi02Cg12130	-3.20772	BB		Dsi02Ag04010_Dsi02Bg03870_Dsi02Cg03730	-3.37034	BB		Dsi02Ag21920_Dsi02Bg20590_Dsi02Cg17720	-3.93581	BB
Dsi03Ag17440_Dsi03Bg16670_Dsi06Cg08810	-12.6786	BB		Dsi06Ag06120_Dsi06Bg08830_Dsi03Cg02040	12.9828	BB		Dsi04Ag00290_Dsi04Bg15380_Dsi04Cg00320	-2.01469	BB
Dsi11Ag07380_Dsi11Bg02530_Dsi09Cg10500	-6.34403	BB		Dsi11Ag07460_Dsi11Bg02440_Dsi09Cg10600	12.912	BB		Dsi12Ag00800_Dsi12Bg07390_Dsi03Cg10360	1.01853	BB
Dsi03Ag07190_Dsi03Bg06970_Dsi03Cg12010	-9.19697	BB		Dsi06Ag09020_Dsi06Bg05810_Dsi06Cg14300	-1.66711	BB		Dsi05Ag13900_Dsi05Bg14120_Dsi05Cg00220	-5.85918	BB
Dsi02Ag11500_Dsi02Bg11270_Dsi02Cg09300	8.40373	BB		Dsi04Ag08550_Dsi04Bg08300_Dsi04Cg07160	-2.6936	BB		Dsi01Ag03150_Dsi01Bg02280_Dsi01Cg01790	1.30661	BB
Dsi04Ag19580_Dsi04Bg00510_Dsi04Cg13800	12.725	BB		Dsi05Ag02000_Dsi05Bg02390_Dsi05Cg10730	-1.98434	BB		Dsi02Ag04300_Dsi02Bg04030_Dsi02Cg03470	3.07851	BB
Dsi01Ag13880_Dsi01Bg12270_Dsi01Cg18100	4.03364	BB		Dsi05Ag13900_Dsi05Bg14120_Dsi05Cg00220	-5.83629	BB		Dsi05Ag04090_Dsi05Bg04510_Dsi05Cg12340	-3.99963	BB
Dsi07Ag01020_Dsi07Bg01150_Dsi07Cg01280	1.74005	BB		Dsi01Ag01750_Dsi01Bg01270_Dsi01Cg01030	-13.0538	BB		Dsi05Ag01030_Dsi05Bg01420_Dsi05Cg10160	3.74041	BB
Dsi01Ag25000_Dsi01Bg23100_Dsi01Cg03400	4.09441	BB		Dsi01Ag24280_Dsi01Bg22500_Dsi01Cg08060	3.14419	BB		Dsi10Ag07710_Dsi10Bg01270_Dsi08Cg09530	2.45919	BB
Dsi12Ag06890_Dsi12Bg01550_Dsi11Cg02180	2.29535	BB		Dsi04Ag14250_Dsi04Bg03530_Dsi04Cg12070	-1.55975	BB		Dsi05Ag09370_Dsi05Bg09750_Dsi05Cg04750	12.8637	BB
Dsi03Ag03790_Dsi03Bg03810_Dsi03Cg15180	-2.43342	BB		Dsi04Ag00540_Dsi04Bg15190_Dsi04Cg00540	2.7231	BB		Dsi03Ag17440_Dsi03Bg16670_Dsi06Cg08810	12.7426	BB
Dsi01Ag02000_Dsi01Bg01640_Dsi01Cg01280	1.8607	BB		Dsi09Ag00890_Dsi09Bg08910_Dsi09Cg00770	5.9165	BB		Dsi02Ag01440_Dsi02Bg01410_Dsi02Cg05980	9.18875	BB
Dsi11Ag07090_Dsi11Bg02850_Dsi10Cg00930	2.08155	BB		Dsi04Ag10520_Dsi04Bg06420_Dsi04Cg09180	-12.5974	BB		Dsi07Ag07870_Dsi07Bg07580_Dsi07Cg07180	-2.21833	BB
Dsi04Ag04830_Dsi04Bg11700_Dsi04Cg03870	-2.33005	BB		Dsi02Ag22110_Dsi02Bg20810_Dsi02Cg17940	1.30645	BB		Dsi12Ag08850_Dsi12Bg00220_Dsi11Cg08320	2.46332	BB
Dsi04Ag01160_Dsi04Bg14570_Dsi04Cg01190	-4.25889	BB		Dsi03Ag16550_Dsi03Bg15810_Dsi06Cg07840	3.22627	BB		Dsi04Ag02020_Dsi04Bg13630_Dsi04Cg02080	-11.2928	BB
Dsi02Ag04430_Dsi02Bg04120_Dsi02Cg03330	1.2972	BB		Dsi01Ag05900_Dsi01Bg04830_Dsi01Cg06630	4.43271	BB		Dsi04Ag10140_Dsi04Bg06790_Dsi04Cg08830	-2.68098	BB
Dsi03Ag05140_Dsi03Bg05240_Dsi03Cg13930	-4.20099	BB		Dsi08Ag03170_Dsi08Bg03000_Dsi09Cg08490	-1.86543	BB		Dsi06Ag11350_Dsi06Bg03610_Dsi06Cg16250	7.00848	BB
Dsi05Ag02090_Dsi05Bg02470_Dsi05Cg10820	-12.4857	BB		Dsi01Ag06380_Dsi01Bg05250_Dsi08Cg01150	-2.53165	BB		Dsi03Ag18400_Dsi03Bg17620_Dsi06Cg09680	2.47532	BB
Dsi03Ag09990_Dsi03Bg09630_Dsi06Cg01350	2.73953	BB		Dsi11Ag06690_Dsi11Bg03100_Dsi11Cg09650	12.5769	BB		Dsi02Ag04910_Dsi02Bg04560_Dsi02Cg02990	6.21302	BB
Dsi03Ag13180_Dsi03Bg12420_Dsi06Cg04680	12.5727	BB		Dsi05Ag10370_Dsi05Bg10740_Dsi05Cg03810	2.09003	BB		Dsi01Ag16000_Dsi01Bg14730_Dsi01Cg15860	-7.07286	BB
Dsi02Ag11600_Dsi02Bg11330_Dsi02Cg09400	6.97292	BB		Dsi01Ag23730_Dsi01Bg18720_Dsi01Cg08410	2.11785	BB		Dsi06Ag07260_Dsi06Bg07730_Dsi03Cg01010	-12.6835	BB
Dsi10Ag03910_Dsi10Bg05240_Dsi10Cg04080	12.9475	BB		Dsi01Ag08480_Dsi01Bg07440_Dsi08Cg02930	-2.35711	BB		Dsi02Ag09930_Dsi02Bg09610_Dsi02Cg01080	-5.70149	BB
Dsi06Ag12160_Dsi06Bg02760_Dsi06Cg17240	-1.41633	BB		Dsi03Ag14610_Dsi03Bg13610_Dsi06Cg05980	-3.08063	BB		Dsi05Ag02590_Dsi05Bg03060_Dsi05Cg11240	3.66754	BB
Dsi12Ag05710_Dsi12Bg02870_Dsi11Cg03010	3.25853	BB		Dsi03Ag09770_Dsi03Bg09430_Dsi06Cg01150	-1.12983	BB		Dsi06Ag04370_Dsi06Bg10400_Dsi03Cg03670	-2.19031	BB
Dsi07Ag03700_Dsi07Bg03920_Dsi07Cg04060	7.00129	BB		Dsi08Ag07800_Dsi08Bg07290_Dsi08Cg07730	-1.55802	BB		Dsi04Ag07880_Dsi04Bg08990_Dsi04Cg06470	3.03	BB
Dsi02Ag18440_Dsi02Bg17130_Dsi02Cg14610	12.4986	BB		Dsi02Ag21240_Dsi02Bg19810_Dsi02Cg17020	-3.2457	BB		Dsi03Ag08080_Dsi03Bg07830_Dsi03Cg11380	-1.8171	BB
Dsi03Ag09420_Dsi03Bg09030_Dsi06Cg00830	1.46123	BB		Dsi01Ag02530_Dsi01Bg01890_Dsi01Cg01520	6.15305	BB		Dsi06Ag10790_Dsi06Bg04030_Dsi06Cg15780	12.6771	BB
Dsi05Ag06030_Dsi05Bg06200_Dsi05Cg07810	2.45627	BB		Dsi05Ag08520_Dsi05Bg08860_Dsi05Cg05590	12.4398	BB		Dsi03Ag02250_Dsi03Bg02350_Dsi03Cg16650	-4.32011	BB
Dsi03Ag17060_Dsi03Bg16270_Dsi06Cg08400	-4.91922	BB		Dsi07Ag07290_Dsi07Bg06970_Dsi07Cg06730	2.55437	BB		Dsi05Ag12590_Dsi05Bg12370_Dsi05Cg01480	-8.04684	BB
Dsi01Ag06860_Dsi01Bg05600_Dsi08Cg01500	-1.64412	BB		Dsi04Ag00830_Dsi04Bg14920_Dsi04Cg00810	-5.70844	BB		Dsi05Ag02300_Dsi05Bg02620_Dsi05Cg10950	-2.03544	BB
Dsi01Ag25130_Dsi01Bg23260_Dsi01Cg03550	1.90334	BB		Dsi07Ag04600_Dsi07Bg04970_Dsi07Cg04700	-2.83251	BB		Dsi11Ag09400_Dsi11Bg01500_Dsi09Cg11320	-2.20335	BB
Dsi01Ag28350_Dsi01Bg26150_Dsi02Cg00420	1.32928	BB		Dsi05Ag12410_Dsi05Bg12560_Dsi05Cg01670	-1.55134	BB		Dsi01Ag03550_Dsi01Bg02620_Dsi01Cg02060	1.31117	BB
Dsi04Ag14250_Dsi04Bg03530_Dsi04Cg12070	-1.75492	BB		Dsi01Ag23550_Dsi01Bg18840_Dsi01Cg08590	2.07706	BB		Dsi06Ag05510_Dsi06Bg09420_Dsi03Cg02670	-12.521	BB
Dsi10Ag03080_Dsi10Bg05760_Dsi10Cg04650	-12.3299	BB		Dsi07Ag01890_Dsi07Bg02010_Dsi07Cg02160	-3.42841	BB		Dsi01Ag13390_Dsi01Bg11940_Dsi01Cg18350	-12.4964	BB
Dsi11Ag09710_Dsi11Bg01400_Dsi09Cg11430	-2.01063	BB		Dsi07Ag04610_Dsi07Bg04980_Dsi07Cg04710	12.3444	BB		Dsi09Ag11030_Dsi09Bg01300_Dsi09Cg07510	-12.5587	BB
Dsi09Ag07600_Dsi09Bg04510_Dsi09Cg04750	-3.3741	BB		Dsi03Ag03490_Dsi07Bg11890_Dsi07Cg07870	-12.3894	BB		Dsi03Ag18720_Dsi03Bg17990_Dsi06Cg10020	-1.74	BB
Dsi01Ag21640_Dsi01Bg20570_Dsi01Cg10470	-3.45756	BB		Dsi03Ag20100_Dsi03Bg19490_Dsi06Cg11410	3.1707	BB		Dsi03Ag19040_Dsi03Bg18280_Dsi06Cg10310	-6.51861	BB
Dsi02Ag09750_Dsi02Bg09450_Dsi02Cg08070	2.59938	BB		Dsi10Ag00390_Dsi10Bg08830_Dsi10Cg07220	7.91307	BB		Dsi09Ag02230_Dsi09Bg07910_Dsi09Cg01570	3.79491	BB
Dsi03Ag12330_Dsi03Bg11810_Dsi06Cg03760	-1.36568	BB		Dsi03Ag10020_Dsi03Bg09680_Dsi06Cg01400	12.2705	BB		Dsi03Ag02590_Dsi03Bg02700_Dsi03Cg16290	-3.76653	BB
Dsi10Ag07810_Dsi10Bg01190_Dsi08Cg09630	-6.90465	BB		Dsi02Ag18030_Dsi02Bg16620_Dsi02Cg14200	5.33429	BB		Dsi05Ag06380_Dsi05Bg06740_Dsi05Cg07520	4.92049	BB
Dsi01Ag01570_Dsi01Bg01090_Dsi01Cg00900	1.38087	BB		Dsi01Ag21730_Dsi01Bg20560_Dsi01Cg10390	2.08127	BB		Dsi02Ag17940_Dsi02Bg16440_Dsi02Cg14070	-12.7119	BB
Dsi11Ag08520_Dsi11Bg01960_Dsi09Cg10990	-12.232	BB		Dsi03Ag14340_Dsi03Bg13380_Dsi06Cg05750	4.76497	BB		Dsi03Ag23920_Dsi03Bg22940_Dsi10Cg09270	-2.58095	BB
Dsi04Ag07890_Dsi04Bg08980_Dsi04Cg06480	-10.6274	BB		Dsi03Ag09370_Dsi03Bg08930_Dsi06Cg00780	-5.06326	BB		Dsi12Ag01330_Dsi12Bg06680_Dsi03Cg09880	-2.00151	BB
Dsi01Ag26260_Dsi01Bg24460_Dsi01Cg04760	-1.65682	BB		Dsi03Ag23540_Dsi03Bg22580_Dsi10Cg08820	1.86408	BB		Dsi08Ag01170_Dsi08Bg00850_Dsi09Cg10270	3.39898	BB
Dsi03Ag00740_Dsi03Bg00740_Dsi03Cg18300	2.79995	BB		Dsi09Ag09110_Dsi09Bg03180_Dsi09Cg05670	3.99833	BB		Dsi06Ag07890_Dsi06Bg06990_Dsi03Cg00500	-2.44766	BB
Dsi01Ag21780_Dsi01Bg20520_Dsi01Cg10340	-12.2432	BB		Dsi09Ag09870_Dsi09Bg02500_Dsi09Cg06390	-2.23591	BB		Dsi07Ag04890_Dsi07Bg05210_Dsi07Cg05050	-10.9379	BB
Dsi10Ag04220_Dsi10Bg05020_Dsi10Cg03800	-12.1771	BB		Dsi09Ag06760_Dsi09Bg05550_Dsi09Cg03790	-12.3007	BB		Dsi03Ag14310_Dsi03Bg13320_Dsi06Cg05700	4.67346	BB
Dsi12Ag03360_Dsi12Bg04890_Dsi03Cg07940	2.06781	BB		Dsi02Ag15700_Dsi02Bg14290_Dsi02Cg12200	12.2929	BB		Dsi06Ag03060_Dsi06Bg11430_Dsi03Cg04650	-12.4426	BB
Dsi06Ag04620_Dsi06Bg10220_Dsi03Cg03450	-5.52864	BB		Dsi01Ag12920_Dsi01Bg11340_Dsi01Cg18760	-3.07283	BB		Dsi09Ag04830_Dsi09Bg06770_Dsi09Cg02520	-12.375	BB
Dsi12Ag05310_Dsi12Bg03360_Dsi11Cg03260	-2.48437	BB		Dsi09Ag09370_Dsi09Bg02980_Dsi09Cg05920	-12.2581	BB		Dsi09Ag00530_Dsi09Bg09270_Dsi09Cg00340	8.95467	BB
Dsi03Ag16940_Dsi03Bg16170_Dsi06Cg08280	10.5533	BB		Dsi02Ag10790_Dsi02Bg10510_Dsi02Cg08660	-10.8205	BB		Dsi05Ag07920_Dsi05Bg08340_Dsi05Cg06070	12.6535	BB
Dsi08Ag06760_Dsi08Bg06260_Dsi08Cg08510	2.85535	BB		Dsi09Ag06240_Dsi09Bg05820_Dsi09Cg03520	1.75295	BB		Dsi10Ag02080_Dsi10Bg07140_Dsi10Cg05730	11.6394	BB
Dsi02Ag14960_Dsi02Bg13640_Dsi02Cg11570	3.52699	BB		Dsi01Ag20120_Dsi01Bg22060_Dsi01Cg11940	5.7522	BB		Dsi01Ag09070_Dsi01Bg07950_Dsi08Cg03310	2.06765	BB
Dsi03Ag23970_Dsi03Bg22990_Dsi10Cg09300	-10.5229	BB		Dsi01Ag17370_Dsi01Bg16350_Dsi01Cg14490	-8.10623	BB		Dsi02Ag09280_Dsi02Bg08940_Dsi02Cg07310	-6.94455	BB
Dsi01Ag25820_Dsi01Bg24030_Dsi01Cg04330	6.44326	BB		Dsi01Ag13760_Dsi01Bg12120_Dsi01Cg18190	-2.04833	BB		Dsi02Ag20880_Dsi02Bg19520_Dsi02Cg16620	-12.3241	BB
Dsi04Ag08460_Dsi04Bg08440_Dsi04Cg07030	4.41556	BB		Dsi02Ag00370_Dsi02Bg00330_Dsi08Cg00350	-2.33995	BB		Dsi05Ag12280_Dsi05Bg12710_Dsi05Cg01850	-2.08988	BB
Dsi02Ag17570_Dsi02Bg16130_Dsi02Cg13830	-6.23686	BB		Dsi03Ag19450_Dsi03Bg18730_Dsi06Cg10690	-12.2517	BB		Dsi06Ag12050_Dsi06Bg02840_Dsi06Cg17100	-12.7852	BB
Dsi03Ag18190_Dsi03Bg17380_Dsi06Cg09490	1.81195	BB		Dsi01Ag18300_Dsi01Bg17160_Dsi01Cg13480	-7.01729	BB		Dsi05Ag03610_Dsi05Bg04070_Dsi05Cg11990	2.81833	BB
Dsi02Ag19370_Dsi02Bg18120_Dsi02Cg15350	1.71002	BB		Dsi04Ag05770_Dsi04Bg10740_Dsi04Cg04770	7.65832	BB		Dsi04Ag01170_Dsi04Bg14560_Dsi04Cg01210	3.96269	BB
Dsi01Ag14300_Dsi01Bg12810_Dsi01Cg17680	4.30583	BB		Dsi05Ag07490_Dsi05Bg07920_Dsi05Cg06550	12.1478	BB		Dsi03Ag06380_Dsi03Bg06320_Dsi03Cg12780	1.60044	BB
Dsi04Ag09620_Dsi04Bg07280_Dsi04Cg08320	4.45228	BB		Dsi02Ag17940_Dsi02Bg16440_Dsi02Cg14070	-12.123	BB		Dsi10Ag00470_Dsi10Bg08710_Dsi10Cg07130	3.75692	BB
Dsi04Ag11560_Dsi04Bg05470_Dsi04Cg10100	-7.88543	BB		Dsi02Ag19360_Dsi02Bg18110_Dsi02Cg15340	-2.62634	BB		Dsi12Ag00340_Dsi12Bg07730_Dsi06Cg00410	7.55453	BB
Dsi04Ag07910_Dsi04Bg08960_Dsi04Cg06490	-4.05945	BB		Dsi12Ag04730_Dsi12Bg03980_Dsi11Cg03800	4.76723	BB		Dsi01Ag22030_Dsi01Bg20250_Dsi01Cg10090	12.4205	BB
Dsi02Ag20280_Dsi02Bg18870_Dsi02Cg16080	2.95803	BB		Dsi05Ag06390_Dsi05Bg06760_Dsi05Cg07510	-1.24427	BB		Dsi11Ag06040_Dsi11Bg03660_Dsi11Cg09260	3.22495	BB
Dsi12Ag02180_Dsi12Bg05850_Dsi03Cg08840	-4.28995	BB		Dsi08Ag06760_Dsi08Bg06260_Dsi08Cg08510	2.71757	BB		Dsi02Ag13210_Dsi02Bg12220_Dsi02Cg10410	-12.2266	BB
Dsi01Ag07520_Dsi01Bg06150_Dsi08Cg01950	2.67338	BB		Dsi03Ag16940_Dsi03Bg16170_Dsi06Cg08280	10.5402	BB		Dsi04Ag06360_Dsi04Bg10330_Dsi04Cg05220	12.5791	BB
Dsi03Ag09290_Dsi03Bg08780_Dsi03Cg10520	2.58365	BB		Dsi07Ag12950_Dsi07Bg12470_Dsi07Cg07320	1.99893	BB		Dsi03Ag18980_Dsi03Bg18220_Dsi06Cg10250	-1.88063	BB
Dsi01Ag22030_Dsi01Bg20250_Dsi01Cg10090	-12.3969	BB		Dsi05Ag13970_Dsi05Bg14230_Dsi05Cg00170	1.73888	BB		Dsi01Ag05670_Dsi01Bg04600_Dsi01Cg06820	4.77714	BB
Dsi06Ag10510_Dsi06Bg04460_Dsi06Cg15500	-2.74009	BB		Dsi01Ag06880_Dsi01Bg05620_Dsi08Cg01520	3.60881	BB		Dsi01Ag25820_Dsi01Bg24030_Dsi01Cg04330	-5.80058	BB
Dsi02Ag17690_Dsi02Bg16210_Dsi02Cg13920	-2.38556	BB		Dsi06Ag01150_Dsi06Bg13330_Dsi03Cg06580	1.88064	BB		Dsi09Ag10700_Dsi09Bg01600_Dsi09Cg07250	-1.92673	BB
Dsi04Ag05340_Dsi04Bg11120_Dsi04Cg04410	-6.34782	BB		Dsi09Ag11420_Dsi09Bg00800_Dsi09Cg07920	-12.0063	BB		Dsi04Ag05300_Dsi04Bg11160_Dsi04Cg04350	-2.16711	BB
Dsi08Ag05840_Dsi08Bg05150_Dsi11Cg10020	-1.40025	BB		Dsi06Ag11610_Dsi06Bg03300_Dsi06Cg16620	12.0424	BB		Dsi09Ag02680_Dsi09Bg07620_Dsi09Cg01740	12.1559	BB
Dsi10Ag05190_Dsi10Bg03820_Dsi10Cg02870	-1.28104	BB		Dsi02Ag10440_Dsi02Bg09780_Dsi02Cg08350	-12.0371	BB		Dsi02Ag09250_Dsi02Bg08930_Dsi02Cg07350	1.7159	BB
Dsi10Ag01570_Dsi10Bg07710_Dsi10Cg06290	-2.94449	BB		Dsi03Ag22370_Dsi03Bg21380_Dsi06Cg13420	4.58742	BB		Dsi03Ag19780_Dsi03Bg19060_Dsi06Cg11050	2.23152	BB
Dsi11Ag04880_Dsi11Bg05060_Dsi11Cg05030	-3.84059	BB		Dsi11Ag07910_Dsi11Bg02260_Dsi09Cg10810	-1.55829	BB		Dsi02Ag11530_Dsi02Bg11290_Dsi02Cg09330	12.1149	BB
Dsi08Ag00620_Dsi08Bg00430_Dsi10Cg00500	-1.45921	BB		Dsi08Ag13020_Dsi08Bg12480_Dsi01Cg21510	-7.27994	BB		Dsi02Ag21030_Dsi02Bg19620_Dsi02Cg16790	2.36671	BB
Dsi08Ag00690_Dsi08Bg00480_Dsi10Cg00580	3.41506	BB		Dsi03Ag02600_Dsi03Bg02720_Dsi03Cg16260	-0.903986	BB		Dsi08Ag06220_Dsi08Bg04610_Dsi08Cg08980	1.28081	BB
Dsi02Ag07690_Dsi02Bg07300_Dsi02Cg00650	11.9082	BB		Dsi11Ag08800_Dsi11Bg01700_Dsi09Cg11040	-11.9483	BB		Dsi10Ag04220_Dsi10Bg05020_Dsi10Cg03800	13.2227	BB
Dsi03Ag18900_Dsi03Bg18140_Dsi06Cg10190	2.24779	BB		Dsi11Ag11800_Dsi11Bg01000_Dsi09Cg11820	2.44592	BB		Dsi10Ag02660_Dsi10Bg06420_Dsi10Cg05090	-5.69619	BB
Dsi09Ag10760_Dsi09Bg01560_Dsi09Cg07290	-12.2997	BB		Dsi02Ag01360_Dsi02Bg01330_Dsi02Cg06070	11.9136	BB		Dsi02Ag03360_Dsi02Bg03340_Dsi02Cg04330	12.1925	BB
Dsi06Ag11390_Dsi06Bg03580_Dsi06Cg16270	1.85693	BB		Dsi05Ag00860_Dsi05Bg01180_Dsi05Cg09970	2.68588	BB		Dsi04Ag08700_Dsi04Bg08100_Dsi04Cg07370	1.76673	BB
Dsi09Ag08090_Dsi09Bg04080_Dsi09Cg04830	-12.0137	BB		Dsi05Ag13560_Dsi05Bg13710_Dsi05Cg00530	4.56687	BB		Dsi01Ag15250_Dsi01Bg13780_Dsi01Cg16780	-5.17168	BB
Dsi02Ag11530_Dsi02Bg11290_Dsi02Cg09330	-11.8693	BB		Dsi02Ag09280_Dsi02Bg08940_Dsi02Cg07310	-6.63916	BB		Dsi02Ag19060_Dsi02Bg17600_Dsi02Cg15110	1.52909	BB
Dsi12Ag05510_Dsi12Bg03140_Dsi11Cg03130	-4.87909	BB		Dsi06Ag00420_Dsi06Bg14300_Dsi03Cg07470	-2.02529	BB		Dsi12Ag02280_Dsi12Bg05800_Dsi03Cg08760	-2.06437	BB
Dsi04Ag00920_Dsi04Bg14850_Dsi04Cg00920	-2.42135	BB		Dsi09Ag09530_Dsi09Bg02800_Dsi09Cg06040	6.23429	BB		Dsi07Ag01050_Dsi07Bg01210_Dsi07Cg01320	3.6031	BB
Dsi05Ag09720_Dsi05Bg10110_Dsi05Cg04450	-12.1957	BB		Dsi01Ag04530_Dsi01Bg03570_Dsi01Cg03010	-1.12739	BB		Dsi01Ag17810_Dsi01Bg16740_Dsi01Cg14010	1.75879	BB
Dsi01Ag28030_Dsi01Bg25790_Dsi01Cg06110	1.98208	BB		Dsi06Ag07260_Dsi06Bg07730_Dsi03Cg01010	-11.9218	BB		Dsi07Ag05440_Dsi07Bg05670_Dsi07Cg05450	-2.40692	BB
Dsi05Ag14220_Dsi05Bg14520_Dsi05Cg00010	1.12072	BB		Dsi09Ag11030_Dsi09Bg01300_Dsi09Cg07510	-11.9956	BB		Dsi04Ag10520_Dsi04Bg06420_Dsi04Cg09180	-12.1095	BB
Dsi12Ag05990_Dsi12Bg02630_Dsi11Cg02840	-11.8137	BB		Dsi01Ag25530_Dsi01Bg23640_Dsi01Cg03980	13.4228	BB		Dsi09Ag08090_Dsi09Bg04080_Dsi09Cg04830	12.0006	BB
Dsi08Ag05990_Dsi08Bg04930_Dsi08Cg09440	-12.3292	BB		Dsi03Ag12420_Dsi03Bg11880_Dsi06Cg03860	2.54423	BB		Dsi01Ag11520_Dsi01Bg09780_Dsi01Cg20080	1.40863	BB
Dsi01Ag07580_Dsi01Bg06220_Dsi08Cg02000	1.15277	BB		Dsi01Ag15120_Dsi01Bg13680_Dsi01Cg16870	3.40257	BB		Dsi03Ag11210_Dsi03Bg10460_Dsi06Cg02290	-12.0816	BB
Dsi01Ag18260_Dsi01Bg17150_Dsi01Cg13490	-1.02696	BB		Dsi02Ag17490_Dsi02Bg16060_Dsi02Cg13750	-2.17156	BB		Dsi10Ag04260_Dsi10Bg04950_Dsi10Cg03730	1.82007	BB
Dsi04Ag01730_Dsi04Bg13930_Dsi04Cg01830	-1.26944	BB		Dsi02Ag11600_Dsi02Bg11330_Dsi02Cg09400	6.64325	BB		Dsi03Ag07690_Dsi03Bg07400_Dsi03Cg11600	-11.9792	BB
Dsi07Ag01820_Dsi07Bg01920_Dsi07Cg02100	2.07276	BB		Dsi03Ag20790_Dsi03Bg20000_Dsi06Cg11890	11.7721	BB		Dsi05Ag02350_Dsi05Bg02730_Dsi05Cg11030	-3.52454	BB
Dsi04Ag17730_Dsi04Bg01950_Dsi04Cg12880	11.72	BB		Dsi03Ag06520_Dsi03Bg06460_Dsi03Cg12620	2.09882	BB		Dsi02Ag10290_Dsi02Bg09970_Dsi02Cg00820	-12.2789	BB
Dsi05Ag10790_Dsi05Bg11830_Dsi05Cg03380	-12.5184	BB		Dsi04Ag02020_Dsi04Bg13630_Dsi04Cg02080	-10.2475	BB		Dsi10Ag01570_Dsi10Bg07710_Dsi10Cg06290	2.24537	BB
Dsi08Ag11600_Dsi08Bg11290_Dsi08Cg04620	-1.65533	BB		Dsi06Ag09860_Dsi06Bg05130_Dsi06Cg14840	5.77904	BB		Dsi07Ag01020_Dsi07Bg01150_Dsi07Cg01280	-11.9417	BB
Dsi03Ag15890_Dsi03Bg15150_Dsi06Cg07150	1.22384	BB		Dsi03Ag19240_Dsi03Bg18480_Dsi06Cg10490	-1.98572	BB		Dsi05Ag08300_Dsi05Bg08620_Dsi05Cg05700	4.13906	BB
Dsi07Ag12990_Dsi07Bg12660_Dsi07Cg07220	11.8018	BB		Dsi09Ag10530_Dsi09Bg01760_Dsi09Cg07120	-1.23945	BB		Dsi03Ag20100_Dsi03Bg19490_Dsi06Cg11410	2.78403	BB
Dsi06Ag01150_Dsi06Bg13330_Dsi03Cg06580	2.51425	BB		Dsi12Ag03110_Dsi12Bg05130_Dsi03Cg08150	-11.7145	BB		Dsi06Ag02260_Dsi06Bg12170_Dsi03Cg05370	-12.0896	BB
Dsi01Ag26330_Dsi01Bg24500_Dsi01Cg04830	-4.18381	BB		Dsi09Ag07170_Dsi09Bg05070_Dsi09Cg04260	3.52877	BB		Dsi11Ag08070_Dsi11Bg02140_Dsi09Cg10870	-2.2606	BB
Dsi05Ag12830_Dsi05Bg12160_Dsi05Cg01200	11.8104	BB		Dsi01Ag26190_Dsi01Bg24390_Dsi01Cg04700	2.80406	BB		Dsi03Ag19450_Dsi03Bg18730_Dsi06Cg10690	-11.9322	BB
Dsi06Ag11610_Dsi06Bg03300_Dsi06Cg16620	11.6887	BB		Dsi04Ag11930_Dsi04Bg05130_Dsi04Cg10390	3.74627	BB		Dsi01Ag07950_Dsi01Bg06620_Dsi08Cg02300	-5.52951	BB
Dsi11Ag06690_Dsi11Bg03100_Dsi11Cg09650	11.59	BB		Dsi01Ag27180_Dsi01Bg25160_Dsi01Cg05430	-11.75	BB		Dsi02Ag06070_Dsi02Bg05530_Dsi02Cg01870	-3.65187	BB
Dsi07Ag04050_Dsi07Bg04310_Dsi07Cg04380	-1.79624	BB		Dsi02Ag18970_Dsi02Bg17670_Dsi02Cg15010	-4.27894	BB		Dsi02Ag00810_Dsi02Bg00770_Dsi02Cg06640	1.65529	BB
Dsi05Ag09980_Dsi05Bg10350_Dsi05Cg04200	4.38472	BB		Dsi02Ag04430_Dsi02Bg04120_Dsi02Cg03330	1.37632	BB		Dsi04Ag00860_Dsi04Bg14890_Dsi04Cg00860	-6.36642	BB
Dsi09Ag06470_Dsi09Bg05680_Dsi09Cg03650	11.6162	BB		Dsi04Ag02180_Dsi04Bg13540_Dsi04Cg02190	-1.17864	BB		Dsi06Ag13960_Dsi06Bg00610_Dsi06Cg18470	-5.85017	BB
Dsi01Ag16000_Dsi01Bg14730_Dsi01Cg15860	5.93281	BB		Dsi04Ag09740_Dsi04Bg07160_Dsi04Cg08480	-8.53311	BB		Dsi03Ag14280_Dsi03Bg13290_Dsi06Cg05650	2.09716	BB
Dsi09Ag00530_Dsi09Bg09270_Dsi09Cg00340	-8.55675	BB		Dsi03Ag13190_Dsi03Bg12430_Dsi06Cg04690	1.09943	BB		Dsi07Ag11140_Dsi07Bg10720_Dsi07Cg08770	2.82589	BB
Dsi03Ag21390_Dsi03Bg20520_Dsi06Cg12570	1.74787	BB		Dsi02Ag07690_Dsi02Bg07300_Dsi02Cg00650	11.7046	BB		Dsi02Ag02790_Dsi02Bg02770_Dsi02Cg04720	-3.96282	BB
Dsi06Ag06650_Dsi06Bg08050_Dsi03Cg01140	-11.6839	BB		Dsi06Ag07100_Dsi06Bg08040_Dsi03Cg01150	1.54492	BB		Dsi01Ag21130_Dsi01Bg21180_Dsi01Cg11010	-6.64994	BB
Dsi12Ag02560_Dsi12Bg05470_Dsi03Cg08540	1.86969	BB		Dsi05Ag03610_Dsi05Bg04070_Dsi05Cg11990	2.59785	BB		Dsi01Ag15890_Dsi01Bg14530_Dsi01Cg16040	-10.4369	BB
Dsi03Ag03350_Dsi03Bg03530_Dsi03Cg15500	-7.46711	BB		Dsi02Ag00670_Dsi02Bg00580_Dsi02Cg07050	1.80893	BB		Dsi03Ag01700_Dsi03Bg01850_Dsi03Cg17210	3.64213	BB
Dsi09Ag04830_Dsi09Bg06770_Dsi09Cg02520	1.89588	BB		Dsi01Ag02030_Dsi01Bg01650_Dsi01Cg01300	5.30791	BB		Dsi05Ag10430_Dsi05Bg10820_Dsi05Cg03740	-4.25391	BB
Dsi02Ag20350_Dsi02Bg19000_Dsi02Cg16150	-1.41047	BB		Dsi02Ag20880_Dsi02Bg19520_Dsi02Cg16620	-11.6045	BB		Dsi08Ag07690_Dsi08Bg07180_Dsi08Cg07870	11.8393	BB
Dsi03Ag22690_Dsi03Bg21650_Dsi06Cg13820	2.70401	BB		Dsi09Ag05630_Dsi09Bg06250_Dsi09Cg03170	2.72275	BB		Dsi03Ag16120_Dsi03Bg15430_Dsi06Cg07420	2.59948	BB
Dsi12Ag05410_Dsi12Bg03250_Dsi11Cg03200	-2.0361	BB		Dsi02Ag15300_Dsi04Bg09970_Dsi04Cg05550	8.4326	BB		Dsi11Ag08520_Dsi11Bg01960_Dsi09Cg10990	11.8235	BB
Dsi06Ag11630_Dsi06Bg03280_Dsi06Cg16640	7.66194	BB		Dsi11Ag04080_Dsi11Bg05340_Dsi11Cg05220	-1.29773	BB		Dsi12Ag05480_Dsi12Bg03220_Dsi11Cg03180	3.39303	BB
Dsi03Ag18150_Dsi03Bg17350_Dsi06Cg09400	-1.57182	BB		Dsi06Ag10420_Dsi06Bg04560_Dsi06Cg15410	4.00806	BB		Dsi02Ag21600_Dsi02Bg20150_Dsi02Cg17360	-2.87218	BB
Dsi10Ag04040_Dsi10Bg05150_Dsi10Cg03980	-1.47479	BB		Dsi02Ag16020_Dsi02Bg14570_Dsi02Cg12460	2.99968	BB		Dsi03Ag14610_Dsi03Bg13610_Dsi06Cg05980	-2.86568	BB
Dsi01Ag11880_Dsi01Bg10150_Dsi01Cg19650	1.59615	BB		Dsi08Ag12470_Dsi08Bg12100_Dsi08Cg03720	-6.05587	BB		Dsi02Ag21610_Dsi02Bg20180_Dsi02Cg17390	-7.13608	BB
Dsi05Ag00740_Dsi05Bg01030_Dsi05Cg09830	2.6945	BB		Dsi12Ag05310_Dsi12Bg03360_Dsi11Cg03260	-2.22967	BB		Dsi02Ag14950_Dsi02Bg13630_Dsi02Cg11560	3.00679	BB
Dsi02Ag00660_Dsi02Bg00560_Dsi02Cg07090	5.07094	BB		Dsi12Ag04830_Dsi12Bg04110_Dsi11Cg03600	-11.6732	BB		Dsi12Ag03110_Dsi12Bg05130_Dsi03Cg08150	-11.7495	BB
Dsi02Ag09380_Dsi02Bg09030_Dsi02Cg07220	11.5236	BB		Dsi03Ag11210_Dsi03Bg10460_Dsi06Cg02290	-11.5371	BB		Dsi08Ag04320_Dsi08Bg03550_Dsi07Cg00390	-1.44363	BB
Dsi06Ag01350_Dsi06Bg13070_Dsi03Cg06320	-6.87117	BB		Dsi06Ag11740_Dsi06Bg03190_Dsi06Cg16730	-11.5784	BB		Dsi06Ag06650_Dsi06Bg08050_Dsi03Cg01140	11.7829	BB
Dsi04Ag09690_Dsi04Bg07180_Dsi04Cg08430	-1.54758	BB		Dsi12Ag07830_Dsi11Bg07940_Dsi11Cg01290	-2.4472	BB		Dsi03Ag20340_Dsi03Bg19740_Dsi06Cg11650	11.8362	BB
Dsi04Ag01590_Dsi04Bg14140_Dsi04Cg01700	-8.01089	BB		Dsi01Ag11050_Dsi01Bg09370_Dsi01Cg20370	2.92658	BB		Dsi08Ag05990_Dsi08Bg04930_Dsi08Cg09440	11.7907	BB
Dsi06Ag04860_Dsi06Bg10020_Dsi03Cg03260	-1.40975	BB		Dsi06Ag14120_Dsi06Bg00430_Dsi06Cg18590	-1.99607	BB		Dsi10Ag02460_Dsi10Bg06690_Dsi10Cg05280	5.03457	BB
Dsi07Ag04610_Dsi07Bg04980_Dsi07Cg04710	11.3941	BB		Dsi04Ag10410_Dsi04Bg06540_Dsi04Cg09100	-2.56567	BB		Dsi04Ag13030_Dsi04Bg04500_Dsi04Cg11140	-11.7585	BB
Dsi11Ag07900_Dsi11Bg02270_Dsi09Cg10800	-4.96753	BB		Dsi05Ag08310_Dsi05Bg08630_Dsi05Cg05690	3.64352	BB		Dsi09Ag02390_Dsi09Bg07760_Dsi09Cg01660	11.7861	BB
Dsi08Ag12340_Dsi08Bg11980_Dsi08Cg04020	-3.731	BB		Dsi07Ag12920_Dsi07Bg12410_Dsi07Cg07420	1.68931	BB		Dsi02Ag19360_Dsi02Bg18110_Dsi02Cg15340	-2.71588	BB
Dsi06Ag08750_Dsi06Bg06140_Dsi06Cg14100	1.01561	BB		Dsi05Ag00940_Dsi05Bg01330_Dsi05Cg10060	-5.68258	BB		Dsi01Ag22840_Dsi01Bg19400_Dsi01Cg09220	1.76457	BB
Dsi03Ag06150_Dsi03Bg06120_Dsi03Cg12980	-1.47357	BB		Dsi01Ag18900_Dsi01Bg17690_Dsi01Cg12930	2.24356	BB		Dsi09Ag10260_Dsi09Bg01990_Dsi09Cg06810	-11.7489	BB
Dsi06Ag11830_Dsi06Bg03090_Dsi06Cg16820	-2.96866	BB		Dsi01Ag25500_Dsi01Bg23680_Dsi01Cg03950	3.47643	BB		Dsi03Ag22860_Dsi03Bg21860_Dsi10Cg08040	-3.94976	BB
Dsi05Ag13970_Dsi05Bg14230_Dsi05Cg00170	1.78555	BB		Dsi01Ag11740_Dsi01Bg10030_Dsi01Cg19760	11.4893	BB		Dsi01Ag01020_Dsi01Bg00690_Dsi01Cg00580	-2.08024	BB
Dsi11Ag02100_Dsi11Bg06470_Dsi11Cg05970	4.89962	BB		Dsi03Ag09500_Dsi03Bg09210_Dsi06Cg00890	-7.78088	BB		Dsi04Ag17730_Dsi04Bg01950_Dsi04Cg12880	-11.6968	BB
Dsi12Ag00340_Dsi12Bg07730_Dsi06Cg00410	-6.81098	BB		Dsi04Ag19580_Dsi04Bg00510_Dsi04Cg13800	11.4342	BB		Dsi12Ag05990_Dsi12Bg02630_Dsi11Cg02840	11.6771	BB
Dsi01Ag14690_Dsi01Bg13230_Dsi01Cg17260	6.81018	BB		Dsi03Ag23630_Dsi03Bg22670_Dsi10Cg08960	-2.02616	BB		Dsi03Ag12330_Dsi03Bg11810_Dsi06Cg03760	1.2972	BB
Dsi12Ag02670_Dsi12Bg05390_Dsi03Cg08430	3.73932	BB		Dsi02Ag12320_Dsi02Bg11790_Dsi02Cg10030	-3.83848	BB		Dsi03Ag15330_Dsi03Bg14520_Dsi06Cg06730	7.64056	BB
Dsi03Ag02600_Dsi03Bg02720_Dsi03Cg16260	-1.14317	BB		Dsi01Ag15890_Dsi01Bg14530_Dsi01Cg16040	-9.85076	BB		Dsi01Ag06180_Dsi01Bg05070_Dsi01Cg06390	12.9787	BB
Dsi09Ag02680_Dsi09Bg07620_Dsi09Cg01740	-11.325	BB		Dsi05Ag01940_Dsi05Bg02330_Dsi05Cg10670	-1.14098	BB		Dsi01Ag21730_Dsi01Bg20560_Dsi01Cg10390	1.76706	BB
Dsi08Ag11480_Dsi08Bg11120_Dsi08Cg04730	-11.2988	BB		Dsi01Ag05190_Dsi01Bg04110_Dsi01Cg07190	2.97235	BB		Dsi08Ag00220_Dsi08Bg00160_Dsi10Cg00320	-11.6578	BB
Dsi04Ag13960_Dsi04Bg03710_Dsi04Cg12000	1.37659	BB		Dsi02Ag09190_Dsi02Bg08880_Dsi02Cg07380	-3.19523	BB		Dsi03Ag19530_Dsi03Bg18830_Dsi06Cg10790	11.7041	BB
Dsi02Ag01600_Dsi02Bg01560_Dsi02Cg05810	-2.02331	BB		Dsi02Ag13210_Dsi02Bg12220_Dsi02Cg10410	-11.3448	BB		Dsi02Ag17860_Dsi02Bg16380_Dsi02Cg14010	1.94544	BB
Dsi01Ag23730_Dsi01Bg18720_Dsi01Cg08410	2.73902	BB		Dsi04Ag07910_Dsi04Bg08960_Dsi04Cg06490	-3.59129	BB		Dsi03Ag02310_Dsi03Bg02420_Dsi03Cg16550	1.42864	BB
Dsi03Ag00390_Dsi03Bg00460_Dsi03Cg18510	-4.39657	BB		Dsi03Ag16600_Dsi03Bg15840_Dsi06Cg07870	1.80389	BB		Dsi03Ag22370_Dsi03Bg21380_Dsi06Cg13420	2.76225	BB
Dsi01Ag12600_Dsi01Bg10860_Dsi01Cg18990	2.04827	BB		Dsi08Ag09520_Dsi08Bg09330_Dsi08Cg06180	-1.62932	BB		Dsi07Ag08940_Dsi07Bg08750_Dsi07Cg10720	-11.8463	BB
Dsi02Ag04910_Dsi02Bg04560_Dsi02Cg02990	-6.04566	BB		Dsi05Ag12270_Dsi05Bg12720_Dsi05Cg01870	-7.68221	BB		Dsi06Ag09870_Dsi06Bg05120_Dsi06Cg14850	-2.06202	BB
Dsi01Ag07950_Dsi01Bg06620_Dsi08Cg02300	9.75737	BB		Dsi03Ag18930_Dsi03Bg18170_Dsi06Cg10220	-1.39335	BB		Dsi05Ag07190_Dsi05Bg07560_Dsi05Cg06830	-12.9921	BB
Dsi03Ag16180_Dsi03Bg15460_Dsi06Cg07480	4.00657	BB		Dsi01Ag18890_Dsi01Bg17680_Dsi01Cg12940	1.89552	BB		Dsi01Ag14210_Dsi01Bg12710_Dsi01Cg17800	-1.57065	BB
Dsi03Ag00330_Dsi03Bg00400_Dsi03Cg18540	-1.5262	BB		Dsi08Ag08450_Dsi08Bg08020_Dsi08Cg07050	-3.49265	BB		Dsi02Ag11000_Dsi02Bg10720_Dsi02Cg08810	4.26078	BB
Dsi06Ag13920_Dsi06Bg00650_Dsi06Cg18430	-3.31082	BB		Dsi05Ag00420_Dsi05Bg00560_Dsi05Cg09360	4.27534	BB		Dsi08Ag10400_Dsi08Bg10090_Dsi08Cg05610	-2.03449	BB
Dsi01Ag21130_Dsi01Bg21180_Dsi01Cg11010	2.71924	BB		Dsi09Ag00710_Dsi09Bg09130_Dsi09Cg00540	-2.63271	BB		Dsi01Ag20120_Dsi01Bg22060_Dsi01Cg11940	-1.62272	BB
Dsi11Ag13390_Dsi11Bg00730_Dsi09Cg11980	7.46034	BB		Dsi07Ag01820_Dsi07Bg01920_Dsi07Cg02100	-11.4354	BB		Dsi01Ag07800_Dsi01Bg06380_Dsi08Cg02100	11.5698	BB
Dsi03Ag24170_Dsi03Bg23210_Dsi10Cg09570	2.09309	BB		Dsi01Ag25000_Dsi01Bg23100_Dsi01Cg03400	3.70022	BB		Dsi05Ag07140_Dsi05Bg07520_Dsi05Cg06880	-1.15803	BB
Dsi01Ag11740_Dsi01Bg10030_Dsi01Cg19760	11.2195	BB		Dsi05Ag10230_Dsi05Bg10570_Dsi05Cg03970	-2.10103	BB		Dsi02Ag01280_Dsi02Bg01210_Dsi02Cg06190	-1.27076	BB
Dsi12Ag03750_Dsi12Bg04660_Dsi03Cg07680	11.321	BB		Dsi04Ag16940_Dsi04Bg02470_Dsi04Cg12560	-3.5434	BB		Dsi06Ag13720_Dsi06Bg00870_Dsi06Cg18250	8.68021	BB
Dsi08Ag03170_Dsi08Bg03000_Dsi09Cg08490	-1.66942	BB		Dsi08Ag02330_Dsi08Bg01970_Dsi09Cg09210	2.049	BB		Dsi01Ag07670_Dsi01Bg06280_Dsi08Cg02070	0.953467	BB
Dsi08Ag07690_Dsi08Bg07180_Dsi08Cg07870	-11.1925	BB		Dsi04Ag00300_Dsi04Bg15370_Dsi04Cg00330	1.419	BB		Dsi03Ag00390_Dsi03Bg00460_Dsi03Cg18510	4.21595	BB
Dsi02Ag13340_Dsi02Bg12360_Dsi02Cg10480	-11.2782	BB		Dsi06Ag01950_Dsi06Bg12390_Dsi03Cg05520	2.18123	BB		Dsi05Ag00860_Dsi05Bg01180_Dsi05Cg09970	-1.99002	BB
Dsi10Ag00670_Dsi10Bg08480_Dsi10Cg07000	11.2111	BB		Dsi11Ag05560_Dsi11Bg04290_Dsi11Cg08730	11.1537	BB		Dsi05Ag12380_Dsi05Bg12590_Dsi05Cg01710	12.1083	BB
Dsi07Ag06780_Dsi07Bg06450_Dsi07Cg06300	-2.00136	BB		Dsi04Ag12570_Dsi04Bg04760_Dsi04Cg10830	-6.3461	BB		Dsi08Ag05820_Dsi08Bg05250_Dsi11Cg10040	1.3241	BB
Dsi02Ag18060_Dsi02Bg16670_Dsi02Cg14270	1.23531	BB		Dsi04Ag11190_Dsi04Bg05800_Dsi04Cg09740	-2.69488	BB		Dsi07Ag04960_Dsi07Bg05260_Dsi07Cg05110	-7.70691	BB
Dsi03Ag04740_Dsi03Bg04880_Dsi03Cg14280	1.48121	BB		Dsi01Ag13390_Dsi01Bg11940_Dsi01Cg18350	-11.1605	BB		Dsi03Ag04130_Dsi03Bg04140_Dsi03Cg14880	-4.48327	BB
Dsi04Ag12000_Dsi04Bg05080_Dsi04Cg10430	-2.22178	BB		Dsi03Ag15760_Dsi03Bg15000_Dsi06Cg07080	-3.96359	BB		Dsi06Ag07160_Dsi06Bg08090_Dsi03Cg01090	4.76454	BB
Dsi10Ag01300_Dsi10Bg07880_Dsi10Cg06440	-1.79743	BB		Dsi08Ag01550_Dsi08Bg01000_Dsi09Cg10040	-2.03867	BB		Dsi07Ag09500_Dsi07Bg09040_Dsi07Cg10230	-1.06166	BB
Dsi09Ag07150_Dsi09Bg05090_Dsi09Cg04220	2.74084	BB		Dsi05Ag06260_Dsi05Bg06650_Dsi05Cg07610	-1.36202	BB		Dsi03Ag19520_Dsi03Bg18820_Dsi06Cg10780	3.19191	BB
Dsi05Ag07250_Dsi05Bg07650_Dsi05Cg06750	-3.9066	BB		Dsi03Ag18310_Dsi03Bg17510_Dsi06Cg09590	8.63337	BB		Dsi04Ag04180_Dsi04Bg12200_Dsi04Cg03340	-1.71359	BB
Dsi09Ag07180_Dsi09Bg05040_Dsi09Cg04280	3.2129	BB		Dsi01Ag03140_Dsi01Bg02230_Dsi01Cg01750	-2.06304	BB		Dsi08Ag06040_Dsi08Bg04740_Dsi08Cg09120	-1.25085	BB
Dsi03Ag15150_Dsi03Bg14280_Dsi06Cg06520	5.39183	BB		Dsi02Ag14410_Dsi02Bg13190_Dsi02Cg11220	3.33407	BB		Dsi04Ag02000_Dsi04Bg13650_Dsi04Cg02060	-1.70417	BB
Dsi01Ag21050_Dsi01Bg21250_Dsi01Cg11130	2.68416	BB		Dsi09Ag08670_Dsi09Bg03480_Dsi09Cg05430	-2.04768	BB		Dsi03Ag19420_Dsi03Bg18700_Dsi06Cg10660	-2.0391	BB
Dsi01Ag12550_Dsi01Bg10770_Dsi01Cg19070	-11.1318	BB		Dsi02Ag09930_Dsi02Bg09610_Dsi02Cg01080	-6.41411	BB		Dsi04Ag10710_Dsi04Bg06300_Dsi04Cg09340	3.64853	BB
Dsi06Ag12010_Dsi06Bg02870_Dsi06Cg17060	-1.68788	BB		Dsi10Ag00030_Dsi10Bg09400_Dsi03Cg00010	-8.36335	BB		Dsi01Ag18890_Dsi01Bg17680_Dsi01Cg12940	1.58637	BB
Dsi04Ag07500_Dsi04Bg09430_Dsi04Cg06010	-3.25627	BB		Dsi08Ag12290_Dsi08Bg11930_Dsi08Cg04060	-1.33804	BB		Dsi03Ag01280_Dsi03Bg01220_Dsi03Cg17530	-3.08246	BB
Dsi04Ag06360_Dsi04Bg10330_Dsi04Cg05220	-11.1426	BB		Dsi06Ag11880_Dsi06Bg02990_Dsi06Cg16940	11.5281	BB		Dsi06Ag10430_Dsi06Bg04550_Dsi06Cg15420	-4.13363	BB
Dsi04Ag14410_Dsi04Bg03430_Dsi04Cg12250	-2.51769	BB		Dsi07Ag01810_Dsi07Bg01910_Dsi07Cg02090	-4.91854	BB		Dsi02Ag20770_Dsi02Bg19390_Dsi02Cg16490	5.08181	BB
Dsi06Ag02260_Dsi06Bg12170_Dsi03Cg05370	11.1518	BB		Dsi12Ag03750_Dsi12Bg04660_Dsi03Cg07680	11.14	BB		Dsi03Ag04400_Dsi03Bg04380_Dsi03Cg14690	-11.4252	BB
Dsi01Ag19990_Dsi01Bg22160_Dsi01Cg12020	11.0657	BB		Dsi01Ag27060_Dsi01Bg25050_Dsi01Cg05340	-11.3518	BB		Dsi01Ag04300_Dsi01Bg03360_Dsi01Cg02780	-1.49278	BB
Dsi02Ag15150_Dsi02Bg13750_Dsi02Cg11650	-11.1819	BB		Dsi04Ag06550_Dsi04Bg10200_Dsi04Cg05350	-11.2178	BB		Dsi04Ag05880_Dsi04Bg10640_Dsi04Cg04830	-4.49978	BB
Dsi12Ag03350_Dsi12Bg04900_Dsi03Cg07950	-1.53948	BB		Dsi06Ag03810_Dsi06Bg10740_Dsi03Cg04030	0.992008	BB		Dsi02Ag15500_Dsi02Bg14010_Dsi02Cg12040	2.40712	BB
Dsi02Ag01140_Dsi02Bg01010_Dsi02Cg06400	3.47598	BB		Dsi01Ag18560_Dsi01Bg17350_Dsi01Cg13270	2.37423	BB		Dsi03Ag08440_Dsi03Bg08090_Dsi03Cg11090	1.0948	BB
Dsi04Ag06550_Dsi04Bg10200_Dsi04Cg05350	-11.1871	BB		Dsi09Ag04580_Dsi09Bg06950_Dsi09Cg02400	-11.2323	BB		Dsi01Ag26530_Dsi01Bg24640_Dsi01Cg05000	11.6506	BB
Dsi02Ag21240_Dsi02Bg19810_Dsi02Cg17020	-2.55065	BB		Dsi06Ag05510_Dsi06Bg09420_Dsi03Cg02670	-11.2567	BB		Dsi03Ag06000_Dsi03Bg06020_Dsi03Cg13200	-11.3033	BB
Dsi05Ag13610_Dsi05Bg13790_Dsi05Cg00470	4.19516	BB		Dsi03Ag07320_Dsi03Bg07090_Dsi03Cg11890	-1.18632	BB		Dsi08Ag11600_Dsi08Bg11290_Dsi08Cg04620	1.25884	BB
Dsi02Ag19060_Dsi02Bg17600_Dsi02Cg15110	-1.57222	BB		Dsi06Ag06730_Dsi06Bg08260_Dsi03Cg01580	1.47928	BB		Dsi11Ag03700_Dsi11Bg05540_Dsi11Cg05390	2.01165	BB
Dsi08Ag00340_Dsi08Bg00250_Dsi10Cg00400	3.02694	BB		Dsi04Ag13960_Dsi04Bg03710_Dsi04Cg12000	-1.46894	BB		Dsi01Ag25930_Dsi01Bg24130_Dsi01Cg04440	1.77162	BB
Dsi10Ag00730_Dsi10Bg08440_Dsi10Cg06960	-1.74604	BB		Dsi04Ag10280_Dsi04Bg06620_Dsi04Cg08980	-11.027	BB		Dsi01Ag03700_Dsi01Bg02730_Dsi01Cg02200	6.20308	BB
Dsi02Ag01380_Dsi02Bg01380_Dsi02Cg06030	1.52938	BB		Dsi01Ag22230_Dsi01Bg19950_Dsi01Cg09770	-2.87936	BB		Dsi05Ag10230_Dsi05Bg10570_Dsi05Cg03970	-1.30976	BB
Dsi01Ag26530_Dsi01Bg24640_Dsi01Cg05000	-10.9711	BB		Dsi06Ag03060_Dsi06Bg11430_Dsi03Cg04650	-11.1476	BB		Dsi05Ag06200_Dsi05Bg06440_Dsi05Cg07680	-1.84252	BB
Dsi09Ag05670_Dsi09Bg06210_Dsi09Cg03200	-11.0551	BB		Dsi02Ag13220_Dsi02Bg12230_Dsi02Cg10420	-11.1304	BB		Dsi06Ag02440_Dsi06Bg12000_Dsi03Cg05210	-11.2413	BB
Dsi01Ag07800_Dsi01Bg06380_Dsi08Cg02100	-10.9635	BB		Dsi10Ag04090_Dsi10Bg05110_Dsi10Cg03970	1.58312	BB		Dsi02Ag13290_Dsi02Bg12280_Dsi02Cg10460	11.1917	BB
Dsi01Ag27140_Dsi01Bg25120_Dsi01Cg05390	-5.27625	BB		Dsi01Ag22610_Dsi01Bg19590_Dsi01Cg09390	-1.84645	BB		Dsi01Ag23840_Dsi01Bg22220_Dsi01Cg08310	-11.9697	BB
Dsi04Ag07250_Dsi04Bg09580_Dsi04Cg05870	-3.04042	BB		Dsi02Ag15250_Dsi02Bg13830_Dsi02Cg11780	-4.37015	BB		Dsi04Ag14590_Dsi04Bg03330_Dsi04Cg12320	2.55483	BB
Dsi03Ag24180_Dsi03Bg23220_Dsi10Cg09580	1.61195	BB		Dsi11Ag00800_Dsi12Bg00740_Dsi11Cg01450	2.90962	BB		Dsi06Ag08770_Dsi06Bg06110_Dsi06Cg14120	-2.74949	BB
Dsi08Ag09520_Dsi08Bg09330_Dsi08Cg06180	-1.63345	BB		Dsi04Ag20120_Dsi04Bg00150_Dsi04Cg14410	4.88459	BB		Dsi03Ag19930_Dsi03Bg19230_Dsi06Cg11210	-2.10499	BB
Dsi09Ag00520_Dsi09Bg09280_Dsi09Cg00330	10.9077	BB		Dsi01Ag25060_Dsi01Bg23150_Dsi01Cg03450	1.85685	BB		Dsi01Ag25130_Dsi01Bg23260_Dsi01Cg03550	-2.06226	BB
Dsi11Ag13420_Dsi11Bg00690_Dsi09Cg12000	-2.10187	BB		Dsi06Ag05760_Dsi06Bg09170_Dsi03Cg02370	-3.95967	BB		Dsi03Ag16740_Dsi03Bg16020_Dsi06Cg08060	1.06142	BB
Dsi03Ag15900_Dsi03Bg15160_Dsi06Cg07140	2.932	BB		Dsi01Ag06860_Dsi01Bg05600_Dsi08Cg01500	-1.26367	BB		Dsi04Ag03790_Dsi04Bg12460_Dsi04Cg03140	2.67498	BB
Dsi04Ag10410_Dsi04Bg06540_Dsi04Cg09100	-10.8973	BB		Dsi07Ag04550_Dsi07Bg04930_Dsi07Cg04650	2.97928	BB		Dsi03Ag23420_Dsi03Bg22470_Dsi10Cg08660	-11.2189	BB
Dsi08Ag09270_Dsi08Bg09110_Dsi08Cg06440	4.59462	BB		Dsi02Ag19770_Dsi02Bg18460_Dsi02Cg15620	3.42482	BB		Dsi03Ag14260_Dsi03Bg13230_Dsi06Cg05630	5.2039	BB
Dsi03Ag04060_Dsi03Bg04070_Dsi03Cg14940	-10.9179	BB		Dsi01Ag04320_Dsi01Bg03370_Dsi01Cg02820	-8.11719	BB		Dsi03Ag05570_Dsi03Bg05670_Dsi03Cg13580	-3.83536	BB
Dsi02Ag07280_Dsi02Bg07200_Dsi02Cg06920	-3.72189	BB		Dsi11Ag01770_Dsi11Bg06890_Dsi11Cg06120	-2.61422	BB		Dsi05Ag07490_Dsi05Bg07920_Dsi05Cg06550	-2.64039	BB
Dsi05Ag06450_Dsi05Bg06860_Dsi05Cg07460	-2.21325	BB		Dsi05Ag07150_Dsi05Bg07530_Dsi05Cg06870	-2.88733	BB		Dsi08Ag10320_Dsi08Bg10020_Dsi08Cg05660	-2.38646	BB
Dsi02Ag21920_Dsi02Bg20590_Dsi02Cg17720	4.83643	BB		Dsi03Ag03900_Dsi03Bg03890_Dsi03Cg15050	-2.72567	BB		Dsi10Ag00170_Dsi10Bg09220_Dsi03Cg00250	-2.53194	BB
Dsi04Ag09740_Dsi04Bg07160_Dsi04Cg08480	-10.9456	BB		Dsi03Ag03140_Dsi03Bg03370_Dsi03Cg15730	1.10883	BB		Dsi01Ag26750_Dsi01Bg24840_Dsi01Cg05100	-4.12618	BB
Dsi07Ag01590_Dsi07Bg01750_Dsi07Cg01910	-1.34315	BB		Dsi03Ag15160_Dsi03Bg14300_Dsi06Cg06540	2.74066	BB		Dsi12Ag01960_Dsi12Bg05970_Dsi03Cg09110	4.29258	BB
Dsi01Ag27180_Dsi01Bg25160_Dsi01Cg05430	-1.68952	BB		Dsi05Ag12480_Dsi05Bg12490_Dsi05Cg01590	10.8554	BB		Dsi04Ag13040_Dsi04Bg04490_Dsi04Cg11150	4.12805	BB
Dsi08Ag07870_Dsi08Bg07350_Dsi08Cg07660	6.15569	BB		Dsi05Ag03950_Dsi05Bg04410_Dsi05Cg12240	-1.51069	BB		Dsi03Ag01380_Dsi03Bg01110_Dsi03Cg17840	-2.41812	BB
Dsi10Ag01170_Dsi10Bg08050_Dsi10Cg06570	4.85983	BB		Dsi04Ag01590_Dsi04Bg14140_Dsi04Cg01700	-12.7127	BB		Dsi05Ag01940_Dsi05Bg02330_Dsi05Cg10670	-1.13187	BB
Dsi10Ag02730_Dsi10Bg06370_Dsi10Cg05050	-5.26183	BB		Dsi08Ag00260_Dsi08Bg00200_Dsi10Cg00350	1.50333	BB		Dsi10Ag04030_Dsi10Bg05170_Dsi10Cg03990	-1.7515	BB
Dsi06Ag00500_Dsi06Bg14200_Dsi03Cg07330	2.72443	BB		Dsi01Ag25950_Dsi01Bg24150_Dsi01Cg04460	2.39024	BB		Dsi04Ag10610_Dsi04Bg06360_Dsi04Cg09260	6.27043	BB
Dsi01Ag20500_Dsi01Bg21640_Dsi01Cg11500	3.41906	BB		Dsi08Ag06680_Dsi08Bg06140_Dsi08Cg08570	1.45919	BB		Dsi05Ag08260_Dsi05Bg08560_Dsi05Cg05740	5.74589	BB
Dsi02Ag04460_Dsi02Bg04170_Dsi02Cg03290	-1.22944	BB		Dsi01Ag26150_Dsi01Bg24330_Dsi01Cg04680	1.17534	BB		Dsi11Ag00260_Dsi12Bg00330_Dsi11Cg08190	2.85063	BB
Dsi06Ag06120_Dsi06Bg08830_Dsi03Cg02040	10.993	BB		Dsi04Ag02150_Dsi04Bg13560_Dsi04Cg02170	1.98014	BB		Dsi09Ag10000_Dsi09Bg02330_Dsi09Cg06560	-9.6778	BB
Dsi08Ag08290_Dsi08Bg07780_Dsi08Cg07300	-2.17796	BB		Dsi01Ag21040_Dsi01Bg21260_Dsi01Cg11140	-1.56361	BB		Dsi02Ag04480_Dsi02Bg04200_Dsi02Cg03280	-1.4497	BB
Dsi02Ag21050_Dsi02Bg19630_Dsi02Cg16810	1.71131	BB		Dsi02Ag14420_Dsi02Bg13200_Dsi02Cg11230	4.67637	BB		Dsi09Ag10760_Dsi09Bg01560_Dsi09Cg07290	11.5125	BB
Dsi05Ag04670_Dsi05Bg04980_Dsi05Cg08800	-2.26153	BB		Dsi03Ag03220_Dsi03Bg03420_Dsi03Cg15660	10.8017	BB		Dsi05Ag10370_Dsi05Bg10740_Dsi05Cg03810	2.06482	BB
Dsi03Ag17690_Dsi03Bg16770_Dsi06Cg08980	2.42803	BB		Dsi06Ag10640_Dsi06Bg04240_Dsi06Cg15620	-6.69284	BB		Dsi04Ag01730_Dsi04Bg13930_Dsi04Cg01830	-2.60188	BB
Dsi01Ag19490_Dsi01Bg18170_Dsi01Cg12450	0.902709	BB		Dsi05Ag07920_Dsi05Bg08340_Dsi05Cg06070	4.48017	BB		Dsi01Ag03600_Dsi01Bg02680_Dsi01Cg02120	2.66307	BB
Dsi09Ag00700_Dsi09Bg09140_Dsi09Cg00530	-1.30295	BB		Dsi01Ag00190_Dsi01Bg00140_Dsi01Cg00150	1.75985	BB		Dsi03Ag01180_Dsi03Bg01330_Dsi03Cg17640	-1.4084	BB
Dsi03Ag09050_Dsi03Bg08550_Dsi03Cg10680	5.68319	BB		Dsi09Ag10360_Dsi09Bg01910_Dsi09Cg06890	2.89341	BB		Dsi01Ag12550_Dsi01Bg10770_Dsi01Cg19070	11.3404	BB
Dsi05Ag06950_Dsi05Bg07350_Dsi05Cg07020	10.9868	BB		Dsi02Ag04050_Dsi02Bg03900_Dsi02Cg03670	-10.8079	BB		Dsi03Ag19820_Dsi03Bg19080_Dsi06Cg11090	1.7087	BB
Dsi03Ag19040_Dsi03Bg18280_Dsi06Cg10310	7.54274	BB		Dsi03Ag19530_Dsi03Bg18830_Dsi06Cg10790	3.89899	BB		Dsi02Ag00710_Dsi02Bg00880_Dsi02Cg06560	-1.65125	BB
Dsi03Ag12990_Dsi03Bg12280_Dsi06Cg04530	9.5762	BB		Dsi09Ag07150_Dsi09Bg05090_Dsi09Cg04220	-11.0331	BB		Dsi09Ag10980_Dsi09Bg01350_Dsi09Cg07490	2.20378	BB
Dsi10Ag01200_Dsi10Bg08010_Dsi10Cg06550	-2.45298	BB		Dsi01Ag03600_Dsi01Bg02680_Dsi01Cg02120	2.45071	BB		Dsi01Ag08020_Dsi01Bg06750_Dsi08Cg02410	-1.51911	BB
Dsi02Ag04050_Dsi02Bg03900_Dsi02Cg03670	-10.7773	BB		Dsi09Ag10600_Dsi09Bg01680_Dsi09Cg07180	5.91734	BB		Dsi06Ag12470_Dsi06Bg02650_Dsi06Cg17440	4.39572	BB
Dsi05Ag08520_Dsi05Bg08860_Dsi05Cg05590	10.8367	BB		Dsi08Ag07120_Dsi08Bg06560_Dsi08Cg08360	-3.90054	BB		Dsi02Ag11060_Dsi02Bg10790_Dsi02Cg08880	5.13426	BB
Dsi05Ag10530_Dsi05Bg11010_Dsi05Cg03640	-9.66007	BB		Dsi08Ag00220_Dsi08Bg00160_Dsi10Cg00320	-10.7614	BB		Dsi08Ag09270_Dsi08Bg09110_Dsi08Cg06440	-3.0312	BB
Dsi12Ag01330_Dsi12Bg06680_Dsi03Cg09880	1.37582	BB		Dsi04Ag10710_Dsi04Bg06300_Dsi04Cg09340	2.80809	BB		Dsi12Ag05710_Dsi12Bg02870_Dsi11Cg03010	-11.0606	BB
Dsi01Ag13860_Dsi01Bg12260_Dsi01Cg18130	0.976116	BB		Dsi06Ag00460_Dsi06Bg14250_Dsi03Cg07390	1.65798	BB		Dsi06Ag14020_Dsi06Bg00550_Dsi06Cg18530	-1.94459	BB
Dsi01Ag27480_Dsi01Bg25670_Dsi01Cg05940	12.4201	BB		Dsi03Ag07690_Dsi03Bg07400_Dsi03Cg11600	-10.8225	BB		Dsi09Ag00520_Dsi09Bg09280_Dsi09Cg00330	-10.8842	BB
Dsi11Ag05560_Dsi11Bg04290_Dsi11Cg08730	10.6452	BB		Dsi09Ag08650_Dsi09Bg03500_Dsi09Cg05420	11.8172	BB		Dsi11Ag08150_Dsi11Bg02080_Dsi09Cg10920	-5.11933	BB
Dsi06Ag10790_Dsi06Bg04030_Dsi06Cg15780	-11.1911	BB		Dsi02Ag16580_Dsi02Bg15110_Dsi02Cg12930	3.66433	BB		Dsi05Ag10640_Dsi05Bg11100_Dsi05Cg03490	-1.46337	BB
Dsi07Ag10830_Dsi07Bg10510_Dsi07Cg09130	1.09747	BB		Dsi06Ag01130_Dsi06Bg13360_Dsi03Cg06610	-3.51228	BB		Dsi08Ag12290_Dsi08Bg11930_Dsi08Cg04060	-1.15636	BB
Dsi03Ag08130_Dsi03Bg07840_Dsi03Cg11370	-3.19277	BB		Dsi03Ag04410_Dsi03Bg04390_Dsi03Cg14680	1.30826	BB		Dsi03Ag10990_Dsi03Bg10340_Dsi06Cg02150	10.9827	BB
Dsi01Ag04960_Dsi01Bg03940_Dsi01Cg07540	-1.25688	BB		Dsi12Ag01960_Dsi12Bg05970_Dsi03Cg09110	2.50429	BB		Dsi01Ag04320_Dsi01Bg03370_Dsi01Cg02820	-7.94443	BB
Dsi04Ag09500_Dsi04Bg07450_Dsi04Cg08130	2.3439	BB		Dsi03Ag15420_Dsi03Bg14720_Dsi06Cg06890	-3.7384	BB		Dsi09Ag04710_Dsi09Bg06860_Dsi09Cg02450	1.27871	BB
Dsi06Ag11880_Dsi06Bg02990_Dsi06Cg16940	11.6199	BB		Dsi08Ag11640_Dsi08Bg11320_Dsi08Cg04590	-1.82737	BB		Dsi02Ag20150_Dsi02Bg18820_Dsi02Cg15980	-2.53552	BB
Dsi03Ag00730_Dsi03Bg00730_Dsi03Cg18310	-1.23231	BB		Dsi04Ag11560_Dsi04Bg05470_Dsi04Cg10100	-10.774	BB		Dsi01Ag18850_Dsi01Bg17650_Dsi01Cg12990	-4.09786	BB
Dsi05Ag05190_Dsi05Bg05460_Dsi05Cg08430	-1.99126	BB		Dsi12Ag02560_Dsi12Bg05470_Dsi03Cg08540	1.09148	BB		Dsi05Ag09980_Dsi05Bg10350_Dsi05Cg04200	-4.06655	BB
Dsi09Ag11510_Dsi09Bg00720_Dsi09Cg08000	-2.91887	BB		Dsi04Ag13030_Dsi04Bg04500_Dsi04Cg11140	-10.9285	BB		Dsi04Ag05230_Dsi04Bg11230_Dsi04Cg04290	2.48533	BB
Dsi12Ag02660_Dsi12Bg05400_Dsi03Cg08440	-3.78168	BB		Dsi02Ag10290_Dsi02Bg09970_Dsi02Cg00820	-10.921	BB		Dsi02Ag13270_Dsi02Bg12270_Dsi02Cg10450	1.45828	BB
Dsi01Ag25870_Dsi01Bg24090_Dsi01Cg04360	-2.33577	BB		Dsi01Ag18260_Dsi01Bg17150_Dsi01Cg13490	-1.25507	BB		Dsi02Ag10960_Dsi02Bg10680_Dsi02Cg08770	10.8721	BB
Dsi09Ag09920_Dsi09Bg02460_Dsi09Cg06460	-12.3537	BB		Dsi04Ag02970_Dsi04Bg12810_Dsi04Cg02810	3.38946	BB		Dsi01Ag26330_Dsi01Bg24500_Dsi01Cg04830	3.46034	BB
Dsi04Ag09730_Dsi04Bg07170_Dsi04Cg08470	-10.7175	BB		Dsi01Ag17440_Dsi01Bg16410_Dsi01Cg14410	7.04998	BB		Dsi07Ag12980_Dsi07Bg12590_Dsi07Cg07280	1.70428	BB
Dsi08Ag11930_Dsi08Bg11630_Dsi08Cg04370	10.6097	BB		Dsi08Ag11240_Dsi08Bg11030_Dsi08Cg04910	2.72698	BB		Dsi05Ag12480_Dsi05Bg12490_Dsi05Cg01590	10.8176	BB
Dsi11Ag07880_Dsi11Bg02280_Dsi09Cg10790	-1.19651	BB		Dsi02Ag21930_Dsi02Bg20600_Dsi02Cg17730	2.4988	BB		Dsi04Ag07980_Dsi04Bg08920_Dsi04Cg06510	10.8269	BB
Dsi07Ag04140_Dsi07Bg04450_Dsi07Cg04420	1.64357	BB		Dsi04Ag01960_Dsi04Bg13690_Dsi04Cg02030	2.3824	BB		Dsi03Ag14330_Dsi03Bg13360_Dsi06Cg05740	2.49229	BB
Dsi06Ag08410_Dsi06Bg06330_Dsi10Cg07940	-5.38165	BB		Dsi01Ag21230_Dsi01Bg21050_Dsi01Cg10890	2.81936	BB		Dsi04Ag12020_Dsi04Bg05060_Dsi04Cg10450	4.51351	BB
Dsi06Ag00070_Dsi06Bg14550_Dsi11Cg04290	-2.05965	BB		Dsi03Ag05750_Dsi03Bg05790_Dsi03Cg13410	2.55941	BB		Dsi05Ag07100_Dsi05Bg07450_Dsi05Cg06920	10.9283	BB
Dsi03Ag20340_Dsi03Bg19740_Dsi06Cg11650	-10.5621	BB		Dsi04Ag04350_Dsi04Bg12080_Dsi04Cg03460	-1.06493	BB		Dsi01Ag11960_Dsi01Bg10320_Dsi01Cg19550	10.7786	BB
Dsi04Ag05290_Dsi04Bg11170_Dsi04Cg04340	-10.9609	BB		Dsi01Ag06080_Dsi01Bg04990_Dsi01Cg06340	-2.45988	BB		Dsi02Ag13220_Dsi02Bg12230_Dsi02Cg10420	-10.8129	BB
Dsi07Ag07290_Dsi07Bg06970_Dsi07Cg06730	1.92469	BB		Dsi01Ag04490_Dsi01Bg03510_Dsi01Cg02970	-4.72396	BB		Dsi12Ag04000_Dsi12Bg04560_Dsi03Cg07560	1.94407	BB
Dsi03Ag03140_Dsi03Bg03370_Dsi03Cg15730	-1.73135	BB		Dsi01Ag21050_Dsi01Bg21250_Dsi01Cg11130	-10.8737	BB		Dsi08Ag11480_Dsi08Bg11120_Dsi08Cg04730	11.08	BB
Dsi01Ag23690_Dsi01Bg18740_Dsi01Cg08440	-3.26031	BB		Dsi05Ag02300_Dsi05Bg02620_Dsi05Cg10950	-1.61826	BB		Dsi11Ag13390_Dsi11Bg00730_Dsi09Cg11980	2.6876	BB
Dsi07Ag11380_Dsi07Bg11170_Dsi07Cg08450	1.28536	BB		Dsi03Ag14310_Dsi03Bg13320_Dsi06Cg05700	10.891	BB		Dsi04Ag11150_Dsi04Bg05830_Dsi04Cg09710	10.8088	BB
Dsi02Ag16300_Dsi02Bg14800_Dsi02Cg12690	4.02047	BB		Dsi04Ag01430_Dsi04Bg14320_Dsi04Cg01510	-10.5465	BB		Dsi08Ag00690_Dsi08Bg00480_Dsi10Cg00580	-1.53629	BB
Dsi10Ag03940_Dsi10Bg05220_Dsi10Cg04040	-2.99485	BB		Dsi05Ag07580_Dsi05Bg08000_Dsi05Cg06440	-4.92968	BB		Dsi07Ag00900_Dsi07Bg00980_Dsi07Cg01180	-3.3246	BB
Dsi04Ag01430_Dsi04Bg14320_Dsi04Cg01510	-10.5159	BB		Dsi02Ag13100_Dsi02Bg12140_Dsi02Cg10310	-5.4539	BB		Dsi03Ag21030_Dsi03Bg20210_Dsi06Cg12120	3.07441	BB
Dsi08Ag02460_Dsi08Bg02150_Dsi09Cg09070	-1.3925	BB		Dsi03Ag12170_Dsi03Bg11530_Dsi06Cg03500	1.89446	BB		Dsi05Ag06260_Dsi05Bg06650_Dsi05Cg07610	2.58361	BB
Dsi02Ag10450_Dsi02Bg09760_Dsi02Cg08360	2.55711	BB		Dsi07Ag01770_Dsi07Bg01870_Dsi07Cg02040	-5.4207	BB		Dsi11Ag04120_Dsi11Bg05280_Dsi11Cg05170	-10.9143	BB
Dsi04Ag08850_Dsi04Bg07980_Dsi04Cg07540	-1.08366	BB		Dsi09Ag10260_Dsi09Bg01990_Dsi09Cg06810	-10.6525	BB		Dsi10Ag00710_Dsi10Bg08460_Dsi10Cg06970	4.06118	BB
Dsi05Ag07390_Dsi05Bg07830_Dsi05Cg06620	-0.949533	BB		Dsi04Ag02000_Dsi04Bg13650_Dsi04Cg02060	-1.25525	BB		Dsi02Ag00750_Dsi02Bg00830_Dsi02Cg06600	-1.42357	BB
Dsi08Ag09350_Dsi08Bg09190_Dsi08Cg06330	4.61507	BB		Dsi04Ag00860_Dsi04Bg14890_Dsi04Cg00860	-7.07408	BB		Dsi01Ag08120_Dsi01Bg06920_Dsi08Cg02430	10.6871	BB
Dsi03Ag15170_Dsi03Bg14310_Dsi06Cg06550	1.76935	BB		Dsi03Ag00400_Dsi03Bg00470_Dsi03Cg18500	4.41309	BB		Dsi09Ag12080_Dsi09Bg00450_Dsi07Cg00190	1.52804	BB
Dsi03Ag17860_Dsi03Bg17060_Dsi06Cg09110	11.8778	BB		Dsi11Ag08840_Dsi11Bg01660_Dsi09Cg11080	2.73305	BB		Dsi11Ag05920_Dsi11Bg03840_Dsi11Cg09140	2.24546	BB
Dsi07Ag00860_Dsi07Bg00930_Dsi07Cg01140	5.47091	BB		Dsi05Ag05470_Dsi05Bg05700_Dsi05Cg08150	-1.03926	BB		Dsi09Ag04230_Dsi09Bg07180_Dsi09Cg02190	10.6721	BB
Dsi03Ag23010_Dsi03Bg22020_Dsi10Cg08170	-8.15621	BB		Dsi10Ag02660_Dsi10Bg06420_Dsi10Cg05090	-5.4696	BB		Dsi01Ag18560_Dsi01Bg17350_Dsi01Cg13270	1.85175	BB
Dsi03Ag03220_Dsi03Bg03420_Dsi03Cg15660	10.5364	BB		Dsi01Ag21600_Dsi01Bg20630_Dsi01Cg10510	6.52381	BB		Dsi06Ag00500_Dsi06Bg14200_Dsi03Cg07330	-3.0753	BB
Dsi04Ag13470_Dsi04Bg04060_Dsi04Cg11530	-2.64861	BB		Dsi01Ag08620_Dsi01Bg07530_Dsi08Cg03050	-3.73212	BB		Dsi01Ag12920_Dsi01Bg11340_Dsi01Cg18760	-1.92277	BB
Dsi07Ag07630_Dsi07Bg07380_Dsi07Cg06970	-1.39034	BB		Dsi03Ag14500_Dsi03Bg13500_Dsi06Cg05870	-1.56017	BB		Dsi05Ag08120_Dsi05Bg08450_Dsi05Cg05810	-2.62203	BB
Dsi04Ag00580_Dsi04Bg15140_Dsi04Cg00580	-10.6599	BB		Dsi02Ag18440_Dsi02Bg17130_Dsi02Cg14610	11.0109	BB		Dsi01Ag02060_Dsi01Bg01700_Dsi01Cg01330	1.63134	BB
Dsi03Ag08840_Dsi03Bg08360_Dsi03Cg10770	-2.16155	BB		Dsi01Ag24150_Dsi01Bg22390_Dsi01Cg08180	1.92102	BB		Dsi03Ag04660_Dsi03Bg04750_Dsi03Cg14380	-1.2245	BB
Dsi04Ag03160_Dsi04Bg12710_Dsi04Cg02880	-1.61463	BB		Dsi02Ag13880_Dsi02Bg12670_Dsi02Cg10780	-10.5293	BB		Dsi01Ag25060_Dsi01Bg23150_Dsi01Cg03450	1.61265	BB
Dsi03Ag16610_Dsi03Bg15850_Dsi06Cg07880	1.43754	BB		Dsi03Ag17860_Dsi03Bg17060_Dsi06Cg09110	11.5834	BB		Dsi05Ag11350_Dsi05Bg13470_Dsi05Cg02800	0.877716	BB
Dsi02Ag10630_Dsi02Bg10360_Dsi02Cg08530	-3.97998	BB		Dsi01Ag01280_Dsi01Bg00840_Dsi01Cg00660	-4.00261	BB		Dsi01Ag03510_Dsi01Bg02600_Dsi01Cg02020	-5.70691	BB
Dsi01Ag06710_Dsi01Bg05500_Dsi08Cg01410	-1.46582	BB		Dsi04Ag09570_Dsi04Bg07370_Dsi04Cg08250	1.80575	BB		Dsi01Ag25180_Dsi01Bg23300_Dsi01Cg03600	1.22598	BB
Dsi01Ag06180_Dsi01Bg05070_Dsi01Cg06390	-10.8655	BB		Dsi04Ag06750_Dsi04Bg10000_Dsi04Cg05510	-10.4898	BB		Dsi04Ag03940_Dsi04Bg12350_Dsi04Cg03240	3.12759	BB
Dsi01Ag16180_Dsi01Bg14910_Dsi01Cg15660	-1.07619	BB		Dsi06Ag14490_Dsi06Bg00100_Dsi09Cg00100	-1.87478	BB		Dsi03Ag07230_Dsi03Bg07000_Dsi03Cg11970	-3.80833	BB
Dsi10Ag00320_Dsi10Bg08940_Dsi10Cg07350	1.19449	BB		Dsi03Ag18530_Dsi03Bg17770_Dsi06Cg09810	1.55397	BB		Dsi02Ag15150_Dsi02Bg13750_Dsi02Cg11650	10.6816	BB
Dsi10Ag04760_Dsi10Bg04350_Dsi10Cg03250	-2.192	BB		Dsi09Ag05860_Dsi09Bg06140_Dsi09Cg03330	-10.8814	BB		Dsi02Ag22280_Dsi02Bg20940_Dsi02Cg18060	-1.60661	BB
Dsi03Ag22830_Dsi03Bg21830_Dsi10Cg08020	-10.3441	BB		Dsi10Ag02570_Dsi10Bg06550_Dsi10Cg05180	1.18644	BB		Dsi01Ag21180_Dsi01Bg21130_Dsi01Cg10960	2.61034	BB
Dsi03Ag10990_Dsi03Bg10340_Dsi06Cg02150	-10.368	BB		Dsi09Ag04830_Dsi09Bg06770_Dsi09Cg02520	-10.4872	BB		Dsi07Ag12610_Dsi07Bg12240_Dsi07Cg07620	9.52296	BB
Dsi05Ag07840_Dsi05Bg08270_Dsi05Cg06150	-2.9657	BB		Dsi04Ag00290_Dsi04Bg15380_Dsi04Cg00320	-2.39007	BB		Dsi05Ag10790_Dsi05Bg11830_Dsi05Cg03380	11.7387	BB
Dsi02Ag00750_Dsi02Bg00830_Dsi02Cg06600	-1.19166	BB		Dsi06Ag01320_Dsi06Bg13100_Dsi03Cg06350	-4.14207	BB		Dsi02Ag00370_Dsi02Bg00330_Dsi08Cg00350	10.6765	BB
Dsi03Ag14350_Dsi03Bg13390_Dsi06Cg05760	10.5037	BB		Dsi01Ag23810_Dsi01Bg18630_Dsi01Cg08340	-1.16478	BB		Dsi02Ag09580_Dsi02Bg09260_Dsi02Cg07930	2.13546	BB
Dsi01Ag08760_Dsi01Bg07590_Dsi08Cg03120	-2.08545	BB		Dsi10Ag01710_Dsi10Bg07440_Dsi10Cg06080	-5.38516	BB		Dsi04Ag09730_Dsi04Bg07170_Dsi04Cg08470	10.5862	BB
Dsi10Ag01710_Dsi10Bg07440_Dsi10Cg06080	-10.5279	BB		Dsi11Ag09620_Dsi11Bg01440_Dsi09Cg11400	-1.89485	BB		Dsi03Ag05200_Dsi03Bg05290_Dsi03Cg13870	-2.06919	BB
Dsi03Ag14360_Dsi03Bg13400_Dsi06Cg05770	10.2865	BB		Dsi01Ag13850_Dsi01Bg12250_Dsi01Cg18140	10.5028	BB		Dsi04Ag01160_Dsi04Bg14570_Dsi04Cg01190	3.83189	BB
Dsi07Ag10930_Dsi07Bg10580_Dsi07Cg09020	2.09667	BB		Dsi11Ag07400_Dsi11Bg02500_Dsi09Cg10530	-5.39594	BB		Dsi02Ag19450_Dsi02Bg18180_Dsi02Cg15420	-2.17374	BB
Dsi07Ag01390_Dsi07Bg01540_Dsi07Cg01730	-10.2182	BB		Dsi03Ag22830_Dsi03Bg21830_Dsi10Cg08020	-10.3748	BB		Dsi06Ag01320_Dsi06Bg13100_Dsi03Cg06350	-2.55922	BB
Dsi08Ag11550_Dsi08Bg11200_Dsi08Cg04680	-3.70598	BB		Dsi01Ag27480_Dsi01Bg25670_Dsi01Cg05940	11.5873	BB		Dsi02Ag21330_Dsi02Bg19940_Dsi02Cg17130	3.91844	BB
Dsi02Ag10440_Dsi02Bg09780_Dsi02Cg08350	-2.17598	BB		Dsi09Ag07770_Dsi09Bg04350_Dsi09Cg04990	-2.88441	BB		Dsi02Ag13880_Dsi02Bg12670_Dsi02Cg10780	-10.5257	BB
Dsi08Ag07140_Dsi08Bg06570_Dsi08Cg08330	10.4431	BB		Dsi02Ag17790_Dsi02Bg16310_Dsi02Cg13970	2.78989	BB		Dsi04Ag11140_Dsi04Bg05840_Dsi04Cg09700	-6.89407	BB
Dsi04Ag01300_Dsi04Bg14460_Dsi04Cg01330	2.15462	BB		Dsi02Ag03380_Dsi02Bg03360_Dsi02Cg04320	-4.88123	BB		Dsi10Ag00770_Dsi10Bg08380_Dsi10Cg06900	2.95011	BB
Dsi01Ag14040_Dsi01Bg12460_Dsi01Cg17910	1.06382	BB		Dsi01Ag07600_Dsi01Bg06240_Dsi08Cg02030	-10.8156	BB		Dsi08Ag01930_Dsi08Bg01300_Dsi09Cg09700	2.29039	BB
Dsi01Ag25210_Dsi01Bg23340_Dsi01Cg03640	-1.58209	BB		Dsi02Ag10120_Dsi02Bg10120_Dsi02Cg00910	-5.9969	BB		Dsi06Ag11630_Dsi06Bg03280_Dsi06Cg16640	-10.4958	BB
Dsi05Ag09500_Dsi05Bg09920_Dsi05Cg04590	3.97135	BB		Dsi01Ag03150_Dsi01Bg02280_Dsi01Cg01790	0.895854	BB		Dsi03Ag07380_Dsi03Bg07120_Dsi03Cg11830	-1.51855	BB
Dsi04Ag03840_Dsi04Bg12420_Dsi04Cg03170	-3.55863	BB		Dsi08Ag10380_Dsi08Bg10080_Dsi08Cg05620	-4.98204	BB		Dsi01Ag21780_Dsi01Bg20520_Dsi01Cg10340	10.7181	BB
Dsi09Ag04280_Dsi09Bg07130_Dsi09Cg02230	-10.2	BB		Dsi03Ag09420_Dsi03Bg09030_Dsi06Cg00830	-2.03383	BB		Dsi09Ag04580_Dsi09Bg06950_Dsi09Cg02400	-10.486	BB
Dsi02Ag17790_Dsi02Bg16310_Dsi02Cg13970	1.86148	BB		Dsi05Ag06950_Dsi05Bg07350_Dsi05Cg07020	10.3718	BB		Dsi02Ag01480_Dsi02Bg01470_Dsi02Cg05910	-9.1058	BB
Dsi11Ag10270_Dsi11Bg01290_Dsi09Cg11580	-10.2204	BB		Dsi01Ag17010_Dsi01Bg15720_Dsi01Cg15030	1.41534	BB		Dsi03Ag03230_Dsi03Bg03430_Dsi03Cg15650	3.40894	BB
Dsi04Ag12020_Dsi04Bg05060_Dsi04Cg10450	-3.4587	BB		Dsi02Ag14280_Dsi02Bg13070_Dsi02Cg11140	3.04989	BB		Dsi02Ag17690_Dsi02Bg16210_Dsi02Cg13920	1.96307	BB
Dsi10Ag02530_Dsi10Bg06600_Dsi10Cg05210	-1.86224	BB		Dsi02Ag17180_Dsi02Bg15730_Dsi02Cg13490	-3.0799	BB		Dsi03Ag18850_Dsi03Bg18070_Dsi06Cg10120	1.51983	BB
Dsi02Ag21580_Dsi02Bg20130_Dsi02Cg17340	1.11651	BB		Dsi02Ag22170_Dsi02Bg20870_Dsi02Cg17980	1.84689	BB		Dsi01Ag25120_Dsi01Bg23250_Dsi01Cg03540	-2.19991	BB
Dsi07Ag03980_Dsi07Bg04170_Dsi07Cg04300	1.06937	BB		Dsi04Ag00490_Dsi04Bg15210_Dsi04Cg00490	-1.67018	BB		Dsi02Ag22040_Dsi02Bg20710_Dsi02Cg17850	3.99597	BB
Dsi05Ag10640_Dsi05Bg11100_Dsi05Cg03490	1.56665	BB		Dsi07Ag03430_Dsi07Bg03550_Dsi07Cg03690	-1.53734	BB		Dsi06Ag09020_Dsi06Bg05810_Dsi06Cg14300	1.72947	BB
Dsi02Ag19450_Dsi02Bg18180_Dsi02Cg15420	2.64567	BB		Dsi02Ag09790_Dsi02Bg09480_Dsi02Cg08100	-10.4226	BB		Dsi04Ag11190_Dsi04Bg05800_Dsi04Cg09740	-1.54519	BB
Dsi08Ag06350_Dsi08Bg05630_Dsi08Cg08850	5.90659	BB		Dsi03Ag17420_Dsi03Bg16650_Dsi06Cg08790	-1.58529	BB		Dsi01Ag25870_Dsi01Bg24090_Dsi01Cg04360	2.94297	BB
Dsi09Ag01920_Dsi09Bg08150_Dsi09Cg01460	-1.60238	BB		Dsi02Ag10280_Dsi02Bg09980_Dsi02Cg00800	-10.9231	BB		Dsi11Ag10590_Dsi11Bg01160_Dsi09Cg11680	-3.13474	BB
Dsi01Ag10420_Dsi01Bg09060_Dsi01Cg20610	-9.99472	BB		Dsi07Ag01020_Dsi07Bg01150_Dsi07Cg01280	-10.21	BB		Dsi01Ag22640_Dsi01Bg19570_Dsi01Cg09350	3.24881	BB
Dsi11Ag06040_Dsi11Bg03660_Dsi11Cg09260	-1.9932	BB		Dsi02Ag01480_Dsi02Bg01470_Dsi02Cg05910	-8.83009	BB		Dsi12Ag01780_Dsi12Bg06070_Dsi03Cg09150	10.4723	BB
Dsi05Ag00660_Dsi05Bg00920_Dsi05Cg09740	-1.93665	BB		Dsi05Ag12180_Dsi05Bg12790_Dsi05Cg01940	-8.8662	BB		Dsi03Ag18580_Dsi03Bg17850_Dsi06Cg09860	2.06456	BB
Dsi03Ag15760_Dsi03Bg15000_Dsi06Cg07080	-3.27114	BB		Dsi10Ag01170_Dsi10Bg08050_Dsi10Cg06570	4.85378	BB		Dsi01Ag06710_Dsi01Bg05500_Dsi08Cg01410	1.26286	BB
Dsi06Ag02140_Dsi06Bg12290_Dsi03Cg05450	1.68326	BB		Dsi01Ag21640_Dsi01Bg20570_Dsi01Cg10470	-2.50132	BB		Dsi04Ag01390_Dsi04Bg14370_Dsi04Cg01470	-1.50705	BB
Dsi01Ag20370_Dsi01Bg21790_Dsi01Cg11700	2.85458	BB		Dsi01Ag14400_Dsi01Bg12910_Dsi01Cg17580	1.95155	BB		Dsi03Ag05120_Dsi03Bg05190_Dsi03Cg13960	5.39876	BB
Dsi05Ag10930_Dsi05Bg11680_Dsi01Cg13620	-2.80607	BB		Dsi07Ag03630_Dsi07Bg03800_Dsi07Cg03920	2.00323	BB		Dsi03Ag14350_Dsi03Bg13390_Dsi06Cg05760	-4.62301	BB
Dsi01Ag10670_Dsi01Bg08890_Dsi01Cg20770	-1.71285	BB		Dsi03Ag01760_Dsi03Bg01890_Dsi03Cg17150	5.36094	BB		Dsi07Ag01770_Dsi07Bg01870_Dsi07Cg02040	-3.97418	BB
Dsi08Ag10850_Dsi08Bg10450_Dsi08Cg05230	4.84814	BB		Dsi06Ag02440_Dsi06Bg12000_Dsi03Cg05210	-10.7468	BB		Dsi02Ag19500_Dsi02Bg18250_Dsi02Cg15490	4.38768	BB
Dsi06Ag02470_Dsi06Bg11990_Dsi03Cg05200	0.989835	BB		Dsi10Ag00470_Dsi10Bg08710_Dsi10Cg07130	4.30173	BB		Dsi07Ag05470_Dsi07Bg05760_Dsi07Cg05540	1.02375	BB
Dsi09Ag11070_Dsi09Bg01270_Dsi09Cg07550	1.13053	BB		Dsi06Ag04620_Dsi06Bg10220_Dsi03Cg03450	-3.67507	BB		Dsi07Ag05220_Dsi07Bg05500_Dsi07Cg05340	-7.17449	BB
Dsi09Ag04230_Dsi09Bg07180_Dsi09Cg02190	-10.0275	BB		Dsi03Ag06000_Dsi03Bg06020_Dsi03Cg13200	-10.1441	BB		Dsi06Ag12010_Dsi06Bg02870_Dsi06Cg17060	1.74188	BB
Dsi03Ag12310_Dsi03Bg11750_Dsi06Cg03670	-2.35588	BB		Dsi06Ag12520_Dsi06Bg02600_Dsi06Cg17470	-3.16432	BB		Dsi01Ag17040_Dsi01Bg15740_Dsi01Cg15010	1.35036	BB
Dsi05Ag02520_Dsi05Bg02960_Dsi05Cg11140	-1.98484	BB		Dsi02Ag20190_Dsi02Bg18850_Dsi02Cg16010	-2.7023	BB		Dsi08Ag10660_Dsi08Bg10300_Dsi08Cg05410	2.4068	BB
Dsi07Ag04980_Dsi07Bg05280_Dsi07Cg05130	-10.0588	BB		Dsi05Ag09380_Dsi05Bg09770_Dsi05Cg04730	10.0879	BB		Dsi07Ag07070_Dsi07Bg06810_Dsi07Cg06580	2.02217	BB
Dsi06Ag13990_Dsi06Bg00590_Dsi06Cg18500	-1.65023	BB		Dsi10Ag02400_Dsi10Bg06820_Dsi10Cg05330	2.42524	BB		Dsi07Ag07950_Dsi07Bg07620_Dsi07Cg11340	-1.94952	BB
Dsi04Ag13410_Dsi04Bg04140_Dsi04Cg11500	10.5567	BB		Dsi01Ag15060_Dsi01Bg13600_Dsi01Cg16930	-2.95775	BB		Dsi06Ag01400_Dsi06Bg12960_Dsi03Cg06190	2.93496	BB
Dsi03Ag21190_Dsi03Bg20370_Dsi06Cg12310	-5.95803	BB		Dsi08Ag10330_Dsi08Bg10030_Dsi08Cg05650	3.64956	BB		Dsi03Ag03030_Dsi03Bg03200_Dsi03Cg15860	-1.64288	BB
Dsi04Ag12300_Dsi04Bg04850_Dsi04Cg10700	-4.03217	BB		Dsi03Ag22050_Dsi03Bg20970_Dsi06Cg13020	1.43649	BB		Dsi03Ag03440_Dsi03Bg03710_Dsi03Cg15320	1.1759	BB
Dsi01Ag14050_Dsi01Bg12470_Dsi01Cg17900	-10.5122	BB		Dsi07Ag11380_Dsi07Bg11170_Dsi07Cg08450	1.17513	BB		Dsi08Ag07890_Dsi08Bg07370_Dsi08Cg07640	-2.20362	BB
Dsi04Ag13400_Dsi04Bg04150_Dsi04Cg11450	-3.01669	BB		Dsi02Ag19220_Dsi02Bg17960_Dsi02Cg15230	-1.83097	BB		Dsi03Ag13870_Dsi03Bg12950_Dsi06Cg05230	-10.1666	BB
Dsi02Ag11060_Dsi02Bg10790_Dsi02Cg08880	-4.87837	BB		Dsi01Ag23150_Dsi01Bg19140_Dsi01Cg08950	2.09818	BB		Dsi05Ag00410_Dsi05Bg00540_Dsi05Cg09310	1.92028	BB
Dsi10Ag01160_Dsi10Bg08060_Dsi10Cg06580	2.03729	BB		Dsi04Ag07500_Dsi04Bg09430_Dsi04Cg06010	-2.35133	BB		Dsi05Ag10930_Dsi05Bg11680_Dsi01Cg13620	2.85897	BB
Dsi04Ag02530_Dsi04Bg13210_Dsi04Cg02480	-1.38265	BB		Dsi10Ag07810_Dsi10Bg01190_Dsi08Cg09630	-3.08175	BB		Dsi01Ag25350_Dsi01Bg23870_Dsi01Cg03820	0.872587	BB
Dsi03Ag23660_Dsi03Bg22700_Dsi10Cg08980	-9.91894	BB		Dsi07Ag02520_Dsi07Bg02670_Dsi07Cg02740	0.847236	BB		Dsi11Ag09710_Dsi11Bg01400_Dsi09Cg11430	-4.13645	BB
Dsi01Ag26750_Dsi01Bg24840_Dsi01Cg05100	3.10017	BB		Dsi06Ag01090_Dsi06Bg13400_Dsi03Cg06670	-2.38763	BB		Dsi03Ag17830_Dsi03Bg17040_Dsi06Cg09080	10.1364	BB
Dsi04Ag06820_Dsi04Bg09880_Dsi04Cg05580	1.13887	BB		Dsi06Ag11350_Dsi06Bg03610_Dsi06Cg16250	3.46936	BB		Dsi01Ag05610_Dsi01Bg04490_Dsi01Cg06910	-1.83812	BB
Dsi11Ag08070_Dsi11Bg02140_Dsi09Cg10870	2.19733	BB		Dsi04Ag12470_Dsi04Bg04800_Dsi04Cg10780	2.6346	BB		Dsi03Ag08650_Dsi03Bg08260_Dsi03Cg11010	-1.22259	BB
Dsi03Ag15650_Dsi03Bg14870_Dsi06Cg06990	5.54939	BB		Dsi05Ag06850_Dsi05Bg07220_Dsi05Cg07110	-6.09859	BB		Dsi05Ag11070_Dsi05Bg11530_Dsi05Cg03090	4.6971	BB
Dsi06Ag07890_Dsi06Bg06990_Dsi03Cg00500	1.89246	BB		Dsi04Ag11150_Dsi04Bg05830_Dsi04Cg09710	9.88545	BB		Dsi02Ag21730_Dsi02Bg20310_Dsi02Cg17510	-1.83873	BB
Dsi05Ag10430_Dsi05Bg10820_Dsi05Cg03740	9.99306	BB		Dsi03Ag18400_Dsi03Bg17620_Dsi06Cg09680	-1.71742	BB		Dsi03Ag16180_Dsi03Bg15460_Dsi06Cg07480	-10.2386	BB
Dsi11Ag01340_Dsi11Bg07270_Dsi11Cg06460	9.8754	BB		Dsi01Ag14050_Dsi01Bg12470_Dsi01Cg17900	-10.5425	BB		Dsi05Ag08520_Dsi05Bg08860_Dsi05Cg05590	1.61163	BB
Dsi10Ag02420_Dsi10Bg06780_Dsi10Cg05300	-3.60153	BB		Dsi03Ag14360_Dsi03Bg13400_Dsi06Cg05770	10.0275	BB		Dsi02Ag08140_Dsi02Bg07750_Dsi08Cg00710	-3.57068	BB
Dsi03Ag20790_Dsi03Bg20000_Dsi06Cg11890	9.83722	BB		Dsi08Ag02470_Dsi08Bg02180_Dsi09Cg09050	1.86296	BB		Dsi03Ag01670_Dsi03Bg01800_Dsi03Cg17260	1.79195	BB
Dsi03Ag22630_Dsi03Bg21570_Dsi06Cg13730	1.80454	BB		Dsi02Ag00540_Dsi02Bg00460_Dsi02Cg07180	11.217	BB		Dsi12Ag07830_Dsi11Bg07940_Dsi11Cg01290	-2.11146	BB
Dsi06Ag01340_Dsi06Bg13080_Dsi03Cg06330	0.955064	BB		Dsi06Ag04190_Dsi06Bg10450_Dsi03Cg03800	4.27694	BB		Dsi09Ag01920_Dsi09Bg08150_Dsi09Cg01460	-1.78132	BB
Dsi09Ag09360_Dsi09Bg02990_Dsi09Cg05900	-1.49044	BB		Dsi03Ag15080_Dsi03Bg14230_Dsi06Cg06490	3.06042	BB		Dsi07Ag08250_Dsi07Bg08000_Dsi07Cg11150	-2.14236	BB
Dsi05Ag12380_Dsi05Bg12590_Dsi05Cg01710	-9.94458	BB		Dsi08Ag05820_Dsi08Bg05250_Dsi11Cg10040	0.93423	BB		Dsi12Ag05630_Dsi12Bg02920_Dsi11Cg03040	-1.11	BB
Dsi03Ag16120_Dsi03Bg15430_Dsi06Cg07420	-2.25825	BB		Dsi04Ag13000_Dsi04Bg04510_Dsi04Cg11100	-5.17821	BB		Dsi01Ag10740_Dsi01Bg09100_Dsi01Cg20570	5.08404	BB
Dsi01Ag11050_Dsi01Bg09370_Dsi01Cg20370	2.85598	BB		Dsi05Ag05780_Dsi05Bg06020_Dsi05Cg07900	-2.41783	BB		Dsi01Ag21280_Dsi01Bg21030_Dsi01Cg10870	-1.6319	BB
Dsi04Ag00660_Dsi04Bg15100_Dsi04Cg00660	1.85382	BB		Dsi02Ag09010_Dsi02Bg08650_Dsi02Cg07500	1.51909	BB		Dsi01Ag27180_Dsi01Bg25160_Dsi01Cg05430	-10.0525	BB
Dsi06Ag02810_Dsi06Bg11640_Dsi03Cg04830	9.85363	BB		Dsi03Ag14960_Dsi03Bg14000_Dsi06Cg06330	-1.39013	BB		Dsi06Ag13370_Dsi06Bg01400_Dsi06Cg17980	3.30046	BB
Dsi12Ag01770_Dsi12Bg06080_Dsi03Cg09140	3.02868	BB		Dsi04Ag05340_Dsi04Bg11120_Dsi04Cg04410	-8.96333	BB		Dsi01Ag05710_Dsi01Bg04660_Dsi01Cg06790	-1.16152	BB
Dsi01Ag04680_Dsi01Bg03660_Dsi01Cg03190	-0.985709	BB		Dsi03Ag18260_Dsi03Bg17440_Dsi06Cg09540	-6.62678	BB		Dsi07Ag04550_Dsi07Bg04930_Dsi07Cg04650	-2.49814	BB
Dsi03Ag15420_Dsi03Bg14720_Dsi06Cg06890	-2.4531	BB		Dsi07Ag08250_Dsi07Bg08000_Dsi07Cg11150	-2.09639	BB		Dsi01Ag10670_Dsi01Bg08890_Dsi01Cg20770	1.65905	BB
Dsi08Ag08080_Dsi08Bg07500_Dsi08Cg07490	-2.47249	BB		Dsi12Ag01780_Dsi12Bg06070_Dsi03Cg09150	8.65195	BB		Dsi08Ag09530_Dsi08Bg09350_Dsi08Cg06160	0.867572	BB
Dsi01Ag15620_Dsi01Bg14190_Dsi01Cg16300	1.24744	BB		Dsi04Ag14400_Dsi04Bg03440_Dsi04Cg12240	4.75769	BB		Dsi01Ag15960_Dsi01Bg14670_Dsi01Cg15930	-1.41382	BB
Dsi03Ag18980_Dsi03Bg18220_Dsi06Cg10250	0.942268	BB		Dsi04Ag03980_Dsi04Bg12310_Dsi04Cg03270	-5.77747	BB		Dsi08Ag02010_Dsi08Bg01460_Dsi09Cg09640	1.61043	BB
Dsi06Ag11740_Dsi06Bg03190_Dsi06Cg16730	1.27257	BB		Dsi06Ag10310_Dsi06Bg04660_Dsi06Cg15300	-5.73706	BB		Dsi06Ag06510_Dsi06Bg08580_Dsi03Cg01700	-1.17795	BB
Dsi01Ag15930_Dsi01Bg14600_Dsi01Cg15990	-2.43871	BB		Dsi02Ag20290_Dsi02Bg18860_Dsi02Cg16090	-2.51987	BB		Dsi05Ag04670_Dsi05Bg04980_Dsi05Cg08800	1.96321	BB
Dsi12Ag05480_Dsi12Bg03220_Dsi11Cg03180	10.1381	BB		Dsi06Ag03750_Dsi06Bg10790_Dsi03Cg04060	-2.16789	BB		Dsi01Ag12480_Dsi01Bg10640_Dsi01Cg19120	-10.1962	BB
Dsi02Ag10960_Dsi02Bg10680_Dsi02Cg08770	-9.66732	BB		Dsi08Ag07870_Dsi08Bg07350_Dsi08Cg07660	5.82857	BB		Dsi11Ag08840_Dsi11Bg01660_Dsi09Cg11080	-1.46279	BB
Dsi03Ag05230_Dsi03Bg05340_Dsi03Cg13840	11.9973	BB		Dsi03Ag13870_Dsi03Bg12950_Dsi06Cg05230	-9.89931	BB		Dsi06Ag13450_Dsi06Bg01270_Dsi06Cg18080	1.9191	BB
Dsi02Ag06070_Dsi02Bg05530_Dsi02Cg01870	2.62272	BB		Dsi02Ag15990_Dsi02Bg14540_Dsi02Cg12440	0.988563	BB		Dsi09Ag09530_Dsi09Bg02800_Dsi09Cg06040	-1.28763	BB
Dsi01Ag05220_Dsi01Bg04150_Dsi01Cg07240	-6.75488	BB		Dsi07Ag03880_Dsi07Bg04080_Dsi07Cg04230	-1.73732	BB		Dsi09Ag03840_Dsi09Bg07310_Dsi09Cg01990	-8.62484	BB
Dsi04Ag12470_Dsi04Bg04800_Dsi04Cg10780	2.75892	BB		Dsi08Ag11380_Dsi08Bg11100_Dsi08Cg04820	10.3799	BB		Dsi06Ag13860_Dsi06Bg00740_Dsi06Cg18360	1.13323	BB
Dsi04Ag12080_Dsi04Bg05220_Dsi04Cg10320	-2.21297	BB		Dsi04Ag08450_Dsi04Bg08450_Dsi04Cg07020	1.37785	BB		Dsi03Ag06580_Dsi03Bg06510_Dsi03Cg12570	3.18922	BB
Dsi03Ag02250_Dsi03Bg02350_Dsi03Cg16650	5.57788	BB		Dsi03Ag04060_Dsi03Bg04070_Dsi03Cg14940	-1.82646	BB		Dsi04Ag06060_Dsi04Bg10520_Dsi04Cg04990	-8.65981	BB
Dsi01Ag22730_Dsi01Bg19480_Dsi01Cg09300	-8.57467	BB		Dsi04Ag11380_Dsi04Bg05620_Dsi04Cg09870	-2.90671	BB		Dsi03Ag18450_Dsi03Bg17670_Dsi06Cg09740	4.68495	BB
Dsi01Ag25550_Dsi01Bg23620_Dsi01Cg04020	1.31035	BB		Dsi10Ag00120_Dsi10Bg09320_Dsi03Cg00170	3.35861	BB		Dsi02Ag18410_Dsi02Bg17100_Dsi02Cg14580	-1.93392	BB
Dsi10Ag00390_Dsi10Bg08830_Dsi10Cg07220	6.52906	BB		Dsi09Ag07260_Dsi09Bg04940_Dsi09Cg04320	-2.79834	BB		Dsi07Ag04860_Dsi07Bg05200_Dsi07Cg05030	1.13067	BB
Dsi08Ag02330_Dsi08Bg01970_Dsi09Cg09210	2.1759	BB		Dsi01Ag01380_Dsi01Bg00910_Dsi01Cg00730	-2.66573	BB		Dsi03Ag05890_Dsi03Bg05910_Dsi03Cg13320	-2.82858	BB
Dsi01Ag12480_Dsi01Bg10640_Dsi01Cg19120	3.07282	BB		Dsi01Ag26240_Dsi01Bg24440_Dsi01Cg04740	-8.5742	BB		Dsi02Ag21580_Dsi02Bg20130_Dsi02Cg17340	-0.79494	BB
Dsi03Ag05260_Dsi03Bg05390_Dsi03Cg13750	-1.96491	BB		Dsi02Ag01140_Dsi02Bg01010_Dsi02Cg06400	-5.50273	BB		Dsi07Ag12740_Dsi07Bg12320_Dsi07Cg07580	-4.57371	BB
Dsi06Ag13200_Dsi06Bg01620_Dsi06Cg17820	3.1584	BB		Dsi09Ag01140_Dsi09Bg08830_Dsi09Cg00900	-1.57156	BB		Dsi09Ag02720_Dsi09Bg07590_Dsi09Cg01750	4.93052	BB
Dsi02Ag06020_Dsi02Bg05480_Dsi02Cg01910	4.09527	BB		Dsi02Ag21370_Dsi02Bg19970_Dsi02Cg17170	1.74212	BB		Dsi10Ag00030_Dsi10Bg09400_Dsi03Cg00010	-7.39139	BB
Dsi09Ag05550_Dsi09Bg06310_Dsi09Cg03110	-2.63501	BB		Dsi05Ag00410_Dsi05Bg00540_Dsi05Cg09310	2.85904	BB		Dsi01Ag23390_Dsi01Bg18920_Dsi01Cg08700	-0.827235	BB
Dsi12Ag02640_Dsi12Bg05420_Dsi03Cg08460	-2.14979	BB		Dsi06Ag11830_Dsi06Bg03090_Dsi06Cg16820	-1.6155	BB		Dsi02Ag16310_Dsi02Bg14840_Dsi02Cg12720	-10.2244	BB
Dsi10Ag04380_Dsi10Bg04770_Dsi10Cg03660	4.5874	BB		Dsi02Ag06500_Dsi02Bg06080_Dsi02Cg01660	-3.47201	BB		Dsi07Ag11130_Dsi07Bg10710_Dsi07Cg08780	5.66142	BB
Dsi03Ag05750_Dsi03Bg05790_Dsi03Cg13410	2.59281	BB		Dsi06Ag05680_Dsi06Bg09260_Dsi03Cg02470	2.47629	BB		Dsi02Ag21160_Dsi02Bg19760_Dsi02Cg16950	2.49666	BB
Dsi05Ag11070_Dsi05Bg11530_Dsi05Cg03090	-4.09589	BB		Dsi01Ag04220_Dsi01Bg03290_Dsi01Cg02700	1.42422	BB		Dsi01Ag12570_Dsi01Bg10800_Dsi01Cg19060	-1.5083	BB
Dsi03Ag16600_Dsi03Bg15840_Dsi06Cg07870	1.73331	BB		Dsi03Ag11330_Dsi03Bg10620_Dsi06Cg02490	-1.48988	BB		Dsi05Ag05190_Dsi05Bg05460_Dsi05Cg08430	1.75895	BB
Dsi01Ag12780_Dsi01Bg11410_Dsi01Cg18790	-8.36148	BB		Dsi08Ag02450_Dsi08Bg02140_Dsi09Cg09080	1.20352	BB		Dsi09Ag11420_Dsi09Bg00800_Dsi09Cg07920	-10.1451	BB
Dsi06Ag00310_Dsi06Bg14400_Dsi11Cg04100	-0.870522	BB		Dsi06Ag12160_Dsi06Bg02760_Dsi06Cg17240	-1.3029	BB		Dsi01Ag14230_Dsi01Bg12730_Dsi01Cg17780	-1.36389	BB
Dsi03Ag16650_Dsi03Bg15890_Dsi06Cg07930	-9.77794	BB		Dsi01Ag18850_Dsi01Bg17650_Dsi01Cg12990	-3.31448	BB		Dsi08Ag05470_Dsi08Bg05490_Dsi11Cg10230	4.11858	BB
Dsi03Ag10020_Dsi03Bg09680_Dsi06Cg01400	9.64841	BB		Dsi03Ag16650_Dsi03Bg15890_Dsi06Cg07930	-7.36805	BB		Dsi01Ag20510_Dsi01Bg21630_Dsi01Cg11490	-9.84754	BB
Dsi02Ag10710_Dsi02Bg10440_Dsi02Cg08630	-2.76484	BB		Dsi04Ag03260_Dsi04Bg12640_Dsi04Cg02900	10.0664	BB		Dsi11Ag01340_Dsi11Bg07270_Dsi11Cg06460	-9.85167	BB
Dsi04Ag07830_Dsi04Bg09060_Dsi04Cg06410	-5.32986	BB		Dsi06Ag01400_Dsi06Bg12960_Dsi03Cg06190	3.25555	BB		Dsi06Ag07120_Dsi06Bg08080_Dsi03Cg01110	-4.0481	BB
Dsi01Ag25480_Dsi01Bg23700_Dsi01Cg03940	2.17771	BB		Dsi03Ag07380_Dsi03Bg07120_Dsi03Cg11830	-1.29703	BB		Dsi09Ag07040_Dsi09Bg05260_Dsi09Cg04080	1.78919	BB
Dsi01Ag07930_Dsi01Bg06600_Dsi08Cg02280	2.88374	BB		Dsi03Ag06620_Dsi03Bg06550_Dsi03Cg12520	-1.92321	BB		Dsi04Ag02150_Dsi04Bg13560_Dsi04Cg02170	1.87761	BB
Dsi09Ag02240_Dsi09Bg07900_Dsi09Cg01580	1.34223	BB		Dsi01Ag25790_Dsi01Bg24010_Dsi01Cg04300	-1.00204	BB		Dsi11Ag01770_Dsi11Bg06890_Dsi11Cg06120	-2.63622	BB
Dsi12Ag02480_Dsi12Bg05510_Dsi03Cg08580	-9.88439	BB		Dsi03Ag12990_Dsi03Bg12280_Dsi06Cg04530	8.28976	BB		Dsi03Ag15160_Dsi03Bg14300_Dsi06Cg06540	2.35741	BB
Dsi12Ag06570_Dsi12Bg02040_Dsi11Cg02510	5.57465	BB		Dsi04Ag00630_Dsi04Bg15130_Dsi04Cg00620	-1.64171	BB		Dsi05Ag11280_Dsi05Bg13560_Dsi05Cg02880	1.54387	BB
Dsi10Ag05580_Dsi10Bg03390_Dsi10Cg02170	2.52417	BB		Dsi01Ag20370_Dsi01Bg21790_Dsi01Cg11700	2.61518	BB		Dsi02Ag16010_Dsi02Bg14560_Dsi02Cg12450	3.08253	BB
Dsi03Ag16840_Dsi03Bg16100_Dsi06Cg08180	2.05213	BB		Dsi02Ag13390_Dsi02Bg12400_Dsi02Cg10550	1.02541	BB		Dsi07Ag02880_Dsi07Bg03010_Dsi07Cg03130	-2.26409	BB
Dsi02Ag11050_Dsi02Bg10770_Dsi02Cg08870	1.40174	BB		Dsi05Ag10530_Dsi05Bg11010_Dsi05Cg03640	-7.50213	BB		Dsi03Ag09410_Dsi03Bg08980_Dsi06Cg00820	3.60789	BB
Dsi08Ag08140_Dsi08Bg07540_Dsi08Cg07540	-1.24048	BB		Dsi03Ag06380_Dsi03Bg06320_Dsi03Cg12780	1.17696	BB		Dsi05Ag09130_Dsi05Bg09510_Dsi05Cg05070	-1.82631	BB
Dsi11Ag05930_Dsi11Bg03820_Dsi11Cg09150	-1.96875	BB		Dsi10Ag01870_Dsi10Bg07360_Dsi10Cg05950	1.24049	BB		Dsi09Ag07770_Dsi09Bg04350_Dsi09Cg04990	-3.03398	BB
Dsi04Ag05900_Dsi04Bg10630_Dsi04Cg04850	1.6383	BB		Dsi03Ag19930_Dsi03Bg19230_Dsi06Cg11210	-1.81111	BB		Dsi05Ag02050_Dsi05Bg02430_Dsi05Cg10810	1.34013	BB
Dsi01Ag15480_Dsi01Bg13990_Dsi01Cg16560	5.15369	BB		Dsi05Ag07220_Dsi05Bg07600_Dsi05Cg06780	-1.13296	BB		Dsi01Ag07600_Dsi01Bg06240_Dsi08Cg02030	-10.0098	BB
Dsi02Ag00440_Dsi02Bg00380_Dsi02Cg07650	2.09037	BB		Dsi08Ag08080_Dsi08Bg07500_Dsi08Cg07490	-1.42453	BB		Dsi01Ag27170_Dsi01Bg25150_Dsi01Cg05420	2.34197	BB
Dsi03Ag09700_Dsi03Bg09380_Dsi06Cg01110	1.27238	BB		Dsi11Ag10190_Dsi11Bg01350_Dsi09Cg11510	3.63572	BB		Dsi02Ag19770_Dsi02Bg18460_Dsi02Cg15620	8.65137	BB
Dsi05Ag12530_Dsi05Bg12450_Dsi05Cg01550	-1.16686	BB		Dsi03Ag00530_Dsi03Bg00600_Dsi03Cg18410	-1.18825	BB		Dsi08Ag11380_Dsi08Bg11100_Dsi08Cg04820	10.3424	BB
Dsi02Ag14280_Dsi02Bg13070_Dsi02Cg11140	3.91081	BB		Dsi01Ag19630_Dsi01Bg18310_Dsi01Cg12280	6.81516	BB		Dsi04Ag05280_Dsi04Bg11180_Dsi04Cg04320	-3.0888	BB
Dsi09Ag05460_Dsi09Bg06330_Dsi09Cg03030	-5.9625	BB		Dsi08Ag11930_Dsi08Bg11630_Dsi08Cg04370	9.69885	BB		Dsi03Ag15340_Dsi03Bg14540_Dsi06Cg06740	-3.86792	BB
Dsi11Ag11800_Dsi11Bg01000_Dsi09Cg11820	2.08161	BB		Dsi07Ag06450_Dsi07Bg06260_Dsi07Cg06110	-1.31974	BB		Dsi05Ag06850_Dsi05Bg07220_Dsi05Cg07110	-5.77727	BB
Dsi01Ag13390_Dsi01Bg11940_Dsi01Cg18350	1.3437	BB		Dsi04Ag09390_Dsi04Bg07570_Dsi04Cg08020	-2.84373	BB		Dsi09Ag10680_Dsi09Bg01610_Dsi09Cg07230	-2.27629	BB
Dsi04Ag18470_Dsi04Bg01160_Dsi04Cg13330	1.44679	BB		Dsi06Ag00910_Dsi06Bg13610_Dsi03Cg06840	-0.900868	BB		Dsi02Ag06020_Dsi02Bg05480_Dsi02Cg01910	-9.84077	BB
Dsi01Ag01520_Dsi01Bg01050_Dsi01Cg00830	1.94705	BB		Dsi07Ag04860_Dsi07Bg05200_Dsi07Cg05030	0.982975	BB		Dsi09Ag02380_Dsi09Bg07780_Dsi09Cg01640	-1.53798	BB
Dsi01Ag20990_Dsi01Bg21320_Dsi01Cg11200	-1.36436	BB		Dsi02Ag09300_Dsi02Bg08960_Dsi02Cg07300	1.12004	BB		Dsi07Ag12920_Dsi07Bg12410_Dsi07Cg07420	1.55197	BB
Dsi04Ag07580_Dsi04Bg09310_Dsi04Cg06120	-2.25884	BB		Dsi12Ag02480_Dsi12Bg05510_Dsi03Cg08580	-9.9152	BB		Dsi06Ag05680_Dsi06Bg09260_Dsi03Cg02470	5.74015	BB
Dsi02Ag14880_Dsi02Bg13560_Dsi02Cg11520	-1.71769	BB		Dsi01Ag25350_Dsi01Bg23870_Dsi01Cg03820	0.859468	BB		Dsi05Ag03180_Dsi05Bg03700_Dsi05Cg11730	4.83778	BB
Dsi09Ag10530_Dsi09Bg01760_Dsi09Cg07120	-1.05318	BB		Dsi03Ag24170_Dsi03Bg23210_Dsi10Cg09570	1.79513	BB		Dsi01Ag21920_Dsi01Bg20350_Dsi01Cg10190	1.29132	BB
Dsi05Ag09380_Dsi05Bg09770_Dsi05Cg04730	9.39047	BB		Dsi09Ag11880_Dsi09Bg00530_Dsi09Cg08180	1.02702	BB		Dsi02Ag10440_Dsi02Bg09780_Dsi02Cg08350	-9.85427	BB
Dsi02Ag18350_Dsi02Bg17040_Dsi02Cg14520	-10.098	BB		Dsi06Ag07630_Dsi06Bg07240_Dsi03Cg00600	-5.61825	BB		Dsi10Ag02840_Dsi10Bg06290_Dsi10Cg04920	1.22413	BB
Dsi08Ag06220_Dsi08Bg04610_Dsi08Cg08980	-0.958216	BB		Dsi01Ag16840_Dsi01Bg15490_Dsi01Cg15200	9.51852	BB		Dsi01Ag10420_Dsi01Bg09060_Dsi01Cg20610	9.59126	BB
Dsi04Ag03120_Dsi04Bg12740_Dsi04Cg02850	-3.66853	BB		Dsi09Ag10980_Dsi09Bg01350_Dsi09Cg07490	1.30066	BB		Dsi06Ag03300_Dsi06Bg11220_Dsi03Cg04450	-1.36959	BB
Dsi04Ag02180_Dsi04Bg13540_Dsi04Cg02190	-1.43756	BB		Dsi09Ag04710_Dsi09Bg06860_Dsi09Cg02450	1.23757	BB		Dsi06Ag04980_Dsi06Bg09890_Dsi03Cg03150	-2.03797	BB
Dsi04Ag07980_Dsi04Bg08920_Dsi04Cg06510	-9.53579	BB		Dsi04Ag03940_Dsi04Bg12350_Dsi04Cg03240	9.23231	BB		Dsi04Ag03260_Dsi04Bg12640_Dsi04Cg02900	10.0271	BB
Dsi01Ag11960_Dsi01Bg10320_Dsi01Cg19550	-9.47608	BB		Dsi09Ag11610_Dsi09Bg00660_Dsi09Cg08070	-1.88448	BB		Dsi01Ag26240_Dsi01Bg24440_Dsi01Cg04740	-8.44342	BB
Dsi01Ag02530_Dsi01Bg01890_Dsi01Cg01520	5.29071	BB		Dsi08Ag12340_Dsi08Bg11980_Dsi08Cg04020	-2.85546	BB		Dsi01Ag19990_Dsi01Bg22160_Dsi01Cg12020	-2.00226	BB
Dsi03Ag05200_Dsi03Bg05290_Dsi03Cg13870	1.82483	BB		Dsi03Ag17900_Dsi03Bg17100_Dsi06Cg09120	9.39982	BB		Dsi04Ag10280_Dsi04Bg06620_Dsi04Cg08980	-9.92727	BB
Dsi03Ag07390_Dsi03Bg07130_Dsi03Cg11820	2.52335	BB		Dsi09Ag06680_Dsi09Bg05580_Dsi09Cg03750	-6.49251	BB		Dsi06Ag02530_Dsi06Bg11900_Dsi03Cg05130	-4.20121	BB
Dsi06Ag09230_Dsi06Bg05570_Dsi06Cg14480	1.99534	BB		Dsi02Ag20110_Dsi02Bg18780_Dsi02Cg15950	3.24851	BB		Dsi12Ag01640_Dsi12Bg06170_Dsi03Cg09250	-3.17316	BB
Dsi01Ag13850_Dsi01Bg12250_Dsi01Cg18140	9.36684	BB		Dsi02Ag11050_Dsi02Bg10770_Dsi02Cg08870	1.30755	BB		Dsi05Ag10950_Dsi05Bg11650_Dsi05Cg03210	-1.61071	BB
Dsi04Ag09680_Dsi04Bg07190_Dsi04Cg08410	-9.62191	BB		Dsi03Ag11500_Dsi03Bg10880_Dsi06Cg02680	-9.44325	BB		Dsi02Ag16800_Dsi02Bg15280_Dsi02Cg13100	-1.40739	BB
Dsi04Ag13040_Dsi04Bg04490_Dsi04Cg11150	-3.43813	BB		Dsi01Ag21280_Dsi01Bg21030_Dsi01Cg10870	-1.18209	BB		Dsi02Ag09380_Dsi02Bg09030_Dsi02Cg07220	-2.5298	BB
Dsi02Ag01790_Dsi02Bg01780_Dsi02Cg05660	1.11931	BB		Dsi01Ag00940_Dsi01Bg00630_Dsi01Cg00550	-5.72841	BB		Dsi02Ag13170_Dsi02Bg12170_Dsi02Cg10350	1.3573	BB
Dsi01Ag12680_Dsi01Bg11010_Dsi01Cg18870	-6.83189	BB		Dsi01Ag04870_Dsi01Bg03830_Dsi01Cg07610	-2.58633	BB		Dsi01Ag17430_Dsi01Bg16400_Dsi01Cg14420	-9.54222	BB
Dsi10Ag02570_Dsi10Bg06550_Dsi10Cg05180	-1.25265	BB		Dsi04Ag14370_Dsi04Bg03460_Dsi04Cg12210	-4.92545	BB		Dsi01Ag17320_Dsi01Bg16000_Dsi01Cg14770	1.74992	BB
Dsi05Ag06200_Dsi05Bg06440_Dsi05Cg07680	1.66572	BB		Dsi02Ag10630_Dsi02Bg10360_Dsi02Cg08530	-3.24933	BB		Dsi02Ag21100_Dsi02Bg19690_Dsi02Cg16890	-5.32765	BB
Dsi07Ag04600_Dsi07Bg04970_Dsi07Cg04700	-1.73913	BB		Dsi12Ag06890_Dsi12Bg01550_Dsi11Cg02180	1.61799	BB		Dsi03Ag00740_Dsi03Bg00740_Dsi03Cg18300	-1.44124	BB
Dsi02Ag06170_Dsi02Bg05580_Dsi02Cg01840	9.47221	BB		Dsi03Ag06160_Dsi03Bg06130_Dsi03Cg12970	-7.02823	BB		Dsi02Ag18030_Dsi02Bg16620_Dsi02Cg14200	8.38506	BB
Dsi08Ag01870_Dsi08Bg01190_Dsi09Cg09760	-1.00101	BB		Dsi01Ag07010_Dsi01Bg05770_Dsi08Cg01580	-4.14196	BB		Dsi01Ag13880_Dsi01Bg12270_Dsi01Cg18100	-9.46231	BB
Dsi10Ag02470_Dsi10Bg06670_Dsi10Cg05270	-4.55067	BB		Dsi01Ag20290_Dsi01Bg21860_Dsi01Cg11770	-4.43917	BB		Dsi12Ag01410_Dsi12Bg06590_Dsi03Cg09810	-4.80828	BB
Dsi02Ag17180_Dsi02Bg15730_Dsi02Cg13490	1.48379	BB		Dsi04Ag02420_Dsi04Bg13340_Dsi04Cg02360	-5.86116	BB		Dsi01Ag15480_Dsi01Bg13990_Dsi01Cg16560	-9.40779	BB
Dsi03Ag18040_Dsi03Bg17250_Dsi06Cg09280	2.01959	BB		Dsi07Ag06120_Dsi07Bg06040_Dsi07Cg05860	-1.22897	BB		Dsi02Ag22300_Dsi02Bg20960_Dsi02Cg18080	-0.997174	BB
Dsi09Ag00680_Dsi09Bg09150_Dsi09Cg00510	-1.03564	BB		Dsi02Ag20750_Dsi02Bg19370_Dsi02Cg16480	8.17412	BB		Dsi05Ag09720_Dsi05Bg10110_Dsi05Cg04450	9.88215	BB
Dsi02Ag21030_Dsi02Bg19620_Dsi02Cg16790	4.87266	BB		Dsi03Ag05570_Dsi03Bg05670_Dsi03Cg13580	3.96034	BB		Dsi01Ag18680_Dsi01Bg17450_Dsi01Cg13180	1.76946	BB
Dsi02Ag14890_Dsi02Bg13570_Dsi02Cg11530	-7.92986	BB		Dsi03Ag14320_Dsi03Bg13340_Dsi06Cg05720	-2.19071	BB		Dsi01Ag12700_Dsi01Bg11020_Dsi01Cg18850	-2.00791	BB
Dsi02Ag14950_Dsi02Bg13630_Dsi02Cg11560	-3.07737	BB		Dsi03Ag21000_Dsi03Bg20180_Dsi06Cg12090	1.87402	BB		Dsi02Ag18240_Dsi02Bg16900_Dsi02Cg14410	-2.09401	BB
Dsi01Ag04650_Dsi01Bg03630_Dsi01Cg03160	-9.38409	BB		Dsi12Ag07540_Dsi11Bg07690_Dsi11Cg01560	-1.99477	BB		Dsi09Ag10100_Dsi09Bg02220_Dsi09Cg06660	5.85674	BB
Dsi05Ag09990_Dsi05Bg10360_Dsi05Cg04190	3.90012	BB		Dsi05Ag13380_Dsi05Bg11370_Dsi05Cg00800	-9.54166	BB		Dsi03Ag09050_Dsi03Bg08550_Dsi03Cg10680	-4.27729	BB
Dsi11Ag07550_Dsi11Bg02360_Dsi09Cg10670	-1.04078	BB		Dsi03Ag12930_Dsi03Bg12210_Dsi06Cg04500	-1.34848	BB		Dsi02Ag09370_Dsi02Bg09020_Dsi02Cg07240	1.45775	BB
Dsi01Ag11730_Dsi01Bg10010_Dsi01Cg19770	-0.813749	BB		Dsi02Ag22530_Dsi02Bg21400_Dsi02Cg18380	1.91162	BB		Dsi12Ag02370_Dsi12Bg05720_Dsi03Cg08660	-3.12162	BB
Dsi03Ag01720_Dsi03Bg01860_Dsi03Cg17190	-3.52516	BB		Dsi08Ag00620_Dsi08Bg00430_Dsi10Cg00500	-1.24962	BB		Dsi02Ag10450_Dsi02Bg09760_Dsi02Cg08360	-1.81407	BB
Dsi07Ag04970_Dsi07Bg05270_Dsi07Cg05120	-2.31829	BB		Dsi05Ag11580_Dsi05Bg13270_Dsi05Cg02650	-1.85642	BB		Dsi05Ag06670_Dsi05Bg07070_Dsi05Cg07250	-9.65515	BB
Dsi01Ag07670_Dsi01Bg06280_Dsi08Cg02070	1.09279	BB		Dsi04Ag05180_Dsi04Bg11250_Dsi04Cg04270	9.4365	BB		Dsi03Ag13190_Dsi03Bg12430_Dsi06Cg04690	1.67296	BB
Dsi03Ag11500_Dsi03Bg10880_Dsi06Cg02680	-3.70098	BB		Dsi04Ag16960_Dsi04Bg02430_Dsi04Cg12580	1.34787	BB		Dsi07Ag04650_Dsi07Bg05010_Dsi07Cg04730	1.69249	BB
Dsi03Ag08550_Dsi03Bg08160_Dsi03Cg11160	3.02451	BB		Dsi01Ag11900_Dsi01Bg10230_Dsi01Cg19580	1.17151	BB		Dsi01Ag27050_Dsi01Bg25040_Dsi01Cg05330	-0.981799	BB
Dsi05Ag06310_Dsi05Bg06680_Dsi05Cg07570	-1.38054	BB		Dsi02Ag08630_Dsi02Bg08220_Dsi08Cg00560	-4.44723	BB		Dsi01Ag27140_Dsi01Bg25120_Dsi01Cg05390	4.80723	BB
Dsi09Ag11230_Dsi09Bg01000_Dsi09Cg07690	-9.62886	BB		Dsi02Ag21080_Dsi02Bg19670_Dsi02Cg16850	2.66129	BB		Dsi05Ag05480_Dsi05Bg05720_Dsi05Cg08140	-1.01149	BB
Dsi03Ag01750_Dsi03Bg01870_Dsi03Cg17160	-1.46355	BB		Dsi04Ag08850_Dsi04Bg07980_Dsi04Cg07540	1.0788	BB		Dsi04Ag06750_Dsi04Bg10000_Dsi04Cg05510	-9.44638	BB
Dsi07Ag08720_Dsi07Bg08410_Dsi07Cg10800	1.82305	BB		Dsi01Ag02060_Dsi01Bg01700_Dsi01Cg01330	1.62429	BB		Dsi07Ag04020_Dsi07Bg04290_Dsi07Cg04360	2.51856	BB
Dsi06Ag02050_Dsi06Bg12320_Dsi03Cg05500	-2.46605	BB		Dsi04Ag12080_Dsi04Bg05220_Dsi04Cg10320	-4.1538	BB		Dsi01Ag18140_Dsi01Bg17030_Dsi01Cg13670	-3.68831	BB
Dsi10Ag02460_Dsi10Bg06690_Dsi10Cg05280	-3.96193	BB		Dsi09Ag07370_Dsi09Bg04790_Dsi09Cg04480	3.05954	BB		Dsi03Ag22960_Dsi03Bg21980_Dsi10Cg08110	3.60865	BB
Dsi02Ag03970_Dsi06Bg04650_Dsi02Cg03740	9.66812	BB		Dsi07Ag01310_Dsi07Bg01450_Dsi07Cg01630	1.22305	BB		Dsi03Ag17900_Dsi03Bg17100_Dsi06Cg09120	6.49975	BB
Dsi08Ag06040_Dsi08Bg04740_Dsi08Cg09120	1.15384	BB		Dsi04Ag06880_Dsi04Bg09810_Dsi04Cg05610	-3.84987	BB		Dsi04Ag16960_Dsi04Bg02430_Dsi04Cg12580	1.51219	BB
Dsi12Ag02960_Dsi12Bg05200_Dsi03Cg08260	1.86075	BB		Dsi03Ag19520_Dsi03Bg18820_Dsi06Cg10780	1.80109	BB		Dsi04Ag16940_Dsi04Bg02470_Dsi04Cg12560	-3.1869	BB
Dsi03Ag15330_Dsi03Bg14520_Dsi06Cg06730	-7.1547	BB		Dsi01Ag07080_Dsi01Bg05850_Dsi08Cg01600	-1.49131	BB		Dsi04Ag06170_Dsi04Bg10470_Dsi04Cg05070	3.06769	BB
Dsi04Ag05330_Dsi04Bg11130_Dsi04Cg04400	9.41788	BB		Dsi10Ag03940_Dsi10Bg05220_Dsi10Cg04040	-1.93151	BB		Dsi01Ag05860_Dsi01Bg04800_Dsi01Cg06670	-1.52124	BB
Dsi03Ag12930_Dsi03Bg12210_Dsi06Cg04500	-1.39544	BB		Dsi12Ag05410_Dsi12Bg03250_Dsi11Cg03200	1.12686	BB		Dsi03Ag03490_Dsi07Bg11890_Dsi07Cg07870	-9.51746	BB
Dsi11Ag07310_Dsi11Bg02600_Dsi09Cg10440	-9.06573	BB		Dsi05Ag06380_Dsi05Bg06740_Dsi05Cg07520	3.14313	BB		Dsi05Ag00480_Dsi05Bg00630_Dsi05Cg09470	-2.21425	BB
Dsi01Ag25530_Dsi01Bg23640_Dsi01Cg03980	9.2509	BB		Dsi02Ag17460_Dsi02Bg16040_Dsi02Cg13730	2.18187	BB		Dsi08Ag00940_Dsi08Bg00670_Dsi10Cg00760	-1.6724	BB
Dsi01Ag04160_Dsi01Bg03220_Dsi01Cg02660	2.56018	BB		Dsi12Ag04500_Dsi12Bg03710_Dsi11Cg03900	-2.18763	BB		Dsi03Ag07320_Dsi03Bg07090_Dsi03Cg11890	-1.27908	BB
Dsi01Ag20210_Dsi01Bg22010_Dsi01Cg11880	9.14441	BB		Dsi02Ag19930_Dsi02Bg18640_Dsi02Cg15800	-4.31132	BB		Dsi03Ag23010_Dsi03Bg22020_Dsi10Cg08170	7.26025	BB
Dsi02Ag21790_Dsi02Bg20390_Dsi02Cg17550	-3.25316	BB		Dsi03Ag24010_Dsi03Bg23050_Dsi10Cg09370	-9.15642	BB		Dsi04Ag00580_Dsi04Bg15140_Dsi04Cg00580	9.65283	BB
Dsi04Ag00540_Dsi04Bg15190_Dsi04Cg00540	2.05719	BB		Dsi05Ag07190_Dsi05Bg07560_Dsi05Cg06830	-9.06625	BB		Dsi09Ag07600_Dsi09Bg04510_Dsi09Cg04750	1.67343	BB
Dsi03Ag11040_Dsi03Bg10360_Dsi06Cg02200	-2.1704	BB		Dsi03Ag04050_Dsi03Bg04060_Dsi03Cg14950	-2.99511	BB		Dsi09Ag11220_Dsi09Bg01010_Dsi09Cg07680	1.6021	BB
Dsi12Ag01410_Dsi12Bg06590_Dsi03Cg09810	4.15415	BB		Dsi01Ag06020_Dsi01Bg04940_Dsi01Cg06510	1.9754	BB		Dsi05Ag06090_Dsi05Bg06330_Dsi05Cg07760	-9.48673	BB
Dsi03Ag05080_Dsi03Bg05170_Dsi03Cg13980	-1.38144	BB		Dsi08Ag07140_Dsi08Bg06570_Dsi08Cg08330	9.16185	BB		Dsi01Ag12730_Dsi01Bg11070_Dsi01Cg18810	1.30402	BB
Dsi05Ag09510_Dsi05Bg09930_Dsi05Cg04580	-1.76455	BB		Dsi07Ag00900_Dsi07Bg00980_Dsi07Cg01180	-2.9544	BB		Dsi03Ag18030_Dsi03Bg17240_Dsi06Cg09270	-4.46305	BB
Dsi01Ag10440_Dsi01Bg09040_Dsi01Cg20640	-9.71402	BB		Dsi03Ag17980_Dsi03Bg17170_Dsi06Cg09190	-0.834033	BB		Dsi09Ag09610_Dsi09Bg02610_Dsi09Cg06190	1.88387	BB
Dsi10Ag04230_Dsi10Bg05000_Dsi10Cg03790	-2.55276	BB		Dsi03Ag05230_Dsi03Bg05340_Dsi03Cg13840	10.7271	BB		Dsi12Ag06250_Dsi12Bg02310_Dsi11Cg02720	-0.996718	BB
Dsi03Ag19240_Dsi03Bg18480_Dsi06Cg10490	-1.51245	BB		Dsi03Ag17760_Dsi03Bg16940_Dsi06Cg09010	2.29296	BB		Dsi08Ag02580_Dsi08Bg02330_Dsi09Cg08910	1.5986	BB
Dsi05Ag12980_Dsi05Bg12050_Dsi05Cg01100	1.63158	BB		Dsi01Ag12700_Dsi01Bg11020_Dsi01Cg18850	-1.8136	BB		Dsi01Ag22050_Dsi01Bg20210_Dsi01Cg10040	1.23085	BB
Dsi09Ag07670_Dsi09Bg04440_Dsi09Cg04820	-4.10552	BB		Dsi05Ag08260_Dsi05Bg08560_Dsi05Cg05740	-1.51048	BB		Dsi06Ag09770_Dsi06Bg05200_Dsi06Cg14790	2.653	BB
Dsi03Ag19900_Dsi03Bg19180_Dsi06Cg11170	1.88198	BB		Dsi03Ag11040_Dsi03Bg10360_Dsi06Cg02200	-3.12679	BB		Dsi01Ag15010_Dsi01Bg13530_Dsi01Cg16960	-4.60327	BB
Dsi08Ag06680_Dsi08Bg06140_Dsi08Cg08570	1.16628	BB		Dsi08Ag04320_Dsi08Bg03550_Dsi07Cg00390	-1.14133	BB		Dsi03Ag22430_Dsi03Bg21440_Dsi06Cg13490	2.12968	BB
Dsi09Ag07570_Dsi09Bg04550_Dsi09Cg04690	-2.97372	BB		Dsi03Ag17810_Dsi03Bg17010_Dsi06Cg09060	-2.11424	BB		Dsi05Ag13690_Dsi05Bg13850_Dsi05Cg00420	1.21533	BB
Dsi03Ag16760_Dsi03Bg16040_Dsi06Cg08080	-2.74932	BB		Dsi12Ag01790_Dsi12Bg06060_Dsi03Cg09160	9.17486	BB		Dsi08Ag01160_Dsi08Bg00840_Dsi09Cg10280	2.11823	BB
Dsi02Ag20290_Dsi02Bg18860_Dsi02Cg16090	-3.02716	BB		Dsi06Ag02810_Dsi06Bg11640_Dsi03Cg04830	9.06344	BB		Dsi10Ag02470_Dsi10Bg06670_Dsi10Cg05270	4.69771	BB
Dsi03Ag16740_Dsi03Bg16020_Dsi06Cg08060	1.14341	BB		Dsi08Ag05470_Dsi08Bg05490_Dsi11Cg10230	9.18353	BB		Dsi04Ag13580_Dsi04Bg04000_Dsi04Cg11670	-2.29055	BB
Dsi12Ag02650_Dsi12Bg05410_Dsi03Cg08450	1.71615	BB		Dsi03Ag18040_Dsi03Bg17250_Dsi06Cg09280	2.16537	BB		Dsi03Ag13930_Dsi03Bg12980_Dsi06Cg05300	3.3982	BB
Dsi01Ag17430_Dsi01Bg16400_Dsi01Cg14420	3.65645	BB		Dsi04Ag07550_Dsi04Bg09350_Dsi04Cg06080	-1.20731	BB		Dsi01Ag12360_Dsi01Bg10600_Dsi01Cg19180	-1.81593	BB
Dsi08Ag01910_Dsi08Bg01250_Dsi09Cg09740	1.48988	BB		Dsi06Ag11900_Dsi06Bg02960_Dsi06Cg16970	-1.51469	BB		Dsi04Ag04970_Dsi04Bg11520_Dsi04Cg04010	-1.42277	BB
Dsi05Ag13530_Dsi05Bg13690_Dsi05Cg00580	2.56778	BB		Dsi06Ag00340_Dsi06Bg14380_Dsi11Cg04070	-1.78677	BB		Dsi07Ag03880_Dsi07Bg04080_Dsi07Cg04230	-2.47512	BB
Dsi01Ag25930_Dsi01Bg24130_Dsi01Cg04440	-1.33761	BB		Dsi10Ag04230_Dsi10Bg05000_Dsi10Cg03790	1.46343	BB		Dsi05Ag10900_Dsi05Bg11740_Dsi05Cg03250	1.49383	BB
Dsi08Ag06750_Dsi08Bg06250_Dsi08Cg08520	0.930073	BB		Dsi04Ag05880_Dsi04Bg10640_Dsi04Cg04830	-3.48788	BB		Dsi11Ag04080_Dsi11Bg05340_Dsi11Cg05220	-1.42072	BB
Dsi10Ag01400_Dsi10Bg07800_Dsi10Cg06420	-1.4432	BB		Dsi01Ag19490_Dsi01Bg18170_Dsi01Cg12450	0.752318	BB		Dsi10Ag07530_Dsi10Bg01320_Dsi11Cg09920	1.64821	BB
Dsi07Ag05220_Dsi07Bg05500_Dsi07Cg05340	5.19035	BB		Dsi03Ag11360_Dsi03Bg10680_Dsi06Cg02520	-1.66695	BB		Dsi08Ag07120_Dsi08Bg06560_Dsi08Cg08360	-3.32792	BB
Dsi03Ag19160_Dsi03Bg18410_Dsi06Cg10420	1.4185	BB		Dsi08Ag09930_Dsi08Bg09740_Dsi08Cg05840	-1.58145	BB		Dsi01Ag25890_Dsi01Bg24100_Dsi01Cg04370	2.67991	BB
Dsi07Ag07680_Dsi07Bg07420_Dsi07Cg06980	1.18084	BB		Dsi10Ag04020_Dsi10Bg05180_Dsi10Cg04000	-2.36536	BB		Dsi12Ag02660_Dsi12Bg05400_Dsi03Cg08440	3.33278	BB
Dsi01Ag11980_Dsi01Bg10340_Dsi01Cg19530	-2.22939	BB		Dsi07Ag11860_Dsi07Bg11760_Dsi07Cg08030	-3.75215	BB		Dsi04Ag13000_Dsi04Bg04510_Dsi04Cg11100	-4.97505	BB
Dsi02Ag19930_Dsi02Bg18640_Dsi02Cg15800	-3.65486	BB		Dsi04Ag00640_Dsi04Bg15120_Dsi04Cg00640	3.12156	BB		Dsi04Ag06880_Dsi04Bg09810_Dsi04Cg05610	-4.22599	BB
Dsi04Ag04350_Dsi04Bg12080_Dsi04Cg03460	-0.799388	BB		Dsi06Ag13450_Dsi06Bg01270_Dsi06Cg18080	1.574	BB		Dsi02Ag00870_Dsi02Bg00720_Dsi02Cg06710	1.67062	BB
Dsi04Ag06860_Dsi04Bg09840_Dsi04Cg05600	9.19999	BB		Dsi12Ag01340_Dsi12Bg06670_Dsi03Cg09870	1.19792	BB		Dsi10Ag04360_Dsi10Bg04790_Dsi10Cg03670	-1.73041	BB
Dsi03Ag06710_Dsi03Bg06610_Dsi03Cg12440	2.30923	BB		Dsi12Ag02180_Dsi12Bg05850_Dsi03Cg08840	-2.16908	BB		Dsi02Ag22090_Dsi02Bg20790_Dsi02Cg17920	-3.35333	BB
Dsi02Ag09550_Dsi02Bg09220_Dsi02Cg07920	1.27755	BB		Dsi04Ag00770_Dsi04Bg15000_Dsi04Cg00750	-1.65815	BB		Dsi01Ag12780_Dsi01Bg11410_Dsi01Cg18790	8.08163	BB
Dsi06Ag03740_Dsi06Bg10800_Dsi03Cg04070	1.53515	BB		Dsi02Ag20230_Dsi02Bg18930_Dsi02Cg16050	-8.98849	BB		Dsi03Ag15650_Dsi03Bg14870_Dsi06Cg06990	-9.2253	BB
Dsi07Ag05390_Dsi07Bg05630_Dsi07Cg05410	1.61724	BB		Dsi03Ag22430_Dsi03Bg21440_Dsi06Cg13490	-1.12391	BB		Dsi01Ag15630_Dsi01Bg14200_Dsi01Cg16290	-1.46409	BB
Dsi08Ag10640_Dsi08Bg10280_Dsi08Cg05430	-1.05959	BB		Dsi01Ag27460_Dsi01Bg25470_Dsi01Cg05740	9.28998	BB		Dsi01Ag01750_Dsi01Bg01270_Dsi01Cg01030	-10.0524	BB
Dsi07Ag04900_Dsi07Bg05220_Dsi07Cg05060	-1.6249	BB		Dsi02Ag21320_Dsi02Bg19930_Dsi02Cg17120	0.904969	BB		Dsi03Ag19570_Dsi03Bg18870_Dsi06Cg10840	1.74185	BB
Dsi02Ag00870_Dsi02Bg00720_Dsi02Cg06710	-1.68471	BB		Dsi01Ag20940_Dsi01Bg21360_Dsi01Cg11230	-2.76867	BB		Dsi06Ag11550_Dsi06Bg03410_Dsi06Cg16430	6.31767	BB
Dsi05Ag03190_Dsi05Bg03730_Dsi05Cg11770	-9.34988	BB		Dsi01Ag23620_Dsi01Bg18800_Dsi01Cg08500	-0.928397	BB		Dsi11Ag04890_Dsi11Bg05030_Dsi11Cg05020	-3.80144	BB
Dsi05Ag07190_Dsi05Bg07560_Dsi05Cg06830	3.9326	BB		Dsi12Ag06850_Dsi12Bg01590_Dsi11Cg02220	-1.96451	BB		Dsi01Ag27060_Dsi01Bg25050_Dsi01Cg05340	-9.20121	BB
Dsi12Ag01340_Dsi12Bg06670_Dsi03Cg09870	1.19225	BB		Dsi01Ag05500_Dsi01Bg04390_Dsi01Cg07000	1.90621	BB		Dsi07Ag04610_Dsi07Bg04980_Dsi07Cg04710	0.958108	BB
Dsi06Ag01450_Dsi06Bg12920_Dsi03Cg06160	-8.85977	BB		Dsi12Ag03360_Dsi12Bg04890_Dsi03Cg07940	1.5087	BB		Dsi08Ag10290_Dsi08Bg10010_Dsi08Cg05670	4.13204	BB
Dsi02Ag16800_Dsi02Bg15280_Dsi02Cg13100	-0.693046	BB		Dsi03Ag00310_Dsi03Bg00360_Dsi03Cg18550	4.3731	BB		Dsi07Ag03930_Dsi07Bg04110_Dsi07Cg04270	1.42704	BB
Dsi01Ag05790_Dsi01Bg04770_Dsi01Cg06730	1.80168	BB		Dsi06Ag01110_Dsi06Bg13390_Dsi03Cg06650	1.55348	BB		Dsi06Ag02600_Dsi06Bg11810_Dsi03Cg05060	1.43694	BB
Dsi03Ag15240_Dsi03Bg14390_Dsi06Cg06610	-1.71509	BB		Dsi01Ag11570_Dsi01Bg09860_Dsi01Cg19940	-2.12394	BB		Dsi04Ag01360_Dsi04Bg14420_Dsi04Cg01420	1.43802	BB
Dsi07Ag09500_Dsi07Bg09040_Dsi07Cg10230	0.874726	BB		Dsi01Ag00920_Dsi01Bg00610_Dsi01Cg00540	-0.765125	BB		Dsi12Ag02680_Dsi12Bg05370_Dsi03Cg08410	1.47882	BB
Dsi01Ag04840_Dsi01Bg03780_Dsi01Cg03330	-9.02313	BB		Dsi01Ag24970_Dsi01Bg23080_Dsi01Cg03370	3.95173	BB		Dsi03Ag11060_Dsi03Bg10390_Dsi06Cg02220	-10.1154	BB
Dsi09Ag08760_Dsi09Bg03410_Dsi09Cg05490	-1.72449	BB		Dsi11Ag05610_Dsi11Bg04190_Dsi11Cg08950	5.10399	BB		Dsi09Ag09410_Dsi09Bg02950_Dsi09Cg05950	4.38814	BB
Dsi06Ag12900_Dsi06Bg02020_Dsi06Cg17600	1.24963	BB		Dsi10Ag03080_Dsi10Bg05760_Dsi10Cg04650	0.885929	BB		Dsi12Ag02190_Dsi12Bg05810_Dsi03Cg08810	-1.31557	BB
Dsi07Ag03590_Dsi07Bg03760_Dsi07Cg03900	1.89212	BB		Dsi04Ag05220_Dsi04Bg11240_Dsi04Cg04280	-2.69224	BB		Dsi04Ag05900_Dsi04Bg10630_Dsi04Cg04850	-2.03811	BB
Dsi07Ag01050_Dsi07Bg01210_Dsi07Cg01320	-3.36648	BB		Dsi01Ag19990_Dsi01Bg22160_Dsi01Cg12020	9.05437	BB		Dsi11Ag04880_Dsi11Bg05060_Dsi11Cg05030	3.16976	BB
Dsi01Ag27060_Dsi01Bg25050_Dsi01Cg05340	-2.14214	BB		Dsi06Ag11620_Dsi06Bg03290_Dsi06Cg16630	2.98682	BB		Dsi03Ag04410_Dsi03Bg04390_Dsi03Cg14680	-2.02215	BB
Dsi10Ag05470_Dsi10Bg03500_Dsi10Cg02230	1.04657	BB		Dsi03Ag17910_Dsi03Bg17110_Dsi06Cg09130	1.08073	BB		Dsi04Ag05290_Dsi04Bg11170_Dsi04Cg04340	9.30605	BB
Dsi03Ag20250_Dsi03Bg19670_Dsi06Cg11530	2.87403	BB		Dsi05Ag10010_Dsi05Bg10380_Dsi05Cg04180	1.03094	BB		Dsi01Ag07880_Dsi01Bg06530_Dsi08Cg02210	-1.48317	BB
Dsi01Ag19580_Dsi01Bg18260_Dsi01Cg12320	-5.81435	BB		Dsi07Ag04030_Dsi07Bg04300_Dsi07Cg04370	-1.40532	BB		Dsi08Ag09040_Dsi08Bg08780_Dsi08Cg06610	-8.88659	BB
Dsi07Ag05040_Dsi07Bg05330_Dsi07Cg05180	2.2637	BB		Dsi04Ag00800_Dsi04Bg14960_Dsi04Cg00770	3.29832	BB		Dsi09Ag00700_Dsi09Bg09140_Dsi09Cg00530	0.945791	BB
Dsi03Ag18310_Dsi03Bg17510_Dsi06Cg09590	6.63353	BB		Dsi03Ag16880_Dsi03Bg16140_Dsi06Cg08220	-2.36954	BB		Dsi09Ag07200_Dsi09Bg04990_Dsi09Cg04310	-2.04943	BB
Dsi09Ag12080_Dsi09Bg00450_Dsi07Cg00190	-1.488	BB		Dsi06Ag01450_Dsi06Bg12920_Dsi03Cg06160	-8.89034	BB		Dsi07Ag02250_Dsi07Bg02400_Dsi07Cg02390	-2.58139	BB
Dsi09Ag10600_Dsi09Bg01680_Dsi09Cg07180	5.69787	BB		Dsi01Ag25630_Dsi01Bg23510_Dsi01Cg04110	-2.95359	BB		Dsi05Ag10600_Dsi05Bg11080_Dsi05Cg03520	1.27798	BB
Dsi01Ag07890_Dsi01Bg06560_Dsi08Cg02260	-12.5304	BB		Dsi01Ag05220_Dsi01Bg04150_Dsi01Cg07240	-5.152	BB		Dsi01Ag26260_Dsi01Bg24460_Dsi01Cg04760	-1.82655	BB
Dsi01Ag19620_Dsi01Bg18300_Dsi01Cg12290	8.73032	BB		Dsi05Ag00560_Dsi05Bg00760_Dsi05Cg09540	-1.72905	BB		Dsi03Ag06150_Dsi03Bg06120_Dsi03Cg12980	1.36902	BB
Dsi12Ag04730_Dsi12Bg03980_Dsi11Cg03800	5.09057	BB		Dsi03Ag04830_Dsi03Bg04960_Dsi03Cg14230	-2.23404	BB		Dsi03Ag00710_Dsi03Bg00720_Dsi03Cg18320	1.95585	BB
Dsi10Ag00340_Dsi10Bg08920_Dsi10Cg07330	1.21215	BB		Dsi09Ag07060_Dsi09Bg05300_Dsi09Cg04130	1.87123	BB		Dsi01Ag20210_Dsi01Bg22010_Dsi01Cg11880	-9.12172	BB
Dsi06Ag10430_Dsi06Bg04550_Dsi06Cg15420	4.6897	BB		Dsi01Ag05340_Dsi01Bg04280_Dsi01Cg07370	2.84324	BB		Dsi03Ag04060_Dsi03Bg04070_Dsi03Cg14940	9.09976	BB
Dsi03Ag20530_Dsi03Bg19920_Dsi06Cg11790	1.77664	BB		Dsi05Ag09010_Dsi05Bg09390_Dsi05Cg05190	-3.49024	BB		Dsi01Ag25530_Dsi01Bg23640_Dsi01Cg03980	4.18241	BB
Dsi03Ag15950_Dsi03Bg15220_Dsi06Cg07270	9.13144	BB		Dsi09Ag07570_Dsi09Bg04550_Dsi09Cg04690	-2.53659	BB		Dsi09Ag07380_Dsi09Bg04780_Dsi09Cg04470	9.10199	BB
Dsi05Ag05780_Dsi05Bg06020_Dsi05Cg07900	-2.50435	BB		Dsi01Ag23840_Dsi01Bg22220_Dsi01Cg08310	-9.37494	BB		Dsi02Ag15610_Dsi02Bg14130_Dsi02Cg12110	-2.79819	BB
Dsi02Ag18240_Dsi02Bg16900_Dsi02Cg14410	1.94482	BB		Dsi04Ag01390_Dsi04Bg14370_Dsi04Cg01470	-1.19691	BB		Dsi07Ag05040_Dsi07Bg05330_Dsi07Cg05180	-2.49507	BB
Dsi04Ag03310_Dsi04Bg12590_Dsi04Cg02930	1.35922	BB		Dsi09Ag09610_Dsi09Bg02610_Dsi09Cg06190	2.08495	BB		Dsi01Ag16140_Dsi01Bg14880_Dsi01Cg15720	-1.742	BB
Dsi06Ag00460_Dsi06Bg14250_Dsi03Cg07390	1.38905	BB		Dsi03Ag15950_Dsi03Bg15220_Dsi06Cg07270	8.77475	BB		Dsi11Ag05660_Dsi11Bg04220_Dsi11Cg08900	-0.957244	BB
Dsi03Ag16870_Dsi03Bg16130_Dsi06Cg08210	0.990404	BB		Dsi08Ag09040_Dsi08Bg08780_Dsi08Cg06610	-8.74736	BB		Dsi01Ag20500_Dsi01Bg21640_Dsi01Cg11500	-1.95155	BB
Dsi06Ag01130_Dsi06Bg13360_Dsi03Cg06610	-3.20656	BB		Dsi08Ag07620_Dsi08Bg07060_Dsi08Cg07950	0.87867	BB		Dsi07Ag05510_Dsi07Bg05800_Dsi07Cg05560	2.19009	BB
Dsi02Ag09870_Dsi02Bg09550_Dsi02Cg08180	2.08898	BB		Dsi04Ag11710_Dsi04Bg05310_Dsi04Cg10230	1.18351	BB		Dsi03Ag03480_Dsi03Bg03640_Dsi03Cg15390	0.893963	BB
Dsi07Ag13130_Dsi07Bg12770_Dsi07Cg11550	8.93019	BB		Dsi01Ag07890_Dsi01Bg06560_Dsi08Cg02260	-14.4099	BB		Dsi03Ag22690_Dsi03Bg21650_Dsi06Cg13820	-1.28564	BB
Dsi03Ag23520_Dsi03Bg22570_Dsi10Cg08800	-2.16711	BB		Dsi01Ag10740_Dsi01Bg09100_Dsi01Cg20570	2.03385	BB		Dsi03Ag01390_Dsi03Bg01090_Dsi03Cg17860	1.45373	BB
Dsi08Ag01480_Dsi08Bg00950_Dsi09Cg10070	1.73632	BB		Dsi01Ag04170_Dsi01Bg03230_Dsi01Cg02670	-1.49452	BB		Dsi06Ag03080_Dsi06Bg11420_Dsi03Cg04630	-2.21656	BB
Dsi12Ag01790_Dsi12Bg06060_Dsi03Cg09160	8.83131	BB		Dsi01Ag25180_Dsi01Bg23300_Dsi01Cg03600	0.918525	BB		Dsi09Ag01140_Dsi09Bg08830_Dsi09Cg00900	-1.3464	BB
Dsi06Ag09860_Dsi06Bg05130_Dsi06Cg14840	3.62831	BB		Dsi09Ag10280_Dsi09Bg01970_Dsi09Cg06830	-4.33107	BB		Dsi12Ag02960_Dsi12Bg05200_Dsi03Cg08260	1.86566	BB
Dsi10Ag06590_Dsi10Bg02410_Dsi10Cg02350	1.05637	BB		Dsi08Ag10470_Dsi08Bg10140_Dsi08Cg05530	3.23771	BB		Dsi03Ag11670_Dsi03Bg11000_Dsi06Cg02820	3.13131	BB
Dsi01Ag04260_Dsi01Bg03350_Dsi01Cg02740	9.80008	BB		Dsi03Ag04550_Dsi03Bg04600_Dsi03Cg14500	3.45772	BB		Dsi02Ag16300_Dsi02Bg14800_Dsi02Cg12690	-1.87044	BB
Dsi08Ag10000_Dsi08Bg09830_Dsi08Cg05800	-1.3569	BB		Dsi03Ag02760_Dsi03Bg02880_Dsi03Cg16120	1.40103	BB		Dsi01Ag05620_Dsi01Bg04500_Dsi01Cg06900	2.16938	BB
Dsi02Ag15300_Dsi04Bg09970_Dsi04Cg05550	6.44177	BB		Dsi10Ag00670_Dsi10Bg08480_Dsi10Cg07000	8.5454	BB		Dsi03Ag17040_Dsi03Bg16260_Dsi06Cg08380	-2.89807	BB
Dsi06Ag01090_Dsi06Bg13400_Dsi03Cg06670	1.07483	BB		Dsi09Ag03840_Dsi09Bg07310_Dsi09Cg01990	-7.67644	BB		Dsi12Ag05510_Dsi12Bg03140_Dsi11Cg03130	3.34046	BB
Dsi02Ag15910_Dsi02Bg14440_Dsi02Cg12370	8.70456	BB		Dsi02Ag04480_Dsi02Bg04200_Dsi02Cg03280	-0.856037	BB		Dsi07Ag06970_Dsi07Bg06690_Dsi07Cg06530	-1.31939	BB
Dsi09Ag05090_Dsi09Bg06530_Dsi09Cg02760	2.40747	BB		Dsi06Ag10270_Dsi06Bg04720_Dsi06Cg15210	3.51514	BB		Dsi05Ag09010_Dsi05Bg09390_Dsi05Cg05190	-3.56358	BB
Dsi01Ag06380_Dsi01Bg05250_Dsi08Cg01150	1.07462	BB		Dsi02Ag11540_Dsi02Bg11300_Dsi02Cg09340	9.17532	BB		Dsi10Ag01060_Dsi10Bg08150_Dsi10Cg06680	-6.98811	BB
Dsi08Ag02230_Dsi08Bg01850_Dsi09Cg09320	-1.82032	BB		Dsi01Ag03510_Dsi01Bg02600_Dsi01Cg02020	-6.42662	BB		Dsi01Ag27990_Dsi01Bg25760_Dsi01Cg06080	-1.37865	BB
Dsi03Ag04050_Dsi03Bg04060_Dsi03Cg14950	3.64264	BB		Dsi05Ag11340_Dsi05Bg13480_Dsi05Cg02820	-1.55242	BB		Dsi03Ag12150_Dsi03Bg11490_Dsi06Cg03470	1.697	BB
Dsi08Ag09880_Dsi08Bg09650_Dsi08Cg05890	-1.01947	BB		Dsi02Ag09380_Dsi02Bg09030_Dsi02Cg07220	8.98508	BB		Dsi05Ag03950_Dsi05Bg04410_Dsi05Cg12240	-1.12822	BB
Dsi11Ag05610_Dsi11Bg04190_Dsi11Cg08950	4.93498	BB		Dsi01Ag07880_Dsi01Bg06530_Dsi08Cg02210	1.73404	BB		Dsi01Ag04650_Dsi01Bg03630_Dsi01Cg03160	8.92629	BB
Dsi08Ag02600_Dsi08Bg02350_Dsi09Cg08890	1.09499	BB		Dsi08Ag00730_Dsi08Bg00510_Dsi10Cg00600	2.12812	BB		Dsi12Ag03260_Dsi12Bg04980_Dsi03Cg08020	1.98622	BB
Dsi03Ag12130_Dsi03Bg11470_Dsi06Cg03460	-8.75998	BB		Dsi07Ag03260_Dsi07Bg03370_Dsi07Cg03440	-1.1844	BB		Dsi08Ag11250_Dsi08Bg11040_Dsi08Cg04900	1.06805	BB
Dsi03Ag02370_Dsi03Bg02470_Dsi03Cg16480	3.23338	BB		Dsi06Ag09900_Dsi06Bg05090_Dsi06Cg14890	-3.08119	BB		Dsi09Ag11160_Dsi09Bg01120_Dsi09Cg07640	-1.14491	BB
Dsi02Ag17000_Dsi02Bg15470_Dsi02Cg13280	-1.98848	BB		Dsi04Ag01890_Dsi04Bg13790_Dsi04Cg01950	-0.720814	BB		Dsi03Ag04320_Dsi03Bg04320_Dsi03Cg14710	2.86779	BB
Dsi02Ag05570_Dsi02Bg05210_Dsi02Cg02310	-1.16739	BB		Dsi03Ag05320_Dsi03Bg05430_Dsi03Cg13730	-1.61414	BB		Dsi04Ag12000_Dsi04Bg05080_Dsi04Cg10430	1.71401	BB
Dsi09Ag10750_Dsi09Bg01570_Dsi09Cg07270	0.902179	BB		Dsi08Ag02050_Dsi08Bg01530_Dsi09Cg09570	-3.43132	BB		Dsi09Ag08650_Dsi09Bg03500_Dsi09Cg05420	-3.39056	BB
Dsi09Ag05960_Dsi09Bg06090_Dsi09Cg03350	-1.682	BB		Dsi06Ag12810_Dsi06Bg02180_Dsi06Cg17490	-1.99153	BB		Dsi01Ag25630_Dsi01Bg23510_Dsi01Cg04110	-3.37597	BB
Dsi04Ag10100_Dsi04Bg06820_Dsi04Cg08800	8.62462	BB		Dsi06Ag00030_Dsi06Bg14350_Dsi11Cg04330	1.31501	BB		Dsi03Ag22890_Dsi03Bg21910_Dsi10Cg08080	3.72727	BB
Dsi10Ag04440_Dsi10Bg04720_Dsi10Cg03620	8.61785	BB		Dsi11Ag10590_Dsi11Bg01160_Dsi09Cg11680	-2.41191	BB		Dsi11Ag05930_Dsi11Bg03820_Dsi11Cg09150	1.65931	BB
Dsi11Ag06140_Dsi11Bg03590_Dsi11Cg09330	-0.856353	BB		Dsi05Ag13530_Dsi05Bg13690_Dsi05Cg00580	1.61041	BB		Dsi01Ag14870_Dsi01Bg13420_Dsi01Cg17140	2.66829	BB
Dsi11Ag07460_Dsi11Bg02440_Dsi09Cg10600	8.83981	BB		Dsi02Ag22430_Dsi02Bg21190_Dsi02Cg18250	-1.08625	BB		Dsi06Ag06120_Dsi06Bg08830_Dsi03Cg02040	1.99842	BB
Dsi04Ag04610_Dsi04Bg11900_Dsi04Cg03680	4.18171	BB		Dsi06Ag05870_Dsi06Bg09080_Dsi03Cg02290	3.11213	BB		Dsi02Ag22700_Dsi02Bg21630_Dsi02Cg18590	-1.01773	BB
Dsi08Ag00260_Dsi08Bg00200_Dsi10Cg00350	1.20805	BB		Dsi11Ag02100_Dsi11Bg06470_Dsi11Cg05970	4.18733	BB		Dsi04Ag20120_Dsi04Bg00150_Dsi04Cg14410	7.84987	BB
Dsi05Ag14050_Dsi05Bg14300_Dsi05Cg00120	0.746076	BB		Dsi01Ag17180_Dsi01Bg15890_Dsi01Cg14930	-5.82957	BB		Dsi07Ag01390_Dsi07Bg01540_Dsi07Cg01730	8.77994	BB
Dsi03Ag22580_Dsi03Bg21530_Dsi06Cg13690	-1.64129	BB		Dsi04Ag03310_Dsi04Bg12590_Dsi04Cg02930	1.3502	BB		Dsi03Ag06520_Dsi03Bg06460_Dsi03Cg12620	-1.32144	BB
Dsi04Ag04890_Dsi04Bg11620_Dsi04Cg03920	-3.91841	BB		Dsi09Ag10550_Dsi09Bg01740_Dsi09Cg07140	4.55587	BB		Dsi09Ag05460_Dsi09Bg06330_Dsi09Cg03030	5.63067	BB
Dsi11Ag11510_Dsi11Bg01070_Dsi09Cg11770	-4.43901	BB		Dsi03Ag03940_Dsi03Bg03930_Dsi03Cg15010	2.15894	BB		Dsi06Ag14030_Dsi06Bg00540_Dsi06Cg18540	-1.34276	BB
Dsi02Ag15890_Dsi02Bg14420_Dsi02Cg12350	5.17316	BB		Dsi03Ag16610_Dsi03Bg15850_Dsi06Cg07880	1.47692	BB		Dsi09Ag03860_Dsi09Bg07290_Dsi09Cg02000	1.36674	BB
Dsi04Ag02420_Dsi04Bg13340_Dsi04Cg02360	-3.75188	BB		Dsi01Ag12680_Dsi01Bg11010_Dsi01Cg18870	-4.05755	BB		Dsi05Ag07150_Dsi05Bg07530_Dsi05Cg06870	-2.23853	BB
Dsi12Ag07540_Dsi11Bg07690_Dsi11Cg01560	-1.68773	BB		Dsi04Ag08700_Dsi04Bg08100_Dsi04Cg07370	1.45462	BB		Dsi05Ag12570_Dsi05Bg12400_Dsi05Cg01500	-1.84662	BB
Dsi01Ag21040_Dsi01Bg21260_Dsi01Cg11140	-1.39266	BB		Dsi05Ag00380_Dsi05Bg00450_Dsi05Cg09180	0.800619	BB		Dsi06Ag13890_Dsi06Bg00700_Dsi06Cg18400	-9.38205	BB
Dsi12Ag06140_Dsi12Bg02520_Dsi11Cg02800	6.01064	BB		Dsi03Ag16980_Dsi03Bg16210_Dsi06Cg08320	0.942957	BB		Dsi01Ag20520_Dsi01Bg21620_Dsi01Cg11480	9.19102	BB
Dsi09Ag08050_Dsi09Bg04130_Dsi09Cg04860	-0.892968	BB		Dsi04Ag09200_Dsi04Bg07740_Dsi04Cg07860	-1.16354	BB		Dsi07Ag08720_Dsi07Bg08410_Dsi07Cg10800	-1.55554	BB
Dsi01Ag15880_Dsi01Bg14520_Dsi01Cg16060	-1.30091	BB		Dsi06Ag08410_Dsi06Bg06330_Dsi10Cg07940	-3.26368	BB		Dsi08Ag08790_Dsi08Bg08510_Dsi08Cg06840	-4.37871	BB
Dsi06Ag09870_Dsi06Bg05120_Dsi06Cg14850	1.62257	BB		Dsi01Ag27410_Dsi01Bg25380_Dsi01Cg05680	1.65251	BB		Dsi12Ag04600_Dsi12Bg03790_Dsi11Cg03880	-1.60085	BB
Dsi07Ag12740_Dsi07Bg12320_Dsi07Cg07580	4.77468	BB		Dsi08Ag12140_Dsi08Bg11840_Dsi08Cg04200	-1.549	BB		Dsi10Ag00440_Dsi10Bg08770_Dsi10Cg07200	-1.44818	BB
Dsi03Ag14500_Dsi03Bg13500_Dsi06Cg05870	-0.922453	BB		Dsi09Ag10750_Dsi09Bg01570_Dsi09Cg07270	-1.34562	BB		Dsi08Ag01830_Dsi08Bg01150_Dsi09Cg09790	-0.849273	BB
Dsi02Ag11000_Dsi02Bg10720_Dsi02Cg08810	-3.15112	BB		Dsi06Ag07600_Dsi06Bg07310_Dsi03Cg00670	8.64379	BB		Dsi07Ag11190_Dsi07Bg10750_Dsi07Cg08750	-1.20165	BB
Dsi07Ag07690_Dsi07Bg07440_Dsi07Cg07000	2.86425	BB		Dsi02Ag18390_Dsi02Bg17070_Dsi02Cg14550	2.22284	BB		Dsi02Ag14420_Dsi02Bg13200_Dsi02Cg11230	2.28974	BB
Dsi02Ag21140_Dsi02Bg19740_Dsi02Cg16940	-1.79503	BB		Dsi02Ag22010_Dsi02Bg20660_Dsi02Cg17800	-2.98771	BB		Dsi03Ag09100_Dsi03Bg08590_Dsi03Cg10660	-3.09166	BB
Dsi03Ag02590_Dsi03Bg02700_Dsi03Cg16290	1.58069	BB		Dsi05Ag00580_Dsi05Bg00790_Dsi05Cg09560	1.99293	BB		Dsi01Ag15730_Dsi01Bg14340_Dsi01Cg16190	1.2517	BB
Dsi08Ag12890_Dsi08Bg12390_Dsi01Cg21410	1.59503	BB		Dsi01Ag22010_Dsi01Bg20270_Dsi01Cg10110	0.733465	BB		Dsi07Ag03260_Dsi07Bg03370_Dsi07Cg03440	1.15586	BB
Dsi11Ag10280_Dsi11Bg01280_Dsi09Cg11590	-2.30422	BB		Dsi08Ag01830_Dsi08Bg01150_Dsi09Cg09790	-0.912221	BB		Dsi01Ag19620_Dsi01Bg18300_Dsi01Cg12290	-8.70711	BB
Dsi01Ag06730_Dsi01Bg05510_Dsi08Cg01420	-1.42606	BB		Dsi01Ag27220_Dsi01Bg25200_Dsi01Cg05470	2.61445	BB		Dsi02Ag09400_Dsi02Bg09040_Dsi02Cg07760	-1.94488	BB
Dsi06Ag11460_Dsi06Bg03470_Dsi06Cg16360	10.1215	BB		Dsi04Ag04890_Dsi04Bg11620_Dsi04Cg03920	-2.5219	BB		Dsi03Ag16870_Dsi03Bg16130_Dsi06Cg08210	-1.03881	BB
Dsi02Ag17490_Dsi02Bg16060_Dsi02Cg13750	-1.40347	BB		Dsi05Ag11540_Dsi05Bg13290_Dsi05Cg02690	-2.05851	BB		Dsi09Ag10360_Dsi09Bg01910_Dsi09Cg06890	1.25148	BB
Dsi01Ag15750_Dsi01Bg14350_Dsi01Cg16180	-1.10094	BB		Dsi02Ag17610_Dsi02Bg16180_Dsi02Cg13880	-1.71521	BB		Dsi09Ag02240_Dsi09Bg07900_Dsi09Cg01580	0.930961	BB
Dsi12Ag03680_Dsi12Bg04850_Dsi03Cg07740	-1.94597	BB		Dsi03Ag02030_Dsi03Bg02150_Dsi03Cg16890	3.72284	BB		Dsi07Ag00460_Dsi07Bg00510_Dsi11Cg10420	-3.17327	BB
Dsi09Ag07080_Dsi09Bg05340_Dsi09Cg04160	1.73467	BB		Dsi03Ag23660_Dsi03Bg22700_Dsi10Cg08980	-2.12598	BB		Dsi10Ag01150_Dsi10Bg08070_Dsi10Cg06590	-2.13144	BB
Dsi01Ag23660_Dsi01Bg18760_Dsi01Cg08450	2.26545	BB		Dsi10Ag01200_Dsi10Bg08010_Dsi10Cg06550	-1.87922	BB		Dsi02Ag11300_Dsi02Bg11020_Dsi02Cg09040	-1.02796	BB
Dsi01Ag20520_Dsi01Bg21620_Dsi01Cg11480	-8.73423	BB		Dsi03Ag22230_Dsi03Bg21180_Dsi06Cg13250	1.48641	BB		Dsi06Ag11620_Dsi06Bg03290_Dsi06Cg16630	2.17788	BB
Dsi03Ag06620_Dsi03Bg06550_Dsi03Cg12520	-1.22113	BB		Dsi03Ag05890_Dsi03Bg05910_Dsi03Cg13320	4.44548	BB		Dsi01Ag01280_Dsi01Bg00840_Dsi01Cg00660	-3.52043	BB
Dsi05Ag09360_Dsi05Bg09740_Dsi05Cg04760	-2.31569	BB		Dsi01Ag03200_Dsi01Bg02340_Dsi01Cg01850	-4.45716	BB		Dsi06Ag10580_Dsi06Bg04370_Dsi06Cg15550	1.4593	BB
Dsi03Ag17990_Dsi03Bg17180_Dsi06Cg09200	3.68707	BB		Dsi03Ag01770_Dsi03Bg01900_Dsi03Cg17140	-3.97196	BB		Dsi06Ag04190_Dsi06Bg10450_Dsi03Cg03800	2.75757	BB
Dsi05Ag07350_Dsi05Bg07790_Dsi05Cg06660	-1.188	BB		Dsi08Ag10990_Dsi08Bg10550_Dsi08Cg05150	1.86503	BB		Dsi12Ag01770_Dsi12Bg06080_Dsi03Cg09140	-1.52261	BB
Dsi05Ag00420_Dsi05Bg00560_Dsi05Cg09360	2.25809	BB		Dsi06Ag01920_Dsi06Bg12420_Dsi03Cg05560	-2.02685	BB		Dsi04Ag13300_Dsi04Bg04210_Dsi04Cg11380	1.23131	BB
Dsi01Ag16670_Dsi01Bg15360_Dsi01Cg15350	3.83545	BB		Dsi06Ag06510_Dsi06Bg08580_Dsi03Cg01700	-1.16746	BB		Dsi10Ag02530_Dsi10Bg06600_Dsi10Cg05210	1.65322	BB
Dsi07Ag12750_Dsi07Bg12310_Dsi07Cg07590	-3.42318	BB		Dsi05Ag13490_Dsi05Bg11440_Dsi05Cg00650	-1.08509	BB		Dsi03Ag04620_Dsi03Bg04680_Dsi03Cg14400	0.899278	BB
Dsi02Ag00290_Dsi02Bg00260_Dsi08Cg00290	-2.26922	BB		Dsi03Ag15890_Dsi03Bg15150_Dsi06Cg07150	1.62485	BB		Dsi11Ag06690_Dsi11Bg03100_Dsi11Cg09650	0.995234	BB
Dsi02Ag10410_Dsi02Bg09830_Dsi02Cg08310	-2.83115	BB		Dsi09Ag08060_Dsi09Bg04120_Dsi09Cg04850	-1.19885	BB		Dsi08Ag00300_Dsi08Bg00220_Dsi10Cg00370	1.08628	BB
Dsi02Ag15470_Dsi02Bg14000_Dsi02Cg12020	-4.07905	BB		Dsi02Ag11260_Dsi02Bg11000_Dsi02Cg09010	-9.04648	BB		Dsi01Ag26640_Dsi01Bg24770_Dsi01Cg05170	2.42126	BB
Dsi01Ag17320_Dsi01Bg16000_Dsi01Cg14770	-0.978525	BB		Dsi07Ag10930_Dsi07Bg10580_Dsi07Cg09020	2.61797	BB		Dsi01Ag05900_Dsi01Bg04830_Dsi01Cg06630	2.00268	BB
Dsi02Ag17980_Dsi02Bg16550_Dsi02Cg14150	-1.29668	BB		Dsi01Ag15780_Dsi01Bg14370_Dsi01Cg16150	9.37071	BB		Dsi02Ag15910_Dsi02Bg14440_Dsi02Cg12370	-8.68068	BB
Dsi03Ag18090_Dsi03Bg17300_Dsi06Cg09330	2.62347	BB		Dsi06Ag02390_Dsi06Bg12050_Dsi03Cg05260	-2.49086	BB		Dsi02Ag10710_Dsi02Bg10440_Dsi02Cg08630	2.25786	BB
Dsi01Ag11900_Dsi01Bg10230_Dsi01Cg19580	0.945987	BB		Dsi02Ag15980_Dsi02Bg14530_Dsi02Cg12430	-2.73743	BB		Dsi09Ag07960_Dsi09Bg04200_Dsi09Cg04940	3.85893	BB
Dsi06Ag03390_Dsi06Bg11140_Dsi03Cg04370	-2.34298	BB		Dsi05Ag00760_Dsi05Bg01050_Dsi05Cg09850	0.906773	BB		Dsi11Ag08410_Dsi11Bg02050_Dsi09Cg10950	-0.873654	BB
Dsi05Ag12410_Dsi05Bg12560_Dsi05Cg01670	-1.1602	BB		Dsi03Ag22780_Dsi03Bg21750_Dsi06Cg13930	-3.48261	BB		Dsi07Ag00500_Dsi07Bg00550_Dsi11Cg10390	-3.1666	BB
Dsi01Ag14210_Dsi01Bg12710_Dsi01Cg17800	1.52878	BB		Dsi09Ag05590_Dsi09Bg06270_Dsi09Cg03140	8.47542	BB		Dsi07Ag02170_Dsi07Bg02300_Dsi07Cg02350	1.82333	BB
Dsi03Ag12170_Dsi03Bg11530_Dsi06Cg03500	1.52285	BB		Dsi03Ag20340_Dsi03Bg19740_Dsi06Cg11650	1.26642	BB		Dsi01Ag04260_Dsi01Bg03350_Dsi01Cg02740	-9.77625	BB
Dsi05Ag10010_Dsi05Bg10380_Dsi05Cg04180	1.13311	BB		Dsi03Ag09300_Dsi03Bg08810_Dsi03Cg10510	3.02781	BB		Dsi04Ag12930_Dsi04Bg04600_Dsi04Cg10990	4.06738	BB
Dsi07Ag07930_Dsi07Bg07610_Dsi07Cg11350	1.23871	BB		Dsi05Ag13660_Dsi05Bg13820_Dsi05Cg00440	-1.54264	BB		Dsi02Ag11540_Dsi02Bg11300_Dsi02Cg09340	6.28288	BB
Dsi03Ag13260_Dsi03Bg12500_Dsi06Cg04750	1.05499	BB		Dsi06Ag07160_Dsi06Bg08090_Dsi03Cg01090	1.4689	BB		Dsi04Ag01780_Dsi04Bg13870_Dsi04Cg01860	-7.91525	BB
Dsi08Ag10660_Dsi08Bg10300_Dsi08Cg05410	-2.15921	BB		Dsi11Ag01300_Dsi11Bg07340_Dsi11Cg06610	-3.97076	BB		Dsi02Ag14350_Dsi02Bg13120_Dsi02Cg11160	-2.62159	BB
Dsi01Ag01140_Dsi01Bg00770_Dsi01Cg00620	1.72638	BB		Dsi01Ag12570_Dsi01Bg10800_Dsi01Cg19060	-0.916213	BB		Dsi12Ag00190_Dsi12Bg07910_Dsi06Cg00230	1.39404	BB
Dsi01Ag07120_Dsi01Bg05880_Dsi08Cg01640	8.76187	BB		Dsi02Ag18410_Dsi02Bg17100_Dsi02Cg14580	-1.55293	BB		Dsi08Ag13020_Dsi08Bg12480_Dsi01Cg21510	-5.70197	BB
Dsi01Ag18320_Dsi01Bg17180_Dsi01Cg13470	-1.26572	BB		Dsi03Ag21390_Dsi03Bg20520_Dsi06Cg12570	1.01165	BB		Dsi01Ag06010_Dsi01Bg04930_Dsi01Cg06520	1.65719	BB
Dsi01Ag05900_Dsi01Bg04830_Dsi01Cg06630	2.43908	BB		Dsi07Ag13130_Dsi07Bg12770_Dsi07Cg11550	8.99928	BB		Dsi09Ag05470_Dsi09Bg06340_Dsi09Cg03040	-8.58529	BB
Dsi04Ag06410_Dsi04Bg10300_Dsi04Cg05250	-1.65175	BB		Dsi01Ag00630_Dsi01Bg00460_Dsi01Cg00440	6.54547	BB		Dsi04Ag08450_Dsi04Bg08450_Dsi04Cg07020	0.911599	BB
Dsi02Ag21290_Dsi02Bg19890_Dsi02Cg17090	-2.00943	BB		Dsi01Ag16140_Dsi01Bg14880_Dsi01Cg15720	-2.04973	BB		Dsi10Ag03120_Dsi10Bg05830_Dsi10Cg04610	2.77085	BB
Dsi03Ag01280_Dsi03Bg01220_Dsi03Cg17530	-1.31449	BB		Dsi12Ag00180_Dsi12Bg07940_Dsi06Cg00220	8.59926	BB		Dsi02Ag18510_Dsi02Bg17170_Dsi02Cg14650	9.46646	BB
Dsi01Ag03700_Dsi01Bg02730_Dsi01Cg02200	-5.35946	BB		Dsi05Ag08290_Dsi05Bg08610_Dsi05Cg05710	-1.38703	BB		Dsi02Ag09410_Dsi02Bg09050_Dsi02Cg07770	1.27949	BB
Dsi01Ag15240_Dsi01Bg13760_Dsi01Cg16800	1.91704	BB		Dsi05Ag09990_Dsi05Bg10360_Dsi05Cg04190	3.23717	BB		Dsi05Ag08880_Dsi05Bg09270_Dsi05Cg05280	2.18415	BB
Dsi03Ag02760_Dsi03Bg02880_Dsi03Cg16120	1.30271	BB		Dsi04Ag04830_Dsi04Bg11700_Dsi04Cg03870	1.20117	BB		Dsi03Ag23760_Dsi03Bg22770_Dsi10Cg09070	-2.35255	BB
Dsi03Ag17270_Dsi03Bg16500_Dsi06Cg08670	-1.11471	BB		Dsi03Ag05000_Dsi03Bg05080_Dsi03Cg14060	2.79375	BB		Dsi10Ag01970_Dsi10Bg07280_Dsi10Cg05850	1.68203	BB
Dsi09Ag02390_Dsi09Bg07760_Dsi09Cg01660	-8.40076	BB		Dsi04Ag09240_Dsi04Bg07710_Dsi04Cg07910	-4.95125	BB		Dsi03Ag14900_Dsi03Bg13930_Dsi06Cg06240	-2.82681	BB
Dsi09Ag11420_Dsi09Bg00800_Dsi09Cg07920	-1.85446	BB		Dsi05Ag00220_Dsi05Bg00130_Dsi11Cg04710	0.881133	BB		Dsi04Ag11530_Dsi04Bg05520_Dsi04Cg10010	0.88734	BB
Dsi04Ag11180_Dsi04Bg05810_Dsi04Cg09730	-5.36039	BB		Dsi03Ag12110_Dsi03Bg11450_Dsi06Cg03430	-0.915977	BB		Dsi12Ag06140_Dsi12Bg02520_Dsi11Cg02800	-3.97996	BB
Dsi05Ag03920_Dsi05Bg04390_Dsi05Cg12230	-0.769345	BB		Dsi04Ag06990_Dsi04Bg09730_Dsi04Cg05700	0.985309	BB		Dsi02Ag11900_Dsi02Bg11610_Dsi02Cg09940	1.73165	BB
Dsi09Ag07370_Dsi09Bg04790_Dsi09Cg04480	2.55043	BB		Dsi02Ag10960_Dsi02Bg10680_Dsi02Cg08770	1.19702	BB		Dsi04Ag09230_Dsi04Bg07720_Dsi04Cg07900	-3.08131	BB
Dsi02Ag16810_Dsi02Bg15290_Dsi02Cg13110	-1.23352	BB		Dsi03Ag19890_Dsi03Bg19160_Dsi06Cg11150	-5.90178	BB		Dsi01Ag06030_Dsi01Bg04950_Dsi01Cg06500	1.3567	BB
Dsi03Ag09430_Dsi03Bg09040_Dsi06Cg00840	-2.03512	BB		Dsi12Ag00780_Dsi12Bg07400_Dsi03Cg10380	1.06391	BB		Dsi03Ag05180_Dsi03Bg05280_Dsi03Cg13880	2.56286	BB
Dsi07Ag02110_Dsi07Bg02250_Dsi07Cg02330	-1.18027	BB		Dsi01Ag10820_Dsi01Bg09150_Dsi01Cg20510	8.58712	BB		Dsi02Ag00660_Dsi02Bg00560_Dsi02Cg07090	1.41008	BB
Dsi04Ag01310_Dsi04Bg14450_Dsi04Cg01350	2.72965	BB		Dsi03Ag15930_Dsi03Bg15190_Dsi06Cg07250	-6.88536	BB		Dsi01Ag08270_Dsi01Bg07170_Dsi08Cg02680	3.97547	BB
Dsi03Ag02240_Dsi03Bg02330_Dsi03Cg16670	-1.98788	BB		Dsi10Ag06700_Dsi10Bg02130_Dsi10Cg01900	1.90913	BB		Dsi06Ag11900_Dsi06Bg02960_Dsi06Cg16970	-1.05418	BB
Dsi10Ag04290_Dsi10Bg04890_Dsi10Cg03690	-2.33983	BB		Dsi01Ag22020_Dsi01Bg20260_Dsi01Cg10100	4.35382	BB		Dsi09Ag11640_Dsi09Bg00640_Dsi09Cg08090	1.29849	BB
Dsi03Ag04250_Dsi03Bg04250_Dsi03Cg14790	-3.58858	BB		Dsi02Ag15630_Dsi02Bg14170_Dsi02Cg12130	0.786489	BB		Dsi02Ag16670_Dsi02Bg15160_Dsi02Cg13000	-3.61675	BB
Dsi07Ag06920_Dsi07Bg06640_Dsi07Cg06440	1.9035	BB		Dsi07Ag07070_Dsi07Bg06810_Dsi07Cg06580	2.62972	BB		Dsi04Ag06370_Dsi04Bg10320_Dsi04Cg05230	-1.21746	BB
Dsi01Ag01480_Dsi01Bg01000_Dsi01Cg00790	-1.70418	BB		Dsi03Ag10130_Dsi03Bg09810_Dsi06Cg01550	2.11824	BB		Dsi05Ag13610_Dsi05Bg13790_Dsi05Cg00470	-3.85218	BB
Dsi10Ag06800_Dsi10Bg01660_Dsi10Cg01720	-1.23953	BB		Dsi04Ag02520_Dsi04Bg13220_Dsi04Cg02470	-0.993156	BB		Dsi01Ag20160_Dsi01Bg22040_Dsi01Cg11910	-1.47761	BB
Dsi07Ag02980_Dsi07Bg03090_Dsi07Cg03240	1.24691	BB		Dsi03Ag13180_Dsi03Bg12420_Dsi06Cg04680	8.57583	BB		Dsi02Ag08440_Dsi02Bg08000_Dsi08Cg00600	1.59893	BB
Dsi03Ag09680_Dsi03Bg09370_Dsi06Cg01080	-0.832448	BB		Dsi01Ag22840_Dsi01Bg19400_Dsi01Cg09220	0.898344	BB		Dsi04Ag01200_Dsi04Bg14530_Dsi04Cg01230	2.09053	BB
Dsi07Ag12610_Dsi07Bg12240_Dsi07Cg07620	-8.422	BB		Dsi01Ag20510_Dsi01Bg21630_Dsi01Cg11490	-8.79452	BB		Dsi01Ag00940_Dsi01Bg00630_Dsi01Cg00550	-5.54315	BB
Dsi02Ag07590_Dsi02Bg07250_Dsi02Cg00690	-2.14243	BB		Dsi03Ag17180_Dsi03Bg16360_Dsi06Cg08500	-1.04866	BB		Dsi01Ag14540_Dsi01Bg13040_Dsi01Cg17390	0.861255	BB
Dsi01Ag06020_Dsi01Bg04940_Dsi01Cg06510	2.41353	BB		Dsi08Ag11200_Dsi08Bg10970_Dsi08Cg04940	3.70657	BB		Dsi02Ag09550_Dsi02Bg09220_Dsi02Cg07920	-1.45733	BB
Dsi11Ag09400_Dsi11Bg01500_Dsi09Cg11320	1.33011	BB		Dsi01Ag13580_Dsi01Bg12020_Dsi01Cg18260	1.1986	BB		Dsi07Ag03200_Dsi07Bg03330_Dsi07Cg03400	8.62932	BB
Dsi05Ag07100_Dsi05Bg07450_Dsi05Cg06920	-9.1791	BB		Dsi09Ag06470_Dsi09Bg05680_Dsi09Cg03650	8.34655	BB		Dsi05Ag00110_Dsi05Bg00250_Dsi11Cg04540	-8.55623	BB
Dsi03Ag06000_Dsi03Bg06020_Dsi03Cg13200	1.16738	BB		Dsi01Ag11880_Dsi01Bg10150_Dsi01Cg19650	1.37664	BB		Dsi08Ag05840_Dsi08Bg05150_Dsi11Cg10020	1.20431	BB
Dsi06Ag02530_Dsi06Bg11900_Dsi03Cg05130	1.29241	BB		Dsi12Ag00770_Dsi12Bg07410_Dsi03Cg10390	3.64666	BB		Dsi01Ag22020_Dsi01Bg20260_Dsi01Cg10100	6.13281	BB
Dsi08Ag07620_Dsi08Bg07060_Dsi08Cg07950	0.8548	BB		Dsi03Ag04190_Dsi03Bg04210_Dsi03Cg14840	5.91032	BB		Dsi04Ag07810_Dsi04Bg09080_Dsi04Cg06390	3.19167	BB
Dsi04Ag06310_Dsi04Bg10370_Dsi04Cg05190	3.66873	BB		Dsi02Ag09870_Dsi02Bg09550_Dsi02Cg08180	1.84532	BB		Dsi08Ag09600_Dsi08Bg09400_Dsi08Cg06100	-8.43398	BB
Dsi04Ag01780_Dsi04Bg13870_Dsi04Cg01860	6.35778	BB		Dsi04Ag02650_Dsi04Bg13080_Dsi04Cg02660	4.74685	BB		Dsi06Ag00310_Dsi06Bg14400_Dsi11Cg04100	0.660933	BB
Dsi03Ag12300_Dsi03Bg11720_Dsi06Cg03650	-3.9631	BB		Dsi01Ag25620_Dsi01Bg23520_Dsi01Cg04100	-3.08632	BB		Dsi02Ag16020_Dsi02Bg14570_Dsi02Cg12460	3.08846	BB
Dsi03Ag07690_Dsi03Bg07400_Dsi03Cg11600	1.16442	BB		Dsi11Ag07380_Dsi11Bg02530_Dsi09Cg10500	1.07541	BB		Dsi05Ag00560_Dsi05Bg00760_Dsi05Cg09540	-2.1366	BB
Dsi12Ag02930_Dsi12Bg05230_Dsi03Cg08270	1.4382	BB		Dsi01Ag19710_Dsi01Bg18370_Dsi01Cg12200	0.888215	BB		Dsi05Ag05470_Dsi05Bg05700_Dsi05Cg08150	-0.846935	BB
Dsi03Ag20930_Dsi03Bg20160_Dsi06Cg12060	1.57991	BB		Dsi01Ag15340_Dsi01Bg13880_Dsi01Cg16670	-2.37087	BB		Dsi09Ag05590_Dsi09Bg06270_Dsi09Cg03140	8.43674	BB
Dsi03Ag00310_Dsi03Bg00360_Dsi03Cg18550	2.7161	BB		Dsi11Ag05730_Dsi11Bg04050_Dsi11Cg09120	0.834136	BB		Dsi08Ag06740_Dsi08Bg06230_Dsi08Cg08550	1.03118	BB
Dsi03Ag22060_Dsi03Bg21010_Dsi06Cg13060	-2.62049	BB		Dsi04Ag13400_Dsi04Bg04150_Dsi04Cg11450	-2.33317	BB		Dsi10Ag06800_Dsi10Bg01660_Dsi10Cg01720	1.46508	BB
Dsi01Ag23810_Dsi01Bg18630_Dsi01Cg08340	-0.813185	BB		Dsi09Ag02080_Dsi09Bg08050_Dsi09Cg01490	-1.37889	BB		Dsi07Ag07930_Dsi07Bg07610_Dsi07Cg11350	-1.10302	BB
Dsi01Ag22660_Dsi01Bg19560_Dsi01Cg09340	2.12489	BB		Dsi03Ag07950_Dsi03Bg07720_Dsi03Cg11470	-5.00588	BB		Dsi01Ag17440_Dsi01Bg16410_Dsi01Cg14410	2.37788	BB
Dsi03Ag14330_Dsi03Bg13360_Dsi06Cg05740	-1.9171	BB		Dsi01Ag21860_Dsi01Bg20400_Dsi01Cg10240	1.80393	BB		Dsi08Ag11200_Dsi08Bg10970_Dsi08Cg04940	1.3903	BB
Dsi04Ag05230_Dsi04Bg11230_Dsi04Cg04290	-1.79198	BB		Dsi07Ag12750_Dsi07Bg12310_Dsi07Cg07590	-2.80922	BB		Dsi03Ag05910_Dsi03Bg05940_Dsi03Cg13290	0.684781	BB
Dsi07Ag06440_Dsi07Bg06250_Dsi07Cg06100	-4.76067	BB		Dsi07Ag06880_Dsi07Bg06600_Dsi07Cg06400	-1.20683	BB		Dsi01Ag14100_Dsi01Bg12520_Dsi01Cg17870	8.58921	BB
Dsi10Ag04170_Dsi10Bg05080_Dsi10Cg03890	-1.11504	BB		Dsi02Ag04460_Dsi02Bg04170_Dsi02Cg03290	-1.12087	BB		Dsi09Ag07060_Dsi09Bg05300_Dsi09Cg04130	2.93829	BB
Dsi03Ag07060_Dsi03Bg06830_Dsi03Cg12160	-0.847903	BB		Dsi01Ag15630_Dsi01Bg14200_Dsi01Cg16290	1.48812	BB		Dsi12Ag00180_Dsi12Bg07940_Dsi06Cg00220	8.55992	BB
Dsi02Ag09590_Dsi02Bg09270_Dsi02Cg07940	-4.78338	BB		Dsi10Ag00710_Dsi10Bg08460_Dsi10Cg06970	3.53083	BB		Dsi05Ag00380_Dsi05Bg00450_Dsi05Cg09180	1.1997	BB
Dsi07Ag06120_Dsi07Bg06040_Dsi07Cg05860	-1.62882	BB		Dsi10Ag03810_Dsi10Bg05290_Dsi10Cg04230	0.955009	BB		Dsi05Ag01470_Dsi05Bg01930_Dsi05Cg10470	-1.34145	BB
Dsi06Ag13260_Dsi06Bg01530_Dsi06Cg17860	1.83386	BB		Dsi04Ag06170_Dsi04Bg10470_Dsi04Cg05070	2.30324	BB		Dsi10Ag01990_Dsi10Bg07260_Dsi10Cg05830	1.97158	BB
Dsi10Ag07740_Dsi10Bg01250_Dsi08Cg09550	1.9485	BB		Dsi07Ag11480_Dsi07Bg11390_Dsi07Cg08400	-0.836264	BB		Dsi04Ag20160_Dsi04Bg00120_Dsi04Cg14440	-1.33988	BB
Dsi02Ag14410_Dsi02Bg13190_Dsi02Cg11220	2.49865	BB		Dsi03Ag22990_Dsi03Bg22010_Dsi10Cg08150	-1.12522	BB		Dsi07Ag07630_Dsi07Bg07380_Dsi07Cg06970	-1.74926	BB
Dsi10Ag00380_Dsi10Bg08850_Dsi10Cg07270	1.2878	BB		Dsi01Ag25380_Dsi01Bg23850_Dsi01Cg03830	0.886914	BB		Dsi02Ag04250_Dsi02Bg04010_Dsi02Cg03490	1.84697	BB
Dsi05Ag06380_Dsi05Bg06740_Dsi05Cg07520	-1.76793	BB		Dsi06Ag00070_Dsi06Bg14550_Dsi11Cg04290	-1.019	BB		Dsi02Ag20800_Dsi02Bg19440_Dsi02Cg16550	1.1391	BB
Dsi03Ag18030_Dsi03Bg17240_Dsi06Cg09270	1.93498	BB		Dsi02Ag06170_Dsi02Bg05580_Dsi02Cg01840	9.19115	BB		Dsi09Ag05830_Dsi09Bg06160_Dsi09Cg03320	-7.81935	BB
Dsi01Ag21960_Dsi01Bg20310_Dsi01Cg10160	1.19437	BB		Dsi04Ag07600_Dsi04Bg09290_Dsi04Cg06160	-5.85276	BB		Dsi03Ag01020_Dsi03Bg00970_Dsi03Cg18000	-1.3917	BB
Dsi06Ag04980_Dsi06Bg09890_Dsi03Cg03150	1.53913	BB		Dsi06Ag11970_Dsi06Bg02910_Dsi06Cg17010	-8.36084	BB		Dsi05Ag09500_Dsi05Bg09920_Dsi05Cg04590	-4.48984	BB
Dsi12Ag01590_Dsi12Bg06370_Dsi03Cg09460	-1.04245	BB		Dsi03Ag00710_Dsi03Bg00720_Dsi03Cg18320	2.59629	BB		Dsi02Ag01600_Dsi02Bg01560_Dsi02Cg05810	1.49636	BB
Dsi02Ag09660_Dsi02Bg09330_Dsi02Cg08010	-8.2749	BB		Dsi02Ag21620_Dsi02Bg20190_Dsi02Cg17400	2.90081	BB		Dsi08Ag12140_Dsi08Bg11840_Dsi08Cg04200	-1.28169	BB
Dsi02Ag20740_Dsi02Bg19360_Dsi02Cg16460	-1.75543	BB		Dsi09Ag10450_Dsi09Bg01860_Dsi09Cg06970	-2.77233	BB		Dsi01Ag12230_Dsi01Bg10500_Dsi01Cg19290	8.35069	BB
Dsi02Ag17460_Dsi02Bg16040_Dsi02Cg13730	2.03252	BB		Dsi01Ag01520_Dsi01Bg01050_Dsi01Cg00830	1.82496	BB		Dsi05Ag00680_Dsi05Bg00950_Dsi05Cg09770	2.0829	BB
Dsi03Ag22230_Dsi03Bg21180_Dsi06Cg13250	1.52498	BB		Dsi05Ag03920_Dsi05Bg04390_Dsi05Cg12230	-0.732593	BB		Dsi01Ag10820_Dsi01Bg09150_Dsi01Cg20510	8.54872	BB
Dsi04Ag07600_Dsi04Bg09290_Dsi04Cg06160	-7.713	BB		Dsi03Ag08330_Dsi03Bg07970_Dsi03Cg11230	1.45185	BB		Dsi01Ag24590_Dsi01Bg22870_Dsi01Cg07850	4.064	BB
Dsi02Ag09370_Dsi02Bg09020_Dsi02Cg07240	-0.887108	BB		Dsi07Ag04890_Dsi07Bg05210_Dsi07Cg05050	-7.15485	BB		Dsi03Ag17180_Dsi03Bg16360_Dsi06Cg08500	1.52169	BB
Dsi03Ag19420_Dsi03Bg18700_Dsi06Cg10660	-1.06629	BB		Dsi03Ag23110_Dsi03Bg22140_Dsi10Cg08290	-2.37216	BB		Dsi06Ag02470_Dsi06Bg11990_Dsi03Cg05200	-1.00978	BB
Dsi06Ag12220_Dsi06Bg02700_Dsi06Cg17330	-8.53436	BB		Dsi04Ag01380_Dsi04Bg14410_Dsi04Cg01440	4.37095	BB		Dsi05Ag06270_Dsi05Bg06660_Dsi05Cg07600	3.14224	BB
Dsi07Ag07950_Dsi07Bg07620_Dsi07Cg11340	1.1743	BB		Dsi12Ag02330_Dsi12Bg05750_Dsi03Cg08710	1.30437	BB		Dsi03Ag16990_Dsi03Bg16220_Dsi06Cg08340	-1.29797	BB
Dsi05Ag05480_Dsi05Bg05720_Dsi05Cg08140	0.811469	BB		Dsi04Ag14410_Dsi04Bg03430_Dsi04Cg12250	1.08591	BB		Dsi03Ag11360_Dsi03Bg10680_Dsi06Cg02520	-1.41601	BB
Dsi07Ag02520_Dsi07Bg02670_Dsi07Cg02740	-0.773698	BB		Dsi12Ag06450_Dsi12Bg02080_Dsi11Cg02540	1.02489	BB		Dsi02Ag19370_Dsi02Bg18120_Dsi02Cg15350	-0.881288	BB
Dsi01Ag12730_Dsi01Bg11070_Dsi01Cg18810	-1.71225	BB		Dsi06Ag13540_Dsi06Bg01160_Dsi06Cg18150	-1.41604	BB		Dsi03Ag05260_Dsi03Bg05390_Dsi03Cg13750	-3.88068	BB
Dsi07Ag04150_Dsi07Bg04480_Dsi07Cg04430	0.789829	BB		Dsi11Ag08150_Dsi11Bg02080_Dsi09Cg10920	-4.17504	BB		Dsi04Ag03430_Dsi04Bg12520_Dsi04Cg03030	-0.992438	BB
Dsi01Ag21430_Dsi01Bg20820_Dsi01Cg10660	-2.08408	BB		Dsi06Ag04860_Dsi06Bg10020_Dsi03Cg03260	1.08964	BB		Dsi03Ag07130_Dsi03Bg06920_Dsi03Cg12090	7.19205	BB
Dsi05Ag06090_Dsi05Bg06330_Dsi05Cg07760	4.11792	BB		Dsi04Ag08460_Dsi04Bg08440_Dsi04Cg07030	3.20427	BB		Dsi04Ag05220_Dsi04Bg11240_Dsi04Cg04280	-2.50599	BB
Dsi06Ag06090_Dsi06Bg08870_Dsi03Cg02060	-0.840276	BB		Dsi02Ag08390_Dsi02Bg07980_Dsi08Cg00630	1.89288	BB		Dsi02Ag10280_Dsi02Bg09980_Dsi02Cg00800	-8.8789	BB
Dsi09Ag06590_Dsi09Bg05640_Dsi09Cg03700	-3.72473	BB		Dsi04Ag11530_Dsi04Bg05520_Dsi04Cg10010	0.734493	BB		Dsi04Ag01050_Dsi04Bg14660_Dsi04Cg01110	3.2732	BB
Dsi01Ag01410_Dsi01Bg00930_Dsi01Cg00760	-1.36521	BB		Dsi02Ag09660_Dsi02Bg09330_Dsi02Cg08010	-8.30544	BB		Dsi03Ag17980_Dsi03Bg17170_Dsi06Cg09190	-0.691015	BB
Dsi08Ag10290_Dsi08Bg10010_Dsi08Cg05670	-3.68136	BB		Dsi02Ag17860_Dsi02Bg16380_Dsi02Cg14010	-1.19153	BB		Dsi02Ag17380_Dsi02Bg15930_Dsi02Cg13660	8.72464	BB
Dsi03Ag10960_Dsi03Bg10320_Dsi06Cg02140	-6.87593	BB		Dsi07Ag08190_Dsi07Bg07950_Dsi07Cg11180	-2.93226	BB		Dsi05Ag10470_Dsi05Bg10870_Dsi05Cg03690	1.27723	BB
Dsi05Ag13660_Dsi05Bg13820_Dsi05Cg00440	1.31142	BB		Dsi02Ag21100_Dsi02Bg19690_Dsi02Cg16890	-4.56969	BB		Dsi03Ag04090_Dsi03Bg04110_Dsi03Cg14920	-0.836653	BB
Dsi06Ag01530_Dsi06Bg12810_Dsi03Cg06060	1.15897	BB		Dsi01Ag19120_Dsi01Bg17820_Dsi01Cg12720	-4.7752	BB		Dsi09Ag00680_Dsi09Bg09150_Dsi09Cg00510	1.02216	BB
Dsi02Ag18400_Dsi02Bg17090_Dsi02Cg14570	8.43654	BB		Dsi03Ag05210_Dsi03Bg05320_Dsi03Cg13850	0.989288	BB		Dsi09Ag11530_Dsi09Bg00700_Dsi09Cg08010	-1.02236	BB
Dsi02Ag13210_Dsi02Bg12220_Dsi02Cg10410	0.889488	BB		Dsi08Ag10420_Dsi08Bg10100_Dsi08Cg05590	-2.98595	BB		Dsi10Ag00390_Dsi10Bg08830_Dsi10Cg07220	1.39038	BB
Dsi03Ag16730_Dsi03Bg16010_Dsi06Cg08050	-5.72662	BB		Dsi06Ag00870_Dsi06Bg13630_Dsi03Cg06880	-1.54169	BB		Dsi06Ag01550_Dsi06Bg12790_Dsi03Cg06040	0.708575	BB
Dsi02Ag00840_Dsi02Bg00730_Dsi02Cg06680	-1.20974	BB		Dsi10Ag00420_Dsi10Bg08790_Dsi10Cg07210	-0.828824	BB		Dsi03Ag12410_Dsi03Bg11870_Dsi06Cg03850	8.56007	BB
Dsi04Ag06780_Dsi04Bg09960_Dsi04Cg05560	-1.47707	BB		Dsi03Ag01110_Dsi03Bg01070_Dsi03Cg17890	-1.73899	BB		Dsi08Ag10520_Dsi08Bg10200_Dsi08Cg05510	5.32138	BB
Dsi06Ag09200_Dsi06Bg05590_Dsi06Cg14460	0.972206	BB		Dsi04Ag10150_Dsi04Bg06780_Dsi04Cg08840	-1.63817	BB		Dsi06Ag03810_Dsi06Bg10740_Dsi03Cg04030	0.794442	BB
Dsi03Ag22780_Dsi03Bg21750_Dsi06Cg13930	-1.69376	BB		Dsi01Ag19020_Dsi01Bg17770_Dsi01Cg12780	0.910333	BB		Dsi07Ag12540_Dsi07Bg12200_Dsi07Cg07670	4.3633	BB
Dsi04Ag01200_Dsi04Bg14530_Dsi04Cg01230	-2.77421	BB		Dsi06Ag00840_Dsi06Bg13640_Dsi03Cg06910	-0.754906	BB		Dsi03Ag16660_Dsi03Bg15900_Dsi06Cg07940	3.054	BB
Dsi03Ag09410_Dsi03Bg08980_Dsi06Cg00820	-2.94202	BB		Dsi08Ag12880_Dsi08Bg12380_Dsi01Cg21400	1.19275	BB		Dsi03Ag08330_Dsi03Bg07970_Dsi03Cg11230	2.36007	BB
Dsi05Ag00220_Dsi05Bg00130_Dsi11Cg04710	0.941109	BB		Dsi08Ag09390_Dsi08Bg09250_Dsi08Cg06280	0.739125	BB		Dsi02Ag21080_Dsi02Bg19670_Dsi02Cg16850	3.01023	BB
Dsi01Ag17370_Dsi01Bg16350_Dsi01Cg14490	-8.7261	BB		Dsi06Ag10160_Dsi06Bg04840_Dsi06Cg15110	4.07751	BB		Dsi07Ag08390_Dsi07Bg08110_Dsi07Cg11030	-1.10826	BB
Dsi01Ag11750_Dsi01Bg10040_Dsi01Cg19750	0.969695	BB		Dsi02Ag15850_Dsi02Bg14390_Dsi02Cg12320	-2.26426	BB		Dsi01Ag16930_Dsi01Bg15620_Dsi01Cg15090	-6.11669	BB
Dsi01Ag01750_Dsi01Bg01270_Dsi01Cg01030	-2.99324	BB		Dsi04Ag01070_Dsi04Bg14640_Dsi04Cg01140	2.25506	BB		Dsi01Ag19020_Dsi01Bg17770_Dsi01Cg12780	1.17426	BB
Dsi04Ag02010_Dsi04Bg13640_Dsi04Cg02070	1.3534	BB		Dsi01Ag27990_Dsi01Bg25760_Dsi01Cg06080	1.32175	BB		Dsi03Ag02240_Dsi03Bg02330_Dsi03Cg16670	1.92791	BB
Dsi10Ag01150_Dsi10Bg08070_Dsi10Cg06590	1.51019	BB		Dsi05Ag09720_Dsi05Bg10110_Dsi05Cg04450	-2.3215	BB		Dsi06Ag09700_Dsi06Bg05300_Dsi06Cg14700	-1.0936	BB
Dsi03Ag08290_Dsi03Bg07910_Dsi03Cg11290	-7.93197	BB		Dsi02Ag22020_Dsi02Bg20670_Dsi02Cg17810	0.834334	BB		Dsi04Ag10410_Dsi04Bg06540_Dsi04Cg09100	8.3398	BB
Dsi04Ag00300_Dsi04Bg15370_Dsi04Cg00330	0.924713	BB		Dsi06Ag03260_Dsi06Bg11260_Dsi03Cg04560	1.78657	BB		Dsi08Ag10330_Dsi08Bg10030_Dsi08Cg05650	1.40046	BB
Dsi03Ag05400_Dsi03Bg05500_Dsi03Cg13690	3.05591	BB		Dsi10Ag02460_Dsi10Bg06690_Dsi10Cg05280	1.06486	BB		Dsi01Ag23150_Dsi01Bg19140_Dsi01Cg08950	1.38227	BB
Dsi11Ag07450_Dsi11Bg02460_Dsi09Cg10570	-5.30957	BB		Dsi01Ag03540_Dsi01Bg02610_Dsi01Cg02050	1.28928	BB		Dsi01Ag25620_Dsi01Bg23520_Dsi01Cg04100	-2.04571	BB
Dsi08Ag06770_Dsi08Bg06280_Dsi08Cg08490	1.17436	BB		Dsi05Ag09130_Dsi05Bg09510_Dsi05Cg05070	-1.73402	BB		Dsi06Ag01240_Dsi06Bg13220_Dsi03Cg06460	1.64708	BB
Dsi02Ag03570_Dsi02Bg03530_Dsi02Cg04170	-0.985152	BB		Dsi06Ag13200_Dsi06Bg01620_Dsi06Cg17820	1.75831	BB		Dsi07Ag05100_Dsi07Bg05370_Dsi07Cg05230	-1.08847	BB
Dsi08Ag09390_Dsi08Bg09250_Dsi08Cg06280	-0.878723	BB		Dsi02Ag11900_Dsi02Bg11610_Dsi02Cg09940	-1.08841	BB		Dsi08Ag01070_Dsi08Bg00770_Dsi10Cg00850	-1.98868	BB
Dsi03Ag12810_Dsi03Bg12160_Dsi06Cg04360	1.51523	BB		Dsi07Ag03470_Dsi07Bg03580_Dsi07Cg03770	-1.27723	BB		Dsi03Ag19560_Dsi03Bg18860_Dsi06Cg10830	-2.25608	BB
Dsi08Ag05590_Dsi08Bg05380_Dsi11Cg10180	-1.17994	BB		Dsi09Ag01320_Dsi09Bg08640_Dsi09Cg01060	-1.00384	BB		Dsi11Ag07130_Dsi11Bg02830_Dsi10Cg00900	-2.08617	BB
Dsi05Ag08590_Dsi05Bg08910_Dsi05Cg05560	1.86382	BB		Dsi02Ag14350_Dsi02Bg13120_Dsi02Cg11160	-1.98712	BB		Dsi12Ag02670_Dsi12Bg05390_Dsi03Cg08430	-1.72677	BB
Dsi01Ag03480_Dsi01Bg02570_Dsi01Cg01990	-1.30563	BB		Dsi06Ag08750_Dsi06Bg06140_Dsi06Cg14100	2.74279	BB		Dsi03Ag00330_Dsi03Bg00400_Dsi03Cg18540	0.902505	BB
Dsi02Ag15610_Dsi02Bg14130_Dsi02Cg12110	1.30678	BB		Dsi05Ag02060_Dsi05Bg02440_Dsi05Cg10800	-1.16731	BB		Dsi07Ag06780_Dsi07Bg06450_Dsi07Cg06300	1.71333	BB
Dsi02Ag21610_Dsi02Bg20180_Dsi02Cg17390	2.48361	BB		Dsi11Ag10140_Dsi11Bg01380_Dsi09Cg11470	2.77436	BB		Dsi07Ag03470_Dsi07Bg03580_Dsi07Cg03770	-1.6442	BB
Dsi02Ag12320_Dsi02Bg11790_Dsi02Cg10030	1.97691	BB		Dsi03Ag23070_Dsi03Bg22090_Dsi10Cg08220	-1.89954	BB		Dsi05Ag12700_Dsi05Bg12260_Dsi05Cg01320	2.67079	BB
Dsi01Ag25110_Dsi01Bg23240_Dsi01Cg03530	-4.7281	BB		Dsi08Ag06290_Dsi08Bg04390_Dsi08Cg08900	1.15396	BB		Dsi01Ag17200_Dsi01Bg15910_Dsi01Cg14890	-1.65593	BB
Dsi03Ag05000_Dsi03Bg05080_Dsi03Cg14060	3.00734	BB		Dsi03Ag19810_Dsi03Bg19070_Dsi06Cg11080	1.6037	BB		Dsi04Ag02240_Dsi04Bg13480_Dsi04Cg02260	-1.29537	BB
Dsi04Ag11930_Dsi04Bg05130_Dsi04Cg10390	4.23871	BB		Dsi03Ag03350_Dsi03Bg03530_Dsi03Cg15500	-3.24761	BB		Dsi09Ag04280_Dsi09Bg07130_Dsi09Cg02230	8.53632	BB
Dsi10Ag00770_Dsi10Bg08380_Dsi10Cg06900	-1.28757	BB		Dsi03Ag12740_Dsi03Bg12120_Dsi06Cg04300	-1.35549	BB		Dsi04Ag07250_Dsi04Bg09580_Dsi04Cg05870	1.92949	BB
Dsi05Ag12420_Dsi05Bg12550_Dsi05Cg01660	8.69452	BB		Dsi03Ag07340_Dsi03Bg07110_Dsi03Cg11870	-2.11533	BB		Dsi11Ag00870_Dsi12Bg00800_Dsi11Cg07110	-1.46831	BB
Dsi03Ag18690_Dsi03Bg17980_Dsi06Cg10000	-2.75485	BB		Dsi12Ag01640_Dsi12Bg06170_Dsi03Cg09250	-2.52988	BB		Dsi07Ag06920_Dsi07Bg06640_Dsi07Cg06440	1.54625	BB
Dsi11Ag04120_Dsi11Bg05280_Dsi11Cg05170	3.21224	BB		Dsi03Ag04170_Dsi03Bg04180_Dsi03Cg14860	-1.70738	BB		Dsi02Ag04940_Dsi02Bg04610_Dsi02Cg02970	-1.49359	BB
Dsi10Ag02310_Dsi10Bg06880_Dsi10Cg05440	-3.16701	BB		Dsi11Ag07900_Dsi11Bg02270_Dsi09Cg10800	-3.52636	BB		Dsi04Ag08930_Dsi02Bg12000_Dsi04Cg07630	1.42403	BB
Dsi07Ag08510_Dsi07Bg08250_Dsi07Cg10940	-1.09139	BB		Dsi06Ag11390_Dsi06Bg03580_Dsi06Cg16270	1.09322	BB		Dsi02Ag04260_Dsi02Bg04020_Dsi02Cg03480	-4.66705	BB
Dsi03Ag01760_Dsi03Bg01890_Dsi03Cg17150	3.67131	BB		Dsi02Ag12640_Dsi02Bg12110_Dsi02Cg10270	4.75505	BB		Dsi10Ag01300_Dsi10Bg07880_Dsi10Cg06440	1.63762	BB
Dsi04Ag07480_Dsi04Bg09450_Dsi04Cg06000	3.58969	BB		Dsi06Ag07180_Dsi06Bg08180_Dsi03Cg01050	-1.74732	BB		Dsi06Ag02010_Dsi06Bg12350_Dsi03Cg05510	-5.53244	BB
Dsi08Ag11240_Dsi08Bg11030_Dsi08Cg04910	1.86663	BB		Dsi07Ag05470_Dsi07Bg05760_Dsi07Cg05540	1.21536	BB		Dsi02Ag13420_Dsi02Bg12430_Dsi02Cg10570	3.72547	BB
Dsi06Ag14020_Dsi06Bg00550_Dsi06Cg18530	1.40365	BB		Dsi01Ag26640_Dsi01Bg24770_Dsi01Cg05170	2.1736	BB		Dsi03Ag20550_Dsi03Bg19930_Dsi06Cg11820	2.6715	BB
Dsi04Ag01960_Dsi04Bg13690_Dsi04Cg02030	1.40745	BB		Dsi03Ag02590_Dsi03Bg02700_Dsi03Cg16290	-2.1959	BB		Dsi04Ag01060_Dsi04Bg14650_Dsi04Cg01130	2.31462	BB
Dsi08Ag00220_Dsi08Bg00160_Dsi10Cg00320	0.904516	BB		Dsi12Ag01600_Dsi12Bg06360_Dsi03Cg09450	-8.12357	BB		Dsi08Ag01480_Dsi08Bg00950_Dsi09Cg10070	-1.2493	BB
Dsi02Ag04780_Dsi02Bg04510_Dsi02Cg03110	-5.90268	BB		Dsi03Ag19820_Dsi03Bg19080_Dsi06Cg11090	0.785639	BB		Dsi05Ag12270_Dsi05Bg12720_Dsi05Cg01870	-5.69822	BB
Dsi03Ag23760_Dsi03Bg22770_Dsi10Cg09070	1.35584	BB		Dsi08Ag10920_Dsi08Bg10530_Dsi08Cg05160	-1.03586	BB		Dsi01Ag13760_Dsi01Bg12120_Dsi01Cg18190	-1.02065	BB
Dsi01Ag19370_Dsi01Bg18000_Dsi01Cg12580	2.92148	BB		Dsi09Ag09920_Dsi09Bg02460_Dsi09Cg06460	-6.57781	BB		Dsi03Ag19160_Dsi03Bg18410_Dsi06Cg10420	-1.47399	BB
Dsi02Ag13680_Dsi02Bg12590_Dsi02Cg10720	2.38398	BB		Dsi04Ag03160_Dsi04Bg12710_Dsi04Cg02880	-1.04082	BB		Dsi01Ag03480_Dsi01Bg02570_Dsi01Cg01990	1.40553	BB
Dsi02Ag16010_Dsi02Bg14560_Dsi02Cg12450	-2.39471	BB		Dsi02Ag13680_Dsi02Bg12590_Dsi02Cg10720	2.14799	BB		Dsi01Ag11920_Dsi01Bg10260_Dsi01Cg19570	1.40778	BB
Dsi08Ag07800_Dsi08Bg07290_Dsi08Cg07730	-0.97008	BB		Dsi08Ag04920_Dsi08Bg03960_Dsi07Cg00640	-1.04366	BB		Dsi06Ag09680_Dsi06Bg05320_Dsi06Cg14690	1.31932	BB
Dsi01Ag22700_Dsi01Bg19510_Dsi01Cg09320	1.40981	BB		Dsi01Ag12470_Dsi01Bg10630_Dsi01Cg19130	-9.41542	BB		Dsi06Ag03820_Dsi06Bg10730_Dsi03Cg04020	3.89988	BB
Dsi01Ag01730_Dsi01Bg01250_Dsi01Cg01010	-1.3309	BB		Dsi02Ag21250_Dsi02Bg19820_Dsi02Cg17030	-0.79963	BB		Dsi01Ag26580_Dsi01Bg24690_Dsi01Cg04980	7.47699	BB
Dsi03Ag17420_Dsi03Bg16650_Dsi06Cg08790	-1.09933	BB		Dsi02Ag01270_Dsi02Bg01140_Dsi02Cg06250	-0.892692	BB		Dsi02Ag14070_Dsi02Bg12830_Dsi02Cg10930	2.69195	BB
Dsi03Ag16220_Dsi03Bg15500_Dsi06Cg07530	-1.36829	BB		Dsi03Ag16990_Dsi03Bg16220_Dsi06Cg08340	-0.885138	BB		Dsi06Ag10420_Dsi06Bg04560_Dsi06Cg15410	3.66215	BB
Dsi08Ag04430_Dsi08Bg03680_Dsi07Cg00440	7.82407	BB		Dsi01Ag28440_Dsi01Bg26250_Dsi02Cg00180	-1.35341	BB		Dsi02Ag00820_Dsi02Bg00750_Dsi02Cg06660	1.29601	BB
Dsi11Ag08780_Dsi11Bg01730_Dsi09Cg11030	1.80772	BB		Dsi02Ag00380_Dsi02Bg00340_Dsi08Cg00370	4.219	BB		Dsi11Ag10140_Dsi11Bg01380_Dsi09Cg11470	1.63719	BB
Dsi07Ag04020_Dsi07Bg04290_Dsi07Cg04360	-1.87763	BB		Dsi12Ag06590_Dsi12Bg02010_Dsi11Cg02490	7.92831	BB		Dsi01Ag01820_Dsi01Bg01330_Dsi01Cg01070	-1.38713	BB
Dsi01Ag06630_Dsi01Bg05410_Dsi08Cg01290	0.770393	BB		Dsi02Ag15960_Dsi02Bg14480_Dsi02Cg12400	-1.45106	BB		Dsi01Ag13750_Dsi01Bg12110_Dsi01Cg18200	-1.07166	BB
Dsi01Ag23060_Dsi01Bg19230_Dsi01Cg09040	-3.14776	BB		Dsi01Ag07520_Dsi01Bg06150_Dsi08Cg01950	-3.93687	BB		Dsi03Ag07080_Dsi03Bg06860_Dsi03Cg12150	3.48195	BB
Dsi02Ag17850_Dsi02Bg16360_Dsi02Cg14000	1.69665	BB		Dsi10Ag02670_Dsi10Bg06410_Dsi10Cg05080	-1.5375	BB		Dsi09Ag06630_Dsi09Bg05610_Dsi09Cg03720	8.07342	BB
Dsi02Ag12510_Dsi02Bg11980_Dsi02Cg10130	1.32979	BB		Dsi07Ag01800_Dsi07Bg01900_Dsi07Cg02070	-1.28308	BB		Dsi10Ag01460_Dsi10Bg07750_Dsi10Cg06400	1.02961	BB
Dsi01Ag13760_Dsi01Bg12120_Dsi01Cg18190	-1.01895	BB		Dsi12Ag02650_Dsi12Bg05410_Dsi03Cg08450	1.48411	BB		Dsi06Ag02790_Dsi06Bg11650_Dsi03Cg04850	-4.86894	BB
Dsi07Ag04920_Dsi07Bg05230_Dsi07Cg05070	-2.07114	BB		Dsi02Ag14540_Dsi02Bg13290_Dsi02Cg11320	-2.86723	BB		Dsi09Ag10040_Dsi09Bg02260_Dsi09Cg06610	-8.15782	BB
Dsi01Ag03870_Dsi01Bg02940_Dsi01Cg02380	-7.98738	BB		Dsi07Ag11620_Dsi07Bg11500_Dsi07Cg08310	2.42207	BB		Dsi04Ag19580_Dsi04Bg00510_Dsi04Cg13800	-1.28255	BB
Dsi01Ag08620_Dsi01Bg07530_Dsi08Cg03050	-5.07862	BB		Dsi02Ag16820_Dsi02Bg15310_Dsi02Cg13120	-3.07678	BB		Dsi10Ag05470_Dsi10Bg03500_Dsi10Cg02230	-0.80249	BB
Dsi03Ag07950_Dsi03Bg07720_Dsi03Cg11470	-2.21857	BB		Dsi07Ag12940_Dsi07Bg12450_Dsi07Cg07360	1.08234	BB		Dsi01Ag24150_Dsi01Bg22390_Dsi01Cg08180	1.29712	BB
Dsi09Ag09410_Dsi09Bg02950_Dsi09Cg05950	8.8112	BB		Dsi10Ag00320_Dsi10Bg08940_Dsi10Cg07350	-1.02265	BB		Dsi03Ag01490_Dsi03Bg01660_Dsi03Cg17410	-3.69646	BB
Dsi07Ag05440_Dsi07Bg05670_Dsi07Cg05450	1.55196	BB		Dsi01Ag20990_Dsi01Bg21320_Dsi01Cg11200	-1.29293	BB		Dsi03Ag22060_Dsi03Bg21010_Dsi06Cg13060	2.62098	BB
Dsi03Ag22990_Dsi03Bg22010_Dsi10Cg08150	-0.847052	BB		Dsi06Ag12900_Dsi06Bg02020_Dsi06Cg17600	1.17355	BB		Dsi01Ag22730_Dsi01Bg19480_Dsi01Cg09300	7.0728	BB
Dsi02Ag01270_Dsi02Bg01140_Dsi02Cg06250	-0.974245	BB		Dsi05Ag03960_Dsi05Bg04420_Dsi05Cg12250	-5.94404	BB		Dsi02Ag20380_Dsi02Bg19040_Dsi02Cg16170	-1.26531	BB
Dsi02Ag15990_Dsi02Bg14540_Dsi02Cg12440	-1.05946	BB		Dsi02Ag19300_Dsi02Bg18060_Dsi02Cg15310	-1.20966	BB		Dsi02Ag00440_Dsi02Bg00380_Dsi02Cg07650	-2.2604	BB
Dsi07Ag03640_Dsi07Bg03830_Dsi07Cg03940	-1.19601	BB		Dsi07Ag12080_Dsi07Bg11920_Dsi07Cg07840	-0.807774	BB		Dsi01Ag24250_Dsi01Bg22490_Dsi01Cg08110	2.63793	BB
Dsi10Ag02840_Dsi10Bg06290_Dsi10Cg04920	0.759178	BB		Dsi03Ag00460_Dsi03Bg00560_Dsi03Cg18440	7.76658	BB		Dsi09Ag11110_Dsi09Bg01220_Dsi09Cg07560	-1.81256	BB
Dsi03Ag14780_Dsi03Bg13790_Dsi06Cg06130	4.8531	BB		Dsi04Ag12930_Dsi04Bg04600_Dsi04Cg10990	1.67676	BB		Dsi02Ag06500_Dsi02Bg06080_Dsi02Cg01660	-2.41654	BB
Dsi06Ag04020_Dsi06Bg10620_Dsi03Cg03900	-2.24563	BB		Dsi05Ag01330_Dsi05Bg01720_Dsi05Cg10410	1.09302	BB		Dsi04Ag00770_Dsi04Bg15000_Dsi04Cg00750	-2.0394	BB
Dsi03Ag09310_Dsi03Bg08820_Dsi03Cg10500	-1.76899	BB		Dsi01Ag18460_Dsi01Bg17270_Dsi01Cg13340	-3.37442	BB		Dsi08Ag02600_Dsi08Bg02350_Dsi09Cg08890	-1.20611	BB
Dsi03Ag06610_Dsi03Bg06540_Dsi03Cg12530	-1.2462	BB		Dsi04Ag09510_Dsi04Bg07440_Dsi04Cg08140	2.79997	BB		Dsi02Ag17000_Dsi02Bg15470_Dsi02Cg13280	2.42988	BB
Dsi02Ag09900_Dsi02Bg09580_Dsi02Cg01040	4.35563	BB		Dsi02Ag21070_Dsi02Bg19660_Dsi02Cg16840	4.3902	BB		Dsi08Ag10990_Dsi08Bg10550_Dsi08Cg05150	1.88663	BB
Dsi07Ag06330_Dsi07Bg06170_Dsi07Cg06010	0.931591	BB		Dsi07Ag02880_Dsi07Bg03010_Dsi07Cg03130	-1.72681	BB		Dsi06Ag03590_Dsi06Bg10890_Dsi03Cg04260	-4.39965	BB
Dsi03Ag23250_Dsi03Bg22340_Dsi10Cg08460	1.61219	BB		Dsi06Ag01550_Dsi06Bg12790_Dsi03Cg06040	0.690593	BB		Dsi05Ag02520_Dsi05Bg02960_Dsi05Cg11140	1.48258	BB
Dsi01Ag27050_Dsi01Bg25040_Dsi01Cg05330	0.79591	BB		Dsi06Ag03740_Dsi06Bg10800_Dsi03Cg04070	-1.77465	BB		Dsi02Ag18400_Dsi02Bg17090_Dsi02Cg14570	-8.41109	BB
Dsi04Ag00890_Dsi04Bg14870_Dsi04Cg00890	2.86516	BB		Dsi01Ag01400_Dsi01Bg00920_Dsi01Cg00750	-2.29463	BB		Dsi04Ag02030_Dsi04Bg13620_Dsi04Cg02090	5.50949	BB
Dsi03Ag23470_Dsi03Bg22520_Dsi10Cg08730	2.32733	BB		Dsi02Ag20150_Dsi02Bg18820_Dsi02Cg15980	-1.93982	BB		Dsi08Ag01910_Dsi08Bg01250_Dsi09Cg09740	-1.04794	BB
Dsi05Ag13110_Dsi05Bg11950_Dsi05Cg01030	-2.63153	BB		Dsi04Ag09230_Dsi04Bg07720_Dsi04Cg07900	-2.37417	BB		Dsi05Ag03360_Dsi05Bg03860_Dsi05Cg11880	-8.70852	BB
Dsi11Ag05750_Dsi11Bg04010_Dsi11Cg09130	-1.92142	BB		Dsi06Ag14030_Dsi06Bg00540_Dsi06Cg18540	-1.19404	BB		Dsi03Ag22420_Dsi03Bg21430_Dsi06Cg13480	2.28813	BB
Dsi11Ag03700_Dsi11Bg05540_Dsi11Cg05390	-1.47292	BB		Dsi08Ag07630_Dsi08Bg07070_Dsi08Cg07930	8.78191	BB		Dsi07Ag04980_Dsi07Bg05280_Dsi07Cg05130	8.2232	BB
Dsi07Ag12530_Dsi07Bg12180_Dsi07Cg07680	4.18813	BB		Dsi06Ag01190_Dsi06Bg13290_Dsi03Cg06540	1.01452	BB		Dsi02Ag20750_Dsi02Bg19370_Dsi02Cg16480	6.12053	BB
Dsi03Ag22340_Dsi03Bg21280_Dsi06Cg13350	0.778502	BB		Dsi12Ag05710_Dsi12Bg02870_Dsi11Cg03010	-7.81166	BB		Dsi06Ag01530_Dsi06Bg12810_Dsi03Cg06060	-1.07743	BB
Dsi01Ag16150_Dsi01Bg14890_Dsi01Cg15690	4.14521	BB		Dsi08Ag12270_Dsi08Bg11910_Dsi08Cg04080	2.21371	BB		Dsi03Ag15780_Dsi03Bg15020_Dsi06Cg07100	0.735452	BB
Dsi03Ag17550_Dsi03Bg16900_Dsi06Cg08880	-1.39217	BB		Dsi01Ag07940_Dsi01Bg06610_Dsi08Cg02290	1.91866	BB		Dsi12Ag08880_Dsi11Bg08840_Dsi11Cg00210	-1.1397	BB
Dsi12Ag04600_Dsi12Bg03790_Dsi11Cg03880	0.871667	BB		Dsi02Ag21480_Dsi02Bg20060_Dsi02Cg17250	-0.886079	BB		Dsi07Ag02980_Dsi07Bg03090_Dsi07Cg03240	-1.3249	BB
Dsi07Ag13160_Dsi07Bg12820_Dsi07Cg11630	-3.49815	BB		Dsi03Ag20530_Dsi03Bg19920_Dsi06Cg11790	1.73903	BB		Dsi05Ag09560_Dsi05Bg09950_Dsi05Cg04550	2.75848	BB
Dsi02Ag14720_Dsi02Bg13440_Dsi02Cg11410	-3.07316	BB		Dsi02Ag20800_Dsi02Bg19440_Dsi02Cg16550	0.83284	BB		Dsi01Ag14040_Dsi01Bg12460_Dsi01Cg17910	-0.729493	BB
Dsi01Ag04170_Dsi01Bg03230_Dsi01Cg02670	-1.02237	BB		Dsi03Ag08080_Dsi03Bg07830_Dsi03Cg11380	-1.20272	BB		Dsi02Ag03380_Dsi02Bg03360_Dsi02Cg04320	-2.87282	BB
Dsi01Ag19630_Dsi01Bg18310_Dsi01Cg12280	5.25497	BB		Dsi01Ag18450_Dsi01Bg17260_Dsi01Cg13350	1.68781	BB		Dsi02Ag17420_Dsi02Bg15980_Dsi02Cg13680	-1.39257	BB
Dsi06Ag11450_Dsi06Bg03480_Dsi06Cg16350	1.51771	BB		Dsi07Ag04970_Dsi07Bg05270_Dsi07Cg05120	-2.05184	BB		Dsi02Ag07280_Dsi02Bg07200_Dsi02Cg06920	2.77661	BB
Dsi09Ag04660_Dsi09Bg06910_Dsi09Cg02430	2.07212	BB		Dsi06Ag13300_Dsi06Bg01490_Dsi06Cg17890	-0.932035	BB		Dsi02Ag14960_Dsi02Bg13640_Dsi02Cg11570	-1.79047	BB
Dsi09Ag09870_Dsi09Bg02500_Dsi09Cg06390	-0.931876	BB		Dsi06Ag13210_Dsi06Bg01600_Dsi06Cg17840	6.66722	BB		Dsi01Ag06680_Dsi01Bg05480_Dsi08Cg01380	-3.67859	BB
Dsi04Ag07690_Dsi04Bg09160_Dsi04Cg06240	1.58941	BB		Dsi02Ag16040_Dsi02Bg14590_Dsi02Cg12470	2.09654	BB		Dsi01Ag04020_Dsi01Bg03100_Dsi01Cg02520	5.83648	BB
Dsi01Ag18460_Dsi01Bg17270_Dsi01Cg13340	-5.56846	BB		Dsi02Ag21060_Dsi02Bg19640_Dsi02Cg16820	2.27955	BB		Dsi01Ag15820_Dsi01Bg14470_Dsi01Cg16090	1.01298	BB
Dsi04Ag19680_Dsi04Bg00330_Dsi04Cg13940	-1.12686	BB		Dsi03Ag04100_Dsi03Bg04120_Dsi03Cg14910	6.24967	BB		Dsi04Ag04280_Dsi04Bg12110_Dsi04Cg03420	-2.06797	BB
Dsi04Ag08950_Dsi04Bg07900_Dsi04Cg07660	-1.22499	BB		Dsi06Ag09200_Dsi06Bg05590_Dsi06Cg14460	0.888908	BB		Dsi05Ag12020_Dsi05Bg12890_Dsi05Cg02150	-2.59512	BB
Dsi01Ag24250_Dsi01Bg22490_Dsi01Cg08110	-1.65865	BB		Dsi07Ag00590_Dsi07Bg00690_Dsi07Cg00870	-0.841027	BB		Dsi08Ag01050_Dsi08Bg00750_Dsi10Cg00830	-0.957746	BB
Dsi03Ag03200_Dsi03Bg03410_Dsi03Cg15680	1.11282	BB		Dsi08Ag01850_Dsi08Bg01170_Dsi09Cg09780	-1.12253	BB		Dsi03Ag11000_Dsi03Bg10350_Dsi06Cg02160	1.10511	BB
Dsi03Ag01390_Dsi03Bg01090_Dsi03Cg17860	1.50156	BB		Dsi08Ag09600_Dsi08Bg09400_Dsi08Cg06100	-8.6272	BB		Dsi04Ag19680_Dsi04Bg00330_Dsi04Cg13940	1.2617	BB
Dsi01Ag24720_Dsi01Bg22980_Dsi01Cg07760	-1.1294	BB		Dsi09Ag11650_Dsi09Bg00630_Dsi09Cg08100	0.995245	BB		Dsi04Ag19440_Dsi04Bg00610_Dsi04Cg13650	-6.73048	BB
Dsi12Ag02330_Dsi12Bg05750_Dsi03Cg08710	1.26457	BB		Dsi08Ag09880_Dsi08Bg09650_Dsi08Cg05890	-0.818041	BB		Dsi01Ag06080_Dsi01Bg04990_Dsi01Cg06340	-1.91822	BB
Dsi01Ag05850_Dsi01Bg04790_Dsi01Cg06680	1.26495	BB		Dsi09Ag05470_Dsi09Bg06340_Dsi09Cg03040	-8.23873	BB		Dsi01Ag25750_Dsi01Bg23920_Dsi01Cg04240	1.86972	BB
Dsi04Ag07300_Dsi04Bg09540_Dsi04Cg05910	1.68934	BB		Dsi05Ag05890_Dsi05Bg06100_Dsi05Cg07850	-5.47064	BB		Dsi04Ag13240_Dsi04Bg04230_Dsi04Cg11350	4.08803	BB
Dsi03Ag24010_Dsi03Bg23050_Dsi10Cg09370	-2.13637	BB		Dsi03Ag17550_Dsi03Bg16900_Dsi06Cg08880	-1.0697	BB		Dsi10Ag04610_Dsi10Bg04460_Dsi10Cg03470	-1.23559	BB
Dsi01Ag11520_Dsi01Bg09780_Dsi01Cg20080	-3.60302	BB		Dsi07Ag12990_Dsi07Bg12660_Dsi07Cg07220	7.86177	BB		Dsi10Ag03160_Dsi10Bg05810_Dsi10Cg04570	7.99357	BB
Dsi07Ag04130_Dsi07Bg04430_Dsi07Cg04410	0.850922	BB		Dsi01Ag23000_Dsi01Bg19320_Dsi01Cg09120	-5.08575	BB		Dsi12Ag02640_Dsi12Bg05420_Dsi03Cg08460	1.66036	BB
Dsi08Ag08200_Dsi08Bg07650_Dsi08Cg07370	1.60268	BB		Dsi03Ag21030_Dsi03Bg20210_Dsi06Cg12120	-0.913357	BB		Dsi01Ag01860_Dsi01Bg01380_Dsi01Cg01100	1.56318	BB
Dsi05Ag03180_Dsi05Bg03700_Dsi05Cg11730	-4.81186	BB		Dsi11Ag10270_Dsi11Bg01290_Dsi09Cg11580	-2.22124	BB		Dsi03Ag06720_Dsi03Bg06630_Dsi03Cg12430	-2.16268	BB
Dsi01Ag03180_Dsi01Bg02330_Dsi01Cg01840	-2.81373	BB		Dsi03Ag17450_Dsi03Bg16680_Dsi06Cg08820	0.740995	BB		Dsi03Ag16520_Dsi03Bg15750_Dsi06Cg07810	1.37641	BB
Dsi02Ag22490_Dsi02Bg21300_Dsi02Cg18330	2.40977	BB		Dsi01Ag11920_Dsi01Bg10260_Dsi01Cg19570	1.38874	BB		Dsi03Ag21160_Dsi03Bg20320_Dsi06Cg12270	2.85826	BB
Dsi01Ag06990_Dsi01Bg05730_Dsi08Cg01550	6.80074	BB		Dsi05Ag04090_Dsi05Bg04510_Dsi05Cg12340	-2.171	BB		Dsi01Ag04210_Dsi01Bg03280_Dsi01Cg02690	-2.48714	BB
Dsi03Ag00790_Dsi03Bg00800_Dsi03Cg18250	1.73061	BB		Dsi08Ag05520_Dsi08Bg05460_Dsi11Cg10200	0.510153	BB		Dsi07Ag02110_Dsi07Bg02250_Dsi07Cg02330	1.53038	BB
Dsi02Ag13390_Dsi02Bg12400_Dsi02Cg10550	-1.15681	BB		Dsi01Ag22780_Dsi01Bg19460_Dsi01Cg09270	-0.576443	BB		Dsi01Ag15780_Dsi01Bg14370_Dsi01Cg16150	7.47429	BB
Dsi07Ag03930_Dsi07Bg04110_Dsi07Cg04270	1.63454	BB		Dsi04Ag06780_Dsi04Bg09960_Dsi04Cg05560	1.07841	BB		Dsi04Ag12300_Dsi04Bg04850_Dsi04Cg10700	3.02018	BB
Dsi01Ag15010_Dsi01Bg13530_Dsi01Cg16960	-2.00194	BB		Dsi05Ag03770_Dsi05Bg04250_Dsi05Cg12120	-1.13725	BB		Dsi01Ag25330_Dsi01Bg23890_Dsi01Cg03810	-1.7501	BB
Dsi02Ag21160_Dsi02Bg19760_Dsi02Cg16950	-1.61939	BB		Dsi07Ag11300_Dsi07Bg11100_Dsi07Cg08530	-0.876361	BB		Dsi06Ag01190_Dsi06Bg13290_Dsi03Cg06540	0.935022	BB
Dsi04Ag05180_Dsi04Bg11250_Dsi04Cg04270	7.68853	BB		Dsi12Ag05980_Dsi12Bg02640_Dsi11Cg02850	4.74921	BB		Dsi02Ag12630_Dsi02Bg12100_Dsi02Cg10260	8.22134	BB
Dsi02Ag18370_Dsi02Bg17050_Dsi02Cg14540	-1.33693	BB		Dsi10Ag00040_Dsi10Bg09390_Dsi03Cg00030	1.2488	BB		Dsi06Ag10030_Dsi06Bg05000_Dsi06Cg14970	-1.31306	BB
Dsi02Ag22700_Dsi02Bg21630_Dsi02Cg18590	0.953017	BB		Dsi12Ag06380_Dsi12Bg02140_Dsi11Cg02610	2.13864	BB		Dsi07Ag01810_Dsi07Bg01910_Dsi07Cg02090	-3.69323	BB
Dsi04Ag12240_Dsi04Bg04920_Dsi04Cg10630	0.823721	BB		Dsi05Ag10550_Dsi05Bg11020_Dsi05Cg03660	-3.51506	BB		Dsi03Ag09430_Dsi03Bg09040_Dsi06Cg00840	-2.72493	BB
Dsi02Ag19870_Dsi02Bg18590_Dsi02Cg15730	-1.30449	BB		Dsi01Ag14540_Dsi01Bg13040_Dsi01Cg17390	2.80026	BB		Dsi09Ag09870_Dsi09Bg02500_Dsi09Cg06390	-1.29513	BB
Dsi12Ag06850_Dsi12Bg01590_Dsi11Cg02220	-3.44081	BB		Dsi04Ag13300_Dsi04Bg04210_Dsi04Cg11380	1.08547	BB		Dsi01Ag25500_Dsi01Bg23680_Dsi01Cg03950	2.19506	BB
Dsi08Ag08640_Dsi08Bg08380_Dsi08Cg06930	2.48281	BB		Dsi03Ag12470_Dsi03Bg11910_Dsi06Cg03920	1.1728	BB		Dsi01Ag04840_Dsi01Bg03780_Dsi01Cg03330	8.15697	BB
Dsi05Ag07920_Dsi05Bg08340_Dsi05Cg06070	-8.16516	BB		Dsi04Ag03840_Dsi04Bg12420_Dsi04Cg03170	2.24114	BB		Dsi05Ag11230_Dsi05Bg13600_Dsi05Cg02920	1.29935	BB
Dsi03Ag22860_Dsi03Bg21860_Dsi10Cg08040	3.14809	BB		Dsi02Ag12580_Dsi02Bg12050_Dsi02Cg10220	1.01623	BB		Dsi02Ag09590_Dsi02Bg09270_Dsi02Cg07940	4.6802	BB
Dsi06Ag07600_Dsi06Bg07310_Dsi03Cg00670	7.77682	BB		Dsi08Ag08200_Dsi08Bg07650_Dsi08Cg07370	1.96991	BB		Dsi06Ag00510_Dsi06Bg14190_Dsi03Cg07290	-1.88552	BB
Dsi02Ag20790_Dsi02Bg19430_Dsi02Cg16540	1.69841	BB		Dsi04Ag03790_Dsi04Bg12460_Dsi04Cg03140	1.31384	BB		Dsi03Ag23660_Dsi03Bg22700_Dsi10Cg08980	7.80062	BB
Dsi01Ag20160_Dsi01Bg22040_Dsi01Cg11910	1.20394	BB		Dsi05Ag08960_Dsi05Bg09340_Dsi05Cg05210	1.10905	BB		Dsi11Ag02750_Dsi11Bg06090_Dsi11Cg05570	-1.59171	BB
Dsi04Ag13670_Dsi04Bg03900_Dsi04Cg11790	1.00855	BB		Dsi04Ag14590_Dsi04Bg03330_Dsi04Cg12320	1.91676	BB		Dsi01Ag17840_Dsi01Bg16820_Dsi01Cg13960	-1.51146	BB
Dsi01Ag27410_Dsi01Bg25380_Dsi01Cg05680	1.37294	BB		Dsi08Ag02010_Dsi08Bg01460_Dsi09Cg09640	1.28276	BB		Dsi11Ag10270_Dsi11Bg01290_Dsi09Cg11580	8.00636	BB
Dsi11Ag06240_Dsi11Bg03500_Dsi11Cg09430	-1.43104	BB		Dsi10Ag07530_Dsi10Bg01320_Dsi11Cg09920	1.05201	BB		Dsi03Ag14570_Dsi03Bg13570_Dsi06Cg05930	-2.44985	BB
Dsi11Ag03080_Dsi11Bg05860_Dsi11Cg05450	-2.47239	BB		Dsi01Ag11960_Dsi01Bg10320_Dsi01Cg19550	1.29427	BB		Dsi11Ag00800_Dsi12Bg00740_Dsi11Cg01450	1.21013	BB
Dsi01Ag00630_Dsi01Bg00460_Dsi01Cg00440	4.89386	BB		Dsi10Ag00200_Dsi10Bg09190_Dsi03Cg00260	2.50298	BB		Dsi08Ag01850_Dsi08Bg01170_Dsi09Cg09780	-1.25941	BB
Dsi02Ag22270_Dsi02Bg20930_Dsi02Cg18050	1.40711	BB		Dsi03Ag16790_Dsi03Bg16080_Dsi06Cg08130	-2.42094	BB		Dsi02Ag12640_Dsi02Bg12110_Dsi02Cg10270	4.38815	BB
Dsi03Ag23070_Dsi03Bg22090_Dsi10Cg08220	-1.1648	BB		Dsi04Ag02440_Dsi04Bg13290_Dsi04Cg02400	-6.38265	BB		Dsi02Ag20230_Dsi02Bg18930_Dsi02Cg16050	-8.34972	BB
Dsi06Ag09700_Dsi06Bg05300_Dsi06Cg14700	-1.10109	BB		Dsi07Ag04620_Dsi07Bg04990_Dsi07Cg04720	-8.17143	BB		Dsi03Ag16880_Dsi03Bg16140_Dsi06Cg08220	-1.4718	BB
Dsi02Ag00360_Dsi02Bg00310_Dsi08Cg00330	-1.11183	BB		Dsi03Ag20240_Dsi03Bg19660_Dsi06Cg11520	2.6007	BB		Dsi12Ag01610_Dsi12Bg06200_Dsi03Cg09270	-1.79644	BB
Dsi04Ag01070_Dsi04Bg14640_Dsi04Cg01140	2.04312	BB		Dsi03Ag13300_Dsi03Bg12530_Dsi06Cg04780	0.840099	BB		Dsi04Ag04810_Dsi04Bg11730_Dsi04Cg03860	0.632176	BB
Dsi07Ag03610_Dsi07Bg03780_Dsi07Cg03910	0.734508	BB		Dsi08Ag02230_Dsi08Bg01850_Dsi09Cg09320	-1.39491	BB		Dsi05Ag09190_Dsi05Bg09580_Dsi05Cg04980	6.76204	BB
Dsi05Ag07580_Dsi05Bg08000_Dsi05Cg06440	-1.84592	BB		Dsi05Ag02090_Dsi05Bg02470_Dsi05Cg10820	0.622392	BB		Dsi01Ag15500_Dsi01Bg14000_Dsi01Cg16540	-1.95942	BB
Dsi04Ag07000_Dsi04Bg09710_Dsi04Cg05710	-2.05871	BB		Dsi03Ag21110_Dsi03Bg20270_Dsi06Cg12230	3.1968	BB		Dsi01Ag06490_Dsi01Bg05320_Dsi08Cg01220	0.608684	BB
Dsi08Ag10520_Dsi08Bg10200_Dsi08Cg05510	-5.0712	BB		Dsi03Ag01490_Dsi03Bg01660_Dsi03Cg17410	-2.34396	BB		Dsi02Ag18060_Dsi02Bg16670_Dsi02Cg14270	-0.734764	BB
Dsi08Ag08400_Dsi08Bg07970_Dsi08Cg07090	-2.48586	BB		Dsi01Ag02490_Dsi01Bg01870_Dsi01Cg01500	2.87724	BB		Dsi03Ag23110_Dsi03Bg22140_Dsi10Cg08290	-1.48557	BB
Dsi02Ag13270_Dsi02Bg12270_Dsi02Cg10450	1.31333	BB		Dsi11Ag07310_Dsi11Bg02600_Dsi09Cg10440	-4.23587	BB		Dsi02Ag03480_Dsi02Bg03420_Dsi02Cg04270	-3.98381	BB
Dsi01Ag06490_Dsi01Bg05320_Dsi08Cg01220	0.712015	BB		Dsi04Ag01540_Dsi04Bg14170_Dsi04Cg01650	-1.3601	BB		Dsi09Ag07790_Dsi09Bg04330_Dsi09Cg04980	1.30479	BB
Dsi03Ag18450_Dsi03Bg17670_Dsi06Cg09740	-3.74303	BB		Dsi03Ag05910_Dsi03Bg05940_Dsi03Cg13290	0.591685	BB		Dsi01Ag02750_Dsi01Bg01930_Dsi01Cg01570	-1.64245	BB
Dsi02Ag20370_Dsi02Bg19030_Dsi02Cg16160	-1.96202	BB		Dsi07Ag04920_Dsi07Bg05230_Dsi07Cg05070	-2.3409	BB		Dsi01Ag28440_Dsi01Bg26250_Dsi02Cg00180	-1.19962	BB
Dsi06Ag00910_Dsi06Bg13610_Dsi03Cg06840	-0.634675	BB		Dsi02Ag04250_Dsi02Bg04010_Dsi02Cg03490	4.26572	BB		Dsi06Ag00840_Dsi06Bg13640_Dsi03Cg06910	-0.612837	BB
Dsi08Ag08570_Dsi08Bg08270_Dsi08Cg06990	1.22272	BB		Dsi06Ag13960_Dsi06Bg00610_Dsi06Cg18470	-3.67286	BB		Dsi05Ag09140_Dsi05Bg09520_Dsi05Cg05060	-2.35578	BB
Dsi03Ag00530_Dsi03Bg00600_Dsi03Cg18410	-0.695023	BB		Dsi01Ag25480_Dsi01Bg23700_Dsi01Cg03940	1.79545	BB		Dsi03Ag19900_Dsi03Bg19180_Dsi06Cg11170	-1.37449	BB
Dsi01Ag04500_Dsi01Bg03520_Dsi01Cg02980	-1.58838	BB		Dsi01Ag27150_Dsi01Bg25140_Dsi01Cg05400	0.775835	BB		Dsi06Ag00340_Dsi06Bg14380_Dsi11Cg04070	-1.3965	BB
Dsi06Ag03060_Dsi06Bg11430_Dsi03Cg04650	1.30304	BB		Dsi01Ag27070_Dsi01Bg25060_Dsi01Cg05350	7.76259	BB		Dsi09Ag08620_Dsi09Bg03520_Dsi09Cg05400	-2.14428	BB
Dsi11Ag00800_Dsi12Bg00740_Dsi11Cg01450	1.70673	BB		Dsi08Ag10640_Dsi08Bg10280_Dsi08Cg05430	-0.716096	BB		Dsi04Ag11180_Dsi04Bg05810_Dsi04Cg09730	4.72868	BB
Dsi05Ag02050_Dsi05Bg02430_Dsi05Cg10810	-1.45587	BB		Dsi02Ag15440_Dsi02Bg13940_Dsi02Cg11980	-1.05701	BB		Dsi02Ag22170_Dsi02Bg20870_Dsi02Cg17980	0.965401	BB
Dsi07Ag08340_Dsi07Bg08060_Dsi07Cg11060	-1.08392	BB		Dsi07Ag11200_Dsi07Bg10760_Dsi07Cg08740	3.0653	BB		Dsi01Ag01380_Dsi01Bg00910_Dsi01Cg00730	1.62088	BB
Dsi01Ag04820_Dsi01Bg03770_Dsi01Cg03310	-4.93266	BB		Dsi09Ag11110_Dsi09Bg01220_Dsi09Cg07560	-1.61794	BB		Dsi02Ag21340_Dsi02Bg19960_Dsi02Cg17150	1.32634	BB
Dsi02Ag20630_Dsi02Bg19300_Dsi02Cg16420	6.88981	BB		Dsi03Ag19910_Dsi03Bg19190_Dsi06Cg11180	1.42323	BB		Dsi02Ag20560_Dsi02Bg19210_Dsi02Cg16340	0.731305	BB
Dsi03Ag14900_Dsi03Bg13930_Dsi06Cg06240	1.68166	BB		Dsi03Ag21450_Dsi03Bg20550_Dsi06Cg12610	-7.55555	BB		Dsi01Ag22070_Dsi01Bg20170_Dsi01Cg10010	5.52981	BB
Dsi07Ag07740_Dsi07Bg07460_Dsi07Cg07050	-1.05984	BB		Dsi09Ag09540_Dsi09Bg02790_Dsi09Cg06050	2.25681	BB		Dsi03Ag07330_Dsi03Bg07100_Dsi03Cg11880	-1.41693	BB
Dsi02Ag21320_Dsi02Bg19930_Dsi02Cg17120	-0.707232	BB		Dsi05Ag12380_Dsi05Bg12590_Dsi05Cg01710	2.1564	BB		Dsi03Ag17690_Dsi03Bg16770_Dsi06Cg08980	0.931632	BB
Dsi03Ag23560_Dsi03Bg22610_Dsi10Cg08840	2.67899	BB		Dsi03Ag11670_Dsi03Bg11000_Dsi06Cg02820	2.08786	BB		Dsi04Ag12240_Dsi04Bg04920_Dsi04Cg10630	0.801838	BB
Dsi09Ag05860_Dsi09Bg06140_Dsi09Cg03330	-3.6809	BB		Dsi06Ag02140_Dsi06Bg12290_Dsi03Cg05450	-1.39859	BB		Dsi04Ag11090_Dsi04Bg05920_Dsi04Cg09650	5.03887	BB
Dsi07Ag03630_Dsi07Bg03800_Dsi07Cg03920	1.73502	BB		Dsi09Ag09140_Dsi09Bg03170_Dsi09Cg05710	0.791725	BB		Dsi08Ag01390_Dsi08Bg00940_Dsi09Cg10090	-1.46666	BB
Dsi03Ag13570_Dsi03Bg12710_Dsi06Cg04980	-3.83665	BB		Dsi04Ag19440_Dsi04Bg00610_Dsi04Cg13650	-7.00837	BB		Dsi12Ag01590_Dsi12Bg06370_Dsi03Cg09460	0.949558	BB
Dsi03Ag21110_Dsi03Bg20270_Dsi06Cg12230	2.84232	BB		Dsi01Ag03320_Dsi01Bg02420_Dsi01Cg01860	-2.14282	BB		Dsi01Ag11750_Dsi01Bg10040_Dsi01Cg19750	1.05506	BB
Dsi10Ag05840_Dsi10Bg03170_Dsi10Cg02490	0.693775	BB		Dsi07Ag11190_Dsi07Bg10750_Dsi07Cg08750	-1.33208	BB		Dsi03Ag02750_Dsi03Bg02860_Dsi03Cg16140	1.74587	BB
Dsi01Ag13030_Dsi01Bg11130_Dsi01Cg18670	0.931011	BB		Dsi04Ag12300_Dsi04Bg04850_Dsi04Cg10700	-1.02001	BB		Dsi02Ag15470_Dsi02Bg14000_Dsi02Cg12020	4.04961	BB
Dsi09Ag09110_Dsi09Bg03180_Dsi09Cg05670	2.58306	BB		Dsi01Ag01480_Dsi01Bg01000_Dsi01Cg00790	-2.69405	BB		Dsi07Ag04150_Dsi07Bg04480_Dsi07Cg04430	-0.637995	BB
Dsi03Ag12250_Dsi03Bg11670_Dsi06Cg03580	2.97999	BB		Dsi01Ag23760_Dsi01Bg18680_Dsi01Cg08390	1.67691	BB		Dsi03Ag23520_Dsi03Bg22570_Dsi10Cg08800	-4.43337	BB
Dsi01Ag04300_Dsi01Bg03360_Dsi01Cg02780	0.898672	BB		Dsi08Ag07600_Dsi08Bg07010_Dsi08Cg08020	2.86868	BB		Dsi04Ag08540_Dsi04Bg08330_Dsi04Cg07090	-1.63096	BB
Dsi10Ag02240_Dsi10Bg07010_Dsi10Cg05630	-0.651719	BB		Dsi07Ag05100_Dsi07Bg05370_Dsi07Cg05230	-1.21	BB		Dsi07Ag06330_Dsi07Bg06170_Dsi07Cg06010	-1.23527	BB
Dsi03Ag17000_Dsi03Bg16230_Dsi06Cg08350	1.71178	BB		Dsi02Ag21140_Dsi02Bg19740_Dsi02Cg16940	-1.39912	BB		Dsi04Ag13670_Dsi04Bg03900_Dsi04Cg11790	-0.886152	BB
Dsi01Ag17390_Dsi01Bg16370_Dsi01Cg14440	-1.65167	BB		Dsi01Ag21780_Dsi01Bg20520_Dsi01Cg10340	-1.53207	BB		Dsi04Ag09690_Dsi04Bg07180_Dsi04Cg08430	1.98677	BB
Dsi03Ag09300_Dsi03Bg08810_Dsi03Cg10510	2.6897	BB		Dsi03Ag12150_Dsi03Bg11490_Dsi06Cg03470	0.989845	BB		Dsi11Ag08810_Dsi11Bg01690_Dsi09Cg11050	-6.46141	BB
Dsi03Ag15360_Dsi03Bg14570_Dsi06Cg06760	-4.87573	BB		Dsi02Ag21490_Dsi02Bg20080_Dsi02Cg17260	3.81629	BB		Dsi04Ag10630_Dsi04Bg06340_Dsi04Cg09280	-1.0113	BB
Dsi06Ag07160_Dsi06Bg08090_Dsi03Cg01090	-3.28656	BB		Dsi12Ag01450_Dsi12Bg06550_Dsi03Cg09730	-1.4077	BB		Dsi01Ag07910_Dsi01Bg06580_Dsi08Cg02250	-1.9278	BB
Dsi08Ag01930_Dsi08Bg01300_Dsi09Cg09700	-1.77591	BB		Dsi03Ag20140_Dsi03Bg19560_Dsi06Cg11450	-2.73341	BB		Dsi05Ag06460_Dsi05Bg06880_Dsi05Cg07450	1.28643	BB
Dsi02Ag18970_Dsi02Bg17670_Dsi02Cg15010	-1.93439	BB		Dsi08Ag11250_Dsi08Bg11040_Dsi08Cg04900	0.667824	BB		Dsi04Ag14750_Dsi04Bg03190_Dsi04Cg12440	-1.27787	BB
Dsi03Ag21170_Dsi03Bg20330_Dsi06Cg12280	8.17088	BB		Dsi12Ag01530_Dsi12Bg06440_Dsi03Cg09610	-0.638591	BB		Dsi10Ag00420_Dsi10Bg08790_Dsi10Cg07210	-0.637685	BB
Dsi08Ag08840_Dsi08Bg08580_Dsi08Cg06790	-8.45306	BB		Dsi04Ag01360_Dsi04Bg14420_Dsi04Cg01420	1.01204	BB		Dsi01Ag26670_Dsi01Bg24800_Dsi01Cg05140	1.539	BB
Dsi02Ag20880_Dsi02Bg19520_Dsi02Cg16620	0.727471	BB		Dsi04Ag02130_Dsi04Bg13580_Dsi04Cg02150	4.14855	BB		Dsi06Ag08330_Dsi06Bg06620_Dsi10Cg07680	-3.87508	BB
Dsi02Ag22090_Dsi02Bg20790_Dsi02Cg17920	2.34931	BB		Dsi05Ag10570_Dsi05Bg11060_Dsi05Cg03530	-3.66598	BB		Dsi04Ag17070_Dsi04Bg02320_Dsi04Cg12720	-1.2514	BB
Dsi01Ag05140_Dsi01Bg04040_Dsi01Cg07390	-1.32614	BB		Dsi04Ag06370_Dsi04Bg10320_Dsi04Cg05230	-1.05937	BB		Dsi04Ag14370_Dsi04Bg03460_Dsi04Cg12210	-3.70209	BB
Dsi07Ag11300_Dsi07Bg11100_Dsi07Cg08530	-0.685102	BB		Dsi07Ag12540_Dsi07Bg12200_Dsi07Cg07670	5.71523	BB		Dsi07Ag04050_Dsi07Bg04310_Dsi07Cg04380	0.884193	BB
Dsi05Ag13380_Dsi05Bg11370_Dsi05Cg00800	-2.72682	BB		Dsi06Ag03590_Dsi06Bg10890_Dsi03Cg04260	-3.8694	BB		Dsi02Ag22530_Dsi02Bg21400_Dsi02Cg18380	1.04496	BB
Dsi09Ag10490_Dsi09Bg01810_Dsi09Cg07040	3.88778	BB		Dsi10Ag02430_Dsi10Bg06770_Dsi10Cg05290	4.46397	BB		Dsi09Ag05090_Dsi09Bg06530_Dsi09Cg02760	-3.56763	BB
Dsi04Ag06290_Dsi04Bg10390_Dsi04Cg05170	-1.48936	BB		Dsi03Ag15310_Dsi03Bg14480_Dsi06Cg06700	1.36342	BB		Dsi01Ag06990_Dsi01Bg05730_Dsi08Cg01550	-6.78097	BB
Dsi03Ag21180_Dsi03Bg20350_Dsi06Cg12290	1.63526	BB		Dsi09Ag07600_Dsi09Bg04510_Dsi09Cg04750	-1.70797	BB		Dsi01Ag18780_Dsi01Bg17560_Dsi01Cg13050	1.36842	BB
Dsi02Ag05590_Dsi02Bg05190_Dsi02Cg02300	-1.00982	BB		Dsi06Ag14310_Dsi06Bg00270_Dsi09Cg00230	-7.49689	BB		Dsi03Ag00160_Dsi03Bg00210_Dsi03Cg18690	0.753219	BB
Dsi09Ag02720_Dsi09Bg07590_Dsi09Cg01750	-3.30697	BB		Dsi01Ag06660_Dsi01Bg05440_Dsi08Cg01340	0.922938	BB		Dsi02Ag18970_Dsi02Bg17670_Dsi02Cg15010	-2.33465	BB
Dsi06Ag09900_Dsi06Bg05090_Dsi06Cg14890	-2.54604	BB		Dsi11Ag11510_Dsi11Bg01070_Dsi09Cg11770	-3.21102	BB		Dsi01Ag05990_Dsi01Bg04900_Dsi01Cg06560	-1.1006	BB
Dsi03Ag17640_Dsi03Bg16840_Dsi06Cg08940	2.27452	BB		Dsi01Ag26780_Dsi01Bg24860_Dsi01Cg05070	-0.819087	BB		Dsi01Ag05190_Dsi01Bg04110_Dsi01Cg07190	1.63642	BB
Dsi10Ag04430_Dsi10Bg04730_Dsi10Cg03630	-1.45694	BB		Dsi04Ag01300_Dsi04Bg14460_Dsi04Cg01330	1.55596	BB		Dsi01Ag25110_Dsi01Bg23240_Dsi01Cg03530	4.9057	BB
Dsi03Ag19530_Dsi03Bg18830_Dsi06Cg10790	-7.79758	BB		Dsi04Ag02030_Dsi04Bg13620_Dsi04Cg02090	3.16356	BB		Dsi08Ag05070_Dsi08Bg04070_Dsi07Cg00700	-6.2899	BB
Dsi05Ag01210_Dsi05Bg01570_Dsi05Cg10300	-8.60014	BB		Dsi02Ag10020_Dsi02Bg10180_Dsi02Cg01020	-1.50398	BB		Dsi03Ag09260_Dsi03Bg08740_Dsi03Cg10530	-6.11055	BB
Dsi02Ag21730_Dsi02Bg20310_Dsi02Cg17510	1.57939	BB		Dsi05Ag09360_Dsi05Bg09740_Dsi05Cg04760	1.23991	BB		Dsi07Ag04820_Dsi07Bg05160_Dsi07Cg04980	-1.38035	BB
Dsi08Ag02290_Dsi08Bg01920_Dsi09Cg09270	1.3765	BB		Dsi01Ag10440_Dsi01Bg09040_Dsi01Cg20640	-4.07809	BB		Dsi12Ag01450_Dsi12Bg06550_Dsi03Cg09730	-1.7029	BB
Dsi04Ag04500_Dsi04Bg11970_Dsi04Cg03590	0.725528	BB		Dsi10Ag02880_Dsi10Bg06250_Dsi10Cg04880	7.42548	BB		Dsi01Ag04360_Dsi01Bg03400_Dsi01Cg02850	-3.49713	BB
Dsi08Ag10330_Dsi08Bg10030_Dsi08Cg05650	2.25826	BB		Dsi09Ag05280_Dsi09Bg06460_Dsi09Cg02870	7.45777	BB		Dsi01Ag10880_Dsi01Bg09190_Dsi01Cg20480	1.22332	BB
Dsi07Ag11860_Dsi07Bg11760_Dsi07Cg08030	-2.03278	BB		Dsi05Ag02590_Dsi05Bg03060_Dsi05Cg11240	2.52612	BB		Dsi02Ag22490_Dsi02Bg21300_Dsi02Cg18330	-1.84443	BB
Dsi12Ag02680_Dsi12Bg05370_Dsi03Cg08410	-1.13418	BB		Dsi01Ag20490_Dsi01Bg21650_Dsi01Cg11510	5.2745	BB		Dsi04Ag06820_Dsi04Bg09880_Dsi04Cg05580	-0.968255	BB
Dsi02Ag04010_Dsi02Bg03870_Dsi02Cg03730	0.670176	BB		Dsi12Ag01610_Dsi12Bg06200_Dsi03Cg09270	2.88914	BB		Dsi05Ag06420_Dsi05Bg06830_Dsi05Cg07470	-7.56883	BB
Dsi12Ag01360_Dsi12Bg06650_Dsi03Cg09850	1.0176	BB		Dsi07Ag12030_Dsi07Bg11870_Dsi07Cg07890	-0.891048	BB		Dsi07Ag08510_Dsi07Bg08250_Dsi07Cg10940	-1.02696	BB
Dsi06Ag03820_Dsi06Bg10730_Dsi03Cg04020	-2.86278	BB		Dsi01Ag25120_Dsi01Bg23250_Dsi01Cg03540	-1.59504	BB		Dsi01Ag07010_Dsi01Bg05770_Dsi08Cg01580	-2.76247	BB
Dsi02Ag09250_Dsi02Bg08930_Dsi02Cg07350	-0.791714	BB		Dsi04Ag02190_Dsi04Bg13530_Dsi04Cg02200	3.52397	BB		Dsi02Ag00220_Dsi02Bg00200_Dsi08Cg00210	3.80582	BB
Dsi04Ag04180_Dsi04Bg12200_Dsi04Cg03340	0.816221	BB		Dsi05Ag00030_Dsi05Bg00300_Dsi11Cg04410	0.62088	BB		Dsi06Ag14120_Dsi06Bg00430_Dsi06Cg18590	-1.39636	BB
Dsi01Ag25380_Dsi01Bg23850_Dsi01Cg03830	0.920415	BB		Dsi03Ag21180_Dsi03Bg20350_Dsi06Cg12290	1.82264	BB		Dsi02Ag00670_Dsi02Bg00580_Dsi02Cg07050	1.34541	BB
Dsi03Ag16660_Dsi03Bg15900_Dsi06Cg07940	-2.14936	BB		Dsi04Ag07580_Dsi04Bg09310_Dsi04Cg06120	-0.966994	BB		Dsi09Ag08670_Dsi09Bg03480_Dsi09Cg05430	-1.61267	BB
Dsi07Ag02820_Dsi07Bg02950_Dsi07Cg03080	1.90448	BB		Dsi02Ag09250_Dsi02Bg08930_Dsi02Cg07350	0.916681	BB		Dsi02Ag19730_Dsi02Bg18430_Dsi02Cg15590	2.83242	BB
Dsi01Ag12380_Dsi01Bg10620_Dsi01Cg19160	0.66186	BB		Dsi06Ag11760_Dsi06Bg03170_Dsi06Cg16750	1.88455	BB		Dsi04Ag09200_Dsi04Bg07740_Dsi04Cg07860	-1.01068	BB
Dsi03Ag19570_Dsi03Bg18870_Dsi06Cg10840	-1.66415	BB		Dsi07Ag04540_Dsi07Bg04910_Dsi07Cg04630	-1.60268	BB		Dsi05Ag07250_Dsi05Bg07650_Dsi05Cg06750	3.25101	BB
Dsi02Ag19150_Dsi02Bg17470_Dsi02Cg15170	5.07264	BB		Dsi01Ag04150_Dsi01Bg03210_Dsi01Cg02650	1.62147	BB		Dsi03Ag14700_Dsi03Bg13710_Dsi06Cg06060	7.83903	BB
Dsi07Ag01800_Dsi07Bg01900_Dsi07Cg02070	-1.08987	BB		Dsi01Ag16150_Dsi01Bg14890_Dsi01Cg15690	4.01394	BB		Dsi04Ag08170_Dsi04Bg08820_Dsi04Cg06750	-3.13016	BB
Dsi04Ag02240_Dsi04Bg13480_Dsi04Cg02260	-1.09674	BB		Dsi04Ag05330_Dsi04Bg11130_Dsi04Cg04400	7.39886	BB		Dsi05Ag06030_Dsi05Bg06200_Dsi05Cg07810	0.887216	BB
Dsi05Ag08120_Dsi05Bg08450_Dsi05Cg05810	-1.50808	BB		Dsi03Ag17160_Dsi03Bg16350_Dsi06Cg08470	7.27338	BB		Dsi03Ag23630_Dsi03Bg22670_Dsi10Cg08960	-1.23846	BB
Dsi07Ag04540_Dsi07Bg04910_Dsi07Cg04630	-1.10631	BB		Dsi05Ag12590_Dsi05Bg12370_Dsi05Cg01480	-5.11992	BB		Dsi01Ag01140_Dsi01Bg00770_Dsi01Cg00620	-0.981321	BB
Dsi04Ag00380_Dsi04Bg15310_Dsi04Cg00390	-1.56667	BB		Dsi07Ag05450_Dsi07Bg05740_Dsi07Cg05520	-1.48487	BB		Dsi02Ag01360_Dsi02Bg01330_Dsi02Cg06070	-1.11674	BB
Dsi01Ag05990_Dsi01Bg04900_Dsi01Cg06560	1.45691	BB		Dsi05Ag01990_Dsi05Bg02380_Dsi05Cg10710	-1.04074	BB		Dsi06Ag01920_Dsi06Bg12420_Dsi03Cg05560	-2.20023	BB
Dsi06Ag09010_Dsi06Bg05820_Dsi06Cg14290	-4.26197	BB		Dsi07Ag06590_Dsi07Bg06370_Dsi07Cg06180	-4.657	BB		Dsi01Ag22180_Dsi01Bg20040_Dsi01Cg09890	2.26895	BB
Dsi03Ag05860_Dsi03Bg05890_Dsi03Cg13360	-2.86755	BB		Dsi04Ag14240_Dsi04Bg03550_Dsi04Cg12090	1.35914	BB		Dsi02Ag18350_Dsi02Bg17040_Dsi02Cg14520	6.28032	BB
Dsi06Ag10310_Dsi06Bg04660_Dsi06Cg15300	-2.41445	BB		Dsi01Ag15830_Dsi01Bg14480_Dsi01Cg16080	7.41652	BB		Dsi01Ag20780_Dsi01Bg21460_Dsi01Cg11330	-0.981008	BB
Dsi06Ag12470_Dsi06Bg02650_Dsi06Cg17440	-2.31555	BB		Dsi04Ag01020_Dsi04Bg14680_Dsi04Cg01090	2.1203	BB		Dsi05Ag14220_Dsi05Bg14520_Dsi05Cg00010	-0.649498	BB
Dsi05Ag13400_Dsi05Bg11390_Dsi05Cg00770	0.84464	BB		Dsi01Ag25650_Dsi01Bg23480_Dsi01Cg04140	-1.14405	BB		Dsi11Ag05110_Dsi11Bg04820_Dsi11Cg04860	-2.45695	BB
Dsi02Ag21490_Dsi02Bg20080_Dsi02Cg17260	3.81492	BB		Dsi10Ag04360_Dsi10Bg04790_Dsi10Cg03670	-1.17288	BB		Dsi01Ag21320_Dsi01Bg20940_Dsi01Cg10760	2.9131	BB
Dsi06Ag07670_Dsi06Bg07120_Dsi03Cg00560	-1.03819	BB		Dsi12Ag08240_Dsi12Bg00520_Dsi11Cg07570	2.56904	BB		Dsi01Ag00850_Dsi01Bg00540_Dsi01Cg00470	7.38963	BB
Dsi01Ag06580_Dsi01Bg05370_Dsi08Cg01270	0.971903	BB		Dsi08Ag05070_Dsi08Bg04070_Dsi07Cg00700	-5.76958	BB		Dsi10Ag02400_Dsi10Bg06820_Dsi10Cg05330	-1.01629	BB
Dsi01Ag05620_Dsi01Bg04500_Dsi01Cg06900	-2.08681	BB		Dsi05Ag06450_Dsi05Bg06860_Dsi05Cg07460	-1.88601	BB		Dsi07Ag03250_Dsi07Bg03350_Dsi07Cg03430	-0.890117	BB
Dsi02Ag09500_Dsi02Bg09160_Dsi02Cg07840	-5.16542	BB		Dsi03Ag18200_Dsi03Bg17390_Dsi06Cg09500	-2.99902	BB		Dsi03Ag13570_Dsi03Bg12710_Dsi06Cg04980	3.78505	BB
Dsi08Ag11640_Dsi08Bg11320_Dsi08Cg04590	1.09077	BB		Dsi08Ag02580_Dsi08Bg02330_Dsi09Cg08910	8.86844	BB		Dsi01Ag17950_Dsi01Bg16900_Dsi01Cg13850	-1.02473	BB
Dsi03Ag13300_Dsi03Bg12530_Dsi06Cg04780	0.686937	BB		Dsi02Ag01280_Dsi02Bg01210_Dsi02Cg06190	-0.816696	BB		Dsi02Ag20110_Dsi02Bg18780_Dsi02Cg15950	2.49573	BB
Dsi03Ag20190_Dsi03Bg19580_Dsi06Cg11480	1.38915	BB		Dsi02Ag17380_Dsi02Bg15930_Dsi02Cg13660	4.89493	BB		Dsi01Ag05500_Dsi01Bg04390_Dsi01Cg07000	1.02522	BB
Dsi07Ag04030_Dsi07Bg04300_Dsi07Cg04370	-1.06879	BB		Dsi01Ag21990_Dsi01Bg20290_Dsi01Cg10130	0.908683	BB		Dsi01Ag15620_Dsi01Bg14190_Dsi01Cg16300	-0.607887	BB
Dsi03Ag04810_Dsi03Bg04940_Dsi03Cg14240	0.992765	BB		Dsi03Ag12580_Dsi03Bg12030_Dsi06Cg04170	6.89759	BB		Dsi03Ag10950_Dsi03Bg10300_Dsi06Cg02120	-2.28063	BB
Dsi07Ag02340_Dsi07Bg02510_Dsi07Cg02510	3.4481	BB		Dsi08Ag10400_Dsi08Bg10090_Dsi08Cg05610	-1.22857	BB		Dsi09Ag09020_Dsi09Bg03280_Dsi09Cg05630	1.45572	BB
Dsi01Ag22880_Dsi01Bg19350_Dsi01Cg09200	-8.4465	BB		Dsi08Ag00690_Dsi08Bg00480_Dsi10Cg00580	1.87041	BB		Dsi11Ag07450_Dsi11Bg02460_Dsi09Cg10570	4.90613	BB
Dsi12Ag01420_Dsi12Bg06570_Dsi03Cg09770	-3.90726	BB		Dsi06Ag02610_Dsi06Bg11800_Dsi03Cg05050	1.18569	BB		Dsi03Ag22050_Dsi03Bg20970_Dsi06Cg13020	0.698762	BB
Dsi02Ag18700_Dsi02Bg17310_Dsi02Cg14830	-1.92745	BB		Dsi09Ag11230_Dsi09Bg01000_Dsi09Cg07690	-3.54312	BB		Dsi03Ag13250_Dsi03Bg12480_Dsi06Cg04740	1.16873	BB
Dsi04Ag11710_Dsi04Bg05310_Dsi04Cg10230	-0.848276	BB		Dsi01Ag12720_Dsi01Bg11040_Dsi01Cg18840	0.773329	BB		Dsi02Ag05370_Dsi02Bg04900_Dsi02Cg02510	-2.95049	BB
Dsi12Ag02190_Dsi12Bg05810_Dsi03Cg08810	1.09973	BB		Dsi03Ag06710_Dsi03Bg06610_Dsi03Cg12440	1.87002	BB		Dsi03Ag06160_Dsi03Bg06130_Dsi03Cg12970	-6.21529	BB
Dsi03Ag06220_Dsi03Bg06190_Dsi03Cg12900	-0.60382	BB		Dsi09Ag07990_Dsi09Bg04180_Dsi09Cg04920	-1.63797	BB		Dsi11Ag08860_Dsi11Bg01640_Dsi09Cg11100	-2.23945	BB
Dsi08Ag10880_Dsi08Bg10470_Dsi08Cg05210	0.574276	BB		Dsi07Ag01420_Dsi07Bg01570_Dsi07Cg01770	-1.44674	BB		Dsi03Ag09320_Dsi03Bg08830_Dsi03Cg10490	8.90875	BB
Dsi03Ag09100_Dsi03Bg08590_Dsi03Cg10660	2.07376	BB		Dsi03Ag19920_Dsi03Bg19220_Dsi06Cg11200	-3.10415	BB		Dsi05Ag10860_Dsi05Bg11770_Dsi05Cg03290	2.61436	BB
Dsi01Ag15060_Dsi01Bg13600_Dsi01Cg16930	-1.80451	BB		Dsi04Ag07010_Dsi04Bg09700_Dsi04Cg05730	-5.8356	BB		Dsi06Ag08380_Dsi06Bg06570_Dsi10Cg07730	-4.82775	BB
Dsi10Ag04090_Dsi10Bg05110_Dsi10Cg03970	1.17137	BB		Dsi03Ag04250_Dsi03Bg04250_Dsi03Cg14790	-3.09583	BB		Dsi01Ag12470_Dsi01Bg10630_Dsi01Cg19130	-8.94576	BB
Dsi09Ag03860_Dsi09Bg07290_Dsi09Cg02000	-1.10812	BB		Dsi03Ag20080_Dsi03Bg19470_Dsi06Cg11390	-3.7377	BB		Dsi07Ag04460_Dsi07Bg04850_Dsi07Cg04590	-7.61376	BB
Dsi06Ag05510_Dsi06Bg09420_Dsi03Cg02670	1.27237	BB		Dsi01Ag26220_Dsi01Bg24420_Dsi01Cg04730	1.23242	BB		Dsi10Ag04440_Dsi10Bg04720_Dsi10Cg03620	-3.33988	BB
Dsi06Ag09680_Dsi06Bg05320_Dsi06Cg14690	-1.10187	BB		Dsi04Ag18470_Dsi04Bg01160_Dsi04Cg13330	0.908391	BB		Dsi09Ag05280_Dsi09Bg06460_Dsi09Cg02870	7.42023	BB
Dsi08Ag12090_Dsi08Bg11810_Dsi08Cg04210	0.759025	BB		Dsi07Ag04820_Dsi07Bg05160_Dsi07Cg04980	-1.00418	BB		Dsi02Ag06950_Dsi02Bg06740_Dsi02Cg01240	3.34578	BB
Dsi03Ag17190_Dsi03Bg16370_Dsi06Cg08510	1.43087	BB		Dsi02Ag18350_Dsi02Bg17040_Dsi02Cg14520	-3.8246	BB		Dsi10Ag02880_Dsi10Bg06250_Dsi10Cg04880	7.38828	BB
Dsi12Ag05200_Dsi12Bg03560_Dsi11Cg03390	-1.0291	BB		Dsi09Ag11640_Dsi09Bg00640_Dsi09Cg08090	-0.863269	BB		Dsi06Ag09860_Dsi06Bg05130_Dsi06Cg14840	2.15807	BB
Dsi08Ag05140_Dsi08Bg04180_Dsi07Cg00760	-2.05883	BB		Dsi09Ag11510_Dsi09Bg00720_Dsi09Cg08000	-1.74774	BB		Dsi03Ag23860_Dsi03Bg22870_Dsi10Cg09190	3.91759	BB
Dsi09Ag10360_Dsi09Bg01910_Dsi09Cg06890	1.65021	BB		Dsi08Ag06700_Dsi08Bg06160_Dsi08Cg08560	-1.05415	BB		Dsi12Ag05200_Dsi12Bg03560_Dsi11Cg03390	-1.0099	BB
Dsi09Ag12170_Dsi09Bg00400_Dsi07Cg00170	-0.685685	BB		Dsi04Ag17030_Dsi04Bg02360_Dsi04Cg12680	1.54522	BB		Dsi11Ag05060_Dsi11Bg04910_Dsi11Cg04870	9.19243	BB
Dsi01Ag12230_Dsi01Bg10500_Dsi01Cg19290	-7.25329	BB		Dsi09Ag05550_Dsi09Bg06310_Dsi09Cg03110	1.90132	BB		Dsi01Ag15240_Dsi01Bg13760_Dsi01Cg16800	-2.14451	BB
Dsi03Ag01340_Dsi03Bg01140_Dsi03Cg17800	1.13686	BB		Dsi02Ag05850_Dsi02Bg05360_Dsi02Cg02090	-2.04752	BB		Dsi05Ag00830_Dsi05Bg01150_Dsi05Cg09940	1.49097	BB
Dsi05Ag00910_Dsi05Bg01260_Dsi05Cg09990	4.12787	BB		Dsi07Ag02330_Dsi07Bg02500_Dsi07Cg02500	7.68616	BB		Dsi04Ag14210_Dsi04Bg03570_Dsi04Cg12120	-2.08053	BB
Dsi06Ag13890_Dsi06Bg00700_Dsi06Cg18400	3.89343	BB		Dsi09Ag08620_Dsi09Bg03520_Dsi09Cg05400	-1.95932	BB		Dsi01Ag15830_Dsi01Bg14480_Dsi01Cg16080	7.37746	BB
Dsi03Ag12740_Dsi03Bg12120_Dsi06Cg04300	-4.31411	BB		Dsi05Ag07710_Dsi05Bg08100_Dsi05Cg06320	0.502171	BB		Dsi01Ag00580_Dsi01Bg00420_Dsi01Cg00400	-8.20293	BB
Dsi03Ag06060_Dsi03Bg06070_Dsi03Cg13090	0.78049	BB		Dsi04Ag17070_Dsi04Bg02320_Dsi04Cg12720	-1.17481	BB		Dsi03Ag01940_Dsi03Bg02040_Dsi03Cg16990	1.31467	BB
Dsi01Ag19400_Dsi01Bg18040_Dsi01Cg12550	0.695327	BB		Dsi08Ag00330_Dsi08Bg00240_Dsi10Cg00390	-4.52053	BB		Dsi03Ag08370_Dsi03Bg08010_Dsi03Cg11190	5.62463	BB
Dsi01Ag07480_Dsi01Bg06120_Dsi08Cg01920	-2.10141	BB		Dsi01Ag25750_Dsi01Bg23920_Dsi01Cg04240	1.66144	BB		Dsi10Ag05580_Dsi10Bg03390_Dsi10Cg02170	1.52625	BB
Dsi01Ag25580_Dsi01Bg23600_Dsi01Cg04040	-7.7927	BB		Dsi04Ag10140_Dsi04Bg06790_Dsi04Cg08830	-2.20355	BB		Dsi03Ag23350_Dsi03Bg22370_Dsi10Cg08560	1.18439	BB
Dsi03Ag07330_Dsi03Bg07100_Dsi03Cg11880	0.87516	BB		Dsi01Ag01020_Dsi01Bg00690_Dsi01Cg00580	1.32186	BB		Dsi04Ag06660_Dsi04Bg10070_Dsi04Cg05490	-0.936199	BB
Dsi03Ag01400_Dsi03Bg01530_Dsi03Cg17470	0.978969	BB		Dsi03Ag04400_Dsi03Bg04380_Dsi03Cg14690	-7.26697	BB		Dsi05Ag07580_Dsi05Bg08000_Dsi05Cg06440	-3.07939	BB
Dsi01Ag10740_Dsi01Bg09100_Dsi01Cg20570	-3.04488	BB		Dsi02Ag21610_Dsi02Bg20180_Dsi02Cg17390	-4.6622	BB		Dsi05Ag10020_Dsi05Bg10390_Dsi05Cg04170	1.79962	BB
Dsi01Ag26580_Dsi01Bg24690_Dsi01Cg04980	-6.47193	BB		Dsi03Ag15900_Dsi03Bg15160_Dsi06Cg07140	3.23256	BB		Dsi06Ag01110_Dsi06Bg13390_Dsi03Cg06650	0.884979	BB
Dsi02Ag20310_Dsi02Bg18970_Dsi02Cg16120	2.07356	BB		Dsi02Ag18270_Dsi02Bg16920_Dsi02Cg14430	7.12322	BB		Dsi08Ag06350_Dsi08Bg05630_Dsi08Cg08850	-3.36443	BB
Dsi03Ag05920_Dsi03Bg05950_Dsi03Cg13280	2.20087	BB		Dsi10Ag05840_Dsi10Bg03170_Dsi10Cg02490	0.569512	BB		Dsi02Ag19150_Dsi02Bg17470_Dsi02Cg15170	-5.05109	BB
Dsi03Ag11330_Dsi03Bg10620_Dsi06Cg02490	-0.98788	BB		Dsi02Ag07880_Dsi02Bg07470_Dsi08Cg00880	8.54472	BB		Dsi11Ag07090_Dsi11Bg02850_Dsi10Cg00930	-1.04241	BB
Dsi02Ag14440_Dsi02Bg13220_Dsi02Cg11260	-1.76215	BB		Dsi09Ag01800_Dsi09Bg08180_Dsi09Cg01360	-0.744866	BB		Dsi03Ag04590_Dsi03Bg04640_Dsi03Cg14430	-1.67281	BB
Dsi06Ag00510_Dsi06Bg14190_Dsi03Cg07290	1.46902	BB		Dsi06Ag12470_Dsi06Bg02650_Dsi06Cg17440	2.06987	BB		Dsi07Ag01250_Dsi07Bg01410_Dsi07Cg01560	7.42458	BB
Dsi03Ag21490_Dsi03Bg20600_Dsi06Cg12650	-2.62009	BB		Dsi09Ag01480_Dsi09Bg08390_Dsi09Cg01160	-0.934777	BB		Dsi06Ag04520_Dsi06Bg10300_Dsi03Cg03530	-4.67757	BB
Dsi04Ag13880_Dsi04Bg03770_Dsi04Cg11940	1.63535	BB		Dsi02Ag21050_Dsi02Bg19630_Dsi02Cg16810	0.751468	BB		Dsi04Ag13880_Dsi04Bg03770_Dsi04Cg11940	-2.04853	BB
Dsi09Ag09540_Dsi09Bg02790_Dsi09Cg06050	2.10377	BB		Dsi06Ag03520_Dsi06Bg11030_Dsi03Cg04290	1.0969	BB		Dsi02Ag15850_Dsi02Bg14390_Dsi02Cg12320	-1.64044	BB
Dsi02Ag15980_Dsi02Bg14530_Dsi02Cg12430	-2.75445	BB		Dsi05Ag11350_Dsi05Bg13470_Dsi05Cg02800	0.421987	BB		Dsi06Ag13990_Dsi06Bg00590_Dsi06Cg18500	0.931616	BB
Dsi03Ag18660_Dsi03Bg17950_Dsi06Cg09980	-6.89438	BB		Dsi01Ag06580_Dsi01Bg05370_Dsi08Cg01270	1.29794	BB		Dsi01Ag00260_Dsi01Bg00190_Dsi01Cg00230	-2.92291	BB
Dsi10Ag03810_Dsi10Bg05290_Dsi10Cg04230	0.799284	BB		Dsi02Ag11300_Dsi02Bg11020_Dsi02Cg09040	-0.827723	BB		Dsi05Ag14130_Dsi05Bg14410_Dsi05Cg00070	-1.47932	BB
Dsi01Ag21990_Dsi01Bg20290_Dsi01Cg10130	1.01704	BB		Dsi12Ag02410_Dsi12Bg05570_Dsi03Cg08610	0.661308	BB		Dsi10Ag04840_Dsi10Bg04320_Dsi10Cg03190	3.27796	BB
Dsi12Ag03260_Dsi12Bg04980_Dsi03Cg08020	-0.981967	BB		Dsi01Ag25580_Dsi01Bg23600_Dsi01Cg04040	-7.82304	BB		Dsi01Ag25550_Dsi01Bg23620_Dsi01Cg04020	-0.726081	BB
Dsi11Ag04090_Dsi11Bg05330_Dsi11Cg05210	-7.2086	BB		Dsi03Ag01020_Dsi03Bg00970_Dsi03Cg18000	-1.32146	BB		Dsi01Ag26190_Dsi01Bg24390_Dsi01Cg04700	2.0546	BB
Dsi07Ag12940_Dsi07Bg12450_Dsi07Cg07360	1.33043	BB		Dsi11Ag04090_Dsi11Bg05330_Dsi11Cg05210	-7.23934	BB		Dsi08Ag01870_Dsi08Bg01190_Dsi09Cg09760	0.682459	BB
Dsi01Ag23840_Dsi01Bg22220_Dsi01Cg08310	2.60155	BB		Dsi05Ag05490_Dsi05Bg05740_Dsi05Cg08120	0.811116	BB		Dsi01Ag25840_Dsi01Bg24050_Dsi01Cg04350	-1.28951	BB
Dsi02Ag08950_Dsi02Bg08570_Dsi02Cg07570	-1.98328	BB		Dsi08Ag08790_Dsi08Bg08510_Dsi08Cg06840	-3.25909	BB		Dsi05Ag13880_Dsi05Bg14050_Dsi05Cg00280	-0.562066	BB
Dsi04Ag06060_Dsi04Bg10520_Dsi04Cg04990	4.86628	BB		Dsi06Ag07890_Dsi06Bg06990_Dsi03Cg00500	-0.564545	BB		Dsi02Ag19220_Dsi02Bg17960_Dsi02Cg15230	-1.15536	BB
Dsi01Ag00920_Dsi01Bg00610_Dsi01Cg00540	-0.622085	BB		Dsi11Ag06340_Dsi11Bg03370_Dsi11Cg09500	3.51295	BB		Dsi03Ag03110_Dsi03Bg03320_Dsi03Cg15750	-2.07717	BB
Dsi02Ag03150_Dsi02Bg03160_Dsi02Cg04410	-0.81574	BB		Dsi06Ag03300_Dsi06Bg11220_Dsi03Cg04450	-2.04027	BB		Dsi03Ag17640_Dsi03Bg16840_Dsi06Cg08940	-0.884856	BB
Dsi04Ag01970_Dsi04Bg13680_Dsi04Cg02040	0.74663	BB		Dsi12Ag06240_Dsi12Bg02320_Dsi11Cg02730	1.03501	BB		Dsi10Ag02430_Dsi10Bg06770_Dsi10Cg05290	3.02428	BB
Dsi02Ag13170_Dsi02Bg12170_Dsi02Cg10350	-1.0826	BB		Dsi11Ag06240_Dsi11Bg03500_Dsi11Cg09430	-1.17296	BB		Dsi06Ag02740_Dsi06Bg11670_Dsi03Cg04870	3.82848	BB
Dsi03Ag18430_Dsi03Bg17660_Dsi06Cg09720	1.53266	BB		Dsi11Ag06140_Dsi11Bg03590_Dsi11Cg09330	-0.707213	BB		Dsi12Ag02180_Dsi12Bg05850_Dsi03Cg08840	2.12735	BB
Dsi03Ag01270_Dsi03Bg01230_Dsi03Cg17540	4.84002	BB		Dsi05Ag11230_Dsi05Bg13600_Dsi05Cg02920	1.08569	BB		Dsi04Ag19930_Dsi04Bg00200_Dsi04Cg14070	-0.917264	BB
Dsi02Ag13570_Dsi02Bg12520_Dsi02Cg10650	-7.5954	BB		Dsi03Ag24270_Dsi03Bg23260_Dsi10Cg09640	2.01197	BB		Dsi01Ag13030_Dsi01Bg11130_Dsi01Cg18670	-0.914954	BB
Dsi06Ag02320_Dsi06Bg12100_Dsi03Cg05300	1.88741	BB		Dsi04Ag10490_Dsi04Bg06480_Dsi04Cg09150	-0.626242	BB		Dsi10Ag05170_Dsi10Bg03880_Dsi10Cg02900	-2.32113	BB
Dsi09Ag11530_Dsi09Bg00700_Dsi09Cg08010	0.832033	BB		Dsi08Ag11650_Dsi08Bg11330_Dsi08Cg04580	1.13944	BB		Dsi07Ag02330_Dsi07Bg02500_Dsi07Cg02500	7.64923	BB
Dsi05Ag07710_Dsi05Bg08100_Dsi05Cg06320	-0.518727	BB		Dsi05Ag06890_Dsi05Bg07290_Dsi05Cg07070	0.931692	BB		Dsi08Ag10000_Dsi08Bg09830_Dsi08Cg05800	1.08678	BB
Dsi07Ag12080_Dsi07Bg11920_Dsi07Cg07840	-0.591906	BB		Dsi06Ag02530_Dsi06Bg11900_Dsi03Cg05130	-2.91978	BB		Dsi04Ag01480_Dsi04Bg14230_Dsi04Cg01580	1.65835	BB
Dsi09Ag10260_Dsi09Bg01990_Dsi09Cg06810	1.1049	BB		Dsi08Ag08140_Dsi08Bg07540_Dsi08Cg07540	0.743116	BB		Dsi01Ag24990_Dsi01Bg23090_Dsi01Cg03390	1.58493	BB
Dsi09Ag02380_Dsi09Bg07780_Dsi09Cg01640	1.38617	BB		Dsi01Ag25020_Dsi01Bg23120_Dsi01Cg03430	1.39847	BB		Dsi07Ag02260_Dsi07Bg02420_Dsi07Cg02420	-0.974054	BB
Dsi01Ag17200_Dsi01Bg15910_Dsi01Cg14890	1.51276	BB		Dsi02Ag20370_Dsi02Bg19030_Dsi02Cg16160	-1.67994	BB		Dsi02Ag00840_Dsi02Bg00730_Dsi02Cg06680	1.14793	BB
Dsi01Ag07910_Dsi01Bg06580_Dsi08Cg02250	2.4749	BB		Dsi02Ag21340_Dsi02Bg19960_Dsi02Cg17150	1.31513	BB		Dsi09Ag10150_Dsi09Bg02170_Dsi09Cg06690	2.11066	BB
Dsi04Ag03980_Dsi04Bg12310_Dsi04Cg03270	-2.55493	BB		Dsi01Ag14550_Dsi01Bg13070_Dsi01Cg17360	3.53316	BB		Dsi07Ag11480_Dsi07Bg11390_Dsi07Cg08400	-0.752901	BB
Dsi08Ag11680_Dsi08Bg11360_Dsi08Cg04530	-1.94484	BB		Dsi07Ag04460_Dsi07Bg04850_Dsi07Cg04590	-7.26525	BB		Dsi01Ag26560_Dsi01Bg24670_Dsi01Cg04990	2.28953	BB
Dsi08Ag05610_Dsi08Bg05370_Dsi11Cg10160	-0.638494	BB		Dsi09Ag07200_Dsi09Bg04990_Dsi09Cg04310	1.33765	BB		Dsi04Ag02530_Dsi04Bg13210_Dsi04Cg02480	1.31465	BB
Dsi04Ag13580_Dsi04Bg04000_Dsi04Cg11670	2.08216	BB		Dsi11Ag04120_Dsi11Bg05280_Dsi11Cg05170	-7.71096	BB		Dsi05Ag07840_Dsi05Bg08270_Dsi05Cg06150	-1.33139	BB
Dsi10Ag01060_Dsi10Bg08150_Dsi10Cg06680	4.55329	BB		Dsi04Ag00820_Dsi04Bg14930_Dsi04Cg00800	-2.19882	BB		Dsi12Ag03770_Dsi12Bg04600_Dsi03Cg07620	2.98024	BB
Dsi01Ag03850_Dsi01Bg02890_Dsi01Cg02350	-0.859712	BB		Dsi08Ag00950_Dsi08Bg00680_Dsi10Cg00780	-7.08841	BB		Dsi02Ag14640_Dsi02Bg13380_Dsi02Cg11360	-3.17665	BB
Dsi03Ag03910_Dsi03Bg03900_Dsi03Cg15040	2.58164	BB		Dsi07Ag05940_Dsi07Bg05980_Dsi07Cg05820	-4.30712	BB		Dsi06Ag04780_Dsi06Bg10090_Dsi03Cg03380	-3.46501	BB
Dsi03Ag07130_Dsi03Bg06920_Dsi03Cg12090	-6.11286	BB		Dsi06Ag13100_Dsi06Bg01760_Dsi06Cg17730	-3.78893	BB		Dsi02Ag21050_Dsi02Bg19630_Dsi02Cg16810	-0.950901	BB
Dsi04Ag04970_Dsi04Bg11520_Dsi04Cg04010	0.94337	BB		Dsi12Ag01010_Dsi12Bg07110_Dsi03Cg10190	4.97075	BB		Dsi10Ag02240_Dsi10Bg07010_Dsi10Cg05630	0.97768	BB
Dsi03Ag07120_Dsi03Bg06900_Dsi03Cg12110	0.759935	BB		Dsi08Ag11070_Dsi08Bg10640_Dsi08Cg05060	3.9016	BB		Dsi09Ag06680_Dsi09Bg05580_Dsi09Cg03750	-5.24998	BB
Dsi05Ag05320_Dsi05Bg05540_Dsi05Cg08330	9.40249	BB		Dsi01Ag12480_Dsi01Bg10640_Dsi01Cg19120	-7.13168	BB		Dsi04Ag01310_Dsi04Bg14450_Dsi04Cg01350	1.8902	BB
Dsi04Ag08140_Dsi04Bg08850_Dsi04Cg06660	2.91474	BB		Dsi04Ag01060_Dsi04Bg14650_Dsi04Cg01130	2.08727	BB		Dsi01Ag23760_Dsi01Bg18680_Dsi01Cg08390	-1.74589	BB
Dsi05Ag01330_Dsi05Bg01720_Dsi05Cg10410	-1.28728	BB		Dsi06Ag09050_Dsi06Bg05800_Dsi06Cg14350	-0.765323	BB		Dsi03Ag15190_Dsi03Bg14340_Dsi06Cg06570	-1.67618	BB
Dsi03Ag01180_Dsi03Bg01330_Dsi03Cg17640	1.12623	BB		Dsi11Ag09410_Dsi11Bg01490_Dsi09Cg11330	-0.896495	BB		Dsi07Ag08410_Dsi07Bg08130_Dsi07Cg11020	-3.31603	BB
Dsi07Ag00370_Dsi07Bg00310_Dsi11Cg10540	-6.79245	BB		Dsi01Ag21970_Dsi01Bg20300_Dsi01Cg10150	-7.42688	BB		Dsi07Ag03980_Dsi07Bg04170_Dsi07Cg04300	-0.567315	BB
Dsi06Ag05870_Dsi06Bg09080_Dsi03Cg02290	2.31247	BB		Dsi02Ag18340_Dsi02Bg17020_Dsi02Cg14490	-3.53891	BB		Dsi04Ag02520_Dsi04Bg13220_Dsi04Cg02470	-0.782903	BB
Dsi02Ag20380_Dsi02Bg19040_Dsi02Cg16170	0.860969	BB		Dsi03Ag03030_Dsi03Bg03200_Dsi03Cg15860	1.04234	BB		Dsi03Ag05080_Dsi03Bg05170_Dsi03Cg13980	0.959538	BB
Dsi05Ag06420_Dsi05Bg06830_Dsi05Cg07470	4.73804	BB		Dsi03Ag18980_Dsi03Bg18220_Dsi06Cg10250	-0.946003	BB		Dsi11Ag05960_Dsi11Bg03770_Dsi11Cg09170	0.478017	BB
Dsi09Ag06020_Dsi09Bg06030_Dsi09Cg03400	1.51981	BB		Dsi04Ag07980_Dsi04Bg08920_Dsi04Cg06510	1.28283	BB		Dsi02Ag19910_Dsi02Bg18620_Dsi02Cg15790	-7.16219	BB
Dsi09Ag00710_Dsi09Bg09130_Dsi09Cg00540	1.17848	BB		Dsi02Ag00810_Dsi02Bg00770_Dsi02Cg06640	1.37182	BB		Dsi04Ag04610_Dsi04Bg11900_Dsi04Cg03680	-4.35458	BB
Dsi09Ag09560_Dsi09Bg02760_Dsi09Cg06080	1.18374	BB		Dsi07Ag10030_Dsi07Bg09560_Dsi07Cg09660	0.690164	BB		Dsi01Ag18800_Dsi01Bg17610_Dsi01Cg13030	-2.95917	BB
Dsi08Ag08270_Dsi08Bg07760_Dsi08Cg07330	-1.45212	BB		Dsi06Ag12220_Dsi06Bg02700_Dsi06Cg17330	-5.71083	BB		Dsi03Ag12990_Dsi03Bg12280_Dsi06Cg04530	-1.2779	BB
Dsi05Ag00920_Dsi05Bg01280_Dsi05Cg10010	1.61699	BB		Dsi07Ag06580_Dsi07Bg06340_Dsi07Cg06170	-5.44446	BB		Dsi07Ag12530_Dsi07Bg12180_Dsi07Cg07680	-3.91448	BB
Dsi05Ag06670_Dsi05Bg07070_Dsi05Cg07250	3.2239	BB		Dsi03Ag04450_Dsi03Bg04510_Dsi03Cg14610	3.53816	BB		Dsi11Ag00730_Dsi12Bg00690_Dsi11Cg01390	0.92957	BB
Dsi04Ag09270_Dsi04Bg07680_Dsi04Cg07950	1.20413	BB		Dsi06Ag03920_Dsi06Bg10660_Dsi03Cg03950	-6.5493	BB		Dsi02Ag15700_Dsi02Bg14290_Dsi02Cg12200	-0.833128	BB
Dsi06Ag13540_Dsi06Bg01160_Dsi06Cg18150	-0.656317	BB		Dsi12Ag02370_Dsi12Bg05720_Dsi03Cg08660	-2.33666	BB		Dsi02Ag02810_Dsi02Bg02780_Dsi02Cg04710	0.699693	BB
Dsi10Ag01840_Dsi10Bg07380_Dsi10Cg06010	-7.09191	BB		Dsi09Ag10000_Dsi09Bg02330_Dsi09Cg06560	-6.0264	BB		Dsi03Ag07060_Dsi03Bg06830_Dsi03Cg12160	-0.792059	BB
Dsi02Ag21260_Dsi02Bg19850_Dsi02Cg17050	-1.07001	BB		Dsi01Ag16990_Dsi01Bg15700_Dsi01Cg15060	-4.1845	BB		Dsi04Ag07670_Dsi04Bg09180_Dsi04Cg06230	2.86897	BB
Dsi11Ag05060_Dsi11Bg04910_Dsi11Cg04870	-8.36101	BB		Dsi01Ag22070_Dsi01Bg20170_Dsi01Cg10010	3.87136	BB		Dsi03Ag16430_Dsi03Bg15670_Dsi06Cg07780	1.27198	BB
Dsi10Ag01090_Dsi10Bg08120_Dsi10Cg06650	-1.15144	BB		Dsi01Ag23110_Dsi01Bg19170_Dsi01Cg08990	0.756702	BB		Dsi12Ag06590_Dsi12Bg02010_Dsi11Cg02490	3.12754	BB
Dsi01Ag19710_Dsi01Bg18370_Dsi01Cg12200	0.702687	BB		Dsi02Ag07770_Dsi02Bg07410_Dsi08Cg00910	-0.769329	BB		Dsi03Ag15310_Dsi03Bg14480_Dsi06Cg06700	1.20443	BB
Dsi07Ag04120_Dsi07Bg04420_Dsi07Cg04400	-3.61007	BB		Dsi07Ag10830_Dsi07Bg10510_Dsi07Cg09130	0.645506	BB		Dsi03Ag08550_Dsi03Bg08160_Dsi03Cg11160	-1.78357	BB
Dsi01Ag16940_Dsi01Bg15630_Dsi01Cg15080	0.911999	BB		Dsi01Ag20780_Dsi01Bg21460_Dsi01Cg11330	-0.691307	BB		Dsi01Ag18450_Dsi01Bg17260_Dsi01Cg13350	0.970309	BB
Dsi01Ag00380_Dsi01Bg00260_Dsi01Cg00290	-0.953947	BB		Dsi01Ag04210_Dsi01Bg03280_Dsi01Cg02690	-2.23741	BB		Dsi05Ag07390_Dsi05Bg07830_Dsi05Cg06620	1.01969	BB
Dsi05Ag05490_Dsi05Bg05740_Dsi05Cg08120	0.800266	BB		Dsi07Ag02260_Dsi07Bg02420_Dsi07Cg02420	-1.13643	BB		Dsi04Ag11740_Dsi04Bg05290_Dsi04Cg10260	-0.60774	BB
Dsi10Ag04020_Dsi10Bg05180_Dsi10Cg04000	-3.80081	BB		Dsi03Ag05180_Dsi03Bg05280_Dsi03Cg13880	1.18554	BB		Dsi09Ag07680_Dsi09Bg04420_Dsi09Cg05090	-3.88023	BB
Dsi05Ag06390_Dsi05Bg06760_Dsi05Cg07510	-1.05308	BB		Dsi04Ag06230_Dsi04Bg10420_Dsi04Cg05130	-1.23456	BB		Dsi01Ag17110_Dsi01Bg15860_Dsi01Cg14970	-7.54433	BB
Dsi06Ag05610_Dsi06Bg09330_Dsi03Cg02570	-1.89588	BB		Dsi05Ag13880_Dsi05Bg14050_Dsi05Cg00280	-0.433072	BB		Dsi03Ag04290_Dsi03Bg04290_Dsi03Cg14740	4.11854	BB
Dsi04Ag03790_Dsi04Bg12460_Dsi04Cg03140	-1.35279	BB		Dsi02Ag01350_Dsi02Bg01320_Dsi02Cg06110	3.13658	BB		Dsi07Ag03610_Dsi07Bg03780_Dsi07Cg03910	-0.577773	BB
Dsi01Ag22230_Dsi01Bg19950_Dsi01Cg09770	-1.50876	BB		Dsi08Ag02020_Dsi08Bg01490_Dsi09Cg09600	-0.722232	BB		Dsi01Ag19120_Dsi01Bg17820_Dsi01Cg12720	-3.9795	BB
Dsi06Ag08560_Dsi06Bg06520_Dsi10Cg07810	-1.38191	BB		Dsi03Ag19290_Dsi03Bg18520_Dsi06Cg10520	1.59771	BB		Dsi03Ag18000_Dsi03Bg17200_Dsi06Cg09220	1.97323	BB
Dsi08Ag12160_Dsi08Bg11860_Dsi08Cg04170	5.19317	BB		Dsi04Ag14750_Dsi04Bg03190_Dsi04Cg12440	0.922598	BB		Dsi03Ag02710_Dsi03Bg02810_Dsi03Cg16180	-1.16869	BB
Dsi01Ag04220_Dsi01Bg03290_Dsi01Cg02700	0.773806	BB		Dsi02Ag03190_Dsi02Bg03180_Dsi02Cg04360	-1.76448	BB		Dsi04Ag00630_Dsi04Bg15130_Dsi04Cg00620	1.34375	BB
Dsi01Ag04480_Dsi01Bg03500_Dsi01Cg02960	7.37964	BB		Dsi05Ag08880_Dsi05Bg09270_Dsi05Cg05280	1.48871	BB		Dsi03Ag15240_Dsi03Bg14390_Dsi06Cg06610	1.28614	BB
Dsi09Ag06630_Dsi09Bg05610_Dsi09Cg03720	-7.11688	BB		Dsi06Ag01120_Dsi06Bg13370_Dsi03Cg06620	0.69105	BB		Dsi04Ag10150_Dsi04Bg06780_Dsi04Cg08840	-0.933874	BB
Dsi03Ag04280_Dsi03Bg04280_Dsi03Cg14750	-1.39711	BB		Dsi03Ag19710_Dsi03Bg18990_Dsi06Cg10960	1.49637	BB		Dsi03Ag15490_Dsi03Bg14640_Dsi06Cg06830	-5.35944	BB
Dsi04Ag04810_Dsi04Bg11730_Dsi04Cg03860	-0.631738	BB		Dsi07Ag04050_Dsi07Bg04310_Dsi07Cg04380	-0.920744	BB		Dsi06Ag14310_Dsi06Bg00270_Dsi09Cg00230	-7.07284	BB
Dsi03Ag03860_Dsi03Bg03870_Dsi03Cg15090	-2.73097	BB		Dsi11Ag07550_Dsi11Bg02360_Dsi09Cg10670	-0.864677	BB		Dsi09Ag09360_Dsi09Bg02990_Dsi09Cg05900	0.738375	BB
Dsi09Ag10550_Dsi09Bg01740_Dsi09Cg07140	3.70724	BB		Dsi02Ag12510_Dsi02Bg11980_Dsi02Cg10130	1.06929	BB		Dsi10Ag08050_Dsi10Bg01080_Dsi08Cg09860	1.59245	BB
Dsi03Ag14320_Dsi03Bg13340_Dsi06Cg05720	-1.62573	BB		Dsi02Ag16400_Dsi02Bg14940_Dsi02Cg12810	5.27767	BB		Dsi01Ag28160_Dsi01Bg25960_Dsi01Cg06250	1.41176	BB
Dsi03Ag16630_Dsi03Bg15870_Dsi06Cg07910	-3.48364	BB		Dsi01Ag16670_Dsi01Bg15360_Dsi01Cg15350	3.66133	BB		Dsi09Ag11140_Dsi09Bg01170_Dsi09Cg07620	-3.21085	BB
Dsi05Ag06890_Dsi05Bg07290_Dsi05Cg07070	1.03504	BB		Dsi04Ag07480_Dsi04Bg09450_Dsi04Cg06000	3.07249	BB		Dsi01Ag12040_Dsi01Bg10420_Dsi01Cg19380	-1.96771	BB
Dsi02Ag08390_Dsi02Bg07980_Dsi08Cg00630	2.34411	BB		Dsi08Ag12160_Dsi08Bg11860_Dsi08Cg04170	5.24194	BB		Dsi12Ag06450_Dsi12Bg02080_Dsi11Cg02540	0.954599	BB
Dsi11Ag03950_Dsi11Bg05410_Dsi11Cg05260	-7.21897	BB		Dsi04Ag00890_Dsi04Bg14870_Dsi04Cg00890	-4.0724	BB		Dsi01Ag04220_Dsi01Bg03290_Dsi01Cg02700	0.65874	BB
Dsi10Ag02250_Dsi10Bg07000_Dsi10Cg05620	0.66264	BB		Dsi07Ag01390_Dsi07Bg01540_Dsi07Cg01730	-1.44531	BB		Dsi10Ag08570_Dsi10Bg00140_Dsi08Cg10200	7.33814	BB
Dsi03Ag05320_Dsi03Bg05430_Dsi03Cg13730	-2.13737	BB		Dsi02Ag16810_Dsi02Bg15290_Dsi02Cg13110	-1.0299	BB		Dsi02Ag03970_Dsi06Bg04650_Dsi02Cg03740	-4.96557	BB
Dsi09Ag10700_Dsi09Bg01600_Dsi09Cg07250	-0.658705	BB		Dsi06Ag00450_Dsi06Bg14260_Dsi03Cg07400	-1.8785	BB		Dsi09Ag07260_Dsi09Bg04940_Dsi09Cg04320	-2.63725	BB
Dsi05Ag10900_Dsi05Bg11740_Dsi05Cg03250	-0.926805	BB		Dsi03Ag09160_Dsi03Bg08670_Dsi03Cg10620	-1.49487	BB		Dsi05Ag12710_Dsi05Bg12250_Dsi05Cg01310	8.12544	BB
Dsi02Ag16270_Dsi02Bg14770_Dsi02Cg12650	-7.06622	BB		Dsi10Ag04250_Dsi10Bg04960_Dsi10Cg03740	-0.855872	BB		Dsi05Ag00730_Dsi05Bg01020_Dsi05Cg09820	1.15468	BB
Dsi09Ag07990_Dsi09Bg04180_Dsi09Cg04920	-1.2779	BB		Dsi08Ag06740_Dsi08Bg06230_Dsi08Cg08550	0.856186	BB		Dsi06Ag07990_Dsi06Bg06860_Dsi03Cg00450	-0.777327	BB
Dsi09Ag06240_Dsi09Bg05820_Dsi09Cg03520	2.22681	BB		Dsi06Ag10580_Dsi06Bg04370_Dsi06Cg15550	1.47852	BB		Dsi04Ag05790_Dsi04Bg10720_Dsi04Cg04790	-1.14235	BB
Dsi11Ag00870_Dsi12Bg00800_Dsi11Cg07110	0.993151	BB		Dsi10Ag00770_Dsi10Bg08380_Dsi10Cg06900	1.6526	BB		Dsi05Ag12210_Dsi05Bg12780_Dsi05Cg01920	0.647661	BB
Dsi08Ag06230_Dsi08Bg04600_Dsi08Cg08970	-0.846312	BB		Dsi09Ag10150_Dsi09Bg02170_Dsi09Cg06690	2.03346	BB		Dsi12Ag02930_Dsi12Bg05230_Dsi03Cg08270	1.1031	BB
Dsi12Ag03770_Dsi12Bg04600_Dsi03Cg07620	-2.52787	BB		Dsi12Ag08880_Dsi11Bg08840_Dsi11Cg00210	0.881481	BB		Dsi10Ag00240_Dsi10Bg09120_Dsi03Cg00300	1.68412	BB
Dsi05Ag10570_Dsi05Bg11060_Dsi05Cg03530	-2.20804	BB		Dsi03Ag00330_Dsi03Bg00400_Dsi03Cg18540	-0.631806	BB		Dsi03Ag20930_Dsi03Bg20160_Dsi06Cg12060	-0.931973	BB
Dsi07Ag01040_Dsi07Bg01200_Dsi07Cg01310	-1.00564	BB		Dsi05Ag05320_Dsi05Bg05540_Dsi05Cg08330	9.2808	BB		Dsi04Ag05770_Dsi04Bg10740_Dsi04Cg04770	-1.76764	BB
Dsi05Ag06490_Dsi05Bg06900_Dsi05Cg07430	1.08827	BB		Dsi03Ag01750_Dsi03Bg01870_Dsi03Cg17160	-0.75845	BB		Dsi01Ag21860_Dsi01Bg20400_Dsi01Cg10240	-1.43879	BB
Dsi02Ag19330_Dsi02Bg18080_Dsi02Cg15330	7.20367	BB		Dsi10Ag00340_Dsi10Bg08920_Dsi10Cg07330	1.17706	BB		Dsi09Ag05960_Dsi09Bg06090_Dsi09Cg03350	1.25606	BB
Dsi04Ag13570_Dsi04Bg04010_Dsi04Cg11660	-1.89728	BB		Dsi09Ag02720_Dsi09Bg07590_Dsi09Cg01750	1.61399	BB		Dsi01Ag15120_Dsi01Bg13680_Dsi01Cg16870	1.81982	BB
Dsi01Ag26140_Dsi01Bg24320_Dsi01Cg04670	1.93838	BB		Dsi04Ag06360_Dsi04Bg10330_Dsi04Cg05220	1.42937	BB		Dsi10Ag05700_Dsi10Bg03280_Dsi10Cg02070	-2.26598	BB
Dsi01Ag05680_Dsi01Bg04620_Dsi01Cg06810	-2.33775	BB		Dsi05Ag04390_Dsi05Bg04770_Dsi05Cg12570	0.818906	BB		Dsi08Ag00730_Dsi08Bg00510_Dsi10Cg00600	-1.53752	BB
Dsi01Ag12040_Dsi01Bg10420_Dsi01Cg19380	1.90193	BB		Dsi05Ag00110_Dsi05Bg00250_Dsi11Cg04540	-7.00769	BB		Dsi03Ag17190_Dsi03Bg16370_Dsi06Cg08510	-0.925897	BB
Dsi10Ag03120_Dsi10Bg05830_Dsi10Cg04610	-2.2532	BB		Dsi05Ag11700_Dsi05Bg13160_Dsi05Cg02440	-2.30154	BB		Dsi04Ag01750_Dsi04Bg13910_Dsi04Cg01840	-3.27289	BB
Dsi01Ag28160_Dsi01Bg25960_Dsi01Cg06250	-1.37769	BB		Dsi01Ag23390_Dsi01Bg18920_Dsi01Cg08700	0.555508	BB		Dsi04Ag05720_Dsi04Bg10780_Dsi04Cg04700	-7.0114	BB
Dsi03Ag23630_Dsi03Bg22670_Dsi10Cg08960	-0.780726	BB		Dsi09Ag08050_Dsi09Bg04130_Dsi09Cg04860	-0.683251	BB		Dsi03Ag08290_Dsi03Bg07910_Dsi03Cg11290	6.94462	BB
Dsi01Ag17440_Dsi01Bg16410_Dsi01Cg14410	4.68203	BB		Dsi09Ag09660_Dsi09Bg02660_Dsi09Cg06140	7.0383	BB		Dsi03Ag18690_Dsi03Bg17980_Dsi06Cg10000	2.58054	BB
Dsi07Ag03200_Dsi07Bg03330_Dsi07Cg03400	-6.83547	BB		Dsi09Ag07960_Dsi09Bg04200_Dsi09Cg04940	3.13183	BB		Dsi02Ag00380_Dsi02Bg00340_Dsi08Cg00370	5.99081	BB
Dsi03Ag04550_Dsi03Bg04600_Dsi03Cg14500	2.37039	BB		Dsi09Ag02680_Dsi09Bg07620_Dsi09Cg01740	0.822877	BB		Dsi09Ag11880_Dsi09Bg00530_Dsi09Cg08180	0.660292	BB
Dsi05Ag12590_Dsi05Bg12370_Dsi05Cg01480	2.93455	BB		Dsi09Ag07190_Dsi09Bg05000_Dsi09Cg04300	-0.928444	BB		Dsi01Ag06150_Dsi01Bg05050_Dsi01Cg06360	-1.84488	BB
Dsi10Ag03890_Dsi10Bg05260_Dsi10Cg04110	-0.636015	BB		Dsi03Ag03860_Dsi03Bg03870_Dsi03Cg15090	-8.11358	BB		Dsi06Ag04020_Dsi06Bg10620_Dsi03Cg03900	1.87995	BB
Dsi12Ag01620_Dsi12Bg06190_Dsi03Cg09260	1.36291	BB		Dsi05Ag10600_Dsi05Bg11080_Dsi05Cg03520	0.577859	BB		Dsi02Ag11230_Dsi02Bg10920_Dsi02Cg08970	0.847304	BB
Dsi12Ag08240_Dsi12Bg00520_Dsi11Cg07570	2.29987	BB		Dsi02Ag16310_Dsi02Bg14840_Dsi02Cg12720	-7.55631	BB		Dsi06Ag14050_Dsi06Bg00520_Dsi06Cg18560	-5.91087	BB
Dsi09Ag09370_Dsi09Bg02980_Dsi09Cg05920	0.907023	BB		Dsi06Ag03390_Dsi06Bg11140_Dsi03Cg04370	-2.58138	BB		Dsi04Ag07580_Dsi04Bg09310_Dsi04Cg06120	1.29893	BB
Dsi04Ag12890_Dsi04Bg04630_Dsi04Cg10960	-2.33369	BB		Dsi03Ag03800_Dsi03Bg03820_Dsi03Cg15170	-1.24858	BB		Dsi01Ag04480_Dsi01Bg03500_Dsi01Cg02960	-7.35791	BB
Dsi03Ag18470_Dsi03Bg17720_Dsi06Cg09770	2.43666	BB		Dsi03Ag16260_Dsi03Bg15530_Dsi06Cg07560	-0.712592	BB		Dsi02Ag00290_Dsi02Bg00260_Dsi08Cg00290	1.67396	BB
Dsi05Ag00600_Dsi05Bg00810_Dsi05Cg09590	7.54915	BB		Dsi10Ag02290_Dsi10Bg06920_Dsi10Cg05540	0.871859	BB		Dsi01Ag05080_Dsi01Bg04020_Dsi01Cg07430	1.75527	BB
Dsi01Ag22840_Dsi01Bg19400_Dsi01Cg09220	-0.858411	BB		Dsi05Ag14130_Dsi05Bg14410_Dsi05Cg00070	-1.99966	BB		Dsi12Ag01360_Dsi12Bg06650_Dsi03Cg09850	-0.862849	BB
Dsi01Ag03320_Dsi01Bg02420_Dsi01Cg01860	-2.28901	BB		Dsi04Ag13850_Dsi04Bg03800_Dsi04Cg11920	0.686978	BB		Dsi07Ag03780_Dsi07Bg04010_Dsi07Cg04140	-1.5284	BB
Dsi03Ag22050_Dsi03Bg20970_Dsi06Cg13020	0.745364	BB		Dsi03Ag08600_Dsi03Bg08240_Dsi03Cg11070	0.933875	BB		Dsi11Ag03710_Dsi11Bg05490_Dsi11Cg05380	2.45559	BB
Dsi02Ag16400_Dsi02Bg14940_Dsi02Cg12810	5.20987	BB		Dsi02Ag21720_Dsi02Bg20300_Dsi02Cg17500	-2.37611	BB		Dsi05Ag01020_Dsi05Bg01400_Dsi05Cg10140	0.952359	BB
Dsi05Ag00340_Dsi05Bg00030_Dsi05Cg08970	-5.48971	BB		Dsi09Ag04970_Dsi09Bg06620_Dsi09Cg02660	-1.29422	BB		Dsi03Ag24010_Dsi03Bg23050_Dsi10Cg09370	-7.01354	BB
Dsi12Ag00860_Dsi12Bg07340_Dsi03Cg10320	0.977465	BB		Dsi09Ag05660_Dsi09Bg06220_Dsi09Cg03190	1.84306	BB		Dsi11Ag09410_Dsi11Bg01490_Dsi09Cg11330	-0.840428	BB
Dsi04Ag07440_Dsi04Bg09470_Dsi04Cg05990	0.69833	BB		Dsi01Ag26960_Dsi01Bg24930_Dsi01Cg05260	-7.5827	BB		Dsi01Ag25830_Dsi01Bg24040_Dsi01Cg04340	-0.679052	BB
Dsi03Ag04100_Dsi03Bg04120_Dsi03Cg14910	5.63647	BB		Dsi10Ag02730_Dsi10Bg06370_Dsi10Cg05050	-2.48398	BB		Dsi07Ag07820_Dsi07Bg07510_Dsi07Cg07140	-4.10043	BB
Dsi02Ag18020_Dsi02Bg16600_Dsi02Cg14190	2.47365	BB		Dsi03Ag17240_Dsi03Bg16420_Dsi06Cg08580	0.555181	BB		Dsi12Ag06240_Dsi12Bg02320_Dsi11Cg02730	0.854724	BB
Dsi05Ag02540_Dsi05Bg02980_Dsi05Cg11170	-0.949355	BB		Dsi01Ag06010_Dsi01Bg04930_Dsi01Cg06520	1.34646	BB		Dsi03Ag22340_Dsi03Bg21280_Dsi06Cg13350	-0.559719	BB
Dsi08Ag07850_Dsi08Bg07340_Dsi08Cg07680	-0.592412	BB		Dsi01Ag18680_Dsi01Bg17450_Dsi01Cg13180	1.96652	BB		Dsi01Ag08310_Dsi01Bg07210_Dsi08Cg02730	2.7596	BB
Dsi04Ag05790_Dsi04Bg10720_Dsi04Cg04790	1.04339	BB		Dsi02Ag08890_Dsi02Bg08500_Dsi08Cg00420	-6.86227	BB		Dsi04Ag02190_Dsi04Bg13530_Dsi04Cg02200	3.22196	BB
Dsi01Ag23800_Dsi01Bg18640_Dsi01Cg08350	4.59218	BB		Dsi08Ag00940_Dsi08Bg00670_Dsi10Cg00760	-1.64475	BB		Dsi03Ag02030_Dsi03Bg02150_Dsi03Cg16890	1.50395	BB
Dsi03Ag07080_Dsi03Bg06860_Dsi03Cg12150	-2.25286	BB		Dsi02Ag19500_Dsi02Bg18250_Dsi02Cg15490	3.61004	BB		Dsi06Ag13100_Dsi06Bg01760_Dsi06Cg17730	-3.97864	BB
Dsi06Ag10270_Dsi06Bg04720_Dsi06Cg15210	2.18916	BB		Dsi11Ag07090_Dsi11Bg02850_Dsi10Cg00930	1.03019	BB		Dsi03Ag04420_Dsi03Bg04410_Dsi03Cg14660	9.32507	BB
Dsi04Ag07810_Dsi04Bg09080_Dsi04Cg06390	-3.11626	BB		Dsi12Ag00800_Dsi12Bg07390_Dsi03Cg10360	0.548631	BB		Dsi03Ag08600_Dsi03Bg08240_Dsi03Cg11070	0.854185	BB
Dsi08Ag01070_Dsi08Bg00770_Dsi10Cg00850	1.40239	BB		Dsi01Ag01550_Dsi01Bg01070_Dsi01Cg00870	-1.34709	BB		Dsi01Ag21870_Dsi01Bg20390_Dsi01Cg10230	1.01933	BB
Dsi05Ag01230_Dsi05Bg01590_Dsi05Cg10320	2.29412	BB		Dsi08Ag00340_Dsi08Bg00250_Dsi10Cg00400	-2.87849	BB		Dsi03Ag04550_Dsi03Bg04600_Dsi03Cg14500	1.09472	BB
Dsi07Ag10040_Dsi07Bg09570_Dsi07Cg09640	-0.697872	BB		Dsi09Ag09890_Dsi09Bg02480_Dsi09Cg06420	-0.716736	BB		Dsi05Ag12130_Dsi05Bg12840_Dsi05Cg01980	2.90342	BB
Dsi07Ag08280_Dsi07Bg08030_Dsi07Cg11130	-0.829471	BB		Dsi03Ag17930_Dsi03Bg17130_Dsi06Cg09150	-3.09362	BB		Dsi07Ag06880_Dsi07Bg06600_Dsi07Cg06400	-0.983304	BB
Dsi08Ag09530_Dsi08Bg09350_Dsi08Cg06160	0.513266	BB		Dsi08Ag00300_Dsi08Bg00220_Dsi10Cg00370	0.706133	BB		Dsi06Ag06190_Dsi06Bg08760_Dsi03Cg02010	-0.750185	BB
Dsi08Ag09930_Dsi08Bg09740_Dsi08Cg05840	-1.34439	BB		Dsi05Ag12210_Dsi05Bg12780_Dsi05Cg01920	0.59213	BB		Dsi05Ag06810_Dsi05Bg07180_Dsi05Cg07150	0.688477	BB
Dsi02Ag09300_Dsi02Bg08960_Dsi02Cg07300	0.765578	BB		Dsi03Ag01270_Dsi03Bg01230_Dsi03Cg17540	4.03997	BB		Dsi07Ag06450_Dsi07Bg06260_Dsi07Cg06110	-0.90504	BB
Dsi10Ag06700_Dsi10Bg02130_Dsi10Cg01900	1.6456	BB		Dsi03Ag00740_Dsi03Bg00740_Dsi03Cg18300	1.35151	BB		Dsi02Ag15040_Dsi02Bg13690_Dsi02Cg11610	-3.36805	BB
Dsi01Ag14000_Dsi01Bg12420_Dsi01Cg17940	-0.947888	BB		Dsi10Ag04030_Dsi10Bg05170_Dsi10Cg03990	-1.11391	BB		Dsi02Ag19330_Dsi02Bg18080_Dsi02Cg15330	-7.18057	BB
Dsi08Ag06190_Dsi08Bg04620_Dsi08Cg08990	1.05969	BB		Dsi07Ag05390_Dsi07Bg05630_Dsi07Cg05410	1.0634	BB		Dsi10Ag00160_Dsi10Bg09240_Dsi03Cg00220	-0.912137	BB
Dsi08Ag12470_Dsi08Bg12100_Dsi08Cg03720	-2.91828	BB		Dsi06Ag12480_Dsi06Bg02640_Dsi06Cg17450	6.98169	BB		Dsi09Ag06650_Dsi09Bg05600_Dsi09Cg03730	-2.23466	BB
Dsi06Ag07060_Dsi06Bg08010_Dsi03Cg01190	-3.07441	BB		Dsi07Ag02340_Dsi07Bg02510_Dsi07Cg02510	3.1713	BB		Dsi10Ag01160_Dsi10Bg08060_Dsi10Cg06580	-1.31526	BB
Dsi06Ag09050_Dsi06Bg05800_Dsi06Cg14350	-1.06242	BB		Dsi03Ag05410_Dsi03Bg05510_Dsi03Cg13680	2.47024	BB		Dsi03Ag01520_Dsi03Bg01630_Dsi03Cg17370	2.58301	BB
Dsi10Ag08490_Dsi10Bg00250_Dsi08Cg10120	-3.1557	BB		Dsi04Ag08170_Dsi04Bg08820_Dsi04Cg06750	-2.7302	BB		Dsi09Ag08320_Dsi09Bg03860_Dsi09Cg05210	-1.61684	BB
Dsi04Ag17060_Dsi04Bg02330_Dsi04Cg12710	0.801978	BB		Dsi10Ag08320_Dsi10Bg00500_Dsi08Cg09960	-1.43544	BB		Dsi02Ag09790_Dsi02Bg09480_Dsi02Cg08100	-7.75085	BB
Dsi04Ag11380_Dsi04Bg05620_Dsi04Cg09870	-3.8377	BB		Dsi01Ag03970_Dsi01Bg03040_Dsi01Cg02470	-1.8542	BB		Dsi03Ag11050_Dsi03Bg10370_Dsi06Cg02210	2.92252	BB
Dsi08Ag02440_Dsi08Bg02130_Dsi09Cg09090	7.45096	BB		Dsi06Ag08330_Dsi06Bg06620_Dsi10Cg07680	-4.03352	BB		Dsi02Ag20350_Dsi02Bg19000_Dsi02Cg16150	1.00261	BB
Dsi03Ag04320_Dsi03Bg04320_Dsi03Cg14710	-1.82245	BB		Dsi11Ag01310_Dsi11Bg07320_Dsi11Cg06630	-1.20263	BB		Dsi04Ag07740_Dsi04Bg09120_Dsi04Cg06270	7.23055	BB
Dsi03Ag19820_Dsi03Bg19080_Dsi06Cg11090	-0.914724	BB		Dsi01Ag21140_Dsi01Bg21170_Dsi01Cg11000	4.90684	BB		Dsi06Ag02910_Dsi06Bg11510_Dsi03Cg04750	-0.548121	BB
Dsi05Ag02580_Dsi05Bg03050_Dsi05Cg11230	0.962977	BB		Dsi06Ag00710_Dsi06Bg13980_Dsi03Cg07030	1.11295	BB		Dsi02Ag07900_Dsi02Bg07490_Dsi08Cg00860	-1.0271	BB
Dsi03Ag14600_Dsi03Bg13600_Dsi06Cg05970	2.07668	BB		Dsi01Ag16580_Dsi01Bg15260_Dsi01Cg15440	4.34599	BB		Dsi03Ag12580_Dsi03Bg12030_Dsi06Cg04170	5.30129	BB
Dsi03Ag04420_Dsi03Bg04410_Dsi03Cg14660	-8.4823	BB		Dsi04Ag08950_Dsi04Bg07900_Dsi04Cg07660	0.802221	BB		Dsi01Ag04420_Dsi01Bg03450_Dsi01Cg02890	2.59951	BB
Dsi01Ag08170_Dsi01Bg06990_Dsi08Cg02470	5.20114	BB		Dsi09Ag09020_Dsi09Bg03280_Dsi09Cg05630	1.26551	BB		Dsi03Ag03940_Dsi03Bg03930_Dsi03Cg15010	-0.977495	BB
Dsi02Ag01250_Dsi02Bg01180_Dsi02Cg06270	1.07947	BB		Dsi03Ag12300_Dsi03Bg11720_Dsi06Cg03650	-1.95304	BB		Dsi05Ag11340_Dsi05Bg13480_Dsi05Cg02820	-1.27704	BB
Dsi01Ag16580_Dsi01Bg15260_Dsi01Cg15440	3.15771	BB		Dsi03Ag22690_Dsi03Bg21650_Dsi06Cg13820	1.41087	BB		Dsi03Ag24180_Dsi03Bg23220_Dsi10Cg09580	0.71066	BB
Dsi07Ag12550_Dsi07Bg12210_Dsi07Cg07660	-3.947	BB		Dsi01Ag25660_Dsi01Bg23460_Dsi01Cg04160	-1.31625	BB		Dsi02Ag21060_Dsi02Bg19640_Dsi02Cg16820	2.02291	BB
Dsi02Ag06380_Dsi02Bg05750_Dsi02Cg01710	-0.971229	BB		Dsi02Ag07280_Dsi02Bg07200_Dsi02Cg06920	-0.952395	BB		Dsi03Ag01400_Dsi03Bg01530_Dsi03Cg17470	-1.84877	BB
Dsi01Ag02030_Dsi01Bg01650_Dsi01Cg01300	3.43413	BB		Dsi04Ag00680_Dsi04Bg15070_Dsi04Cg00680	0.574393	BB		Dsi07Ag07720_Dsi07Bg07450_Dsi07Cg07030	-1.1266	BB
Dsi03Ag01520_Dsi03Bg01630_Dsi03Cg17370	-2.20429	BB		Dsi07Ag10190_Dsi07Bg09800_Dsi07Cg09540	-1.76865	BB		Dsi01Ag25080_Dsi01Bg23220_Dsi01Cg03520	-1.71523	BB
Dsi04Ag04750_Dsi04Bg11830_Dsi04Cg03800	-1.12763	BB		Dsi03Ag00170_Dsi03Bg00250_Dsi03Cg18640	3.77962	BB		Dsi02Ag07590_Dsi02Bg07250_Dsi02Cg00690	1.04927	BB
Dsi02Ag08140_Dsi02Bg07750_Dsi08Cg00710	2.20632	BB		Dsi05Ag14060_Dsi05Bg14320_Dsi05Cg00100	0.655404	BB		Dsi04Ag11040_Dsi04Bg05990_Dsi04Cg09560	1.01583	BB
Dsi04Ag00490_Dsi04Bg15210_Dsi04Cg00490	0.896111	BB		Dsi09Ag04930_Dsi09Bg06700_Dsi09Cg02610	-1.43461	BB		Dsi09Ag11310_Dsi09Bg00910_Dsi09Cg07780	1.01535	BB
Dsi01Ag17180_Dsi01Bg15890_Dsi01Cg14930	-3.79595	BB		Dsi04Ag04880_Dsi04Bg11630_Dsi04Cg03910	-2.73398	BB		Dsi01Ag06220_Dsi01Bg05110_Dsi08Cg01020	1.28622	BB
Dsi02Ag03360_Dsi02Bg03340_Dsi02Cg04330	-6.69093	BB		Dsi06Ag08970_Dsi06Bg05870_Dsi06Cg14260	5.40072	BB		Dsi06Ag12480_Dsi06Bg02640_Dsi06Cg17450	6.94316	BB
Dsi01Ag21920_Dsi01Bg20350_Dsi01Cg10190	-0.807117	BB		Dsi03Ag16430_Dsi03Bg15670_Dsi06Cg07780	0.971252	BB		Dsi05Ag00600_Dsi05Bg00810_Dsi05Cg09590	-7.52818	BB
Dsi07Ag08940_Dsi07Bg08750_Dsi07Cg10720	-1.05878	BB		Dsi02Ag14960_Dsi02Bg13640_Dsi02Cg11570	1.72687	BB		Dsi05Ag02540_Dsi05Bg02980_Dsi05Cg11170	1.01842	BB
Dsi01Ag26220_Dsi01Bg24420_Dsi01Cg04730	1.09304	BB		Dsi09Ag07040_Dsi09Bg05260_Dsi09Cg04080	0.903676	BB		Dsi03Ag06680_Dsi03Bg06570_Dsi03Cg12470	0.948945	BB
Dsi04Ag02020_Dsi04Bg13630_Dsi04Cg02080	1.05304	BB		Dsi09Ag06020_Dsi09Bg06030_Dsi09Cg03400	-2.18832	BB		Dsi03Ag18660_Dsi03Bg17950_Dsi06Cg09980	6.24796	BB
Dsi11Ag06330_Dsi11Bg03410_Dsi11Cg09490	2.37442	BB		Dsi01Ag22640_Dsi01Bg19570_Dsi01Cg09350	-1.72433	BB		Dsi01Ag22500_Dsi01Bg19690_Dsi01Cg09470	-1.17766	BB
Dsi01Ag25950_Dsi01Bg24150_Dsi01Cg04460	1.10112	BB		Dsi01Ag26790_Dsi01Bg24870_Dsi01Cg05060	-0.613622	BB		Dsi09Ag05950_Dsi09Bg06100_Dsi09Cg03340	-3.60891	BB
Dsi02Ag05390_Dsi02Bg04940_Dsi02Cg02470	-1.61508	BB		Dsi12Ag00920_Dsi12Bg07210_Dsi03Cg10240	7.09088	BB		Dsi03Ag04810_Dsi03Bg04940_Dsi03Cg14240	-1.02259	BB
Dsi03Ag13770_Dsi03Bg12900_Dsi06Cg05150	-0.657923	BB		Dsi06Ag09310_Dsi06Bg05490_Dsi06Cg14550	5.90703	BB		Dsi01Ag17010_Dsi01Bg15720_Dsi01Cg15030	1.12205	BB
Dsi04Ag08210_Dsi04Bg08800_Dsi04Cg06760	-7.51172	BB		Dsi11Ag08780_Dsi11Bg01730_Dsi09Cg11030	1.44276	BB		Dsi02Ag16820_Dsi02Bg15310_Dsi02Cg13120	4.9045	BB
Dsi01Ag03540_Dsi01Bg02610_Dsi01Cg02050	0.994935	BB		Dsi04Ag04180_Dsi04Bg12200_Dsi04Cg03340	-0.90615	BB		Dsi04Ag07550_Dsi04Bg09350_Dsi04Cg06080	0.890697	BB
Dsi01Ag16420_Dsi01Bg15140_Dsi01Cg15520	1.01579	BB		Dsi01Ag26350_Dsi01Bg24520_Dsi01Cg04840	6.98546	BB		Dsi05Ag03960_Dsi05Bg04420_Dsi05Cg12250	-4.63537	BB
Dsi02Ag02430_Dsi02Bg02320_Dsi02Cg05140	-6.76783	BB		Dsi03Ag12410_Dsi03Bg11870_Dsi06Cg03850	4.04416	BB		Dsi01Ag04870_Dsi01Bg03830_Dsi01Cg07610	4.18936	BB
Dsi02Ag20770_Dsi02Bg19390_Dsi02Cg16490	-3.25586	BB		Dsi05Ag13390_Dsi05Bg11380_Dsi05Cg00780	-1.11288	BB		Dsi02Ag10790_Dsi02Bg10510_Dsi02Cg08660	-5.97632	BB
Dsi07Ag00770_Dsi07Bg00830_Dsi07Cg01030	1.11569	BB		Dsi07Ag11820_Dsi07Bg11720_Dsi07Cg08070	7.76747	BB		Dsi08Ag10470_Dsi08Bg10140_Dsi08Cg05530	1.93005	BB
Dsi02Ag05960_Dsi02Bg05450_Dsi02Cg01990	2.42943	BB		Dsi10Ag05700_Dsi10Bg03280_Dsi10Cg02070	-2.27432	BB		Dsi04Ag00800_Dsi04Bg14960_Dsi04Cg00770	2.42395	BB
Dsi01Ag16280_Dsi01Bg15010_Dsi01Cg15600	0.718727	BB		Dsi03Ag13310_Dsi03Bg12550_Dsi06Cg04790	6.41144	BB		Dsi01Ag21150_Dsi01Bg21160_Dsi01Cg10990	0.670225	BB
Dsi04Ag08710_Dsi04Bg08080_Dsi04Cg07410	-1.51038	BB		Dsi10Ag03160_Dsi10Bg05810_Dsi10Cg04570	2.65211	BB		Dsi06Ag13260_Dsi06Bg01530_Dsi06Cg17860	-1.77239	BB
Dsi08Ag12880_Dsi08Bg12380_Dsi01Cg21400	0.940051	BB		Dsi05Ag12130_Dsi05Bg12840_Dsi05Cg01980	2.30208	BB		Dsi01Ag16840_Dsi01Bg15490_Dsi01Cg15200	3.3145	BB
Dsi04Ag01440_Dsi04Bg14300_Dsi04Cg01530	-0.672664	BB		Dsi03Ag03910_Dsi03Bg03900_Dsi03Cg15040	2.97381	BB		Dsi05Ag09750_Dsi05Bg10120_Dsi05Cg04430	1.64205	BB
Dsi01Ag03740_Dsi01Bg02820_Dsi01Cg02270	-1.08453	BB		Dsi06Ag07080_Dsi06Bg08030_Dsi03Cg01180	1.24243	BB		Dsi04Ag05330_Dsi04Bg11130_Dsi04Cg04400	-2.01233	BB
Dsi09Ag11310_Dsi09Bg00910_Dsi09Cg07780	-0.847515	BB		Dsi03Ag17270_Dsi03Bg16500_Dsi06Cg08670	-0.912551	BB		Dsi09Ag09110_Dsi09Bg03180_Dsi09Cg05670	1.42381	BB
Dsi08Ag10920_Dsi08Bg10530_Dsi08Cg05160	-1.07898	BB		Dsi02Ag17420_Dsi02Bg15980_Dsi02Cg13680	1.13835	BB		Dsi02Ag03120_Dsi02Bg03130_Dsi02Cg04430	2.19024	BB
Dsi03Ag16300_Dsi03Bg15550_Dsi06Cg07590	0.810781	BB		Dsi01Ag22500_Dsi01Bg19690_Dsi01Cg09470	-0.999391	BB		Dsi05Ag05510_Dsi05Bg05760_Dsi05Cg08100	-0.858523	BB
Dsi11Ag10190_Dsi11Bg01350_Dsi09Cg11510	2.41129	BB		Dsi03Ag08370_Dsi03Bg08010_Dsi03Cg11190	4.34508	BB		Dsi03Ag07390_Dsi03Bg07130_Dsi03Cg11820	-1.49282	BB
Dsi01Ag21600_Dsi01Bg20630_Dsi01Cg10510	4.35992	BB		Dsi11Ag00420_Dsi11Bg08210_Dsi11Cg07390	1.22901	BB		Dsi04Ag09390_Dsi04Bg07570_Dsi04Cg08020	-1.90677	BB
Dsi03Ag04830_Dsi03Bg04960_Dsi03Cg14230	-1.80991	BB		Dsi03Ag04130_Dsi03Bg04140_Dsi03Cg14880	-2.82631	BB		Dsi01Ag26350_Dsi01Bg24520_Dsi01Cg04840	6.94596	BB
Dsi07Ag04650_Dsi07Bg05010_Dsi07Cg04730	-0.757421	BB		Dsi04Ag04310_Dsi04Bg12100_Dsi04Cg03430	5.62015	BB		Dsi04Ag13830_Dsi04Bg03820_Dsi04Cg11910	6.04964	BB
Dsi05Ag08190_Dsi05Bg08500_Dsi05Cg05790	1.04546	BB		Dsi04Ag19930_Dsi04Bg00200_Dsi04Cg14070	-0.724406	BB		Dsi02Ag05570_Dsi02Bg05210_Dsi02Cg02310	0.750449	BB
Dsi06Ag10300_Dsi06Bg04670_Dsi06Cg15290	-6.94314	BB		Dsi11Ag05700_Dsi11Bg04090_Dsi11Cg09080	-0.608193	BB		Dsi01Ag04250_Dsi01Bg03340_Dsi01Cg02730	-0.891467	BB
Dsi01Ag24590_Dsi01Bg22870_Dsi01Cg07850	-3.79161	BB		Dsi01Ag05080_Dsi01Bg04020_Dsi01Cg07430	1.57287	BB		Dsi06Ag11390_Dsi06Bg03580_Dsi06Cg16270	-0.75503	BB
Dsi01Ag10680_Dsi01Bg08900_Dsi01Cg20780	0.603036	BB		Dsi07Ag08340_Dsi07Bg08060_Dsi07Cg11060	-0.920507	BB		Dsi02Ag14170_Dsi02Bg12940_Dsi02Cg11060	-0.997984	BB
Dsi03Ag04130_Dsi03Bg04140_Dsi03Cg14880	1.6668	BB		Dsi03Ag00780_Dsi03Bg00790_Dsi03Cg18260	2.16686	BB		Dsi03Ag03590_Dsi03Bg03570_Dsi03Cg15440	1.94853	BB
Dsi01Ag25660_Dsi01Bg23460_Dsi01Cg04160	-1.13881	BB		Dsi04Ag00420_Dsi04Bg15270_Dsi04Cg00410	0.979477	BB		Dsi05Ag06310_Dsi05Bg06680_Dsi05Cg07570	1.04755	BB
Dsi04Ag06750_Dsi04Bg10000_Dsi04Cg05510	-1.03539	BB		Dsi09Ag10050_Dsi09Bg02270_Dsi09Cg06620	-1.16665	BB		Dsi04Ag13410_Dsi04Bg04140_Dsi04Cg11500	-4.34822	BB
Dsi01Ag15730_Dsi01Bg14340_Dsi01Cg16190	-0.810211	BB		Dsi12Ag01350_Dsi12Bg06660_Dsi03Cg09860	0.69679	BB		Dsi02Ag15890_Dsi02Bg14420_Dsi02Cg12350	-4.30057	BB
Dsi05Ag03250_Dsi05Bg03810_Dsi05Cg11840	-7.19154	BB		Dsi01Ag15390_Dsi01Bg13920_Dsi01Cg16620	0.966536	BB		Dsi01Ag05140_Dsi01Bg04040_Dsi01Cg07390	1.11376	BB
Dsi12Ag02030_Dsi12Bg05900_Dsi03Cg08990	1.55268	BB		Dsi02Ag02430_Dsi02Bg02320_Dsi02Cg05140	-6.79862	BB		Dsi01Ag07080_Dsi01Bg05850_Dsi08Cg01600	-0.865756	BB
Dsi06Ag10910_Dsi06Bg03880_Dsi06Cg15910	6.7155	BB		Dsi01Ag18690_Dsi01Bg17460_Dsi01Cg13170	-2.26401	BB		Dsi02Ag11260_Dsi02Bg11000_Dsi02Cg09010	-7.59859	BB
Dsi05Ag10550_Dsi05Bg11020_Dsi05Cg03660	-2.13228	BB		Dsi02Ag20630_Dsi02Bg19300_Dsi02Cg16420	4.97929	BB		Dsi01Ag16310_Dsi01Bg15060_Dsi01Cg15580	0.97818	BB
Dsi10Ag01870_Dsi10Bg07360_Dsi10Cg05950	0.770964	BB		Dsi02Ag14640_Dsi02Bg13380_Dsi02Cg11360	4.03498	BB		Dsi04Ag06860_Dsi04Bg09840_Dsi04Cg05600	-3.26529	BB
Dsi08Ag10930_Dsi08Bg10570_Dsi08Cg05100	2.13819	BB		Dsi03Ag17660_Dsi03Bg16810_Dsi06Cg08960	2.82622	BB		Dsi12Ag02720_Dsi12Bg05300_Dsi03Cg08380	0.802842	BB
Dsi10Ag05130_Dsi10Bg03990_Dsi10Cg02950	0.529987	BB		Dsi07Ag00560_Dsi07Bg00620_Dsi07Cg00830	-7.56519	BB		Dsi06Ag00070_Dsi06Bg14550_Dsi11Cg04290	1.04826	BB
Dsi07Ag04840_Dsi07Bg05180_Dsi07Cg05010	-2.23329	BB		Dsi01Ag10880_Dsi01Bg09190_Dsi01Cg20480	0.955659	BB		Dsi04Ag09270_Dsi04Bg07680_Dsi04Cg07950	-2.85908	BB
Dsi01Ag05340_Dsi01Bg04280_Dsi01Cg07370	1.57431	BB		Dsi02Ag21160_Dsi02Bg19760_Dsi02Cg16950	0.86903	BB		Dsi01Ag15750_Dsi01Bg14350_Dsi01Cg16180	0.533764	BB
Dsi02Ag16310_Dsi02Bg14840_Dsi02Cg12720	2.6745	BB		Dsi02Ag19370_Dsi02Bg18120_Dsi02Cg15350	0.820291	BB		Dsi08Ag00020_Dsi08Bg00010_Dsi10Cg00140	-0.893739	BB
Dsi07Ag11290_Dsi07Bg11090_Dsi07Cg08540	-1.73079	BB		Dsi06Ag00970_Dsi06Bg13490_Dsi03Cg06760	3.97431	BB		Dsi03Ag16720_Dsi03Bg16000_Dsi06Cg08040	0.856896	BB
Dsi04Ag05880_Dsi04Bg10640_Dsi04Cg04830	1.01898	BB		Dsi01Ag13060_Dsi01Bg11110_Dsi01Cg18650	0.633282	BB		Dsi12Ag00010_Dsi12Bg08110_Dsi06Cg00020	0.640242	BB
Dsi01Ag03140_Dsi01Bg02230_Dsi01Cg01750	0.985198	BB		Dsi11Ag07390_Dsi11Bg02510_Dsi09Cg10510	-3.521	BB		Dsi02Ag21930_Dsi02Bg20600_Dsi02Cg17730	-0.704322	BB
Dsi08Ag02580_Dsi08Bg02330_Dsi09Cg08910	7.27634	BB		Dsi09Ag05950_Dsi09Bg06100_Dsi09Cg03340	-3.74785	BB		Dsi03Ag01770_Dsi03Bg01900_Dsi03Cg17140	3.67892	BB
Dsi06Ag10030_Dsi06Bg05000_Dsi06Cg14970	0.982754	BB		Dsi01Ag21130_Dsi01Bg21180_Dsi01Cg11010	-3.93754	BB		Dsi01Ag02030_Dsi01Bg01650_Dsi01Cg01300	1.8788	BB
Dsi01Ag26780_Dsi01Bg24860_Dsi01Cg05070	-0.66739	BB		Dsi09Ag11440_Dsi09Bg00780_Dsi09Cg07930	-6.97269	BB		Dsi04Ag13570_Dsi04Bg04010_Dsi04Cg11660	2.01057	BB
Dsi01Ag05600_Dsi01Bg04470_Dsi01Cg06920	0.774375	BB		Dsi04Ag05230_Dsi04Bg11230_Dsi04Cg04290	0.685496	BB		Dsi03Ag19940_Dsi03Bg19240_Dsi06Cg11230	2.15573	BB
Dsi02Ag04480_Dsi02Bg04200_Dsi02Cg03280	0.601495	BB		Dsi04Ag08210_Dsi04Bg08800_Dsi04Cg06760	-7.54269	BB		Dsi04Ag05180_Dsi04Bg11250_Dsi04Cg04270	1.75689	BB
Dsi08Ag02480_Dsi08Bg02190_Dsi09Cg09040	1.69977	BB		Dsi10Ag04840_Dsi10Bg04320_Dsi10Cg03190	2.80001	BB		Dsi03Ag01760_Dsi03Bg01890_Dsi03Cg17150	1.69994	BB
Dsi03Ag03110_Dsi03Bg03320_Dsi03Cg15750	-1.46153	BB		Dsi02Ag10410_Dsi02Bg09830_Dsi02Cg08310	-1.96382	BB		Dsi02Ag08890_Dsi02Bg08500_Dsi08Cg00420	-6.63243	BB
Dsi03Ag14960_Dsi03Bg14000_Dsi06Cg06330	-0.916992	BB		Dsi01Ag25710_Dsi01Bg23910_Dsi01Cg04200	-1.40437	BB		Dsi02Ag01100_Dsi02Bg00980_Dsi02Cg06440	-0.911559	BB
Dsi01Ag18140_Dsi01Bg17030_Dsi01Cg13670	3.08062	BB		Dsi01Ag06630_Dsi01Bg05410_Dsi08Cg01290	0.805541	BB		Dsi07Ag06960_Dsi07Bg06680_Dsi07Cg06520	-0.625538	BB
Dsi05Ag09190_Dsi05Bg09580_Dsi05Cg04980	-5.51566	BB		Dsi11Ag08810_Dsi11Bg01690_Dsi09Cg11050	-5.4871	BB		Dsi07Ag01440_Dsi07Bg01580_Dsi07Cg01790	1.07255	BB
Dsi03Ag01240_Dsi03Bg01270_Dsi03Cg17580	0.954792	BB		Dsi05Ag08590_Dsi05Bg08910_Dsi05Cg05560	-1.69351	BB		Dsi05Ag06350_Dsi05Bg06710_Dsi05Cg07550	-1.03477	BB
Dsi03Ag04660_Dsi03Bg04750_Dsi03Cg14380	-0.645692	BB		Dsi11Ag08410_Dsi11Bg02050_Dsi09Cg10950	0.657981	BB		Dsi02Ag17140_Dsi02Bg15690_Dsi02Cg13450	-0.720313	BB
Dsi04Ag09510_Dsi04Bg07440_Dsi04Cg08140	2.11269	BB		Dsi06Ag10300_Dsi06Bg04670_Dsi06Cg15290	-6.97349	BB		Dsi03Ag20250_Dsi03Bg19670_Dsi06Cg11530	-1.97809	BB
Dsi09Ag07040_Dsi09Bg05260_Dsi09Cg04080	-0.877895	BB		Dsi02Ag14880_Dsi02Bg13560_Dsi02Cg11520	-0.893604	BB		Dsi03Ag19290_Dsi03Bg18520_Dsi06Cg10520	1.0527	BB
Dsi02Ag22080_Dsi02Bg20780_Dsi02Cg17910	-0.735358	BB		Dsi03Ag01990_Dsi03Bg02090_Dsi03Cg16950	1.23641	BB		Dsi01Ag22230_Dsi01Bg19950_Dsi01Cg09770	-1.36158	BB
Dsi11Ag00260_Dsi12Bg00330_Dsi11Cg08190	1.92342	BB		Dsi05Ag00680_Dsi05Bg00950_Dsi05Cg09770	2.32254	BB		Dsi07Ag10970_Dsi07Bg10550_Dsi07Cg08960	0.434849	BB
Dsi01Ag10790_Dsi01Bg09110_Dsi01Cg20540	-1.13291	BB		Dsi01Ag11730_Dsi01Bg10010_Dsi01Cg19770	-0.67334	BB		Dsi03Ag03790_Dsi03Bg03810_Dsi03Cg15180	-0.712348	BB
Dsi10Ag05170_Dsi10Bg03880_Dsi10Cg02900	2.25924	BB		Dsi05Ag10950_Dsi05Bg11650_Dsi05Cg03210	-0.884721	BB		Dsi01Ag13680_Dsi01Bg12070_Dsi01Cg18230	0.829221	BB
Dsi06Ag13860_Dsi06Bg00740_Dsi06Cg18360	0.667503	BB		Dsi07Ag00770_Dsi07Bg00830_Dsi07Cg01030	1.09091	BB		Dsi02Ag04780_Dsi02Bg04510_Dsi02Cg03110	5.16477	BB
Dsi01Ag26360_Dsi01Bg24550_Dsi01Cg04870	1.15546	BB		Dsi05Ag05040_Dsi05Bg05310_Dsi05Cg08550	-4.59143	BB		Dsi04Ag18560_Dsi04Bg01300_Dsi04Cg13200	-0.997673	BB
Dsi09Ag05570_Dsi09Bg06290_Dsi09Cg03120	-7.04952	BB		Dsi03Ag05860_Dsi03Bg05890_Dsi03Cg13360	-3.98995	BB		Dsi04Ag17030_Dsi04Bg02360_Dsi04Cg12680	1.01102	BB
Dsi05Ag05460_Dsi05Bg05690_Dsi05Cg08160	1.18416	BB		Dsi02Ag17870_Dsi02Bg16390_Dsi02Cg14020	1.00675	BB		Dsi01Ag17100_Dsi01Bg15840_Dsi01Cg14980	-2.19229	BB
Dsi04Ag08980_Dsi04Bg07880_Dsi04Cg07700	-1.45367	BB		Dsi02Ag11620_Dsi02Bg11350_Dsi02Cg09410	2.87314	BB		Dsi04Ag09570_Dsi04Bg07370_Dsi04Cg08250	-0.839498	BB
Dsi04Ag03940_Dsi04Bg12350_Dsi04Cg03240	6.11241	BB		Dsi03Ag17970_Dsi03Bg17160_Dsi06Cg09180	-0.918876	BB		Dsi12Ag02410_Dsi12Bg05570_Dsi03Cg08610	0.469923	BB
Dsi01Ag14100_Dsi01Bg12520_Dsi01Cg17870	-6.82128	BB		Dsi06Ag10510_Dsi06Bg04460_Dsi06Cg15500	-1.56499	BB		Dsi08Ag06360_Dsi08Bg05680_Dsi08Cg08830	-0.539746	BB
Dsi04Ag02130_Dsi04Bg13580_Dsi04Cg02150	3.27611	BB		Dsi01Ag18320_Dsi01Bg17180_Dsi01Cg13470	-0.951817	BB		Dsi05Ag05460_Dsi05Bg05690_Dsi05Cg08160	-1.21165	BB
Dsi01Ag04020_Dsi01Bg03100_Dsi01Cg02520	-4.84176	BB		Dsi03Ag09260_Dsi03Bg08740_Dsi03Cg10530	-5.89167	BB		Dsi01Ag08760_Dsi01Bg07590_Dsi08Cg03120	1.71221	BB
Dsi07Ag08190_Dsi07Bg07950_Dsi07Cg11180	-2.20185	BB		Dsi04Ag07250_Dsi04Bg09580_Dsi04Cg05870	-1.11892	BB		Dsi02Ag21070_Dsi02Bg19660_Dsi02Cg16840	1.36017	BB
Dsi08Ag10700_Dsi08Bg10310_Dsi08Cg05380	-0.857386	BB		Dsi06Ag13170_Dsi06Bg01640_Dsi06Cg17810	-2.39929	BB		Dsi01Ag13850_Dsi01Bg12250_Dsi01Cg18140	1.14384	BB
Dsi01Ag24150_Dsi01Bg22390_Dsi01Cg08180	0.632758	BB		Dsi06Ag00210_Dsi06Bg14480_Dsi11Cg04190	-3.47944	BB		Dsi01Ag16180_Dsi01Bg14910_Dsi01Cg15660	-0.636513	BB
Dsi05Ag12820_Dsi05Bg12170_Dsi05Cg01210	6.57404	BB		Dsi05Ag06270_Dsi05Bg06660_Dsi05Cg07600	-1.92979	BB		Dsi02Ag11680_Dsi02Bg11380_Dsi02Cg09440	1.01077	BB
Dsi10Ag00200_Dsi10Bg09190_Dsi03Cg00260	1.70027	BB		Dsi02Ag17260_Dsi02Bg15840_Dsi02Cg13560	-1.65772	BB		Dsi03Ag23470_Dsi03Bg22520_Dsi10Cg08730	-0.609145	BB
Dsi03Ag04240_Dsi03Bg04240_Dsi03Cg14800	1.87048	BB		Dsi08Ag01220_Dsi08Bg00880_Dsi09Cg10240	3.04728	BB		Dsi10Ag02310_Dsi10Bg06880_Dsi10Cg05440	2.39822	BB
Dsi01Ag17110_Dsi01Bg15860_Dsi01Cg14970	4.71904	BB		Dsi02Ag00820_Dsi02Bg00750_Dsi02Cg06660	1.10099	BB		Dsi02Ag18390_Dsi02Bg17070_Dsi02Cg14550	-1.69128	BB
Dsi08Ag07630_Dsi08Bg07070_Dsi08Cg07930	6.95577	BB		Dsi08Ag05480_Dsi08Bg05480_Dsi11Cg10220	-2.84757	BB		Dsi03Ag03810_Dsi03Bg03830_Dsi03Cg15160	1.02954	BB
Dsi06Ag12810_Dsi06Bg02180_Dsi06Cg17490	-1.16137	BB		Dsi05Ag11590_Dsi05Bg13260_Dsi05Cg02640	-0.588718	BB		Dsi03Ag15360_Dsi03Bg14570_Dsi06Cg06760	4.0381	BB
Dsi04Ag11090_Dsi04Bg05920_Dsi04Cg09650	-4.75765	BB		Dsi03Ag15190_Dsi03Bg14340_Dsi06Cg06570	-1.47752	BB		Dsi01Ag01850_Dsi01Bg01370_Dsi01Cg01090	1.24743	BB
Dsi01Ag04490_Dsi01Bg03510_Dsi01Cg02970	0.893519	BB		Dsi06Ag05610_Dsi06Bg09330_Dsi03Cg02570	-1.66966	BB		Dsi06Ag03280_Dsi06Bg11250_Dsi03Cg04510	0.73519	BB
Dsi09Ag06680_Dsi09Bg05580_Dsi09Cg03750	-1.23336	BB		Dsi01Ag03870_Dsi01Bg02940_Dsi01Cg02380	-4.15091	BB		Dsi02Ag21720_Dsi02Bg20300_Dsi02Cg17500	-2.34599	BB
Dsi12Ag01530_Dsi12Bg06440_Dsi03Cg09610	-0.509793	BB		Dsi01Ag18700_Dsi01Bg17470_Dsi01Cg13150	-2.30639	BB		Dsi01Ag02490_Dsi01Bg01870_Dsi01Cg01500	1.73601	BB
Dsi12Ag02290_Dsi12Bg05790_Dsi03Cg08750	-1.44472	BB		Dsi01Ag14220_Dsi01Bg12720_Dsi01Cg17790	6.70252	BB		Dsi12Ag02560_Dsi12Bg05470_Dsi03Cg08540	-0.770178	BB
Dsi01Ag27150_Dsi01Bg25140_Dsi01Cg05400	0.95009	BB		Dsi03Ag02140_Dsi03Bg02220_Dsi03Cg16800	-1.17188	BB		Dsi05Ag05890_Dsi05Bg06100_Dsi05Cg07850	-3.41981	BB
Dsi02Ag10290_Dsi02Bg09970_Dsi02Cg00820	1.365	BB		Dsi04Ag05290_Dsi04Bg11170_Dsi04Cg04340	-1.6627	BB		Dsi01Ag18020_Dsi01Bg16940_Dsi01Cg13770	2.74734	BB
Dsi06Ag06500_Dsi06Bg08590_Dsi03Cg01710	-0.530781	BB		Dsi04Ag00050_Dsi04Bg15630_Dsi04Cg00060	0.57504	BB		Dsi09Ag01600_Dsi09Bg08300_Dsi09Cg01270	-1.39965	BB
Dsi04Ag11020_Dsi04Bg06030_Dsi04Cg09550	0.428879	BB		Dsi01Ag23180_Dsi01Bg19120_Dsi01Cg08920	-2.45417	BB		Dsi12Ag01420_Dsi12Bg06570_Dsi03Cg09770	3.3381	BB
Dsi06Ag10640_Dsi06Bg04240_Dsi06Cg15620	-4.2532	BB		Dsi03Ag12040_Dsi03Bg11380_Dsi06Cg03260	-1.36915	BB		Dsi05Ag13380_Dsi05Bg11370_Dsi05Cg00800	-6.80565	BB
[truncated: 22,842 more rows]

## Sheet: ED_Fig5e
Tissue	Balanced	A dominant	B dominant	C dominant	A suppressed	B suppressed	C suppressed
[truncated: 13 more rows]
