# Supplementary material for: Genome assemblies of 11 bamboo species highlight diversification induced by dynamic subgenome dominance
Source: Nat Genet. 2024 Mar 15;56(4):710–20. doi: 10.1038/s41588-024-01683-0 (PMC11018529; doi:10.1038/s41588-024-01683-0)
Supplement: Supplementary file 13 — Statistical Source Data of Extended Data Fig. 8a,f. [file 41588_2024_1683_MOESM13_ESM.xlsx]

## Sheet: ED_Fig8a
	Stage	Type	Length (cm)
1	ST1	Internode 9	0
2	ST1	Internode 9	0
3	ST1	Internode 9	0
4	ST1	Internode 9	0
5	ST1	Internode 9	0
6	ST1	Internode 9	0
7	ST1	Internode 9	0
8	ST1	Internode 9	0
9	ST1	Internode 9	0
10	ST1	Internode 9	0
11	ST1	Internode 9	0.1
12	ST1	Internode 9	0.13
13	ST1	Internode 9	0.2
14	ST1	Internode 9	0.31
15	ST1	Internode 9	0.39
16	ST1	Internode 9	0.54
17	ST1	Internode 9	0.62
18	ST1	Internode 9	0.69
19	ST1	Internode 9	0.73
20	ST1	Internode 9	0.79
21	ST1	Internode 9	0.91
22	ST1	Internode 9	1.12
23	ST1	Internode 9	1.22
24	ST1	Internode 9	1.35
25	ST1	Internode 9	1.75
26	ST1	Internode 9	2.22
27	ST1	Internode 9	2.45
28	ST1	Internode 9	2.7
29	ST2	Internode 9	2.95
30	ST2	Internode 9	3.12
31	ST2	Internode 9	3.19
32	ST2	Internode 9	3.31
33	ST2	Internode 9	3.71
34	ST2	Internode 9	4.05
35	ST2	Internode 9	5.03
36	ST2	Internode 9	7.02
37	ST3	Internode 9	10
38	ST3	Internode 9	13
39	ST3	Internode 9	16.3
40	ST3	Internode 9	18.08
41	ST3	Internode 9	20.02
42	ST3	Internode 9	21
43	ST4	Internode 9	22.06
44	ST4	Internode 9	23
45	ST4	Internode 9	23.68
46	ST4	Internode 9	24.25
47	ST4	Internode 9	24.72
48	ST4	Internode 9	25.18
49	ST4	Internode 9	25.3
50	ST4	Internode 9	25.34
51	ST4	Internode 9	25.42
52	ST4	Internode 9	25.5
53	After ST4	Internode 9	25.5
54	After ST4	Internode 9	25.5
55	After ST4	Internode 9	25.5
56	After ST4	Internode 9	25.5
57	After ST4	Internode 9	25.5
58	After ST4	Internode 9	25.5
59	After ST4	Internode 9	25.5
60	After ST4	Internode 9	25.5
1	ST1	Internode 10	0
2	ST1	Internode 10	0
3	ST1	Internode 10	0
4	ST1	Internode 10	0
5	ST1	Internode 10	0
6	ST1	Internode 10	0
7	ST1	Internode 10	0
8	ST1	Internode 10	0
9	ST1	Internode 10	0
10	ST1	Internode 10	0
11	ST1	Internode 10	0
12	ST1	Internode 10	0
13	ST1	Internode 10	0.1
14	ST1	Internode 10	0.15
15	ST1	Internode 10	0.2
16	ST1	Internode 10	0.3
17	ST1	Internode 10	0.4
18	ST1	Internode 10	0.55
19	ST1	Internode 10	0.6
20	ST1	Internode 10	0.7
21	ST1	Internode 10	0.72
22	ST1	Internode 10	0.8
23	ST1	Internode 10	0.9
24	ST1	Internode 10	1.1
25	ST1	Internode 10	1.2
26	ST1	Internode 10	1.34
27	ST1	Internode 10	1.76
28	ST1	Internode 10	2.2
29	ST2	Internode 10	2.43
30	ST2	Internode 10	2.72
31	ST2	Internode 10	2.9
32	ST2	Internode 10	3.14
33	ST2	Internode 10	3.2
34	ST2	Internode 10	3.32
35	ST2	Internode 10	3.7
36	ST2	Internode 10	4.06
37	ST3	Internode 10	5
38	ST3	Internode 10	7
39	ST3	Internode 10	10
40	ST3	Internode 10	13
41	ST3	Internode 10	16
42	ST3	Internode 10	18
43	ST4	Internode 10	20
44	ST4	Internode 10	21
45	ST4	Internode 10	22
46	ST4	Internode 10	23
47	ST4	Internode 10	23.68
48	ST4	Internode 10	24.25
49	ST4	Internode 10	24.72
50	ST4	Internode 10	25.18
51	ST4	Internode 10	25.3
52	ST4	Internode 10	25.34
53	After ST4	Internode 10	25.42
54	After ST4	Internode 10	25.5
55	After ST4	Internode 10	25.5
56	After ST4	Internode 10	25.5
57	After ST4	Internode 10	25.5
58	After ST4	Internode 10	25.5
59	After ST4	Internode 10	25.5
60	After ST4	Internode 10	25.5
1	ST1	Internode 11	0
2	ST1	Internode 11	0
3	ST1	Internode 11	0
4	ST1	Internode 11	0
5	ST1	Internode 11	0
6	ST1	Internode 11	0
7	ST1	Internode 11	0
8	ST1	Internode 11	0
9	ST1	Internode 11	0
10	ST1	Internode 11	0
11	ST1	Internode 11	0
12	ST1	Internode 11	0
13	ST1	Internode 11	0
14	ST1	Internode 11	0
15	ST1	Internode 11	0
16	ST1	Internode 11	0.1
17	ST1	Internode 11	0.13
18	ST1	Internode 11	0.22
19	ST1	Internode 11	0.29
20	ST1	Internode 11	0.38
21	ST1	Internode 11	0.53
22	ST1	Internode 11	0.6
23	ST1	Internode 11	0.71
24	ST1	Internode 11	0.74
25	ST1	Internode 11	0.82
26	ST1	Internode 11	0.9
27	ST1	Internode 11	1.11
28	ST1	Internode 11	1.21
29	ST2	Internode 11	1.33
30	ST2	Internode 11	1.74
31	ST2	Internode 11	2.21
32	ST2	Internode 11	2.45
33	ST2	Internode 11	2.74
34	ST2	Internode 11	2.88
35	ST2	Internode 11	3.19
36	ST2	Internode 11	3.18
37	ST3	Internode 11	3.31
38	ST3	Internode 11	3.69
39	ST3	Internode 11	4.07
40	ST3	Internode 11	4.99
41	ST3	Internode 11	7.03
42	ST3	Internode 11	10.02
43	ST4	Internode 11	13
44	ST4	Internode 11	16
45	ST4	Internode 11	18.4
46	ST4	Internode 11	20.08
47	ST4	Internode 11	21.02
48	ST4	Internode 11	22
49	ST4	Internode 11	23.06
50	ST4	Internode 11	23.68
51	ST4	Internode 11	24.25
52	ST4	Internode 11	24.72
53	After ST4	Internode 11	25.18
54	After ST4	Internode 11	25.3
55	After ST4	Internode 11	25.34
56	After ST4	Internode 11	25.42
57	After ST4	Internode 11	25.5
58	After ST4	Internode 11	25.58
59	After ST4	Internode 11	25.62
60	After ST4	Internode 11	25.7
1	ST1	Shoot	20
2	ST1	Shoot	22
3	ST1	Shoot	25
4	ST1	Shoot	28
5	ST1	Shoot	30.4
6	ST1	Shoot	32.3
7	ST1	Shoot	34.4
8	ST1	Shoot	35.6
9	ST1	Shoot	36.9
10	ST1	Shoot	38.1
11	ST1	Shoot	40.3
12	ST1	Shoot	40.8
13	ST1	Shoot	42.2
14	ST1	Shoot	44.4
15	ST1	Shoot	48.4
16	ST1	Shoot	51.5
17	ST1	Shoot	56.1
18	ST1	Shoot	61
19	ST1	Shoot	63.7
20	ST1	Shoot	66.1
21	ST1	Shoot	68.1
22	ST1	Shoot	68.8
23	ST1	Shoot	71
24	ST1	Shoot	82.8
25	ST1	Shoot	88.7
26	ST1	Shoot	97.9
27	ST1	Shoot	108.5
28	ST1	Shoot	121.3
29	ST2	Shoot	123.9
30	ST2	Shoot	141.4
31	ST2	Shoot	145
32	ST2	Shoot	156.6
33	ST2	Shoot	173
34	ST2	Shoot	176.8
35	ST2	Shoot	178.5
36	ST2	Shoot	184
37	ST3	Shoot	200.4
38	ST3	Shoot	218.9
39	ST3	Shoot	239
40	ST3	Shoot	261.1
41	ST3	Shoot	267
42	ST3	Shoot	302
43	ST4	Shoot	328.5
44	ST4	Shoot	349.4
45	ST4	Shoot	377
46	ST4	Shoot	396.7
47	ST4	Shoot	420
48	ST4	Shoot	439.7
49	ST4	Shoot	456.9
50	ST4	Shoot	477
51	ST4	Shoot	504.3
52	ST4	Shoot	534.5
53	After ST4	Shoot	556.9
54	After ST4	Shoot	586.7
55	After ST4	Shoot	620.5
56	After ST4	Shoot	650.3
57	After ST4	Shoot	673.5
58	After ST4	Shoot	687.8
59	After ST4	Shoot	705
60	After ST4	Shoot	725.3
61	After ST4	Shoot	757.8
62	After ST4	Shoot	780.3
63	After ST4	Shoot	812.3
64	After ST4	Shoot	831
65	After ST4	Shoot	885
66	After ST4	Shoot	930

## Sheet: ED_Fig8f
Species	Sample	Lignin (%)
Dsi	1	18.4342
Dsi	2	12.2719
Dsi	3	17.2877
Dsi	4	20.1193
Dsi	5	15.4204
Dsi	6	17.7035
Dsi	7	19.7792
Dsi	8	15.8132
Dsi	9	15.7828
Dsi	10	13.6315
Dsi	11	15.8793
Dsi	12	14.6179
Dsi	13	19.3541
Dsi	14	15.1914
Dsi	15	19.7044
Dsi	16	20.5748
Dsi	17	19.5501
Dsi	18	18.1169
Dsi	19	23.3397
Dsi	20	19.5259
Ped	1	13.9103
Ped	2	18.7887
Ped	3	10.2326
Ped	4	12.4152
Ped	5	17.5673
Ped	6	16.5101
Ped	7	17.611
Ped	8	11.5286
Ped	9	20.0731
Ped	10	19.3414
Ped	11	17.6453
Ped	12	17.3178
Ped	13	17.8547
Ped	14	14.1082
Ped	15	19.5166
Ped	16	18.968
Ped	17	15.9217
Ped	18	15.7041
Ped	19	19.5437
Ped	20	17.7085
Bam	1	13.5146
Bam	2	15.3599
Bam	3	9.88725
Bam	4	15.2935
Bam	5	10.672
Bam	6	16.9022
Bam	7	13.8647
Bam	8	15.4814
Bam	9	17.2186
Bam	10	12.0525
Bam	11	13.7196
Bam	12	12.781
Bam	13	11.0879
Bam	14	8.27297
Bam	15	15.7443
Bam	16	15.4105
Bam	17	15.8367
Bam	18	20.4659
Bam	19	15.9844
Bam	20	16.2446
Bam	21	16.8916
Bam	22	15.6739
Alu	1	13.2482
Alu	2	17.3856
Alu	3	23.39
Alu	4	16.9458
Alu	5	15.49
Alu	6	14.5181
Alu	7	14.7119
Alu	8	21.78
Alu	9	16.1289
Alu	10	9.74
Alu	11	14.0309
Alu	12	16.9561
Alu	13	13.9351
Alu	14	17.1166
Alu	15	15.226
Alu	16	14.4622
Alu	17	17.3452
Alu	18	17.4594
Alu	19	18.8832
Alu	20	14.6639
Alu	21	18.43
Hca	1	25.16
Hca	2	14.6986
Hca	3	14.0621
Hca	4	23.77
Hca	5	19.9777
Hca	6	18.7572
Hca	7	18.0984
Hca	8	14.8963
Hca	9	14.4137
Hca	10	21.09
Hca	11	16.7637
Hca	12	18.8453
Hca	13	15.4639
Hca	14	18.574
Hca	15	15.4978
Hca	16	14.0106
Hca	17	14.81
Hca	18	16.8483
Hca	19	14.5395
Hca	20	14.5984
Hca	21	19.6961
Hca	22	14.6263
