# Supplementary material for: Genome assemblies of 11 bamboo species highlight diversification induced by dynamic subgenome dominance
Source: Nat Genet. 2024 Mar 15;56(4):710–20. doi: 10.1038/s41588-024-01683-0 (PMC11018529; doi:10.1038/s41588-024-01683-0)
Supplement: Supplementary file 14 — Statistical Source Data of Extended Data Fig. 9e,f. [file 41588_2024_1683_MOESM14_ESM.xlsx]

## Sheet: ED_Fig9e
Species	KaKs
Alu	0.001
Alu	0.001
Alu	0.001
Alu	0.001
Alu	0.001
Alu	0.001
Alu	0.001
Alu	0.001
Alu	0.001
Alu	0.001
Alu	0.001
Alu	0.001
Alu	0.001
Alu	0.001
Alu	0.001
Alu	0.001
Alu	0.001
Alu	0.001
Alu	0.001
Alu	0.001
Alu	0.001
Alu	0.001
Alu	0.001
Alu	0.001
Alu	0.001
Alu	0.001
Alu	0.001
Alu	0.001
Alu	0.001
Alu	0.001
Alu	0.001
Alu	0.001
Alu	0.001
Alu	0.001
Alu	0.001
Alu	0.001
Alu	0.001
Alu	0.001
Alu	0.001
Alu	0.001
Alu	0.001
Alu	0.001
Alu	0.001
Alu	0.001
Alu	0.001
Alu	0.001
Alu	0.001
Alu	0.001
Alu	0.001
Alu	0.001
Alu	0.001
Alu	0.001
Alu	0.001
Alu	0.001
Alu	0.001
Alu	0.001
Alu	0.001
Alu	0.001
Alu	0.001
Alu	0.001
Alu	0.001
Alu	0.001
Alu	0.001
Alu	0.001
Alu	0.001
Alu	0.001
Alu	0.001
Alu	0.001
Alu	0.001
Alu	0.001
Alu	0.001
Alu	0.001
Alu	0.001
Alu	0.001
Alu	0.001
Alu	0.001
Alu	0.001
Alu	0.001
Alu	0.001
Alu	0.001
Alu	0.001
Alu	0.001
Alu	0.001
Alu	0.00100121
Alu	0.00101621
Alu	0.00102742
Alu	0.00116628
Alu	0.00125554
Alu	0.00144268
Alu	0.00144885
Alu	0.00158057
Alu	0.00160418
Alu	0.00186964
Alu	0.00206781
Alu	0.00214297
Alu	0.00225074
Alu	0.00247346
Alu	0.00263969
Alu	0.00264848
Alu	0.00278516
Alu	0.00284247
Alu	0.00289315
Alu	0.00292643
Alu	0.00292704
Alu	0.00301583
Alu	0.00302064
Alu	0.00311885
Alu	0.00313254
Alu	0.0031457
Alu	0.00314777
Alu	0.00321238
Alu	0.00344557
Alu	0.00345625
Alu	0.00345653
Alu	0.00348662
Alu	0.00354937
Alu	0.00381143
Alu	0.00381294
Alu	0.00393459
Alu	0.00394739
Alu	0.00395908
Alu	0.00398412
Alu	0.0040161
Alu	0.00416864
Alu	0.00417871
Alu	0.00419287
Alu	0.00420381
Alu	0.0043071
Alu	0.00433332
Alu	0.00433521
Alu	0.00437153
Alu	0.00450878
Alu	0.00453211
Alu	0.00459946
Alu	0.00462902
Alu	0.00469393
Alu	0.00476382
Alu	0.00477237
Alu	0.00478798
Alu	0.00489492
Alu	0.00490362
Alu	0.00507757
Alu	0.0051562
Alu	0.00518267
Alu	0.00524698
Alu	0.00533761
Alu	0.00533962
Alu	0.00546504
Alu	0.00558924
Alu	0.00572857
Alu	0.00573085
Alu	0.00575572
Alu	0.00581144
Alu	0.00590113
Alu	0.00590556
Alu	0.00593522
Alu	0.00595136
Alu	0.00606523
Alu	0.00607628
Alu	0.00607734
Alu	0.00609709
Alu	0.00612329
Alu	0.00613449
Alu	0.00613509
Alu	0.006144
Alu	0.00624393
Alu	0.00635374
Alu	0.00642979
Alu	0.00643116
Alu	0.00659051
Alu	0.00660139
Alu	0.00660799
Alu	0.00663292
Alu	0.00677747
Alu	0.00688813
Alu	0.00690693
Alu	0.00691257
Alu	0.00692108
Alu	0.00694901
Alu	0.00697634
Alu	0.00703083
Alu	0.00707055
Alu	0.00714353
Alu	0.0072196
Alu	0.00724101
Alu	0.00724145
Alu	0.00731731
Alu	0.00732174
Alu	0.00744322
Alu	0.00751432
Alu	0.00752617
Alu	0.00764089
Alu	0.0076478
Alu	0.00765534
Alu	0.00768007
Alu	0.00773028
Alu	0.00780571
Alu	0.00787198
Alu	0.00800494
Alu	0.00802507
Alu	0.00804258
Alu	0.00806437
Alu	0.00815724
Alu	0.00827028
Alu	0.00833439
Alu	0.00835184
Alu	0.00838064
Alu	0.00842001
Alu	0.008484
Alu	0.00859545
Alu	0.00860217
Alu	0.00864891
Alu	0.00867122
Alu	0.0086958
Alu	0.0087983
Alu	0.00882761
Alu	0.00885355
Alu	0.00895181
Alu	0.00902827
Alu	0.00902869
Alu	0.00906949
Alu	0.00908541
Alu	0.00910998
Alu	0.00916715
Alu	0.00921987
Alu	0.00929654
Alu	0.0093301
Alu	0.00934073
Alu	0.00938265
Alu	0.00942921
Alu	0.00947097
Alu	0.0094774
Alu	0.00950525
Alu	0.00955823
Alu	0.00957735
Alu	0.00959697
Alu	0.00960857
Alu	0.00969073
Alu	0.0097591
Alu	0.00979206
Alu	0.00979726
Alu	0.00982964
Alu	0.00985658
Alu	0.00993828
Alu	0.010008
Alu	0.0100148
Alu	0.0100659
Alu	0.0100934
Alu	0.0101001
Alu	0.0101361
Alu	0.0101408
Alu	0.0101414
Alu	0.0101525
Alu	0.0101723
Alu	0.0101939
Alu	0.0101974
Alu	0.010198
Alu	0.0102013
Alu	0.0102013
Alu	0.0102023
Alu	0.0102118
Alu	0.010271
Alu	0.010343
Alu	0.0103578
Alu	0.010417
Alu	0.0104368
Alu	0.0104596
Alu	0.0104684
Alu	0.0104843
Alu	0.0105318
Alu	0.0105364
Alu	0.0106613
Alu	0.0106749
Alu	0.0106846
Alu	0.0106923
Alu	0.0107204
Alu	0.0107236
Alu	0.0107278
Alu	0.0107435
Alu	0.0107526
Alu	0.0107972
Alu	0.0108326
Alu	0.0108952
Alu	0.0109091
Alu	0.0109834
Alu	0.0109994
Alu	0.0110347
Alu	0.011047
Alu	0.0110924
Alu	0.0110966
Alu	0.0111427
Alu	0.0111513
Alu	0.0111592
Alu	0.0111954
Alu	0.0112122
Alu	0.0112258
Alu	0.0112778
Alu	0.0112842
Alu	0.0113596
Alu	0.0113748
Alu	0.0113842
Alu	0.01146
Alu	0.011488
Alu	0.0115225
Alu	0.0115824
Alu	0.0115966
Alu	0.0116232
Alu	0.0116825
Alu	0.0117045
Alu	0.0117113
Alu	0.0117446
Alu	0.0117606
Alu	0.0117618
Alu	0.0117897
Alu	0.0118069
Alu	0.0118176
Alu	0.0118202
Alu	0.011821
Alu	0.0118435
Alu	0.0118449
Alu	0.0118678
Alu	0.0118778
Alu	0.0118789
Alu	0.0119205
Alu	0.0119655
Alu	0.0119727
Alu	0.0120543
Alu	0.0120564
Alu	0.0120628
Alu	0.0122034
Alu	0.0122212
Alu	0.0122225
Alu	0.0122249
Alu	0.0122253
Alu	0.0122617
Alu	0.0122685
Alu	0.0122829
Alu	0.0123107
Alu	0.0123254
Alu	0.0123951
Alu	0.0124582
Alu	0.0124778
Alu	0.0124865
Alu	0.0124947
Alu	0.0125479
Alu	0.0125707
Alu	0.0126105
Alu	0.0127599
Alu	0.0127871
Alu	0.0127879
Alu	0.0128648
Alu	0.0129125
Alu	0.0129264
Alu	0.0129305
Alu	0.0129603
Alu	0.0131101
Alu	0.0131149
Alu	0.0131161
Alu	0.0132377
Alu	0.0132709
Alu	0.0133075
Alu	0.0133094
Alu	0.0133119
Alu	0.013352
Alu	0.0133787
Alu	0.013396
Alu	0.0133983
Alu	0.013407
Alu	0.0134231
Alu	0.013428
Alu	0.0134847
Alu	0.0135139
Alu	0.0135457
Alu	0.0135558
Alu	0.0135649
Alu	0.0135693
Alu	0.0135699
Alu	0.0135739
Alu	0.0136022
Alu	0.013627
Alu	0.0136361
Alu	0.0137245
Alu	0.0137781
Alu	0.0138307
Alu	0.0138513
Alu	0.0138853
Alu	0.0139459
Alu	0.0139511
Alu	0.0139658
Alu	0.0139713
Alu	0.0139822
Alu	0.0139831
Alu	0.0140371
Alu	0.014061
Alu	0.0140612
Alu	0.0141057
Alu	0.0141114
Alu	0.0142118
Alu	0.0142339
Alu	0.0142431
Alu	0.014265
Alu	0.014301
Alu	0.0143151
Alu	0.0143271
Alu	0.0143637
Alu	0.0143953
Alu	0.0143977
Alu	0.0144344
Alu	0.0144402
Alu	0.0144446
Alu	0.0144484
Alu	0.0144563
Alu	0.0144795
Alu	0.0144899
Alu	0.0145683
Alu	0.0145907
Alu	0.0146027
Alu	0.0146193
Alu	0.0146573
Alu	0.0146796
Alu	0.0147364
Alu	0.0148544
Alu	0.0148777
Alu	0.0148789
Alu	0.0149112
Alu	0.0150013
Alu	0.0150235
Alu	0.0150746
Alu	0.0150817
Alu	0.015135
Alu	0.0151408
Alu	0.0151477
Alu	0.015165
Alu	0.0151773
Alu	0.0152149
Alu	0.0152731
Alu	0.015303
Alu	0.0153611
Alu	0.0153799
Alu	0.0154001
Alu	0.0154056
Alu	0.0154989
Alu	0.0155111
Alu	0.0155945
Alu	0.0156411
Alu	0.0156742
Alu	0.0157159
Alu	0.0157437
Alu	0.0157632
Alu	0.0157649
Alu	0.0157814
Alu	0.0158728
Alu	0.0159278
Alu	0.0159428
Alu	0.0159623
Alu	0.0159685
Alu	0.0160231
Alu	0.0160676
Alu	0.0160712
Alu	0.0161651
Alu	0.0161917
Alu	0.0161954
Alu	0.0162002
Alu	0.0162038
Alu	0.0162109
Alu	0.0162154
Alu	0.0162475
Alu	0.0163105
Alu	0.0163111
Alu	0.0163152
Alu	0.0163414
Alu	0.0163755
Alu	0.0163928
Alu	0.016415
Alu	0.0164516
Alu	0.0164583
Alu	0.0164994
Alu	0.0165183
Alu	0.0165362
Alu	0.0165775
Alu	0.0165958
Alu	0.0165984
Alu	0.0166005
Alu	0.0166198
Alu	0.0166304
Alu	0.016635
Alu	0.0167163
Alu	0.0167288
Alu	0.0167434
Alu	0.0168051
Alu	0.0168143
Alu	0.0168591
Alu	0.016885
Alu	0.0168964
Alu	0.0168999
Alu	0.0169106
Alu	0.0169109
Alu	0.0169356
Alu	0.0169703
Alu	0.0169902
Alu	0.0170193
Alu	0.017028
Alu	0.0171008
Alu	0.0171989
Alu	0.0172705
Alu	0.0173729
Alu	0.0173747
Alu	0.0173816
Alu	0.0174023
Alu	0.0174211
Alu	0.017439
Alu	0.0174867
Alu	0.0175262
Alu	0.0175531
Alu	0.0176173
Alu	0.0176535
Alu	0.0176689
Alu	0.0176764
Alu	0.0177053
Alu	0.0177113
Alu	0.017743
Alu	0.017782
Alu	0.0178033
Alu	0.0178101
Alu	0.0178259
Alu	0.0178293
Alu	0.0178333
Alu	0.017866
Alu	0.0178856
Alu	0.0178861
Alu	0.0179201
Alu	0.0179356
Alu	0.017939
Alu	0.0179462
Alu	0.017947
Alu	0.0179759
Alu	0.017978
Alu	0.0179938
Alu	0.0180045
Alu	0.0180057
Alu	0.0180151
Alu	0.0180221
Alu	0.0180471
Alu	0.0180508
Alu	0.0180707
Alu	0.0180776
Alu	0.0180822
Alu	0.0180882
Alu	0.0181185
Alu	0.0182145
Alu	0.018221
Alu	0.0182415
Alu	0.0183088
Alu	0.0183285
Alu	0.0183439
Alu	0.0183579
Alu	0.0184115
Alu	0.0184664
Alu	0.0184833
Alu	0.0184862
Alu	0.0185215
Alu	0.0185224
Alu	0.0185761
Alu	0.0185924
Alu	0.0186169
Alu	0.0186175
Alu	0.0186189
Alu	0.0186596
Alu	0.0186795
Alu	0.0186988
Alu	0.0187008
Alu	0.0187057
Alu	0.0187303
Alu	0.0187322
Alu	0.0187639
Alu	0.0188299
Alu	0.0188342
Alu	0.0188626
Alu	0.0188947
Alu	0.0189017
Alu	0.0189194
Alu	0.0189255
Alu	0.0189628
Alu	0.0189678
Alu	0.0190246
Alu	0.0190348
Alu	0.0190707
Alu	0.0190905
Alu	0.0190931
Alu	0.0190976
Alu	0.019105
Alu	0.019124
Alu	0.0191478
Alu	0.0191609
Alu	0.0191613
Alu	0.0191811
Alu	0.0192571
Alu	0.0192672
Alu	0.0193223
Alu	0.019337
Alu	0.0193531
Alu	0.0193624
Alu	0.0193911
Alu	0.0194053
Alu	0.0194472
Alu	0.0194965
Alu	0.0195282
Alu	0.0195412
Alu	0.0195433
Alu	0.0195759
Alu	0.0196159
Alu	0.0196383
Alu	0.0196787
Alu	0.0197289
Alu	0.0197322
Alu	0.0197531
Alu	0.0197547
Alu	0.0197819
Alu	0.0197975
Alu	0.0197987
Alu	0.0198145
Alu	0.0198635
Alu	0.0199137
Alu	0.0199527
Alu	0.0199765
Alu	0.0199818
Alu	0.0200077
Alu	0.0201002
Alu	0.0201321
Alu	0.0201457
Alu	0.0201484
Alu	0.0201499
Alu	0.0202265
Alu	0.0202395
Alu	0.0202716
Alu	0.020302
Alu	0.0203166
Alu	0.0203377
Alu	0.0203601
Alu	0.0203696
Alu	0.0203909
Alu	0.0204084
Alu	0.0204309
Alu	0.0204971
Alu	0.0205301
Alu	0.0205464
Alu	0.0205627
Alu	0.020563
Alu	0.0205771
Alu	0.0205874
Alu	0.0205949
Alu	0.0206413
Alu	0.0206614
Alu	0.0206619
Alu	0.0207625
Alu	0.0207683
Alu	0.0207768
Alu	0.0208432
Alu	0.0209347
Alu	0.0209635
Alu	0.0209936
Alu	0.0210551
Alu	0.0210704
Alu	0.0211366
Alu	0.0211459
Alu	0.0211597
Alu	0.0211809
Alu	0.0212187
Alu	0.0212807
Alu	0.0213047
Alu	0.0213268
Alu	0.0213634
Alu	0.0213758
Alu	0.0214079
Alu	0.0214184
Alu	0.0214324
Alu	0.0214486
Alu	0.0216148
Alu	0.0216237
Alu	0.0216274
Alu	0.0216318
Alu	0.0216356
Alu	0.0216634
Alu	0.0216784
Alu	0.0217945
Alu	0.0217988
Alu	0.0218201
Alu	0.021822
Alu	0.0218246
Alu	0.0218471
Alu	0.0218487
Alu	0.0218612
Alu	0.0219051
Alu	0.0219205
Alu	0.0219598
Alu	0.0220446
Alu	0.0220499
Alu	0.0220645
Alu	0.0220746
Alu	0.0220788
Alu	0.0220942
Alu	0.0221435
Alu	0.0222016
Alu	0.0222926
Alu	0.0222938
Alu	0.022312
Alu	0.0223265
Alu	0.0224305
Alu	0.022467
Alu	0.0225048
Alu	0.0225067
Alu	0.0225546
Alu	0.0225663
Alu	0.0226518
Alu	0.0226605
Alu	0.0227198
Alu	0.0227632
Alu	0.0227817
Alu	0.0227859
Alu	0.0227996
Alu	0.0228449
Alu	0.0228509
Alu	0.0228685
Alu	0.0228908
Alu	0.0228938
Alu	0.0229301
Alu	0.0229744
Alu	0.0229914
Alu	0.0229917
Alu	0.0230259
Alu	0.0230371
Alu	0.0230384
Alu	0.0230472
Alu	0.0230831
Alu	0.0230921
Alu	0.0230982
Alu	0.0231068
Alu	0.0231073
Alu	0.0231268
Alu	0.023127
Alu	0.023146
Alu	0.0232079
Alu	0.0232145
Alu	0.0232199
Alu	0.023224
Alu	0.0232278
Alu	0.0232993
Alu	0.0233159
Alu	0.0233195
Alu	0.023324
Alu	0.0233346
Alu	0.0233886
Alu	0.023411
Alu	0.0234711
Alu	0.0234812
Alu	0.0234848
Alu	0.0234931
Alu	0.0235061
Alu	0.0235182
Alu	0.0235278
Alu	0.0235433
Alu	0.0235576
Alu	0.0235694
Alu	0.0235694
Alu	0.023573
Alu	0.0235776
Alu	0.0235936
Alu	0.0236071
Alu	0.0236175
Alu	0.0236236
Alu	0.0236373
Alu	0.0236435
Alu	0.0236518
Alu	0.023657
Alu	0.0236766
Alu	0.0237129
Alu	0.0237282
Alu	0.0237545
Alu	0.0237789
Alu	0.0237828
Alu	0.0237893
Alu	0.0238227
Alu	0.0239522
Alu	0.0239816
Alu	0.0239828
Alu	0.0239843
Alu	0.0239876
Alu	0.0240143
Alu	0.0240375
Alu	0.0240447
Alu	0.0240492
Alu	0.0240732
Alu	0.0240946
Alu	0.0240985
Alu	0.0241858
Alu	0.0242848
Alu	0.024293
Alu	0.0243128
Alu	0.0243164
Alu	0.0243328
Alu	0.0243482
Alu	0.0243673
Alu	0.024406
Alu	0.0244192
Alu	0.0244348
Alu	0.0244539
Alu	0.0244788
Alu	0.0245298
Alu	0.0245582
Alu	0.0245781
Alu	0.0245787
Alu	0.0245823
Alu	0.0245994
Alu	0.0246028
Alu	0.024615
Alu	0.0246154
Alu	0.0246228
Alu	0.0246385
Alu	0.0246635
Alu	0.0247026
Alu	0.0247163
Alu	0.0247353
Alu	0.0247466
Alu	0.024762
Alu	0.0247677
Alu	0.0248412
Alu	0.0248682
Alu	0.0248912
Alu	0.0249809
Alu	0.0249826
Alu	0.024988
Alu	0.0249979
Alu	0.024998
Alu	0.0251195
Alu	0.0251413
Alu	0.0251524
Alu	0.0251681
Alu	0.0251704
Alu	0.0251953
Alu	0.0252045
Alu	0.0252372
Alu	0.0252541
Alu	0.025258
Alu	0.0252595
Alu	0.0252659
Alu	0.0252876
Alu	0.0252948
Alu	0.0252949
Alu	0.0253067
Alu	0.0253226
Alu	0.0253264
Alu	0.0253307
Alu	0.025354
Alu	0.0253745
Alu	0.0254053
Alu	0.0254271
Alu	0.025455
Alu	0.0255016
Alu	0.0255093
Alu	0.0255188
Alu	0.0255269
Alu	0.0255285
Alu	0.025544
Alu	0.0255694
Alu	0.025576
Alu	0.0255831
Alu	0.0255934
Alu	0.0256096
Alu	0.0256134
Alu	0.0256189
Alu	0.0256226
Alu	0.0256287
Alu	0.0256674
Alu	0.0256921
Alu	0.0256945
Alu	0.0256975
Alu	0.0257129
Alu	0.0257244
Alu	0.0257391
Alu	0.0257478
Alu	0.0257529
Alu	0.0257625
Alu	0.0257755
Alu	0.0258161
Alu	0.0258163
Alu	0.0258183
Alu	0.02584
Alu	0.0258723
Alu	0.0258738
Alu	0.0258853
Alu	0.0258909
Alu	0.0259073
Alu	0.0259147
Alu	0.0259402
Alu	0.0259459
Alu	0.0259563
Alu	0.0259967
Alu	0.0260029
Alu	0.0260155
Alu	0.0260371
Alu	0.0260584
Alu	0.0260744
Alu	0.0260935
Alu	0.0261038
Alu	0.0261442
Alu	0.0261607
Alu	0.0262127
Alu	0.0262337
Alu	0.0263396
Alu	0.0263539
Alu	0.0263541
Alu	0.0263596
Alu	0.0263974
Alu	0.0264059
Alu	0.026406
Alu	0.0264205
Alu	0.0264533
Alu	0.0264607
Alu	0.0264631
Alu	0.0264766
Alu	0.0264802
Alu	0.0264952
Alu	0.0265359
Alu	0.0265602
Alu	0.0266129
Alu	0.0266184
Alu	0.0266295
Alu	0.0266316
Alu	0.0266436
Alu	0.0266527
Alu	0.0266768
Alu	0.0266929
Alu	0.0267284
Alu	0.0267312
Alu	0.0267429
Alu	0.0267435
Alu	0.0267502
Alu	0.0267808
Alu	0.0267827
Alu	0.0268016
Alu	0.0268073
Alu	0.0268391
Alu	0.0268698
Alu	0.0268789
Alu	0.0268818
Alu	0.0269233
Alu	0.0269247
Alu	0.0269385
Alu	0.0269528
Alu	0.0269554
Alu	0.0269599
Alu	0.0269682
Alu	0.0269867
Alu	0.0269876
Alu	0.0269972
Alu	0.0270151
Alu	0.0270253
Alu	0.0270314
Alu	0.0270418
Alu	0.0270776
Alu	0.0271044
Alu	0.0271098
Alu	0.0271228
Alu	0.0271317
Alu	0.0271331
Alu	0.0271442
Alu	0.0271612
Alu	0.0271654
Alu	0.0271656
Alu	0.02719
Alu	0.0272375
Alu	0.0272447
Alu	0.0272923
Alu	0.0273078
Alu	0.0273264
Alu	0.0273568
Alu	0.0273912
Alu	0.027401
Alu	0.0274083
Alu	0.027411
Alu	0.0274312
Alu	0.0274402
Alu	0.0274593
Alu	0.0274828
Alu	0.0274897
Alu	0.0275035
Alu	0.0275131
Alu	0.027529
Alu	0.027532
Alu	0.027535
Alu	0.0275383
Alu	0.027565
Alu	0.0275853
Alu	0.0276037
Alu	0.027614
Alu	0.0276234
Alu	0.0276324
Alu	0.0276383
Alu	0.0276395
Alu	0.0276396
Alu	0.0276703
Alu	0.0276998
Alu	0.0277024
Alu	0.0277126
Alu	0.0277655
Alu	0.027779
Alu	0.0277818
Alu	0.0277829
Alu	0.0277902
Alu	0.0278037
Alu	0.0278072
Alu	0.0278179
Alu	0.0278334
Alu	0.0278365
Alu	0.0278689
Alu	0.0278814
Alu	0.0278896
Alu	0.0279104
Alu	0.0279343
Alu	0.0279788
Alu	0.0279879
Alu	0.0279919
Alu	0.0280168
Alu	0.0280343
Alu	0.0280602
Alu	0.028081
Alu	0.0280849
Alu	0.0281061
Alu	0.0281107
Alu	0.028115
Alu	0.0281169
Alu	0.0281523
Alu	0.0282055
Alu	0.0282163
Alu	0.0282754
Alu	0.02828
Alu	0.0283045
Alu	0.028312
Alu	0.0283301
Alu	0.0283601
Alu	0.0283692
Alu	0.0284071
Alu	0.028408
Alu	0.0284747
Alu	0.0284848
Alu	0.0285133
Alu	0.0285169
Alu	0.0285338
Alu	0.0285359
Alu	0.0285402
Alu	0.028556
Alu	0.0285567
Alu	0.0285666
Alu	0.028586
Alu	0.0285947
Alu	0.0286112
Alu	0.0286288
Alu	0.0286347
Alu	0.0286817
Alu	0.0287101
Alu	0.0287184
Alu	0.028732
Alu	0.0287383
Alu	0.0287772
Alu	0.0287797
Alu	0.0287874
Alu	0.0287895
Alu	0.028795
Alu	0.0288051
Alu	0.0288122
Alu	0.028816
Alu	0.0288238
Alu	0.0288253
Alu	0.0288258
Alu	0.0288385
Alu	0.0288456
Alu	0.0288469
Alu	0.0288761
Alu	0.0288826
Alu	0.0288851
Alu	0.0288892
Alu	0.0289346
Alu	0.028938
Alu	0.0289388
Alu	0.0289429
Alu	0.0289546
Alu	0.0289566
Alu	0.0289661
Alu	0.0289701
Alu	0.0289778
Alu	0.0289884
Alu	0.029019
Alu	0.0290236
Alu	0.0290337
Alu	0.0290632
Alu	0.0290655
Alu	0.0290843
Alu	0.0290843
Alu	0.0290849
Alu	0.0291337
Alu	0.0291483
Alu	0.0291914
Alu	0.0292355
Alu	0.0292415
Alu	0.0292478
Alu	0.0292593
Alu	0.0292694
Alu	0.029294
Alu	0.029295
Alu	0.0293225
Alu	0.0293461
Alu	0.0293583
Alu	0.0293699
Alu	0.0293734
Alu	0.0293801
Alu	0.0294419
Alu	0.0294443
Alu	0.0294488
Alu	0.0294547
Alu	0.0294674
Alu	0.0295143
Alu	0.0295307
Alu	0.0295347
Alu	0.0295541
Alu	0.0295716
Alu	0.0295782
Alu	0.0296101
Alu	0.0296201
Alu	0.0296297
Alu	0.0296373
Alu	0.0296559
Alu	0.0296635
Alu	0.0296997
Alu	0.0297172
Alu	0.029731
Alu	0.0297311
Alu	0.029736
Alu	0.0297415
Alu	0.0297766
Alu	0.029782
Alu	0.0298063
Alu	0.0298324
Alu	0.029836
Alu	0.0298654
Alu	0.0298743
Alu	0.0298902
Alu	0.0298935
Alu	0.0299016
Alu	0.0299459
Alu	0.0299924
Alu	0.0299965
Alu	0.0299974
Alu	0.0300019
Alu	0.0300159
Alu	0.0300315
Alu	0.0300388
Alu	0.0300426
Alu	0.0300722
Alu	0.030096
Alu	0.0301167
Alu	0.0301224
Alu	0.0301268
Alu	0.0301314
Alu	0.0301555
Alu	0.0301606
Alu	0.0301762
Alu	0.0301857
Alu	0.0301887
Alu	0.0301979
Alu	0.0302005
Alu	0.0302163
Alu	0.0302267
Alu	0.0302338
Alu	0.0302602
Alu	0.0303167
Alu	0.0303254
Alu	0.0303502
Alu	0.0303687
Alu	0.0303714
Alu	0.0303935
Alu	0.0303973
Alu	0.0304101
Alu	0.0304158
Alu	0.0304478
Alu	0.0304482
Alu	0.0304491
Alu	0.0304551
Alu	0.030464
Alu	0.0304752
Alu	0.0304821
Alu	0.0304925
Alu	0.0305182
Alu	0.0305393
Alu	0.030583
Alu	0.0305931
Alu	0.0305936
Alu	0.0306671
Alu	0.0306764
Alu	0.0306785
Alu	0.0306845
Alu	0.0307079
Alu	0.0307142
Alu	0.030718
Alu	0.0308061
Alu	0.0308125
Alu	0.0308621
Alu	0.0308846
Alu	0.0308879
Alu	0.0308949
Alu	0.0308995
Alu	0.0309681
Alu	0.0309725
Alu	0.0310144
Alu	0.0310224
Alu	0.0310289
Alu	0.0310395
Alu	0.0310457
Alu	0.0310535
Alu	0.0310569
Alu	0.0310571
Alu	0.0310593
Alu	0.0310798
Alu	0.0310988
Alu	0.0311023
Alu	0.031103
Alu	0.0311042
Alu	0.0311293
Alu	0.0311428
Alu	0.0311728
Alu	0.0311773
Alu	0.0311819
Alu	0.0311991
Alu	0.03125
Alu	0.0312624
Alu	0.0312855
Alu	0.0312862
Alu	0.0313005
Alu	0.0313045
Alu	0.0313097
Alu	0.0313392
Alu	0.0313481
Alu	0.0313572
Alu	0.0314043
Alu	0.0314076
Alu	0.0314109
Alu	0.0314177
Alu	0.031418
Alu	0.0314256
Alu	0.0314291
Alu	0.0314456
Alu	0.0314488
Alu	0.0314537
Alu	0.0314567
Alu	0.0314635
Alu	0.0314708
Alu	0.031496
Alu	0.0315073
Alu	0.0315225
Alu	0.0315378
Alu	0.0315541
Alu	0.0315679
Alu	0.0316161
Alu	0.0316598
Alu	0.031663
Alu	0.031692
Alu	0.0317076
Alu	0.0317113
Alu	0.0317182
Alu	0.0317198
Alu	0.0317433
Alu	0.0317594
Alu	0.031777
Alu	0.0318162
Alu	0.0318174
Alu	0.0318249
Alu	0.0318331
Alu	0.0318358
Alu	0.0318401
Alu	0.0318505
Alu	0.0318604
Alu	0.0318629
Alu	0.0318672
Alu	0.0318729
Alu	0.031879
Alu	0.0318893
Alu	0.0319258
Alu	0.0319386
Alu	0.0319556
Alu	0.03196
Alu	0.0319865
Alu	0.0320275
Alu	0.0320294
Alu	0.0320329
Alu	0.0320595
Alu	0.0320878
Alu	0.032088
Alu	0.0321149
Alu	0.0321332
Alu	0.032145
Alu	0.0321478
Alu	0.0321911
Alu	0.0322018
Alu	0.0322117
Alu	0.0322207
Alu	0.0322222
Alu	0.0322236
Alu	0.0322376
Alu	0.0322445
Alu	0.0322628
Alu	0.0322899
Alu	0.0323224
Alu	0.0323274
Alu	0.0323326
Alu	0.0323379
Alu	0.0323795
Alu	0.0323932
Alu	0.0324064
Alu	0.0324074
Alu	0.0324151
Alu	0.0324151
Alu	0.0324193
Alu	0.0324372
Alu	0.0324577
Alu	0.0324841
Alu	0.0325161
Alu	0.0325397
Alu	0.0325439
Alu	0.0325673
Alu	0.0325683
Alu	0.0325912
Alu	0.0326026
Alu	0.0326063
Alu	0.0326161
Alu	0.0326635
Alu	0.0326685
Alu	0.0326778
Alu	0.032682
Alu	0.0326869
Alu	0.0326879
Alu	0.0327119
Alu	0.0327171
Alu	0.0327287
Alu	0.0327466
Alu	0.0327692
Alu	0.0328109
Alu	0.032816
Alu	0.032827
Alu	0.0328414
Alu	0.0328606
Alu	0.032879
Alu	0.0328795
Alu	0.0328987
Alu	0.0329031
Alu	0.0329086
Alu	0.0329231
Alu	0.0329233
Alu	0.0329277
Alu	0.032933
Alu	0.0329519
Alu	0.0329607
Alu	0.0329788
Alu	0.032979
Alu	0.032984
Alu	0.033001
Alu	0.0330178
Alu	0.033042
Alu	0.033054
Alu	0.033106
Alu	0.0331148
Alu	0.0331338
Alu	0.0331356
Alu	0.0331417
Alu	0.0331729
Alu	0.0331813
Alu	0.0331914
Alu	0.0331968
Alu	0.0332028
Alu	0.0332081
Alu	0.0332458
Alu	0.0332622
Alu	0.0332622
Alu	0.0332864
Alu	0.0333013
Alu	0.0333235
Alu	0.0333247
Alu	0.0333395
Alu	0.0333723
Alu	0.0334041
Alu	0.0334188
Alu	0.0334447
Alu	0.0334566
Alu	0.0334614
Alu	0.033463
Alu	0.0335555
Alu	0.0335674
Alu	0.033584
Alu	0.0335905
Alu	0.0336095
Alu	0.0336373
Alu	0.0336499
Alu	0.0336611
Alu	0.0336717
Alu	0.0336948
Alu	0.0337006
Alu	0.0337292
Alu	0.0337391
Alu	0.0337449
Alu	0.033765
Alu	0.033767
Alu	0.0337687
Alu	0.0337972
Alu	0.0338137
Alu	0.0338231
Alu	0.0338336
Alu	0.0338339
Alu	0.0338402
Alu	0.0338527
Alu	0.0338528
Alu	0.0338553
Alu	0.0338885
Alu	0.0338893
Alu	0.0339072
Alu	0.0339072
Alu	0.0339209
Alu	0.0339246
Alu	0.0339345
Alu	0.0339514
Alu	0.0339677
Alu	0.0339785
Alu	0.034002
Alu	0.0340265
Alu	0.0340266
Alu	0.0340316
Alu	0.034038
Alu	0.0340451
Alu	0.0340471
Alu	0.0340639
Alu	0.0340687
Alu	0.0340688
Alu	0.0340721
Alu	0.0340939
Alu	0.034108
Alu	0.0341679
Alu	0.0341776
Alu	0.0341797
Alu	0.0341862
Alu	0.0341941
Alu	0.0341979
Alu	0.0342207
Alu	0.0342335
Alu	0.034236
Alu	0.034237
Alu	0.0342422
Alu	0.0342425
Alu	0.0342516
Alu	0.0342648
Alu	0.0342736
Alu	0.0343091
Alu	0.0343102
Alu	0.0343127
Alu	0.0343171
Alu	0.0343258
Alu	0.0343448
Alu	0.0343604
Alu	0.0343708
Alu	0.0343741
Alu	0.0343766
Alu	0.0343796
Alu	0.0343838
Alu	0.0344047
Alu	0.0344051
Alu	0.0344166
Alu	0.0344228
Alu	0.0344254
Alu	0.0344333
Alu	0.0344345
Alu	0.0344413
Alu	0.0344437
Alu	0.034444
Alu	0.0344548
Alu	0.0344655
Alu	0.0345001
Alu	0.0345006
Alu	0.0345006
Alu	0.0345338
Alu	0.0345396
Alu	0.0345447
Alu	0.0345615
Alu	0.0345741
Alu	0.0345744
Alu	0.0345768
Alu	0.0345994
Alu	0.0346175
Alu	0.0346175
Alu	0.0346447
Alu	0.0346499
Alu	0.0346531
Alu	0.0346603
Alu	0.0346699
Alu	0.0346833
Alu	0.0346878
Alu	0.0346904
Alu	0.0347324
Alu	0.0347526
Alu	0.0347569
Alu	0.0347595
Alu	0.0347927
Alu	0.0348135
Alu	0.0348139
Alu	0.0348149
Alu	0.0348175
Alu	0.0348511
Alu	0.0348551
Alu	0.0348587
Alu	0.0348738
Alu	0.0348966
Alu	0.0349013
Alu	0.0349037
Alu	0.0349195
Alu	0.0349491
Alu	0.0349558
Alu	0.0349674
Alu	0.0349835
Alu	0.0349841
Alu	0.0349878
Alu	0.0350064
Alu	0.0350318
Alu	0.03505
Alu	0.0350535
Alu	0.0350538
Alu	0.0350563
Alu	0.0350663
Alu	0.0350684
Alu	0.0350685
Alu	0.0350759
Alu	0.0350833
Alu	0.0350841
Alu	0.0351018
Alu	0.0351209
Alu	0.0351258
Alu	0.0351329
Alu	0.0351343
Alu	0.035156
Alu	0.0351681
Alu	0.0351698
Alu	0.0351817
Alu	0.0351847
Alu	0.0352015
Alu	0.0352371
Alu	0.035256
Alu	0.0352637
Alu	0.0352678
Alu	0.0353021
Alu	0.035332
Alu	0.0353327
Alu	0.0353509
Alu	0.0353594
Alu	0.0353716
Alu	0.0353766
Alu	0.0354075
Alu	0.035422
Alu	0.0354232
Alu	0.0354268
Alu	0.0354293
Alu	0.0354379
Alu	0.0354525
Alu	0.0354541
Alu	0.0354559
Alu	0.0354885
Alu	0.0354986
Alu	0.0355033
Alu	0.0355115
Alu	0.0355167
Alu	0.0355187
Alu	0.0355192
Alu	0.0355393
Alu	0.0355508
Alu	0.0355514
Alu	0.0355661
Alu	0.0355698
Alu	0.0355802
Alu	0.0355914
Alu	0.0356141
Alu	0.0356189
Alu	0.035622
Alu	0.0356266
Alu	0.0356487
Alu	0.0356491
Alu	0.035656
Alu	0.0356609
Alu	0.0356622
Alu	0.0356753
Alu	0.0356826
Alu	0.0356843
Alu	0.0356939
Alu	0.0356968
Alu	0.0357021
Alu	0.0357198
Alu	0.0357356
Alu	0.035737
Alu	0.0357443
Alu	0.035756
Alu	0.0357577
Alu	0.0357654
Alu	0.0357786
Alu	0.0357965
Alu	0.0358105
Alu	0.0358264
Alu	0.0358447
Alu	0.0358642
Alu	0.0358772
Alu	0.0358779
Alu	0.035885
Alu	0.0359057
Alu	0.0359068
Alu	0.0359112
Alu	0.0359299
Alu	0.0359321
Alu	0.0359338
Alu	0.035935
Alu	0.0359499
Alu	0.0359584
Alu	0.0359742
Alu	0.0359748
Alu	0.0359974
Alu	0.0360061
Alu	0.0360173
Alu	0.0360233
Alu	0.0360258
Alu	0.0360486
Alu	0.0360596
Alu	0.0360667
Alu	0.0360708
Alu	0.0360724
Alu	0.036082
Alu	0.0360825
Alu	0.0361032
Alu	0.0361053
Alu	0.0361193
Alu	0.0361194
Alu	0.036122
Alu	0.0361371
Alu	0.0361398
Alu	0.0361423
Alu	0.0361441
Alu	0.0361529
Alu	0.0361561
Alu	0.0361709
Alu	0.0361745
Alu	0.0361947
Alu	0.0362152
Alu	0.036244
Alu	0.0362553
Alu	0.0362691
Alu	0.0362698
Alu	0.0362873
Alu	0.0363014
Alu	0.0363077
Alu	0.0363228
Alu	0.0363421
Alu	0.0363539
Alu	0.0363561
Alu	0.0363606
Alu	0.0363651
Alu	0.0363674
Alu	0.0363829
Alu	0.0363964
Alu	0.0364124
Alu	0.0364214
Alu	0.0364436
Alu	0.0364499
Alu	0.0364515
Alu	0.0364549
Alu	0.0364695
Alu	0.0364715
Alu	0.0364956
Alu	0.0364978
Alu	0.0364995
Alu	0.0365043
Alu	0.0365097
Alu	0.0365367
Alu	0.0365401
Alu	0.0365422
Alu	0.0365664
Alu	0.0365704
Alu	0.0365722
Alu	0.036577
Alu	0.0365822
Alu	0.0366153
Alu	0.0366229
Alu	0.0366342
Alu	0.0366376
Alu	0.036638
Alu	0.0366417
Alu	0.0366498
Alu	0.0366609
Alu	0.0366634
Alu	0.0366672
Alu	0.0366741
Alu	0.0366882
Alu	0.0366984
Alu	0.0366991
Alu	0.0367044
Alu	0.036714
Alu	0.0367167
Alu	0.0367194
Alu	0.0367224
Alu	0.0367642
Alu	0.0367813
Alu	0.0367821
Alu	0.036812
Alu	0.0368277
Alu	0.0368317
Alu	0.0368362
Alu	0.0368399
Alu	0.0368409
Alu	0.0368481
Alu	0.036851
Alu	0.036858
Alu	0.036874
Alu	0.0368805
Alu	0.0369034
Alu	0.0369287
Alu	0.0369289
Alu	0.036937
Alu	0.0369494
Alu	0.036951
Alu	0.0369553
Alu	0.0369662
Alu	0.0369933
Alu	0.0369934
Alu	0.0369984
Alu	0.0369999
Alu	0.0370071
Alu	0.0370164
Alu	0.0370185
Alu	0.0370437
Alu	0.0370484
Alu	0.0370705
Alu	0.0370767
Alu	0.03708
Alu	0.0370841
Alu	0.0370895
Alu	0.0371354
Alu	0.0371548
Alu	0.0371659
Alu	0.0371789
Alu	0.0371922
Alu	0.0372091
Alu	0.0372163
Alu	0.0372183
Alu	0.037223
Alu	0.0372241
Alu	0.0372286
Alu	0.0372403
Alu	0.0372512
Alu	0.0372645
Alu	0.0372663
Alu	0.0372715
Alu	0.0372846
Alu	0.0373109
Alu	0.0373132
Alu	0.0373201
Alu	0.0373303
Alu	0.0373451
Alu	0.0373455
Alu	0.0373635
Alu	0.037368
Alu	0.0374014
Alu	0.0374132
Alu	0.0374234
Alu	0.0374272
Alu	0.0374312
Alu	0.0374419
Alu	0.0374744
Alu	0.0375509
Alu	0.0375554
Alu	0.0375581
Alu	0.0375804
Alu	0.0376034
Alu	0.037611
Alu	0.0376137
Alu	0.0376297
Alu	0.0376551
Alu	0.0376596
Alu	0.0376611
Alu	0.0376702
Alu	0.0376788
Alu	0.0376981
Alu	0.0376981
Alu	0.0376995
Alu	0.0377085
Alu	0.0377118
Alu	0.0377121
Alu	0.0377153
Alu	0.037722
Alu	0.0377494
Alu	0.037772
Alu	0.0377775
Alu	0.0377845
Alu	0.0377993
Alu	0.0378025
Alu	0.0378294
Alu	0.0378319
Alu	0.037844
Alu	0.0378544
Alu	0.0378933
Alu	0.0378974
Alu	0.0379109
Alu	0.0379137
Alu	0.0379424
Alu	0.0379628
Alu	0.0379824
Alu	0.0379873
Alu	0.0380013
Alu	0.0380048
Alu	0.0380439
Alu	0.0380517
Alu	0.0380537
Alu	0.0380694
Alu	0.0380705
Alu	0.0380828
Alu	0.0380842
Alu	0.0380871
Alu	0.0380952
Alu	0.0381069
Alu	0.0381468
Alu	0.0381486
Alu	0.0381605
Alu	0.0381781
Alu	0.0381837
Alu	0.0381916
Alu	0.0382026
Alu	0.0382067
Alu	0.0382163
Alu	0.0382164
Alu	0.0382293
Alu	0.0382525
Alu	0.0382642
Alu	0.0382682
Alu	0.0382707
Alu	0.0382748
Alu	0.0382856
Alu	0.0383118
Alu	0.0383228
Alu	0.0383255
Alu	0.0383264
Alu	0.0383556
Alu	0.0383622
Alu	0.0383628
Alu	0.0383656
Alu	0.0383699
Alu	0.038372
Alu	0.0383748
Alu	0.0383847
Alu	0.0383909
Alu	0.0383998
Alu	0.038401
Alu	0.0384219
Alu	0.0384444
Alu	0.0384475
Alu	0.0384515
Alu	0.0384556
Alu	0.0384722
Alu	0.0384775
Alu	0.0384856
Alu	0.0385074
Alu	0.0385167
Alu	0.0385314
Alu	0.0385358
Alu	0.0385494
Alu	0.0385586
Alu	0.0385633
Alu	0.0385776
Alu	0.0385992
Alu	0.0386304
Alu	0.0386378
Alu	0.0386546
Alu	0.0386592
Alu	0.0386822
Alu	0.0387211
Alu	0.0387391
Alu	0.0387394
Alu	0.0387537
Alu	0.0387547
Alu	0.0387557
Alu	0.038774
Alu	0.0387828
Alu	0.0388025
Alu	0.0388043
Alu	0.0388104
Alu	0.0388149
Alu	0.038823
Alu	0.038828
Alu	0.0388688
Alu	0.0388707
Alu	0.0388742
Alu	0.0388915
Alu	0.0388947
Alu	0.0389224
Alu	0.0389345
Alu	0.0389481
Alu	0.0389483
Alu	0.0389627
Alu	0.0389629
Alu	0.0389749
Alu	0.03899
Alu	0.0389935
Alu	0.0390005
Alu	0.0390358
Alu	0.0390404
Alu	0.0390856
Alu	0.0390871
Alu	0.0391093
Alu	0.0391426
Alu	0.039152
Alu	0.039162
Alu	0.0391774
Alu	0.0391855
Alu	0.0391885
Alu	0.039193
Alu	0.0392027
Alu	0.0392033
Alu	0.0392429
Alu	0.0392646
Alu	0.0392692
Alu	0.0392734
Alu	0.0392759
Alu	0.039284
Alu	0.0392894
Alu	0.0392936
Alu	0.0392966
Alu	0.0393171
Alu	0.0393375
Alu	0.0393378
Alu	0.0393533
Alu	0.039365
Alu	0.0393812
Alu	0.0394541
Alu	0.0394586
Alu	0.0394631
Alu	0.0394728
Alu	0.0394823
Alu	0.0394966
Alu	0.0395056
Alu	0.0395064
Alu	0.0395219
Alu	0.0395241
Alu	0.0395429
Alu	0.0395439
Alu	0.0395581
Alu	0.0395771
Alu	0.0395816
Alu	0.0395962
Alu	0.0396045
Alu	0.0396263
Alu	0.0396379
Alu	0.039641
Alu	0.039641
Alu	0.0396583
Alu	0.0396645
Alu	0.0396753
Alu	0.0397215
Alu	0.039738
Alu	0.0397445
Alu	0.0397613
Alu	0.0397742
Alu	0.0397837
Alu	0.0398128
Alu	0.0398289
Alu	0.0398363
Alu	0.0398486
Alu	0.0398487
Alu	0.0398597
Alu	0.0398769
Alu	0.0398783
Alu	0.039881
Alu	0.0398851
Alu	0.0398966
Alu	0.0399075
Alu	0.0399078
Alu	0.0399137
Alu	0.039924
Alu	0.0399339
Alu	0.039964
Alu	0.0399801
Alu	0.0399836
Alu	0.0399858
Alu	0.0399921
Alu	0.0399943
Alu	0.0400042
Alu	0.0400121
Alu	0.0400186
Alu	0.0400477
Alu	0.0400509
Alu	0.0400605
Alu	0.0400639
Alu	0.0400741
Alu	0.0400801
[truncated: 351,072+ more rows]

## Sheet: ED_Fig9f
Stage	Species	KaKs
Reproductive-related	Bam	0.106521
Reproductive-related	Bam	0.0857678
Reproductive-related	Bam	0.263761
Reproductive-related	Bam	0.311592
Reproductive-related	Bam	0.129942
Reproductive-related	Bam	0.339482
Reproductive-related	Bam	0.138407
Reproductive-related	Bam	0.431154
Reproductive-related	Bam	0.255117
Reproductive-related	Bam	0.19105
Reproductive-related	Bam	0.22128
Reproductive-related	Bam	0.159148
Reproductive-related	Bam	0.352298
Reproductive-related	Bam	0.0679154
Reproductive-related	Bam	0.126528
Reproductive-related	Bam	0.47562
Reproductive-related	Bam	0.334189
Reproductive-related	Bam	0.396509
Reproductive-related	Bam	0.392889
Reproductive-related	Bam	0.287406
Reproductive-related	Bam	0.387659
Reproductive-related	Bam	0.237491
Reproductive-related	Bam	0.491058
Reproductive-related	Bam	0.234106
Reproductive-related	Bam	0.470313
Reproductive-related	Bam	0.188539
Reproductive-related	Bam	0.0692236
Reproductive-related	Bam	0.239327
Reproductive-related	Bam	0.346765
Reproductive-related	Bam	0.354824
Reproductive-related	Bam	0.198095
Reproductive-related	Bam	0.170406
Reproductive-related	Bam	0.109194
Reproductive-related	Bam	0.143874
Reproductive-related	Bam	0.0556499
Reproductive-related	Bam	0.0528749
Reproductive-related	Bam	0.0976747
Reproductive-related	Bam	0.223087
Reproductive-related	Bam	0.537482
Reproductive-related	Bam	0.456946
Reproductive-related	Bam	0.261172
Reproductive-related	Bam	0.0806147
Reproductive-related	Bam	0.105583
Reproductive-related	Bam	0.208291
Reproductive-related	Bam	0.299158
Reproductive-related	Bam	0.175398
Reproductive-related	Bam	0.0355823
Reproductive-related	Bam	0.0684619
Reproductive-related	Bam	0.0938886
Reproductive-related	Bam	0.105037
Reproductive-related	Bam	0.111377
Reproductive-related	Bam	0.174669
Reproductive-related	Bam	0.165859
Reproductive-related	Bam	0.2435
Reproductive-related	Bam	0.18241
Reproductive-related	Bam	0.230625
Reproductive-related	Bam	0.246109
Reproductive-related	Bam	0.478991
Reproductive-related	Bam	0.298245
Reproductive-related	Bam	0.357786
Reproductive-related	Bam	0.123979
Reproductive-related	Bam	0.408557
Reproductive-related	Bam	0.151965
Reproductive-related	Bam	0.510431
Reproductive-related	Bam	0.354176
Reproductive-related	Bam	0.0733315
Reproductive-related	Bam	0.218636
Reproductive-related	Bam	0.20068
Reproductive-related	Bam	0.18555
Reproductive-related	Bam	0.126895
Reproductive-related	Bam	0.131031
Reproductive-related	Bam	0.138169
Reproductive-related	Bam	0.404832
Reproductive-related	Bam	0.177926
Reproductive-related	Bam	0.586321
Reproductive-related	Bam	0.267339
Reproductive-related	Bam	0.147962
Reproductive-related	Bam	0.296581
Reproductive-related	Bam	0.370215
Reproductive-related	Bam	0.301292
Reproductive-related	Bam	0.178535
Reproductive-related	Bam	0.153882
Reproductive-related	Bam	0.473203
Reproductive-related	Bam	0.127317
Reproductive-related	Bam	0.286327
Reproductive-related	Bam	0.508092
Reproductive-related	Bam	0.195297
Reproductive-related	Bam	0.3423
Reproductive-related	Bam	0.0736261
Reproductive-related	Bam	0.327273
Reproductive-related	Bam	0.22548
Reproductive-related	Bam	0.27936
Reproductive-related	Bam	0.43065
Reproductive-related	Bam	0.144519
Reproductive-related	Bam	0.510551
Reproductive-related	Bam	0.1307
Reproductive-related	Bam	0.181223
Reproductive-related	Bam	0.0869414
Reproductive-related	Bam	0.194252
Reproductive-related	Bam	0.19856
Reproductive-related	Bam	0.196079
Reproductive-related	Bam	0.247243
Reproductive-related	Bam	0.141856
Reproductive-related	Bam	0.0605695
Reproductive-related	Bam	0.139703
Reproductive-related	Bam	0.166766
Reproductive-related	Bam	0.325292
Reproductive-related	Bam	0.17566
Reproductive-related	Bam	0.173906
Reproductive-related	Bam	0.0763597
Reproductive-related	Bam	0.316535
Reproductive-related	Bam	0.264158
Reproductive-related	Bam	0.414351
Reproductive-related	Bam	0.177475
Reproductive-related	Bam	0.345768
Reproductive-related	Bam	0.510977
Reproductive-related	Bam	0.0875111
Reproductive-related	Bam	0.238757
Reproductive-related	Bam	0.27114
Reproductive-related	Bam	0.373787
Reproductive-related	Bam	0.113689
Reproductive-related	Bam	0.0404788
Reproductive-related	Bam	0.453843
Reproductive-related	Bam	0.334171
Reproductive-related	Bam	0.303356
Reproductive-related	Bam	0.138983
Reproductive-related	Bam	0.198855
Reproductive-related	Bam	0.328594
Reproductive-related	Bam	0.320571
Reproductive-related	Bam	0.103964
Reproductive-related	Bam	0.163814
Reproductive-related	Bam	0.210797
Reproductive-related	Bam	0.169184
Reproductive-related	Bam	0.170524
Reproductive-related	Bam	0.166002
Reproductive-related	Bam	0.0914762
Reproductive-related	Bam	0.192303
Reproductive-related	Bam	0.163718
Reproductive-related	Bam	0.236401
Reproductive-related	Bam	0.151078
Reproductive-related	Bam	0.115295
Reproductive-related	Bam	0.185682
Reproductive-related	Bam	0.135231
Reproductive-related	Bam	0.187378
Reproductive-related	Bam	0.148706
Reproductive-related	Bam	0.295949
Reproductive-related	Bam	0.301457
Reproductive-related	Bam	0.285577
Reproductive-related	Bam	0.705163
Reproductive-related	Bam	0.392462
Reproductive-related	Bam	0.25169
Reproductive-related	Bam	0.152488
Reproductive-related	Bam	0.197347
Reproductive-related	Bam	0.21711
Reproductive-related	Bam	0.123473
Reproductive-related	Bam	0.262473
Reproductive-related	Bam	0.270761
Reproductive-related	Bam	0.132477
Reproductive-related	Bam	0.185126
Reproductive-related	Bam	0.276926
Reproductive-related	Bam	0.155095
Reproductive-related	Bam	0.261144
Reproductive-related	Bam	0.406217
Reproductive-related	Bam	0.316311
Reproductive-related	Bam	0.204149
Reproductive-related	Bam	0.129135
Reproductive-related	Bam	0.6583
Reproductive-related	Bam	0.0785565
Reproductive-related	Bam	0.0530336
Reproductive-related	Bam	0.101464
Reproductive-related	Bam	0.201245
Reproductive-related	Bam	0.428842
Reproductive-related	Bam	0.21399
Reproductive-related	Bam	0.0868345
Reproductive-related	Bam	0.304378
Reproductive-related	Bam	0.302037
Reproductive-related	Bam	0.247881
Reproductive-related	Bam	0.587468
Reproductive-related	Bam	0.178891
Reproductive-related	Bam	0.180606
Reproductive-related	Bam	0.196748
Reproductive-related	Bam	0.167487
Reproductive-related	Bam	0.409316
Reproductive-related	Bam	0.216894
Reproductive-related	Bam	0.260524
Reproductive-related	Bam	0.460935
Reproductive-related	Bam	0.15216
Reproductive-related	Bam	0.204567
Reproductive-related	Bam	0.250801
Reproductive-related	Bam	0.403871
Reproductive-related	Bam	0.1636
Reproductive-related	Bam	0.327769
Reproductive-related	Bam	0.25881
Reproductive-related	Bam	0.321066
Reproductive-related	Bam	0.286998
Reproductive-related	Bam	0.191573
Reproductive-related	Bam	0.162267
Reproductive-related	Bam	0.161993
Reproductive-related	Bam	0.280599
Reproductive-related	Bam	0.457029
Reproductive-related	Bam	0.0955471
Reproductive-related	Bam	0.440745
Reproductive-related	Bam	0.201406
Reproductive-related	Bam	0.512004
Reproductive-related	Bam	0.321348
Reproductive-related	Bam	0.138137
Reproductive-related	Bam	0.403695
Reproductive-related	Bam	0.681114
Reproductive-related	Bam	0.0856292
Reproductive-related	Bam	0.163966
Reproductive-related	Bam	0.167093
Reproductive-related	Bam	0.451471
Reproductive-related	Bam	0.234236
Reproductive-related	Bam	0.0293185
Reproductive-related	Bam	0.114844
Reproductive-related	Bam	0.284554
Reproductive-related	Bam	0.284364
Reproductive-related	Bam	0.265198
Reproductive-related	Bam	0.296811
Reproductive-related	Bam	0.104167
Reproductive-related	Bam	0.090609
Reproductive-related	Bam	0.629395
Reproductive-related	Bam	0.343979
Reproductive-related	Bam	0.492381
Reproductive-related	Bam	0.207373
Reproductive-related	Bam	0.184252
Reproductive-related	Bam	0.150953
Reproductive-related	Bam	0.325855
Reproductive-related	Bam	0.14661
Reproductive-related	Bam	0.173532
Reproductive-related	Bam	0.382295
Reproductive-related	Bam	0.436013
Reproductive-related	Bam	0.189073
Reproductive-related	Bam	0.226047
Reproductive-related	Bam	0.175025
Reproductive-related	Bam	0.173771
Reproductive-related	Bam	0.222832
Reproductive-related	Bam	0.240475
Reproductive-related	Bam	0.196856
Reproductive-related	Bam	0.211357
Reproductive-related	Bam	0.22942
Reproductive-related	Bam	0.115735
Reproductive-related	Bam	0.284915
Reproductive-related	Bam	0.182231
Reproductive-related	Bam	0.36747
Reproductive-related	Bam	0.212656
Reproductive-related	Bam	0.123369
Reproductive-related	Bam	0.203102
Reproductive-related	Bam	0.0463231
Reproductive-related	Bam	0.0630571
Reproductive-related	Bam	0.231328
Reproductive-related	Bam	0.202153
Reproductive-related	Bam	0.208487
Reproductive-related	Bam	0.242555
Reproductive-related	Bam	0.0803219
Reproductive-related	Bam	0.0497676
Reproductive-related	Bam	0.326362
Reproductive-related	Bam	0.103697
Reproductive-related	Bam	0.206781
Reproductive-related	Bam	0.261029
Reproductive-related	Bam	0.264467
Reproductive-related	Bam	0.194924
Reproductive-related	Bam	0.0880347
Reproductive-related	Bam	0.103959
Reproductive-related	Bam	0.276712
Reproductive-related	Bam	0.154726
Reproductive-related	Bam	0.531818
Reproductive-related	Bam	0.147754
Reproductive-related	Bam	0.388104
Reproductive-related	Bam	0.360808
Reproductive-related	Bam	0.148045
Reproductive-related	Bam	0.108227
Reproductive-related	Bam	0.208156
Reproductive-related	Bam	0.252239
Reproductive-related	Bam	0.454635
Reproductive-related	Bam	0.14954
Reproductive-related	Bam	0.159054
Reproductive-related	Bam	0.167712
Reproductive-related	Bam	0.0752457
Reproductive-related	Bam	0.193398
Reproductive-related	Bam	0.448354
Reproductive-related	Bam	0.115716
Reproductive-related	Bam	0.244208
Reproductive-related	Bam	0.316155
Reproductive-related	Bam	0.0625094
Reproductive-related	Bam	0.293114
Reproductive-related	Bam	0.152123
Reproductive-related	Bam	0.0361712
Reproductive-related	Bam	0.529459
Reproductive-related	Bam	0.111418
Reproductive-related	Bam	0.313114
Reproductive-related	Bam	0.138969
Reproductive-related	Bam	0.0342382
Reproductive-related	Bam	0.340988
Reproductive-related	Bam	0.356382
Reproductive-related	Bam	0.252066
Reproductive-related	Bam	0.228235
Reproductive-related	Bam	0.247818
Reproductive-related	Bam	0.199384
Reproductive-related	Bam	0.240111
Reproductive-related	Bam	0.0872483
Reproductive-related	Bam	0.212023
Reproductive-related	Bam	0.186853
Reproductive-related	Bam	0.301381
Reproductive-related	Bam	0.422178
Reproductive-related	Bam	0.179925
Reproductive-related	Bam	0.230847
Reproductive-related	Bam	0.0863741
Reproductive-related	Bam	0.0768241
Reproductive-related	Bam	0.356102
Reproductive-related	Bam	0.127778
Reproductive-related	Bam	0.435903
Reproductive-related	Bam	0.340271
Reproductive-related	Bam	0.140605
Reproductive-related	Bam	0.0613335
Reproductive-related	Bam	0.445972
Reproductive-related	Bam	0.23693
Reproductive-related	Bam	0.494066
Reproductive-related	Bam	0.27482
Reproductive-related	Bam	0.172745
Reproductive-related	Bam	0.26433
Reproductive-related	Bam	0.0754641
Reproductive-related	Bam	0.211488
Reproductive-related	Bam	0.0767854
Reproductive-related	Bam	0.221679
Reproductive-related	Bam	0.444582
Reproductive-related	Bam	0.115364
Reproductive-related	Bam	0.471552
Reproductive-related	Bam	0.239875
Reproductive-related	Bam	0.174422
Reproductive-related	Bam	0.16372
Reproductive-related	Bam	0.133286
Reproductive-related	Bam	0.549563
Reproductive-related	Bam	0.0637764
Reproductive-related	Bam	0.161068
Reproductive-related	Bam	0.278697
Reproductive-related	Bam	0.189306
Reproductive-related	Bam	0.274776
Reproductive-related	Bam	0.27865
Reproductive-related	Bam	0.198258
Reproductive-related	Bam	0.119242
Reproductive-related	Bam	0.400192
Reproductive-related	Bam	0.077022
Reproductive-related	Bam	0.203555
Reproductive-related	Bam	0.140545
Reproductive-related	Bam	0.269398
Reproductive-related	Bam	0.151837
Reproductive-related	Bam	0.240685
Reproductive-related	Bam	0.298255
Reproductive-related	Bam	0.240271
Reproductive-related	Bam	0.258414
Reproductive-related	Bam	0.0696495
Reproductive-related	Bam	0.326866
Reproductive-related	Bam	0.302479
Reproductive-related	Bam	0.19357
Reproductive-related	Bam	0.327281
Reproductive-related	Bam	0.0331878
Reproductive-related	Bam	0.323916
Reproductive-related	Bam	0.157273
Reproductive-related	Bam	0.121638
Reproductive-related	Bam	0.163468
Reproductive-related	Bam	0.420961
Reproductive-related	Bam	0.32254
Reproductive-related	Bam	0.380305
Reproductive-related	Bam	0.424683
Reproductive-related	Bam	0.0704081
Reproductive-related	Bam	0.105965
Reproductive-related	Bam	0.293143
Reproductive-related	Bam	0.321049
Reproductive-related	Bam	0.183825
Reproductive-related	Bam	0.171015
Reproductive-related	Bam	0.231075
Reproductive-related	Bam	0.0662631
Reproductive-related	Bam	0.0810044
Reproductive-related	Bam	0.213017
Reproductive-related	Bam	0.328787
Reproductive-related	Bam	0.503138
Reproductive-related	Bam	0.362856
Reproductive-related	Bam	0.269089
Reproductive-related	Bam	0.398988
Reproductive-related	Bam	0.093337
Reproductive-related	Bam	0.377731
Reproductive-related	Bam	0.162441
Reproductive-related	Bam	0.121682
Reproductive-related	Bam	0.385797
Reproductive-related	Bam	0.188914
Reproductive-related	Bam	0.171065
Reproductive-related	Bam	0.294202
Reproductive-related	Bam	0.262509
Reproductive-related	Bam	0.426493
Reproductive-related	Bam	0.388473
Reproductive-related	Bam	0.227789
Reproductive-related	Bam	0.165619
Reproductive-related	Bam	0.163707
Reproductive-related	Bam	0.359722
Reproductive-related	Bam	0.374915
Reproductive-related	Bam	0.415536
Reproductive-related	Bam	0.334757
Reproductive-related	Bam	0.176413
Reproductive-related	Bam	0.10345
Reproductive-related	Bam	0.218475
Reproductive-related	Bam	0.12005
Reproductive-related	Bam	0.107283
Reproductive-related	Bam	0.335694
Reproductive-related	Bam	0.109762
Reproductive-related	Bam	0.329612
Reproductive-related	Bam	0.199618
Reproductive-related	Bam	0.46659
Reproductive-related	Bam	0.273464
Reproductive-related	Bam	0.09364
Reproductive-related	Bam	0.471823
Reproductive-related	Bam	0.215158
Reproductive-related	Bam	0.0656216
Reproductive-related	Bam	0.0489381
Reproductive-related	Bam	0.119576
Reproductive-related	Bam	0.194191
Reproductive-related	Bam	0.506117
Reproductive-related	Bam	0.500822
Reproductive-related	Bam	0.628149
Reproductive-related	Bam	0.176773
Reproductive-related	Bam	0.285699
Reproductive-related	Bam	0.462734
Reproductive-related	Bam	0.269354
Reproductive-related	Bam	0.387394
Reproductive-related	Bam	0.128555
Reproductive-related	Bam	0.154902
Reproductive-related	Bam	0.342681
Reproductive-related	Bam	0.216177
Reproductive-related	Bam	0.262149
Reproductive-related	Bam	0.296627
Reproductive-related	Bam	0.123194
Reproductive-related	Bam	0.332398
Reproductive-related	Bam	0.303821
Reproductive-related	Bam	0.42731
Reproductive-related	Bam	0.566086
Reproductive-related	Bam	0.26703
Reproductive-related	Bam	0.255485
Reproductive-related	Bam	0.310911
Reproductive-related	Bam	0.1402
Reproductive-related	Bam	0.269973
Reproductive-related	Bam	0.151296
Reproductive-related	Bam	0.229222
Reproductive-related	Bam	0.245389
Reproductive-related	Bam	0.0806688
Reproductive-related	Bam	0.484764
Reproductive-related	Bam	0.149732
Reproductive-related	Bam	0.274464
Reproductive-related	Bam	0.179364
Reproductive-related	Bam	0.221161
Reproductive-related	Bam	0.18439
Reproductive-related	Bam	0.158758
Reproductive-related	Bam	0.108606
Reproductive-related	Bam	0.0613449
Reproductive-related	Bam	0.0741549
Reproductive-related	Bam	0.215088
Reproductive-related	Bam	0.606646
Reproductive-related	Bam	0.12826
Reproductive-related	Bam	0.106498
Reproductive-related	Bam	0.149939
Reproductive-related	Bam	0.167081
Reproductive-related	Bam	0.0465963
Reproductive-related	Bam	0.516833
Reproductive-related	Bam	0.160068
Reproductive-related	Bam	0.323053
Reproductive-related	Bam	0.342332
Reproductive-related	Bam	0.536429
Reproductive-related	Bam	0.262394
Reproductive-related	Bam	0.218129
Reproductive-related	Bam	0.154452
Reproductive-related	Bam	0.224412
Reproductive-related	Bam	0.44469
Reproductive-related	Bam	0.143208
Reproductive-related	Bam	0.287024
Reproductive-related	Bam	0.407692
Reproductive-related	Bam	0.252986
Reproductive-related	Bam	0.16657
Reproductive-related	Bam	0.0594529
Reproductive-related	Bam	0.202827
Reproductive-related	Bam	0.294948
Reproductive-related	Bam	0.0551004
Reproductive-related	Bam	0.0621292
Reproductive-related	Bam	0.442734
Reproductive-related	Bam	0.233667
Reproductive-related	Bam	0.282988
Reproductive-related	Bam	0.0280529
Reproductive-related	Bam	0.251968
Reproductive-related	Bam	0.109046
Reproductive-related	Bam	0.280874
Reproductive-related	Bam	0.179357
Reproductive-related	Bam	0.388424
Reproductive-related	Bam	0.22347
Reproductive-related	Bam	0.108754
Reproductive-related	Bam	0.0735838
Reproductive-related	Bam	0.341084
Reproductive-related	Bam	0.279008
Reproductive-related	Bam	0.39224
Reproductive-related	Bam	0.281232
Reproductive-related	Bam	0.206757
Reproductive-related	Bam	0.172339
Reproductive-related	Bam	0.143063
Reproductive-related	Bam	0.325786
Reproductive-related	Bam	0.149699
Reproductive-related	Bam	0.323673
Reproductive-related	Bam	0.324157
Reproductive-related	Bam	0.552994
Reproductive-related	Bam	0.369277
Reproductive-related	Bam	0.344506
Reproductive-related	Bam	0.349478
Reproductive-related	Bam	0.125828
Reproductive-related	Bam	0.263693
Reproductive-related	Bam	0.227893
Reproductive-related	Bam	0.0991582
Reproductive-related	Bam	0.174275
Reproductive-related	Bam	0.230613
Reproductive-related	Bam	0.283647
Reproductive-related	Bam	0.177215
Reproductive-related	Bam	0.115522
Reproductive-related	Bam	0.120147
Reproductive-related	Bam	0.175175
Reproductive-related	Bam	0.184295
Reproductive-related	Bam	0.241956
Reproductive-related	Bam	0.118893
Reproductive-related	Bam	0.0838587
Reproductive-related	Bam	0.168868
Reproductive-related	Bam	0.22076
Reproductive-related	Bam	0.304869
Reproductive-related	Bam	0.035464
Reproductive-related	Bam	0.803938
Reproductive-related	Bam	0.265663
Reproductive-related	Bam	0.0791525
Reproductive-related	Bam	0.180507
Reproductive-related	Bam	0.181045
Reproductive-related	Bam	0.22776
Reproductive-related	Bam	0.20324
Reproductive-related	Bam	0.292852
Reproductive-related	Bam	0.121171
Reproductive-related	Bam	0.247595
Reproductive-related	Bam	0.185295
Reproductive-related	Bam	0.143103
Reproductive-related	Bam	0.270195
Reproductive-related	Bam	0.0985682
Reproductive-related	Bam	0.147871
Reproductive-related	Bam	0.269509
Reproductive-related	Bam	0.0608455
Reproductive-related	Bam	0.131675
Reproductive-related	Bam	0.0414975
Reproductive-related	Bam	0.219247
Reproductive-related	Bam	0.140432
Reproductive-related	Bam	0.33274
Reproductive-related	Bam	0.127345
Reproductive-related	Bam	0.201865
Reproductive-related	Bam	0.307014
Reproductive-related	Bam	0.180576
Reproductive-related	Bam	0.0382494
Reproductive-related	Bam	0.271736
Reproductive-related	Bam	0.33753
Reproductive-related	Bam	0.173501
Reproductive-related	Bam	0.179133
Reproductive-related	Bam	0.407692
Reproductive-related	Bam	0.170363
Reproductive-related	Bam	0.0572643
Reproductive-related	Bam	0.170324
Reproductive-related	Bam	0.526198
Reproductive-related	Bam	0.0779564
Reproductive-related	Bam	0.280248
Reproductive-related	Bam	0.290344
Reproductive-related	Bam	0.27174
Reproductive-related	Bam	0.273442
Reproductive-related	Bam	0.254081
Reproductive-related	Bam	0.0324109
Reproductive-related	Bam	0.377468
Reproductive-related	Bam	0.15685
Reproductive-related	Bam	0.146643
Reproductive-related	Bam	0.264975
Reproductive-related	Bam	0.357371
Reproductive-related	Bam	0.202896
Reproductive-related	Bam	0.153833
Reproductive-related	Bam	0.273125
Reproductive-related	Bam	0.207815
Reproductive-related	Bam	0.179935
Reproductive-related	Bam	0.194853
Reproductive-related	Bam	0.15065
Reproductive-related	Bam	0.250099
Reproductive-related	Bam	0.138006
Reproductive-related	Bam	0.201567
Reproductive-related	Bam	0.219478
Reproductive-related	Bam	0.161294
Reproductive-related	Bam	0.20914
Reproductive-related	Bam	0.374174
Reproductive-related	Bam	0.423308
Reproductive-related	Bam	0.348477
Reproductive-related	Bam	0.227722
Reproductive-related	Bam	0.265959
Reproductive-related	Bam	0.316074
Reproductive-related	Bam	0.677507
Reproductive-related	Bam	0.274991
Reproductive-related	Bam	0.107911
Reproductive-related	Bam	0.186531
Reproductive-related	Bam	0.31709
Reproductive-related	Bam	0.0923418
Reproductive-related	Bam	0.279146
Reproductive-related	Bam	0.08789
Reproductive-related	Bam	0.262913
Reproductive-related	Bam	0.277148
Reproductive-related	Bam	0.0535366
Reproductive-related	Bam	0.140403
Reproductive-related	Bam	0.113386
Reproductive-related	Bam	0.141649
Reproductive-related	Bam	0.054009
Reproductive-related	Bam	0.129874
Reproductive-related	Bam	0.0937332
Reproductive-related	Bam	0.0453904
Reproductive-related	Bam	0.152704
Reproductive-related	Bam	0.451011
Reproductive-related	Bam	0.207586
Reproductive-related	Bam	0.323117
Reproductive-related	Bam	0.258945
Reproductive-related	Bam	0.488246
Reproductive-related	Bam	0.752503
Reproductive-related	Bam	0.104042
Reproductive-related	Bam	0.409002
Reproductive-related	Bam	0.293318
Reproductive-related	Bam	0.118116
Reproductive-related	Bam	0.13431
Reproductive-related	Bam	0.177124
Reproductive-related	Bam	0.455805
Reproductive-related	Bam	0.384516
Reproductive-related	Bam	0.313758
Reproductive-related	Bam	0.250835
Reproductive-related	Bam	0.126674
Reproductive-related	Bam	0.0644615
Reproductive-related	Bam	0.359505
Reproductive-related	Bam	0.377935
Reproductive-related	Bam	0.248215
Reproductive-related	Bam	0.640591
Reproductive-related	Bam	0.152317
Reproductive-related	Bam	0.17284
Reproductive-related	Bam	0.416926
Reproductive-related	Bam	0.274671
Reproductive-related	Bam	0.170301
Reproductive-related	Bam	0.161602
Reproductive-related	Bam	0.111944
Reproductive-related	Bam	0.131375
Reproductive-related	Bam	0.0857203
Reproductive-related	Bam	2.40828
Reproductive-related	Bam	0.280057
Reproductive-related	Bam	0.464127
Reproductive-related	Bam	0.0431765
Reproductive-related	Bam	0.339083
Reproductive-related	Bam	0.165034
Reproductive-related	Bam	0.076748
Reproductive-related	Bam	0.0925894
Reproductive-related	Bam	0.228028
Reproductive-related	Bam	0.127947
Reproductive-related	Bam	0.239382
Reproductive-related	Bam	0.298156
Reproductive-related	Bam	0.145359
Reproductive-related	Bam	0.129647
Reproductive-related	Bam	0.0446662
Reproductive-related	Bam	0.235107
Reproductive-related	Bam	0.105961
Reproductive-related	Bam	0.213369
Reproductive-related	Bam	0.412324
Reproductive-related	Bam	0.0851841
Reproductive-related	Bam	0.101835
Reproductive-related	Bam	0.169105
Reproductive-related	Bam	0.217466
Reproductive-related	Bam	0.19606
Reproductive-related	Bam	0.15015
Reproductive-related	Bam	0.0637524
Reproductive-related	Bam	0.187858
Reproductive-related	Bam	0.110752
Reproductive-related	Bam	0.399433
Reproductive-related	Bam	0.17266
Reproductive-related	Bam	0.369056
Reproductive-related	Bam	0.146533
Reproductive-related	Bam	0.208659
Reproductive-related	Bam	0.403346
Reproductive-related	Bam	0.641289
Reproductive-related	Bam	0.275834
Reproductive-related	Bam	0.0939829
Reproductive-related	Bam	0.353708
Reproductive-related	Bam	0.0532095
Reproductive-related	Bam	0.345487
Reproductive-related	Bam	0.279561
Reproductive-related	Bam	0.258467
Reproductive-related	Bam	0.332416
Reproductive-related	Bam	0.195881
Reproductive-related	Bam	0.128089
Reproductive-related	Bam	0.459661
Reproductive-related	Bam	0.299032
Reproductive-related	Bam	0.150967
Reproductive-related	Bam	0.212741
Reproductive-related	Bam	0.1702
Reproductive-related	Bam	0.366716
Reproductive-related	Bam	0.0720505
Reproductive-related	Bam	0.262598
Reproductive-related	Bam	0.592143
Reproductive-related	Bam	0.291126
Reproductive-related	Bam	0.275068
Reproductive-related	Bam	0.272923
Reproductive-related	Bam	0.0821667
Reproductive-related	Bam	0.712675
Reproductive-related	Bam	0.215754
Reproductive-related	Bam	0.161239
Reproductive-related	Bam	0.199614
Reproductive-related	Bam	0.206604
Reproductive-related	Bam	0.144577
Reproductive-related	Bam	0.402134
Reproductive-related	Bam	0.263918
Reproductive-related	Bam	0.610646
Reproductive-related	Bam	0.173208
Reproductive-related	Bam	0.265012
Reproductive-related	Bam	0.250849
Reproductive-related	Bam	0.162221
Reproductive-related	Bam	0.37649
Reproductive-related	Bam	0.451989
Reproductive-related	Bam	0.102969
Reproductive-related	Bam	0.220916
Reproductive-related	Bam	0.500606
Reproductive-related	Bam	0.499567
Reproductive-related	Bam	0.144316
Reproductive-related	Bam	0.168989
Reproductive-related	Bam	0.210062
Reproductive-related	Bam	0.258652
Reproductive-related	Bam	0.191909
Reproductive-related	Bam	0.114679
Reproductive-related	Bam	0.278143
Reproductive-related	Bam	0.231077
Reproductive-related	Bam	0.320211
Reproductive-related	Bam	0.0861085
Reproductive-related	Bam	0.407166
Reproductive-related	Bam	0.227599
Reproductive-related	Bam	0.185449
Reproductive-related	Bam	0.2842
Reproductive-related	Bam	0.170636
Reproductive-related	Bam	0.0566518
Reproductive-related	Bam	0.181505
Reproductive-related	Bam	0.196197
Reproductive-related	Bam	0.142139
Reproductive-related	Bam	0.162234
Reproductive-related	Bam	0.1762
Reproductive-related	Bam	0.131103
Reproductive-related	Bam	0.183444
Reproductive-related	Bam	0.276468
Reproductive-related	Bam	0.187639
Reproductive-related	Bam	0.307763
Reproductive-related	Bam	0.0823729
Reproductive-related	Bam	0.253449
Reproductive-related	Bam	0.150685
Reproductive-related	Bam	0.124343
Reproductive-related	Bam	0.210876
Reproductive-related	Bam	0.263442
Reproductive-related	Bam	0.135011
Reproductive-related	Bam	0.0702314
Reproductive-related	Bam	0.511586
Reproductive-related	Bam	0.162508
Reproductive-related	Bam	0.25734
Reproductive-related	Bam	0.199999
Reproductive-related	Bam	0.172576
Reproductive-related	Bam	0.160855
Reproductive-related	Bam	0.387531
Reproductive-related	Bam	0.288607
Reproductive-related	Bam	0.1477
Reproductive-related	Bam	0.0497579
Reproductive-related	Bam	0.0627066
Reproductive-related	Bam	0.154475
Reproductive-related	Bam	0.428292
Reproductive-related	Bam	0.14807
Reproductive-related	Bam	0.117022
Reproductive-related	Bam	0.135043
Reproductive-related	Bam	0.175364
Reproductive-related	Bam	0.18696
Reproductive-related	Bam	0.0497055
Reproductive-related	Bam	0.237693
Reproductive-related	Bam	0.133675
Reproductive-related	Bam	0.0737733
Reproductive-related	Bam	0.149035
Reproductive-related	Bam	0.12243
Reproductive-related	Bam	0.29048
Reproductive-related	Bam	0.105007
Reproductive-related	Bam	0.323213
Reproductive-related	Bam	0.292276
Reproductive-related	Bam	0.276474
Reproductive-related	Bam	0.14468
Reproductive-related	Bam	0.367798
Reproductive-related	Bam	0.200179
Reproductive-related	Bam	0.165691
Reproductive-related	Bam	0.124452
Reproductive-related	Bam	0.249966
Reproductive-related	Bam	0.341788
Reproductive-related	Bam	0.415666
Reproductive-related	Bam	0.302213
Reproductive-related	Bam	0.188508
Reproductive-related	Bam	0.142834
Reproductive-related	Bam	0.250492
Reproductive-related	Bam	0.0813407
Reproductive-related	Bam	0.169575
Reproductive-related	Bam	0.215029
Reproductive-related	Bam	0.306796
Reproductive-related	Bam	0.199475
Reproductive-related	Bam	0.17763
Reproductive-related	Bam	0.39029
Reproductive-related	Bam	0.160247
Reproductive-related	Bam	0.104261
Reproductive-related	Bam	0.329874
Reproductive-related	Bam	0.140881
Reproductive-related	Bam	0.110466
Reproductive-related	Bam	0.00988857
Reproductive-related	Bam	0.378412
Reproductive-related	Bam	0.151539
Reproductive-related	Bam	0.132156
Reproductive-related	Bam	0.330049
Reproductive-related	Bam	0.141505
Reproductive-related	Bam	0.101446
Reproductive-related	Bam	0.208763
Reproductive-related	Bam	0.155501
Reproductive-related	Bam	0.303446
Reproductive-related	Bam	0.18535
Reproductive-related	Bam	0.19907
Reproductive-related	Bam	0.118259
Reproductive-related	Bam	0.18334
Reproductive-related	Bam	0.0791473
Reproductive-related	Bam	0.0862622
Reproductive-related	Bam	0.215584
Reproductive-related	Bam	0.109105
Reproductive-related	Bam	0.0576161
Reproductive-related	Bam	0.170907
Reproductive-related	Bam	0.329431
Reproductive-related	Bam	0.133116
Reproductive-related	Bam	0.0887025
Reproductive-related	Bam	0.173084
Reproductive-related	Bam	0.143103
Reproductive-related	Bam	0.0688234
Reproductive-related	Bam	0.268518
Reproductive-related	Bam	0.570987
Reproductive-related	Bam	0.14536
Reproductive-related	Bam	0.0819184
Reproductive-related	Bam	0.351155
Reproductive-related	Bam	0.0971532
Reproductive-related	Bam	0.254827
Reproductive-related	Bam	0.267507
Reproductive-related	Bam	0.0663927
Reproductive-related	Bam	0.403539
Reproductive-related	Bam	0.0937087
Reproductive-related	Bam	0.26313
Reproductive-related	Bam	0.152147
Reproductive-related	Bam	0.209323
Reproductive-related	Bam	0.214057
Reproductive-related	Bam	0.273206
Reproductive-related	Bam	0.278859
Reproductive-related	Bam	0.125288
Reproductive-related	Bam	0.284656
Reproductive-related	Bam	0.151494
Reproductive-related	Bam	0.137836
Reproductive-related	Bam	0.240868
Reproductive-related	Bam	0.116551
Reproductive-related	Bam	0.571928
Reproductive-related	Bam	0.149254
Reproductive-related	Bam	0.239009
Reproductive-related	Bam	0.389381
Reproductive-related	Bam	0.282574
Reproductive-related	Bam	0.287817
Reproductive-related	Bam	0.261514
Reproductive-related	Bam	0.0609759
Reproductive-related	Bam	0.187386
Reproductive-related	Bam	0.417042
Reproductive-related	Bam	0.340616
Reproductive-related	Bam	0.237235
Reproductive-related	Bam	0.22649
Reproductive-related	Bam	0.129992
Reproductive-related	Bam	0.415059
Reproductive-related	Bam	0.118246
Reproductive-related	Bam	0.447254
Reproductive-related	Bam	0.307324
Reproductive-related	Bam	0.13434
Reproductive-related	Bam	0.170619
Reproductive-related	Bam	0.251011
Reproductive-related	Bam	0.110879
Reproductive-related	Bam	0.169542
Reproductive-related	Bam	0.125899
Reproductive-related	Bam	0.295516
Reproductive-related	Bam	0.113661
Reproductive-related	Bam	0.640923
Reproductive-related	Bam	0.0799827
Reproductive-related	Bam	0.285367
Reproductive-related	Bam	0.185639
Reproductive-related	Bam	0.405507
Reproductive-related	Bam	0.399104
Reproductive-related	Bam	0.251214
Reproductive-related	Bam	0.186187
Reproductive-related	Bam	0.12214
Reproductive-related	Bam	0.248679
Reproductive-related	Bam	0.161223
Reproductive-related	Bam	0.454529
Reproductive-related	Bam	0.159364
Reproductive-related	Bam	0.424789
Reproductive-related	Bam	0.306372
Reproductive-related	Bam	0.158475
Reproductive-related	Bam	0.229939
Reproductive-related	Bam	0.596524
Reproductive-related	Bam	0.316394
Reproductive-related	Bam	0.201992
Reproductive-related	Bam	0.197779
Reproductive-related	Bam	0.121226
Reproductive-related	Bam	0.29503
Reproductive-related	Bam	0.745877
Reproductive-related	Bam	0.215176
Reproductive-related	Bam	0.198778
Reproductive-related	Bam	0.230354
Reproductive-related	Bam	0.855625
Reproductive-related	Bam	0.167647
Reproductive-related	Bam	0.174546
Reproductive-related	Bam	0.161734
Reproductive-related	Bam	0.0351056
Reproductive-related	Bam	0.222148
Reproductive-related	Bam	0.259205
Reproductive-related	Bam	0.330329
Reproductive-related	Bam	0.596081
Reproductive-related	Bam	0.0710725
Reproductive-related	Bam	0.359993
Reproductive-related	Bam	0.194387
Reproductive-related	Bam	0.560093
Reproductive-related	Bam	0.178375
Reproductive-related	Bam	0.297669
Reproductive-related	Bam	0.385013
Reproductive-related	Bam	0.246673
Reproductive-related	Bam	0.27035
Reproductive-related	Bam	0.129605
Reproductive-related	Bam	0.351313
Reproductive-related	Bam	0.135749
Reproductive-related	Bam	0.096599
Reproductive-related	Bam	0.309996
Reproductive-related	Bam	0.153494
Reproductive-related	Bam	0.220001
Reproductive-related	Bam	0.158616
Reproductive-related	Bam	0.095742
Reproductive-related	Bam	0.111002
Reproductive-related	Bam	0.207088
Reproductive-related	Bam	0.119295
Reproductive-related	Bam	0.315183
Reproductive-related	Bam	0.318637
Reproductive-related	Bam	0.0927002
Reproductive-related	Bam	0.171408
Reproductive-related	Bam	0.384464
Reproductive-related	Bam	0.111024
Reproductive-related	Bam	0.156083
Reproductive-related	Bam	0.123082
Reproductive-related	Bam	0.182782
Reproductive-related	Bam	0.00977354
Reproductive-related	Bam	0.0925976
Reproductive-related	Bam	0.334639
Reproductive-related	Bam	0.554518
Reproductive-related	Bam	0.192115
Reproductive-related	Bam	0.399651
Reproductive-related	Bam	0.201336
Reproductive-related	Bam	0.407956
Reproductive-related	Bam	0.279919
Reproductive-related	Bam	0.283735
Reproductive-related	Bam	0.180028
Reproductive-related	Bam	0.0755146
Reproductive-related	Bam	0.350827
Reproductive-related	Bam	0.0733054
Reproductive-related	Bam	0.203652
Reproductive-related	Bam	0.68725
Reproductive-related	Bam	0.237068
Reproductive-related	Bam	0.38235
Reproductive-related	Bam	0.138733
Reproductive-related	Bam	0.0990315
Reproductive-related	Bam	0.128515
Reproductive-related	Bam	0.0528201
Reproductive-related	Bam	0.270652
Reproductive-related	Bam	0.285875
Reproductive-related	Bam	0.256533
Reproductive-related	Bam	0.114046
Reproductive-related	Bam	0.18905
Reproductive-related	Bam	0.406247
Reproductive-related	Bam	0.728546
Reproductive-related	Bam	0.0540643
Reproductive-related	Bam	0.0879535
Reproductive-related	Bam	0.133322
Reproductive-related	Bam	0.0749812
Reproductive-related	Bam	0.400754
Reproductive-related	Bam	0.347065
Reproductive-related	Bam	0.140691
Reproductive-related	Bam	0.357643
Reproductive-related	Bam	0.0815842
Reproductive-related	Bam	0.180763
Reproductive-related	Bam	0.240635
Reproductive-related	Bam	0.101343
Reproductive-related	Bam	0.0493968
Reproductive-related	Bam	0.145832
Reproductive-related	Bam	0.173314
Reproductive-related	Bam	0.27614
Reproductive-related	Bam	0.0669048
Reproductive-related	Bam	0.290777
Reproductive-related	Bam	0.0863803
Reproductive-related	Bam	0.237348
Reproductive-related	Bam	0.0440859
Reproductive-related	Bam	0.212752
Reproductive-related	Bam	0.354975
Reproductive-related	Bam	0.447698
Reproductive-related	Bam	0.212262
Reproductive-related	Bam	0.171846
Reproductive-related	Bam	0.163216
Reproductive-related	Bam	0.201857
Reproductive-related	Bam	0.211236
Reproductive-related	Bam	0.0297981
Reproductive-related	Bam	0.376078
Reproductive-related	Bam	0.265549
Reproductive-related	Bam	0.545176
Reproductive-related	Bam	0.181038
Reproductive-related	Bam	0.051491
Reproductive-related	Bam	0.167601
Reproductive-related	Bam	0.316716
Reproductive-related	Bam	0.0648872
Reproductive-related	Bam	0.257341
Reproductive-related	Bam	0.0801805
Reproductive-related	Bam	0.193826
Reproductive-related	Bam	0.243321
Reproductive-related	Bam	0.329735
Reproductive-related	Bam	0.197202
Reproductive-related	Bam	0.138181
Reproductive-related	Bam	0.136847
Reproductive-related	Bam	0.234926
Reproductive-related	Bam	0.154324
Reproductive-related	Bam	0.121606
Reproductive-related	Bam	0.1507
Reproductive-related	Bam	0.291248
Reproductive-related	Bam	0.214689
Reproductive-related	Bam	0.0410276
Reproductive-related	Bam	0.311613
Reproductive-related	Bam	0.157513
Reproductive-related	Bam	0.20693
Reproductive-related	Bam	0.80571
Reproductive-related	Bam	0.334808
Reproductive-related	Bam	0.219448
Reproductive-related	Bam	0.167213
Reproductive-related	Bam	0.0979718
Reproductive-related	Bam	0.206009
Reproductive-related	Bam	0.299375
Reproductive-related	Bam	0.251232
Reproductive-related	Bam	0.240298
Reproductive-related	Bam	0.0659461
Reproductive-related	Bam	0.130584
Reproductive-related	Bam	0.702084
Reproductive-related	Bam	0.327955
Reproductive-related	Bam	0.33038
Reproductive-related	Bam	0.189135
Reproductive-related	Bam	0.252627
Reproductive-related	Bam	0.271207
Reproductive-related	Bam	0.25865
Reproductive-related	Bam	0.156151
Reproductive-related	Bam	0.362573
Reproductive-related	Bam	0.296776
Reproductive-related	Bam	0.235709
Reproductive-related	Bam	0.486876
Reproductive-related	Bam	0.15841
Reproductive-related	Bam	0.254798
Reproductive-related	Bam	0.217703
Reproductive-related	Bam	0.288722
Reproductive-related	Bam	0.117211
Reproductive-related	Bam	0.211825
Reproductive-related	Bam	0.249833
Reproductive-related	Bam	0.195453
Reproductive-related	Bam	0.0295818
Reproductive-related	Bam	0.409929
Reproductive-related	Bam	0.0663663
Reproductive-related	Bam	0.116938
Reproductive-related	Bam	0.13967
Reproductive-related	Bam	0.230919
Reproductive-related	Bam	0.118794
Reproductive-related	Bam	0.230578
Reproductive-related	Bam	0.164372
Reproductive-related	Bam	0.223784
Reproductive-related	Bam	0.234951
Reproductive-related	Bam	0.107143
Reproductive-related	Bam	0.168403
Reproductive-related	Bam	0.112596
Reproductive-related	Bam	0.228167
Reproductive-related	Bam	0.204326
Reproductive-related	Bam	0.0933488
Reproductive-related	Bam	0.171706
Reproductive-related	Bam	0.044894
Reproductive-related	Bam	0.421318
Reproductive-related	Bam	0.421049
Reproductive-related	Bam	0.237444
Reproductive-related	Bam	0.275421
Reproductive-related	Bam	0.149799
Reproductive-related	Bam	0.171975
Reproductive-related	Bam	0.238113
Reproductive-related	Bam	0.0859284
Reproductive-related	Bam	0.0872527
Reproductive-related	Bam	0.104527
Reproductive-related	Bam	0.106671
Reproductive-related	Bam	0.154727
Reproductive-related	Bam	0.204016
Reproductive-related	Bam	0.0546538
Reproductive-related	Bam	0.173183
Reproductive-related	Bam	0.113579
Reproductive-related	Bam	0.260034
Reproductive-related	Bam	0.317162
Reproductive-related	Bam	0.157161
Reproductive-related	Bam	0.365501
Reproductive-related	Bam	0.129354
Reproductive-related	Bam	0.260902
Reproductive-related	Bam	0.0915451
Reproductive-related	Bam	0.0897012
Reproductive-related	Bam	0.138778
Reproductive-related	Bam	0.533506
Reproductive-related	Bam	0.284041
Reproductive-related	Bam	0.214488
Reproductive-related	Bam	0.644988
Reproductive-related	Bam	0.147451
Reproductive-related	Bam	0.305143
Reproductive-related	Bam	0.108477
Reproductive-related	Bam	0.295958
Reproductive-related	Bam	0.176327
Reproductive-related	Bam	0.080724
Reproductive-related	Bam	0.0544932
Reproductive-related	Bam	0.212652
Reproductive-related	Bam	0.132084
Reproductive-related	Bam	0.0811867
Reproductive-related	Bam	0.268114
Reproductive-related	Bam	0.327412
Reproductive-related	Bam	0.201334
Reproductive-related	Bam	0.233141
Reproductive-related	Bam	0.385192
Reproductive-related	Bam	0.0895167
Reproductive-related	Bam	0.320131
Reproductive-related	Bam	0.232133
Reproductive-related	Bam	0.42914
Reproductive-related	Bam	0.0808232
Reproductive-related	Bam	0.450423
Reproductive-related	Bam	0.305031
Reproductive-related	Bam	0.320199
Reproductive-related	Bam	0.107421
Reproductive-related	Bam	0.0885563
Reproductive-related	Bam	0.305726
Reproductive-related	Bam	0.426592
Reproductive-related	Bam	0.330915
Reproductive-related	Bam	0.337704
Reproductive-related	Bam	0.0755157
Reproductive-related	Bam	0.0896201
Reproductive-related	Bam	0.123516
Reproductive-related	Bam	0.477348
Reproductive-related	Bam	0.547609
Reproductive-related	Bam	0.128255
Reproductive-related	Bam	0.398538
Reproductive-related	Bam	0.223017
Reproductive-related	Bam	0.154372
Reproductive-related	Bam	0.200583
Reproductive-related	Bam	0.0376109
Reproductive-related	Bam	0.0578556
Reproductive-related	Bam	0.203884
Reproductive-related	Bam	0.235417
Reproductive-related	Bam	0.280478
Reproductive-related	Bam	0.122085
Reproductive-related	Bam	0.0488923
Reproductive-related	Bam	0.239623
Reproductive-related	Bam	0.363502
Reproductive-related	Bam	0.170556
Reproductive-related	Bam	0.319073
Reproductive-related	Bam	0.16573
Reproductive-related	Bam	0.166774
Reproductive-related	Bam	0.105722
Reproductive-related	Bam	0.0912212
Reproductive-related	Bam	0.248799
Reproductive-related	Bam	0.433087
Reproductive-related	Bam	0.171651
Reproductive-related	Bam	0.480009
Reproductive-related	Bam	0.308361
Reproductive-related	Bam	0.161463
Reproductive-related	Bam	0.165955
Reproductive-related	Bam	0.0612868
Reproductive-related	Bam	0.0986281
Reproductive-related	Bam	0.115988
Reproductive-related	Bam	0.405327
Reproductive-related	Bam	0.336467
Reproductive-related	Bam	0.240613
Reproductive-related	Bam	0.218623
Reproductive-related	Bam	0.19761
Reproductive-related	Bam	0.226181
Reproductive-related	Bam	0.0385846
Reproductive-related	Bam	0.0734728
Reproductive-related	Bam	0.0669356
Reproductive-related	Bam	0.236329
Reproductive-related	Bam	0.189211
Reproductive-related	Bam	0.11291
Reproductive-related	Bam	0.216588
Reproductive-related	Bam	0.407207
Reproductive-related	Bam	0.28555
Reproductive-related	Bam	0.183511
Reproductive-related	Bam	0.197365
Reproductive-related	Bam	0.21571
Reproductive-related	Bam	0.144514
Reproductive-related	Bam	0.63906
Reproductive-related	Bam	0.292733
Reproductive-related	Bam	0.325157
Reproductive-related	Bam	0.184746
Reproductive-related	Bam	0.1824
Reproductive-related	Bam	0.226807
Reproductive-related	Bam	0.26931
Reproductive-related	Bam	0.378471
Reproductive-related	Bam	0.317659
Reproductive-related	Bam	0.130402
Reproductive-related	Bam	0.120263
Reproductive-related	Bam	0.0882826
Reproductive-related	Bam	0.284042
Reproductive-related	Bam	0.249163
Reproductive-related	Bam	0.143623
Reproductive-related	Bam	0.281737
Reproductive-related	Bam	0.0615116
Reproductive-related	Bam	0.108864
Reproductive-related	Bam	0.272492
Reproductive-related	Bam	0.176155
Reproductive-related	Bam	0.274128
Reproductive-related	Bam	0.117703
Reproductive-related	Bam	0.046446
Reproductive-related	Bam	0.537893
Reproductive-related	Bam	0.117877
Reproductive-related	Bam	0.462506
Reproductive-related	Bam	0.232653
Reproductive-related	Bam	0.445636
Reproductive-related	Bam	0.11602
Reproductive-related	Bam	0.116192
Reproductive-related	Bam	0.115909
Reproductive-related	Bam	0.193447
Reproductive-related	Bam	0.31186
Reproductive-related	Bam	0.111959
Reproductive-related	Bam	0.0361762
Reproductive-related	Bam	0.0860923
Reproductive-related	Bam	0.0643184
Reproductive-related	Bam	0.077718
Reproductive-related	Bam	0.264206
Reproductive-related	Bam	0.167985
Reproductive-related	Bam	0.0655057
Reproductive-related	Bam	0.114737
Reproductive-related	Bam	0.145502
Reproductive-related	Bam	0.219762
Reproductive-related	Bam	0.589318
Reproductive-related	Bam	0.496509
Reproductive-related	Bam	0.153003
Reproductive-related	Bam	0.373795
Reproductive-related	Bam	0.132159
Reproductive-related	Bam	0.270916
Reproductive-related	Bam	0.413501
Reproductive-related	Bam	0.500982
Reproductive-related	Bam	0.169727
Reproductive-related	Bam	0.153802
Reproductive-related	Bam	0.548075
Reproductive-related	Bam	0.105983
Reproductive-related	Bam	0.395758
Reproductive-related	Bam	0.294891
Reproductive-related	Bam	0.22431
Reproductive-related	Bam	0.313255
Reproductive-related	Bam	0.0925264
Reproductive-related	Bam	0.40834
Reproductive-related	Bam	0.201936
Reproductive-related	Bam	0.22963
Reproductive-related	Bam	0.367799
Reproductive-related	Bam	0.214883
Reproductive-related	Bam	0.146754
Reproductive-related	Bam	0.4157
Reproductive-related	Bam	0.0936925
Reproductive-related	Bam	0.156768
Reproductive-related	Bam	0.296327
Reproductive-related	Bam	0.0434067
Reproductive-related	Bam	0.221356
Reproductive-related	Bam	0.176841
Reproductive-related	Bam	0.451324
Reproductive-related	Bam	0.29867
Reproductive-related	Bam	0.14698
Reproductive-related	Bam	0.0712185
Reproductive-related	Bam	0.27403
Reproductive-related	Bam	0.126275
Reproductive-related	Bam	0.33227
Reproductive-related	Bam	0.203759
Reproductive-related	Bam	0.287749
Reproductive-related	Bam	0.429197
Reproductive-related	Bam	0.109508
Reproductive-related	Bam	0.314929
Reproductive-related	Bam	0.192429
Reproductive-related	Bam	0.0456705
Reproductive-related	Bam	0.659173
Reproductive-related	Bam	0.265416
Reproductive-related	Bam	0.177217
Reproductive-related	Bam	0.79741
Reproductive-related	Bam	0.266833
Reproductive-related	Bam	0.250348
Reproductive-related	Bam	0.0918489
Reproductive-related	Bam	0.19821
Reproductive-related	Bam	0.204367
Reproductive-related	Bam	0.2031
Reproductive-related	Bam	0.727768
Reproductive-related	Bam	0.124693
Reproductive-related	Bam	0.250772
Reproductive-related	Bam	0.57098
Reproductive-related	Bam	0.0365663
Reproductive-related	Bam	0.238007
Reproductive-related	Bam	0.0856415
Reproductive-related	Bam	0.142509
Reproductive-related	Bam	0.222045
Reproductive-related	Bam	0.503161
Reproductive-related	Bam	0.133823
Reproductive-related	Bam	0.318576
Reproductive-related	Bam	0.0713051
Reproductive-related	Bam	0.128521
Reproductive-related	Bam	0.197606
Reproductive-related	Bam	0.148321
Reproductive-related	Bam	0.173191
Reproductive-related	Bam	0.0375852
Reproductive-related	Bam	0.0202037
Reproductive-related	Bam	0.0830908
Reproductive-related	Bam	0.250705
Reproductive-related	Bam	0.417094
Reproductive-related	Bam	0.112587
Reproductive-related	Bam	0.0870777
Reproductive-related	Bam	0.224542
Reproductive-related	Bam	0.0943709
Reproductive-related	Bam	0.139789
Reproductive-related	Bam	0.256581
Reproductive-related	Bam	0.093376
Reproductive-related	Bam	0.114509
Reproductive-related	Bam	0.156879
Reproductive-related	Bam	0.10941
Reproductive-related	Bam	0.154729
Reproductive-related	Bam	0.173128
Reproductive-related	Bam	0.142577
Reproductive-related	Bam	0.30179
Reproductive-related	Bam	0.123757
Reproductive-related	Bam	0.232591
Reproductive-related	Bam	0.192155
Reproductive-related	Bam	0.231589
Reproductive-related	Bam	0.106803
Reproductive-related	Bam	0.346755
Reproductive-related	Bam	0.199386
Reproductive-related	Bam	0.204394
Reproductive-related	Bam	0.100695
Reproductive-related	Bam	0.349196
Reproductive-related	Bam	0.285653
Reproductive-related	Bam	0.231356
Reproductive-related	Bam	0.267135
Reproductive-related	Bam	0.104091
Reproductive-related	Bam	0.608043
Reproductive-related	Bam	0.612285
Reproductive-related	Bam	0.160819
Reproductive-related	Bam	0.14516
Reproductive-related	Bam	0.135398
Reproductive-related	Bam	0.154585
Reproductive-related	Bam	0.128878
Reproductive-related	Bam	0.0960706
Reproductive-related	Bam	0.173153
Reproductive-related	Bam	0.114115
Reproductive-related	Bam	0.0953169
Reproductive-related	Bam	0.136293
Reproductive-related	Bam	0.231124
Reproductive-related	Bam	0.12288
Reproductive-related	Bam	0.436933
Reproductive-related	Bam	0.11903
Reproductive-related	Bam	0.447824
Reproductive-related	Bam	0.121319
Reproductive-related	Bam	0.213982
Reproductive-related	Bam	0.367845
Reproductive-related	Bam	0.252066
Reproductive-related	Bam	0.405297
Reproductive-related	Bam	0.310708
Reproductive-related	Bam	0.252672
Reproductive-related	Bam	0.443366
Reproductive-related	Bam	0.154805
Reproductive-related	Bam	0.193097
Reproductive-related	Bam	0.116781
Reproductive-related	Bam	0.0905848
Reproductive-related	Bam	0.102417
Reproductive-related	Bam	0.219949
Reproductive-related	Bam	0.293193
Reproductive-related	Bam	0.0948306
Reproductive-related	Bam	0.348437
Reproductive-related	Bam	0.190569
Reproductive-related	Bam	0.244537
Reproductive-related	Bam	0.0792342
Reproductive-related	Bam	0.385108
Reproductive-related	Bam	0.310567
Reproductive-related	Bam	0.1719
Reproductive-related	Bam	0.311203
Reproductive-related	Bam	0.22793
Reproductive-related	Bam	0.301178
Reproductive-related	Bam	0.333541
Reproductive-related	Bam	0.202874
Reproductive-related	Bam	0.154371
Reproductive-related	Bam	0.176293
Reproductive-related	Bam	0.329133
Reproductive-related	Bam	0.148921
Reproductive-related	Bam	0.238982
Reproductive-related	Bam	0.188204
Reproductive-related	Bam	0.0333052
Reproductive-related	Bam	0.0844014
Reproductive-related	Bam	0.192653
Reproductive-related	Bam	0.295756
Reproductive-related	Bam	0.0612996
Reproductive-related	Bam	0.10114
Reproductive-related	Bam	0.176246
Reproductive-related	Bam	0.138925
Reproductive-related	Bam	0.139804
Reproductive-related	Bam	0.120458
Reproductive-related	Bam	0.15218
Reproductive-related	Bam	0.255322
Reproductive-related	Bam	0.126359
Reproductive-related	Bam	0.78251
Reproductive-related	Bam	0.389888
Reproductive-related	Bam	0.157289
Reproductive-related	Bam	0.102505
Reproductive-related	Bam	0.264045
Reproductive-related	Bam	0.120443
Reproductive-related	Bam	0.381811
Reproductive-related	Bam	0.178032
Reproductive-related	Bam	0.124361
Reproductive-related	Bam	0.35094
Reproductive-related	Bam	0.144067
Reproductive-related	Bam	0.405519
Reproductive-related	Bam	0.289055
Reproductive-related	Bam	0.269248
Reproductive-related	Bam	0.196255
Reproductive-related	Bam	0.287698
Reproductive-related	Bam	0.433602
Reproductive-related	Bam	0.0993892
Reproductive-related	Bam	0.114587
Reproductive-related	Bam	0.154759
Reproductive-related	Bam	0.446497
Reproductive-related	Bam	0.287089
Reproductive-related	Bam	0.543871
Reproductive-related	Bam	0.741296
Reproductive-related	Bam	0.234311
Reproductive-related	Bam	0.415346
Reproductive-related	Bam	0.145085
Reproductive-related	Bam	0.312163
Reproductive-related	Bam	0.0473111
Reproductive-related	Bam	0.405924
Reproductive-related	Bam	0.124192
Reproductive-related	Bam	0.187766
Reproductive-related	Bam	0.166741
Reproductive-related	Bam	0.235389
Reproductive-related	Bam	0.675666
Reproductive-related	Bam	0.351144
Reproductive-related	Bam	0.263876
Reproductive-related	Bam	0.376313
Reproductive-related	Bam	0.131694
Reproductive-related	Bam	0.286292
Reproductive-related	Bam	0.03358
Reproductive-related	Bam	0.654296
Reproductive-related	Bam	0.198926
Reproductive-related	Bam	0.321904
Reproductive-related	Bam	0.0466928
Reproductive-related	Bam	0.337843
Reproductive-related	Bam	0.208446
Reproductive-related	Bam	0.158852
Reproductive-related	Bam	0.213678
Reproductive-related	Bam	0.133566
Reproductive-related	Bam	0.34359
Reproductive-related	Bam	0.369427
Reproductive-related	Bam	0.256796
Reproductive-related	Bam	0.0776439
Reproductive-related	Bam	0.221227
Reproductive-related	Bam	0.137109
Reproductive-related	Bam	0.520632
Reproductive-related	Bam	0.178408
Reproductive-related	Bam	0.0809218
Reproductive-related	Bam	0.19881
Reproductive-related	Bam	0.200252
Reproductive-related	Bam	0.266462
Reproductive-related	Bam	0.173415
Reproductive-related	Bam	0.220691
Reproductive-related	Bam	0.11643
Reproductive-related	Bam	0.14386
Reproductive-related	Bam	0.275956
Reproductive-related	Bam	0.406968
Reproductive-related	Bam	0.148889
Reproductive-related	Bam	0.0401766
Reproductive-related	Bam	0.0355534
Reproductive-related	Bam	0.12556
Reproductive-related	Bam	0.20863
Reproductive-related	Bam	0.299542
Reproductive-related	Bam	0.079136
Reproductive-related	Bam	0.0772519
Reproductive-related	Bam	0.188948
Reproductive-related	Bam	0.104867
Reproductive-related	Bam	0.239453
Reproductive-related	Bam	0.200416
Reproductive-related	Bam	0.127436
Reproductive-related	Bam	0.169102
Reproductive-related	Bam	0.0706466
Reproductive-related	Bam	0.168856
Reproductive-related	Bam	0.206519
Reproductive-related	Bam	0.104671
Reproductive-related	Bam	0.331188
Reproductive-related	Bam	0.113243
Reproductive-related	Bam	0.463626
Reproductive-related	Bam	0.273865
Reproductive-related	Bam	0.356061
Reproductive-related	Bam	0.115761
Reproductive-related	Bam	0.154696
Reproductive-related	Bam	0.143401
Reproductive-related	Bam	0.11958
Reproductive-related	Bam	0.305674
Reproductive-related	Bam	0.485316
Reproductive-related	Bam	0.11023
Reproductive-related	Bam	0.0815263
Reproductive-related	Bam	0.0316373
Reproductive-related	Bam	0.116932
Reproductive-related	Bam	0.230507
Reproductive-related	Bam	0.313432
Reproductive-related	Bam	0.601933
Reproductive-related	Bam	0.16619
Reproductive-related	Bam	0.0958203
Reproductive-related	Bam	0.191217
Reproductive-related	Bam	0.135973
Reproductive-related	Bam	0.105012
Reproductive-related	Bam	0.126109
Reproductive-related	Bam	0.345628
Reproductive-related	Bam	0.574093
Reproductive-related	Bam	0.244388
Reproductive-related	Bam	0.110612
Reproductive-related	Bam	0.0705575
Reproductive-related	Bam	0.0920157
Reproductive-related	Bam	0.437344
Reproductive-related	Bam	0.213677
Reproductive-related	Bam	0.296371
Reproductive-related	Bam	0.0918563
Reproductive-related	Bam	0.281009
Reproductive-related	Bam	0.395049
Reproductive-related	Bam	0.0994403
Reproductive-related	Bam	0.134505
Reproductive-related	Bam	0.309316
Reproductive-related	Bam	0.128463
Reproductive-related	Bam	0.227396
Reproductive-related	Bam	0.126955
Reproductive-related	Bam	0.323118
Reproductive-related	Bam	0.268118
Reproductive-related	Bam	0.176173
Reproductive-related	Bam	0.160621
Reproductive-related	Bam	0.102507
Reproductive-related	Bam	0.341773
Reproductive-related	Bam	0.336447
Reproductive-related	Bam	0.433045
Reproductive-related	Bam	0.178565
Reproductive-related	Bam	0.236131
Reproductive-related	Bam	0.0985548
Reproductive-related	Bam	0.260651
Reproductive-related	Bam	0.0616053
Reproductive-related	Bam	0.0399117
Reproductive-related	Bam	0.0926068
Reproductive-related	Bam	0.253109
Reproductive-related	Bam	0.127422
Reproductive-related	Bam	0.18403
Reproductive-related	Bam	0.584861
Reproductive-related	Bam	0.0883321
Reproductive-related	Bam	0.0680419
Reproductive-related	Bam	0.114393
Reproductive-related	Bam	0.574302
Reproductive-related	Bam	0.0887541
Reproductive-related	Bam	0.147857
Reproductive-related	Bam	0.338941
Reproductive-related	Bam	0.371768
Reproductive-related	Bam	0.168476
Reproductive-related	Bam	0.305501
Reproductive-related	Bam	0.153412
Reproductive-related	Bam	0.152692
Reproductive-related	Bam	0.371189
Reproductive-related	Bam	0.157216
Reproductive-related	Bam	0.223783
Reproductive-related	Bam	0.16528
Reproductive-related	Bam	0.127407
Reproductive-related	Bam	0.157166
Reproductive-related	Bam	0.156133
Reproductive-related	Bam	0.193115
Reproductive-related	Bam	0.20175
Reproductive-related	Bam	0.312607
Reproductive-related	Bam	0.146905
Reproductive-related	Bam	0.0749186
Reproductive-related	Bam	0.196437
Reproductive-related	Bam	0.260694
Reproductive-related	Bam	0.0781971
Reproductive-related	Bam	0.244928
Reproductive-related	Bam	0.18651
Reproductive-related	Bam	0.267519
Reproductive-related	Bam	0.274779
Reproductive-related	Bam	0.27271
Reproductive-related	Bam	0.610732
Reproductive-related	Bam	0.121541
Reproductive-related	Bam	0.160683
Reproductive-related	Bam	0.0696892
Reproductive-related	Bam	0.0860275
Reproductive-related	Bam	0.185335
Reproductive-related	Bam	0.248994
Reproductive-related	Bam	0.187318
Reproductive-related	Bam	0.183218
Reproductive-related	Bam	0.113956
Reproductive-related	Bam	0.0945521
Reproductive-related	Bam	0.05714
Reproductive-related	Bam	0.0888438
Reproductive-related	Bam	0.145265
Reproductive-related	Bam	0.301249
Reproductive-related	Bam	0.294273
Reproductive-related	Bam	0.116183
Reproductive-related	Bam	0.224591
Reproductive-related	Bam	0.151189
Reproductive-related	Bam	0.0836031
Reproductive-related	Bam	0.171354
Reproductive-related	Bam	0.161466
Reproductive-related	Bam	0.272817
Reproductive-related	Bam	0.108029
Reproductive-related	Bam	0.0899915
Reproductive-related	Bam	0.214812
Reproductive-related	Bam	0.336969
Reproductive-related	Bam	0.180452
Reproductive-related	Bam	0.107621
Reproductive-related	Bam	0.159238
Reproductive-related	Bam	0.116877
Reproductive-related	Bam	0.231033
Reproductive-related	Bam	0.280771
Reproductive-related	Bam	0.141425
Reproductive-related	Bam	0.0911355
Reproductive-related	Bam	0.224995
Reproductive-related	Bam	0.322593
Reproductive-related	Bam	0.194742
Reproductive-related	Bam	0.176799
Reproductive-related	Bam	0.26584
Reproductive-related	Bam	0.105169
Reproductive-related	Bam	0.0325498
Reproductive-related	Bam	0.344003
Reproductive-related	Bam	0.141188
Reproductive-related	Bam	0.359605
Reproductive-related	Bam	0.385391
Reproductive-related	Bam	0.103176
Reproductive-related	Bam	0.259921
Reproductive-related	Bam	0.369181
Reproductive-related	Bam	0.0896706
Reproductive-related	Bam	0.194223
Reproductive-related	Bam	0.18655
Reproductive-related	Bam	0.141274
Reproductive-related	Bam	0.0745193
Reproductive-related	Bam	0.0947563
Reproductive-related	Bam	0.142184
Reproductive-related	Bam	0.191009
Reproductive-related	Bam	0.194091
Reproductive-related	Bam	0.142503
Reproductive-related	Bam	0.0579962
Reproductive-related	Bam	0.117124
Reproductive-related	Bam	0.215735
Reproductive-related	Bam	0.138006
Reproductive-related	Bam	0.0550263
Reproductive-related	Bam	0.207755
Reproductive-related	Bam	0.409247
Reproductive-related	Bam	0.256335
Reproductive-related	Bam	0.438002
Reproductive-related	Bam	0.147205
Reproductive-related	Bam	0.2466
Reproductive-related	Bam	0.0132891
Reproductive-related	Bam	0.027437
Reproductive-related	Bam	0.625936
Reproductive-related	Bam	0.0703253
Reproductive-related	Bam	0.334063
Reproductive-related	Bam	0.569245
Reproductive-related	Bam	0.152093
Reproductive-related	Bam	0.267521
Reproductive-related	Bam	0.188916
Reproductive-related	Bam	0.302064
Reproductive-related	Bam	0.224494
Reproductive-related	Bam	0.266217
Reproductive-related	Bam	0.0565997
Reproductive-related	Bam	0.0644512
Reproductive-related	Bam	0.0584375
Reproductive-related	Bam	0.188212
Reproductive-related	Bam	0.227503
Reproductive-related	Bam	0.340784
Reproductive-related	Bam	0.440917
Reproductive-related	Bam	0.151089
Reproductive-related	Bam	0.161401
Reproductive-related	Bam	0.1371
Reproductive-related	Bam	0.0547747
Reproductive-related	Bam	0.280905
Reproductive-related	Bam	0.624993
Reproductive-related	Bam	0.113605
Reproductive-related	Bam	0.0545391
Reproductive-related	Bam	0.355111
Reproductive-related	Bam	0.419935
Reproductive-related	Bam	0.297173
Reproductive-related	Bam	0.149916
Reproductive-related	Bam	0.0884123
Reproductive-related	Bam	0.19024
Reproductive-related	Bam	0.293965
Reproductive-related	Bam	0.528587
Reproductive-related	Bam	0.63367
Reproductive-related	Bam	0.26661
Reproductive-related	Bam	0.17267
Reproductive-related	Bam	0.084744
Reproductive-related	Bam	0.363453
Reproductive-related	Bam	0.339251
Reproductive-related	Bam	0.238171
Reproductive-related	Bam	0.107018
Reproductive-related	Bam	0.0597851
Reproductive-related	Bam	0.176899
Reproductive-related	Bam	0.227342
Reproductive-related	Bam	0.109264
Reproductive-related	Bam	0.162251
Reproductive-related	Bam	0.275985
Reproductive-related	Bam	0.0468797
Reproductive-related	Bam	0.400083
Reproductive-related	Bam	0.227586
Reproductive-related	Bam	0.052797
Reproductive-related	Bam	0.186619
Reproductive-related	Bam	0.228653
Reproductive-related	Bam	0.303973
Reproductive-related	Bam	0.192777
Reproductive-related	Bam	0.186332
Reproductive-related	Bam	0.106896
Reproductive-related	Bam	0.164381
Reproductive-related	Bam	0.506297
Reproductive-related	Bam	0.140597
Reproductive-related	Bam	0.126001
Reproductive-related	Bam	0.189286
Reproductive-related	Bam	0.0988558
Reproductive-related	Bam	0.517611
Reproductive-related	Bam	0.226711
Reproductive-related	Bam	0.159696
Reproductive-related	Bam	0.136635
Reproductive-related	Bam	0.105772
Reproductive-related	Bam	0.0215264
Reproductive-related	Bam	0.250391
Reproductive-related	Bam	0.261931
Reproductive-related	Bam	0.251791
Reproductive-related	Bam	0.3234
Reproductive-related	Bam	0.154768
Reproductive-related	Bam	0.148539
Reproductive-related	Bam	0.203412
Reproductive-related	Bam	0.0394753
Reproductive-related	Bam	0.152882
Reproductive-related	Bam	0.293902
Reproductive-related	Bam	0.218559
Reproductive-related	Bam	0.354593
Reproductive-related	Bam	0.410809
Reproductive-related	Bam	0.0484406
Reproductive-related	Bam	0.0056496
Reproductive-related	Bam	0.0291018
Reproductive-related	Bam	0.593257
Reproductive-related	Bam	0.430489
Reproductive-related	Bam	0.0898814
Reproductive-related	Bam	0.291634
Reproductive-related	Bam	0.329858
Reproductive-related	Bam	0.297379
Reproductive-related	Bam	0.352338
Reproductive-related	Bam	0.195987
Reproductive-related	Bam	0.167109
Reproductive-related	Bam	0.13163
Reproductive-related	Bam	0.101839
Reproductive-related	Bam	0.192942
Reproductive-related	Bam	0.230816
Reproductive-related	Bam	0.555178
Reproductive-related	Bam	0.342273
Reproductive-related	Bam	0.257541
Reproductive-related	Bam	0.324078
Reproductive-related	Bam	0.552531
Reproductive-related	Bam	0.261498
Reproductive-related	Bam	0.216872
Reproductive-related	Bam	0.247483
Reproductive-related	Bam	0.208927
Reproductive-related	Bam	0.548189
Reproductive-related	Bam	0.532858
Reproductive-related	Bam	0.132911
Reproductive-related	Bam	0.421224
Reproductive-related	Bam	0.463217
Reproductive-related	Bam	0.394406
Reproductive-related	Bam	0.24089
Reproductive-related	Bam	0.245251
Reproductive-related	Bam	0.0753961
Reproductive-related	Bam	0.250837
Reproductive-related	Bam	0.208633
Reproductive-related	Bam	0.178537
Reproductive-related	Bam	0.184493
Reproductive-related	Bam	0.266119
Reproductive-related	Bam	0.12605
Reproductive-related	Bam	0.117467
Reproductive-related	Bam	0.230787
Reproductive-related	Bam	0.352452
Reproductive-related	Bam	0.122977
Reproductive-related	Bam	0.181603
Reproductive-related	Bam	0.148996
Reproductive-related	Bam	0.293158
Reproductive-related	Bam	0.187743
Reproductive-related	Bam	0.0773073
Reproductive-related	Bam	0.127139
Reproductive-related	Bam	0.131824
Reproductive-related	Bam	0.336101
Reproductive-related	Bam	0.122725
Reproductive-related	Bam	0.0800622
Reproductive-related	Bam	0.122459
Reproductive-related	Bam	0.16986
Reproductive-related	Bam	0.0403573
Reproductive-related	Bam	0.377016
Reproductive-related	Bam	0.117783
Reproductive-related	Bam	0.124618
Reproductive-related	Bam	0.362955
Reproductive-related	Bam	0.0752997
Reproductive-related	Bam	0.0716549
Reproductive-related	Bam	0.241926
Reproductive-related	Bam	0.162033
Reproductive-related	Bam	0.280688
Reproductive-related	Bam	0.229385
Reproductive-related	Bam	0.0837769
Reproductive-related	Bam	0.169857
Reproductive-related	Bam	0.275145
Reproductive-related	Bam	0.195117
Reproductive-related	Bam	0.502943
Reproductive-related	Bam	0.0559715
Reproductive-related	Bam	0.266127
Reproductive-related	Bam	0.370263
Reproductive-related	Bam	0.25101
Reproductive-related	Bam	0.298005
Reproductive-related	Bam	0.189712
Reproductive-related	Bam	0.0619029
Reproductive-related	Bam	0.29929
Reproductive-related	Bam	0.251636
Reproductive-related	Bam	0.0748628
Reproductive-related	Bam	0.18748
Reproductive-related	Bam	0.332334
Reproductive-related	Bam	0.172737
Reproductive-related	Bam	0.577413
Reproductive-related	Bam	0.0504055
Reproductive-related	Bam	0.200875
Reproductive-related	Bam	0.294891
Reproductive-related	Bam	0.0834758
Reproductive-related	Bam	0.101744
Reproductive-related	Bam	0.261879
Reproductive-related	Bam	0.362409
Reproductive-related	Bam	0.668789
Reproductive-related	Bam	0.0510927
Reproductive-related	Bam	0.230179
Reproductive-related	Bam	0.100081
Reproductive-related	Bam	0.10912
Reproductive-related	Bam	0.437858
Reproductive-related	Bam	0.173822
Reproductive-related	Bam	0.116381
Reproductive-related	Bam	0.106952
Reproductive-related	Bam	0.222782
Reproductive-related	Bam	0.124639
Reproductive-related	Bam	0.173408
Reproductive-related	Bam	0.672689
Reproductive-related	Bam	0.321087
Reproductive-related	Bam	0.138937
Reproductive-related	Bam	0.153741
Reproductive-related	Bam	0.182635
Reproductive-related	Bam	0.12121
Reproductive-related	Bam	0.295388
Reproductive-related	Bam	0.104283
Reproductive-related	Bam	0.0950697
Reproductive-related	Bam	0.183689
Reproductive-related	Bam	0.265387
Reproductive-related	Bam	0.255799
Reproductive-related	Bam	0.113751
Reproductive-related	Bam	0.147973
Reproductive-related	Bam	0.215006
Reproductive-related	Bam	0.0405718
Reproductive-related	Bam	0.0950954
Reproductive-related	Bam	0.174881
Reproductive-related	Bam	0.417074
Reproductive-related	Bam	0.296603
Reproductive-related	Bam	0.356166
Reproductive-related	Bam	0.230424
Reproductive-related	Bam	0.245839
Reproductive-related	Bam	0.210195
Reproductive-related	Bam	0.179983
Reproductive-related	Bam	0.151352
Reproductive-related	Bam	0.126097
Reproductive-related	Bam	0.18206
Reproductive-related	Bam	0.236668
Reproductive-related	Bam	0.422287
Reproductive-related	Bam	0.0139581
Reproductive-related	Bam	0.001
Reproductive-related	Bam	0.610276
Reproductive-related	Bam	0.640166
Reproductive-related	Bam	0.259428
Reproductive-related	Bam	0.278416
Reproductive-related	Bam	0.0801301
Reproductive-related	Bam	0.0680153
Reproductive-related	Bam	0.244662
Reproductive-related	Bam	0.0925293
Reproductive-related	Bam	0.0580011
Reproductive-related	Bam	0.0461636
Reproductive-related	Bam	0.285687
Reproductive-related	Bam	0.119141
Reproductive-related	Bam	0.362798
Reproductive-related	Bam	0.290045
Reproductive-related	Bam	0.136052
Reproductive-related	Bam	0.0695487
Reproductive-related	Bam	0.0867319
Reproductive-related	Bam	0.233205
Reproductive-related	Bam	0.15076
Reproductive-related	Bam	0.267945
Reproductive-related	Bam	0.218185
Reproductive-related	Bam	0.0612018
Reproductive-related	Bam	0.167876
Reproductive-related	Bam	0.365931
Reproductive-related	Bam	0.354152
Reproductive-related	Bam	0.465326
Reproductive-related	Bam	0.078985
Reproductive-related	Bam	0.251692
Reproductive-related	Bam	0.0773328
Reproductive-related	Bam	0.0392735
Reproductive-related	Bam	0.270364
Reproductive-related	Bam	0.152109
Reproductive-related	Bam	0.125802
Reproductive-related	Bam	0.0897956
Reproductive-related	Bam	0.232583
Reproductive-related	Bam	0.15879
Reproductive-related	Bam	0.145557
Reproductive-related	Bam	0.233882
Reproductive-related	Bam	0.29583
Reproductive-related	Bam	0.609238
Reproductive-related	Bam	0.115431
Reproductive-related	Bam	0.0741342
Reproductive-related	Bam	0.0948204
Reproductive-related	Bam	0.518415
Reproductive-related	Bam	0.0631269
Reproductive-related	Bam	0.260786
Reproductive-related	Bam	0.682604
Reproductive-related	Bam	0.258296
Reproductive-related	Bam	0.112751
Reproductive-related	Bam	0.0127787
Reproductive-related	Bam	0.233742
Reproductive-related	Bam	0.203255
Reproductive-related	Bam	0.0912857
Reproductive-related	Bam	0.143963
Reproductive-related	Bam	0.0756082
Reproductive-related	Bam	0.497715
Reproductive-related	Bam	0.0760196
Reproductive-related	Bam	0.293209
Reproductive-related	Bam	0.344037
Reproductive-related	Bam	0.166331
Reproductive-related	Bam	0.155217
Reproductive-related	Bam	0.0741276
Reproductive-related	Bam	0.920233
Reproductive-related	Bam	0.263977
Reproductive-related	Bam	0.220234
Reproductive-related	Bam	0.034422
Reproductive-related	Bam	0.131188
Reproductive-related	Bam	0.146716
Reproductive-related	Bam	0.153644
Reproductive-related	Bam	0.132475
Reproductive-related	Bam	0.351725
Reproductive-related	Bam	0.139652
Reproductive-related	Bam	0.100786
Reproductive-related	Bam	0.316199
Reproductive-related	Bam	0.286799
Reproductive-related	Bam	0.285989
Reproductive-related	Bam	0.242016
Reproductive-related	Bam	0.100851
Reproductive-related	Bam	0.222277
Reproductive-related	Bam	0.247723
Reproductive-related	Bam	0.164
Reproductive-related	Bam	0.0431868
Reproductive-related	Bam	0.195045
Reproductive-related	Bam	0.183999
Reproductive-related	Bam	0.178942
Reproductive-related	Bam	0.214912
Reproductive-related	Bam	0.244831
Reproductive-related	Bam	0.121273
Reproductive-related	Bam	0.303829
Reproductive-related	Bam	0.173591
Reproductive-related	Bam	0.0832925
Reproductive-related	Bam	0.282351
Reproductive-related	Bam	0.151155
Reproductive-related	Bam	0.00953431
Reproductive-related	Bam	0.119219
Reproductive-related	Bam	0.186688
Reproductive-related	Bam	0.558434
Reproductive-related	Bam	0.590762
Reproductive-related	Bam	0.223453
Reproductive-related	Bam	0.118358
Reproductive-related	Bam	0.241374
Reproductive-related	Bam	0.332071
Reproductive-related	Bam	0.139356
Reproductive-related	Bam	0.195683
Reproductive-related	Bam	0.115972
Reproductive-related	Bam	0.112647
Reproductive-related	Bam	0.0562721
Reproductive-related	Bam	0.189582
Reproductive-related	Bam	0.32871
Reproductive-related	Bam	0.0360455
Reproductive-related	Bam	0.0324929
Reproductive-related	Bam	0.295934
Reproductive-related	Bam	0.0934964
Reproductive-related	Bam	0.185511
Reproductive-related	Bam	0.319005
Reproductive-related	Bam	0.392665
Reproductive-related	Bam	0.100007
Reproductive-related	Bam	0.0929601
Reproductive-related	Bam	0.0771478
Reproductive-related	Bam	0.445847
Reproductive-related	Bam	0.201088
[truncated: 20,332 more rows]
